# Supplementary material for: Systematic Analysis of Non-coding RNAs Involved in the Angora Rabbit (Oryctolagus cuniculus) Hair Follicle Cycle by RNA Sequencing
Source: Front Genet. 2019 May 3;10:407. doi: 10.3389/fgene.2019.00407 (PMC6509560; doi:10.3389/fgene.2019.00407)
Supplement: TABLE S1 — Primers used for the quantitative real-time PCR analysis. [file Table_1.XLSX]

## Sheet: Sheet1
Table S1. Primers used for the quantitative real-time PCR analysis
Primer	Sequence (5’→3’)
BMP2	F：GACTTCAACAGTGCCACC
	R：TGCTGTAGCCAAATTCGT
CSNK2B	F：CCGAGATGCTTTACGGATTG
	R：CATGGCCTCACCTGGGAT
FAM45A	F：GGTCCATCCTCCATCCCTAC
	R：GCTCACCTCCAAGTCCACAA
FUOM	F：GGACGAGATCGTACTTGCAGACG
	R：TCCAGGAGCTGTGGGACACG
HTATIP2	F：CCAGGTGAATGGATGGTTA
	R：CGTGGATGCCCTTGTTT
KRT17	F：CTACTGGAAGACCATCGAGGACC
	R：CGCAGCCCATTGATGTCG
ME1	F：AGTAATCCAACCAGCAAAG
	R：ACGATGGCATGGTTAGTGGA
SIAH1	F：GTGCTGTTGACTGGGTGATG
	R：GCTTGCTTGCGTGTTCCTA
LNC_002694	F：GATTAGCCTACCAGTGAAGATG
	R：GGGAGCCAGGAACTCAA
LNC_002919	F：GGCCATTGGAGGGTGAA
	R：AAGGCATTGGATTACTTACAGG
LNC_003354	F：CTTGCACCCGTAATGTCC
	R：AAAGAAGCCTCCTTTAGGTC
LNC_005484	F：GGTCGGCAAGAATGGAA
	R：GAGACAGCCTGGGTCAAGTA
novel_circ_0026326	F：ACGTTGTTCAAGGTAAGTTGTTGC
	R：CAAGGTTCCAGCACCAAGCA
novel_circ_0034968	F：TGGAGTTACTTGGCGGTTGC
	R：CCAAGTGACACCCGGAACTG
novel_circ_0036671	F：TCTGCTTCACGAGGAATCACC
	R：GACGACCCACCAGTTTGCAT
novel_circ_0004876	F：CAGCAGAAGCCACAGAGCAA
	R：GCCCGTTGTAATGGGAGCAA
novel_circ_0005177	F：CCTAAAGCCCGGCTGTCACT
	R：AGGCAGAGGAGGACATCAAGT
U6	CAAGGATGACACGCAAATTCG
miR-128-3p	CDC202-0019
miR-200a-3p	CDC202-0031
miR-27a-3p	CDC202-0033
miR-320-3p	CD201-T
