# Supplementary material for: Systematic Analysis of Non-coding RNAs Involved in the Angora Rabbit (Oryctolagus cuniculus) Hair Follicle Cycle by RNA Sequencing
Source: Front Genet. 2019 May 3;10:407. doi: 10.3389/fgene.2019.00407 (PMC6509560; doi:10.3389/fgene.2019.00407)
Supplement: TABLE S2 — Primers used for construction of the luciferase reporter vector. [file Table_2.XLSX]

## Sheet: Sheet1
Table S2. Primers used for construction of the luciferase reporter vector
Primer	Sequence (5’→3’)
pMir-report-HTATIP2-3'UTR-WT	F：ggactagtACACCCAGCACCACATT
	R：cgacgcgtCAAAGCCAAGAGCCTAAA
pMir-report-LNC_002919-WT	F：ggactagtAGTGCCAGCAGTTTCCC
	R：cgacgcgtTACCTCCTTCTAATGTCTCCTTC
pMir-report-novel_circ_0026326-WT	F：ggactagtAATCGCCTCCTTATGTGC
	R：cgacgcgtTTGGTTCTCCTCCTCGTT
