# Supplementary material for: Systematic Analysis of Non-coding RNAs Involved in the Angora Rabbit (Oryctolagus cuniculus) Hair Follicle Cycle by RNA Sequencing
Source: Front Genet. 2019 May 3;10:407. doi: 10.3389/fgene.2019.00407 (PMC6509560; doi:10.3389/fgene.2019.00407)
Supplement: TABLE S3 — Summary of RNA sequencing for each sample. [file Table_3.XLSX]

## Sheet: Sheet1
Table S3. Summary of RNA sequencing for each sample
Summary of lncRNA-seq for each sample
Sample name	Raw reads	Clean reads	clean bases	Error rate(%)	Q20(%)	Q30(%)	GC content(%)
W1_90D	111441948	105992716	15.9G	0.01	97.58	93.76	48.97
W2_90D	99814198	95180774	14.28G	0.01	97.65	93.93	48.42
W3_90D	110074522	105170620	15.78G	0.01	97.72	94.04	49.61
W1_130D	108848834	102395474	15.36G	0.01	97.58	93.74	54.27
W2_130D	105239088	100172410	15.03G	0.01	97.45	93.45	49.55
W3_130D	113349120	108634184	16.3G	0.01	97.67	93.91	50.68
W1_150D	118339632	111866708	16.78G	0.01	97.47	93.54	53.1
W2_150D	100967364	93506098	14.03G	0.02	95.66	90.23	51.75
W3_150D	108685276	103161272	15.47G	0.01	97.75	94.09	51.8
Summary of circRNA-seq for each sample
Sample name	Raw reads	Clean reads	clean bases	Error rate(%)	Q20(%)	Q30(%)	GC content(%)
W1_90D	99496884	98109652	14.72G	0.03	96.27	91.08	64.06
W2_90D	107157508	105698942	15.86G	0.03	96.14	90.86	63.45
W3_90D	77142052	74673918	11.20G	0.03	95.64	89.64	63.89
W1_130D	100028644	96676568	14.50G	0.04	95.11	88.84	68.25
W2_130D	72305278	70071782	10.52G	0.03	95.06	88.84	63.88
W3_130D	73111588	70951966	10.64G	0.03	95.39	89.17	64.14
W1_150D	100178462	96114252	14.42G	0.03	96.54	91.59	67.2
W2_150D	96192920	92317252	13.84G	0.03	96.62	91.77	66.25
W3_150D	83036040	80569426	12.08G	0.03	95.55	89.42	65.06
Summary of miRNA-seq for each sample
Sample	Reads	Bases	Error rate	Q20	Q30	GC content
W1_90D	18503618	0.925G	0.0001	0.9813	0.9592	0.5297
W2_90D	19251634	0.963G	0.0001	0.9824	0.9611	0.523
W3_90D	17518390	0.876G	0.0001	0.982	0.9609	0.5261
W1_130D	21156192	1.058G	0.0001	0.9808	0.9588	0.5346
W2_130D	19406182	0.970G	0.0001	0.9809	0.9588	0.5258
W3_130D	17719049	0.886G	0.0001	0.9816	0.9603	0.5238
W1_150D	18925012	0.946G	0.0001	0.9808	0.9582	0.534
W2_150D	20344196	1.017G	0.0001	0.981	0.9588	0.5331
W3_150D	20173697	1.009G	0.0001	0.9814	0.9583	0.5273
