# Supplementary material for: Systematic Analysis of Non-coding RNAs Involved in the Angora Rabbit (Oryctolagus cuniculus) Hair Follicle Cycle by RNA Sequencing
Source: Front Genet. 2019 May 3;10:407. doi: 10.3389/fgene.2019.00407 (PMC6509560; doi:10.3389/fgene.2019.00407)
Supplement: TABLE S4 — Analysis of differentially expressed lncRNAs between 90, 130, and 150 days. [file Table_4.XLSX]

## Sheet: Sheet1
Table S4. Analysis of differentially expressed lncRNAs between 90, 130, and 150 days
Differentially expressed lncRNAs between 130 days and 90 days
transcript_id	gene_id	W_130D_FPKM	W_90D_FPKM	log2(foldchange)	pvalue	qvalue	Target_prediction_method	Target_gene_id	Target_official_symbol	Target_description	Target_GO_id	Target_GO_description
LNC_002690	XLOC_082261	2.25686	1.49613	0.593084	0.00152739	0.99954	co_location	ENSOCUG00000001473	S100B	EF-hand domain||S100/CaBP-9k-type, calcium binding, subdomain	GO:0048306,GO:0043229,GO:0043226,GO:0050786,GO:0044424,GO:0044548,GO:0005509,GO:0005622,GO:0050804,GO:0051969,GO:0048168,GO:0003674,GO:0005102,GO:0031644,GO:0051239,GO:0007613,GO:0005515,GO:0043227,GO:0048167,GO:0001726,GO:0048583,GO:0044708,GO:0023056,GO:0010647,GO:0023051,GO:0010646,GO:0044057,GO:0007268,GO:0043123,GO:0044707,GO:0043167,GO:0007611,GO:0009966,GO:0005634,GO:0043025,GO:0032501,GO:…	calcium-dependent protein binding,intracellular organelle,organelle,RAGE receptor binding,intracellular part,S100 protein binding,calcium ion binding,intracellular,regulation of synaptic transmission,regulation of transmission of nerve impulse,regulation of neuronal synaptic plasticity,molecular_function,receptor binding,regulation of neurological system process,regulation of multicellular organi…
LNC_002690	XLOC_082261	2.25686	1.49613	0.593084	0.00152739	0.99954	co_location	ENSOCUG00000016126	-	S-adenosyl-L-methionine-dependent methyltransferase||SH3 domain||SAM-dependent methyltransferase TRM5/TYW2-type||Protein arginine N-methyltransferase||Methyltransferase small domain||Variant SH3 domain	GO:0003674,GO:0043414,GO:0032259,GO:0006479,GO:0008213,GO:0008168,GO:0016741,GO:0043170,GO:0019538,GO:0071704,GO:0009987,GO:0008152,GO:0044260,GO:0016740,GO:0044267,GO:0044237,GO:0043412,GO:0044238,GO:0008150,GO:0003824,GO:0006464,GO:0036211	molecular_function,macromolecule methylation,methylation,protein methylation,protein alkylation,methyltransferase activity,transferase activity, transferring one-carbon groups,macromolecule metabolic process,protein metabolic process,organic substance metabolic process,cellular process,metabolic process,cellular macromolecule metabolic process,transferase activity,cellular protein metabolic proce…
LNC_002690	XLOC_082261	2.25686	1.49613	0.593084	0.00152739	0.99954	co_location	ENSOCUG00000028055	-	Myc-type, basic helix-loop-helix (bHLH) domain||PAS domain	GO:0003674,GO:0005515,GO:0046983,GO:0005488	molecular_function,protein binding,protein dimerization activity,binding
LNC_002690	XLOC_082261	2.25686	1.49613	0.593084	0.00152739	0.99954	co_location	ENSOCUG00000004831	DIP2A	AMP-dependent synthetase/ligase||DMAP1-binding	GO:0008152,GO:0071704,GO:0003824,GO:0043170,GO:0044464,GO:0005623,GO:0010467,GO:0012501,GO:0005575,GO:0009987,GO:0006915,GO:0008219,GO:0016265,GO:0008150,GO:0009892,GO:0048519,GO:0003674,GO:0010605,GO:0010629,GO:0042981,GO:0043067,GO:0009986,GO:0060255,GO:0010941,GO:0010468,GO:0019222,GO:0044699,GO:0044763,GO:0050789,GO:0050794,GO:0065007	metabolic process,organic substance metabolic process,catalytic activity,macromolecule metabolic process,cell part,cell,gene expression,programmed cell death,cellular_component,cellular process,apoptotic process,cell death,death,biological_process,negative regulation of metabolic process,negative regulation of biological process,molecular_function,negative regulation of macromolecule metabolic pr…
LNC_002690	XLOC_082261	2.25686	1.49613	0.593084	0.00152739	0.99954	co_expression	ENSOCUG00000004814	SIAH1	Zinc finger, RING-type||Seven-in-absentia protein, TRAF-like domain||TRAF-like||Zinc finger, SIAH-type	GO:0044424,GO:0043226,GO:0043229,GO:0043227,GO:0043231,GO:0005622,GO:0044444,GO:0005737,GO:0005634,GO:0044237,GO:0044238,GO:0044260,GO:0070647,GO:0009987,GO:0044265,GO:0071704,GO:0043170,GO:0032991,GO:0051603,GO:0008152,GO:0009057,GO:0044257,GO:0044267,GO:0005488,GO:0005623,GO:0044464,GO:0019941,GO:0043632,GO:0043412,GO:0019538,GO:0006464,GO:0036211,GO:0006511,GO:0006508,GO:0030163,GO:0043234,GO:…	intracellular part,organelle,intracellular organelle,membrane-bounded organelle,intracellular membrane-bounded organelle,intracellular,cytoplasmic part,cytoplasm,nucleus,cellular metabolic process,primary metabolic process,cellular macromolecule metabolic process,protein modification by small protein conjugation or removal,cellular process,cellular macromolecule catabolic process,organic substanc…
LNC_003354	XLOC_102323	0.524244	1.71037	-1.70599	0.00500337	0.99954	co_expression	ENSOCUG00000014963	-	Trypsin Inhibitor-like, cysteine rich domain||Cystine knot, C-terminal||Uncharacterised domain, cysteine-rich||von Willebrand factor, type D domain||Cystine-knot cytokine	GO:0007605,GO:0050954,GO:0005575,GO:0008150,GO:0005576,GO:0044699,GO:0032501,GO:0007600,GO:0050877,GO:0044707,GO:0003008	sensory perception of sound,sensory perception of mechanical stimulus,cellular_component,biological_process,extracellular region,single-organism process,multicellular organismal process,sensory perception,neurological system process,single-multicellular organism process,system process
LNC_003354	XLOC_102323	0.524244	1.71037	-1.70599	0.00500337	0.99954	co_expression	ENSOCUG00000005932	CCDC93	Protein of unknown function DUF2037||Prefoldin	GO:0006893,GO:0006892,GO:0051641,GO:0016482,GO:0048193,GO:0046907,GO:0051649,GO:0051179,GO:0051234,GO:0008150,GO:0009987,GO:0016192,GO:0006810,GO:0044699,GO:0044763,GO:0044765	Golgi to plasma membrane transport,post-Golgi vesicle-mediated transport,cellular localization,cytoplasmic transport,Golgi vesicle transport,intracellular transport,establishment of localization in cell,localization,establishment of localization,biological_process,cellular process,vesicle-mediated transport,transport,single-organism process,single-organism cellular process,single-organism transpo…
LNC_006810	XLOC_196446	3.4551	2.80257	0.301977	0.00533361	0.99954	co_expression	ENSOCUG00000010456	RASGEF1B	Ras-like guanine nucleotide exchange factor, N-terminal||Ras guanine nucleotide exchange factor domain||Ras guanine-nucleotide exchange factors catalytic domain	GO:0044238,GO:0071704,GO:0008152,GO:0044237,GO:0003674,GO:0009056,GO:0005622,GO:1901575,GO:0006807,GO:0044710,GO:1901360,GO:1901564,GO:0006725,GO:0034641,GO:0044248,GO:0046483,GO:1901136,GO:0035556,GO:0006139,GO:0008150,GO:1901135,GO:0031323,GO:0080090,GO:0046128,GO:0042278,GO:0006793,GO:0019222,GO:0009119,GO:0044281,GO:1901565,GO:0009117,GO:0009987,GO:0006753,GO:0019637,GO:0006796,GO:0055086,GO:…	primary metabolic process,organic substance metabolic process,metabolic process,cellular metabolic process,molecular_function,catabolic process,intracellular,organic substance catabolic process,nitrogen compound metabolic process,single-organism metabolic process,organic cyclic compound metabolic process,organonitrogen compound metabolic process,cellular aromatic compound metabolic process,cellul…
LNC_001204	XLOC_040380	75.2532	83.3558	-0.147529	0.00652883	0.99954	co_location	ENSOCUG00000007049	C6orf89	-	GO:1901727,GO:0090045,GO:1901725,GO:0043170,GO:0019538,GO:0051345,GO:0071704,GO:0065009,GO:0031063,GO:0050790,GO:0008152,GO:0051336,GO:0044238,GO:0006950,GO:0090311,GO:0048518,GO:0048522,GO:0016575,GO:0019222,GO:0051246,GO:0042060,GO:0006476,GO:0035601,GO:0044260,GO:0044237,GO:0050673,GO:0043412,GO:0044093,GO:0060255,GO:0043085,GO:0050896,GO:0044267,GO:0044444,GO:0051128,GO:0006464,GO:0036211,GO:…	positive regulation of histone deacetylase activity,positive regulation of deacetylase activity,regulation of histone deacetylase activity,macromolecule metabolic process,protein metabolic process,positive regulation of hydrolase activity,organic substance metabolic process,regulation of molecular function,regulation of histone deacetylation,regulation of catalytic activity,metabolic process,regu…
LNC_001204	XLOC_040380	75.2532	83.3558	-0.147529	0.00652883	0.99954	co_location	ENSOCUG00000006720	FGD2	Zinc finger, FYVE/PHD-type||Dbl homology (DH) domain||FYVE zinc finger||Pleckstrin homology domain||Zinc finger, FYVE-related	GO:0043170,GO:0019538,GO:0005085,GO:0005089,GO:0051345,GO:0071704,GO:0001726,GO:0031252,GO:0065009,GO:0035023,GO:0050790,GO:0008152,GO:0051336,GO:0044238,GO:0006950,GO:0005088,GO:0048518,GO:0007266,GO:0005083,GO:0048522,GO:0080134,GO:0030234,GO:0043507,GO:0046578,GO:0007264,GO:0030695,GO:0043506,GO:0080135,GO:0051056,GO:0019222,GO:0042995,GO:0060589,GO:0051246,GO:0033554,GO:0010740,GO:0044260,GO:…	macromolecule metabolic process,protein metabolic process,guanyl-nucleotide exchange factor activity,Rho guanyl-nucleotide exchange factor activity,positive regulation of hydrolase activity,organic substance metabolic process,ruffle,cell leading edge,regulation of molecular function,regulation of Rho protein signal transduction,regulation of catalytic activity,metabolic process,regulation of hydr…
LNC_001204	XLOC_040380	75.2532	83.3558	-0.147529	0.00652883	0.99954	co_location	ENSOCUG00000020935	MTCH1	Mitochondrial carrier domain||Mitochondrial substrate/solute carrier	GO:0043280,GO:2001056,GO:0010950,GO:0010952,GO:0052548,GO:0051345,GO:0052547,GO:0065009,GO:0050790,GO:0008152,GO:0051336,GO:0043281,GO:0048518,GO:2000116,GO:0048522,GO:0005739,GO:0006915,GO:0006919,GO:0012501,GO:0019222,GO:0097202,GO:0042981,GO:0043067,GO:0008219,GO:0016265,GO:0044093,GO:0043085,GO:0010941,GO:0044444,GO:0005737,GO:0009987,GO:0043065,GO:0043068,GO:0010942,GO:0044699,GO:0006810,GO:…	positive regulation of cysteine-type endopeptidase activity involved in apoptotic process,positive regulation of cysteine-type endopeptidase activity,positive regulation of endopeptidase activity,positive regulation of peptidase activity,regulation of endopeptidase activity,positive regulation of hydrolase activity,regulation of peptidase activity,regulation of molecular function,regulation of ca…
LNC_001204	XLOC_040380	75.2532	83.3558	-0.147529	0.00652883	0.99954	co_location	ENSOCUG00000007046	PPIL1	Cyclophilin-type peptidyl-prolyl cis-trans isomerase domain||Cyclophilin-like domain	GO:0043170,GO:0019538,GO:0071704,GO:0016853,GO:0008152,GO:0044238,GO:0000413,GO:0003755,GO:0016859,GO:0018208,GO:0003824,GO:0071013,GO:0030529,GO:0044260,GO:0044237,GO:0043412,GO:0044267,GO:0018193,GO:0006464,GO:0036211,GO:0005681,GO:0006457,GO:0009987,GO:0032991,GO:0008150,GO:0044424,GO:0005576,GO:0003674,GO:0070062,GO:0043230,GO:0065010,GO:0031982,GO:0005622,GO:0043229,GO:0043226,GO:0044428,GO:…	macromolecule metabolic process,protein metabolic process,organic substance metabolic process,isomerase activity,metabolic process,primary metabolic process,protein peptidyl-prolyl isomerization,peptidyl-prolyl cis-trans isomerase activity,cis-trans isomerase activity,peptidyl-proline modification,catalytic activity,catalytic step 2 spliceosome,ribonucleoprotein complex,cellular macromolecule met…
LNC_001204	XLOC_040380	75.2532	83.3558	-0.147529	0.00652883	0.99954	co_location	ENSOCUG00000027332	-	Cysteine-rich secretory protein, allergen V5/Tpx-1-related||CAP domain	GO:0005576,GO:0005575	extracellular region,cellular_component
LNC_003549	XLOC_108629	2.99525	1.97934	0.59766	0.0086196	0.99954	co_location	ENSOCUG00000014482	PLXDC2	Plexin-like fold||Plexin	GO:0005576,GO:0070062,GO:0043230,GO:0065010,GO:0031982,GO:0016020,GO:0043226,GO:0031988,GO:0043227,GO:0016021,GO:0044425,GO:0031224,GO:0044421,GO:0005575	extracellular region,extracellular vesicular exosome,extracellular organelle,extracellular membrane-bounded organelle,vesicle,membrane,organelle,membrane-bounded vesicle,membrane-bounded organelle,integral to membrane,membrane part,intrinsic to membrane,extracellular region part,cellular_component
LNC_003549	XLOC_108629	2.99525	1.97934	0.59766	0.0086196	0.99954	co_expression	ENSOCUG00000010249	UBE2T	Ubiquitin-conjugating enzyme E2||Ubiquitin-conjugating enzyme/RWD-like	GO:0044314,GO:0035519,GO:0085020,GO:0044267,GO:0044238,GO:0044237,GO:0070979,GO:0006464,GO:0036211,GO:0019538,GO:0070534,GO:0071704,GO:0016879,GO:0044424,GO:0000166,GO:1901265,GO:0043412,GO:0005622,GO:0008152,GO:0005524,GO:0005730,GO:0032559,GO:0016567,GO:0030554,GO:0070936,GO:0036094,GO:0051865,GO:0006513,GO:0070013,GO:0043233,GO:0032446,GO:0031974,GO:0016874,GO:0032555,GO:0043168,GO:0017076,GO:…	protein K27-linked ubiquitination,protein K29-linked ubiquitination,protein K6-linked ubiquitination,cellular protein metabolic process,primary metabolic process,cellular metabolic process,protein K11-linked ubiquitination,cellular protein modification process,protein modification process,protein metabolic process,protein K63-linked ubiquitination,organic substance metabolic process,ligase activi…
LNC_003553	XLOC_108701	1.19687	0.997089	0.263478	0.00863625	0.99954	co_location	ENSOCUG00000009222	VIM	Intermediate filament protein||Intermediate filament head, DNA-binding domain||Prefoldin	GO:0043170,GO:0060020,GO:0070307,GO:0005777,GO:0042579,GO:0005212,GO:0071704,GO:0045109,GO:0031252,GO:0070306,GO:0014002,GO:0045111,GO:0008152,GO:0048518,GO:0005925,GO:0045104,GO:0005924,GO:0030055,GO:0045103,GO:0097458,GO:0031175,GO:0060395,GO:0097110,GO:0010977,GO:0005200,GO:0005912,GO:0002088,GO:0070161,GO:0048708,GO:0019222,GO:0043005,GO:0042995,GO:0030030,GO:0048666,GO:0003725,GO:0021782,GO:…	macromolecule metabolic process,Bergmann glial cell differentiation,lens fiber cell development,peroxisome,microbody,structural constituent of eye lens,organic substance metabolic process,intermediate filament organization,cell leading edge,lens fiber cell differentiation,astrocyte development,intermediate filament cytoskeleton,metabolic process,positive regulation of biological process,focal adh…
LNC_003553	XLOC_108701	1.19687	0.997089	0.263478	0.00863625	0.99954	co_location	ENSOCUG00000005084	--	--	--	--
LNC_003553	XLOC_108701	1.19687	0.997089	0.263478	0.00863625	0.99954	co_location	ENSOCUG00000007235	TRDMT1	S-adenosyl-L-methionine-dependent methyltransferase||C-5 cytosine methyltransferase	GO:0043170,GO:0071704,GO:0008175,GO:0030488,GO:0006399,GO:0008152,GO:0044238,GO:0008168,GO:0016741,GO:0008173,GO:0006400,GO:0016740,GO:0001510,GO:0043414,GO:0003824,GO:0034660,GO:0044260,GO:0044237,GO:0043412,GO:0008033,GO:0032259,GO:0009451,GO:0005737,GO:0009987,GO:0034470,GO:0006396,GO:0010467,GO:0008150,GO:0044424,GO:0090304,GO:1901360,GO:0003674,GO:0006139,GO:0016070,GO:0046483,GO:0006725,GO:…	macromolecule metabolic process,organic substance metabolic process,tRNA methyltransferase activity,tRNA methylation,tRNA metabolic process,metabolic process,primary metabolic process,methyltransferase activity,transferase activity, transferring one-carbon groups,RNA methyltransferase activity,tRNA modification,transferase activity,RNA methylation,macromolecule methylation,catalytic activity,ncRN…
LNC_010064	XLOC_279033	3.62971	3.95074	-0.12227	0.0111355	0.99954	co_location	ENSOCUG00000011011	SRP68	-	GO:0005047,GO:0030942,GO:0019904,GO:0005786,GO:0008312,GO:0048500,GO:0006614,GO:0006613,GO:0005048,GO:0045047,GO:0072599,GO:0005925,GO:0005924,GO:0030055,GO:0070972,GO:0043022,GO:0005912,GO:0070161,GO:0006612,GO:0030529,GO:0043021,GO:0050896,GO:0030054,GO:0044444,GO:0042277,GO:0033218,GO:0072594,GO:0015031,GO:0042493,GO:0005737,GO:0009987,GO:0005515,GO:0045184,GO:0033365,GO:0033036,GO:0005829,GO:…	signal recognition particle binding,endoplasmic reticulum signal peptide binding,protein domain specific binding,signal recognition particle, endoplasmic reticulum targeting,7S RNA binding,signal recognition particle,SRP-dependent cotranslational protein targeting to membrane,cotranslational protein targeting to membrane,signal sequence binding,protein targeting to ER,establishment of protein loc…
LNC_010064	XLOC_279033	3.62971	3.95074	-0.12227	0.0111355	0.99954	co_location	ENSOCUG00000021011	--	--	GO:0030010,GO:0090162,GO:0007163,GO:0030030,GO:0048869,GO:0009987,GO:0060271,GO:0016043,GO:0071840,GO:0032502,GO:0048856,GO:0044767,GO:0048858,GO:0032990,GO:0000902,GO:0044699,GO:0008150,GO:0032989,GO:0044763,GO:0009653	establishment of cell polarity,establishment of epithelial cell polarity,establishment or maintenance of cell polarity,cell projection organization,cellular developmental process,cellular process,cilium morphogenesis,cellular component organization,cellular component organization or biogenesis,developmental process,anatomical structure development,single-organism developmental process,cell projec…
LNC_010064	XLOC_279033	3.62971	3.95074	-0.12227	0.0111355	0.99954	co_location	ENSOCUG00000000421	-	7TM GPCR, olfactory receptor/chemoreceptor Srsx||Galanin receptor family||GPCR, rhodopsin-like, 7TM||Galanin receptor 2||G protein-coupled receptor, rhodopsin-like	GO:0004966,GO:0007194,GO:0031280,GO:0051350,GO:0030800,GO:0030803,GO:0030815,GO:0030818,GO:0071704,GO:0030809,GO:1900372,GO:1900543,GO:0045980,GO:0065009,GO:0007204,GO:0050790,GO:0045761,GO:0008152,GO:0051480,GO:0044238,GO:0051339,GO:0008188,GO:0031279,GO:0031175,GO:0030594,GO:0007218,GO:0006874,GO:0030817,GO:0019222,GO:0055074,GO:0072503,GO:0030030,GO:0042592,GO:0048666,GO:0030814,GO:0030802,GO:…	galanin receptor activity,negative regulation of adenylate cyclase activity,negative regulation of cyclase activity,negative regulation of lyase activity,negative regulation of cyclic nucleotide metabolic process,negative regulation of cyclic nucleotide biosynthetic process,negative regulation of cAMP metabolic process,negative regulation of cAMP biosynthetic process,organic substance metabolic p…
LNC_010064	XLOC_279033	3.62971	3.95074	-0.12227	0.0111355	0.99954	co_location	ENSOCUG00000012924	ACOX1	Acyl-CoA oxidase/dehydrogenase, central domain||Acyl-CoA oxidase, C-terminal||Acyl-CoA dehydrogenase/oxidase, N-terminal and middle domain||Acyl-CoA oxidase||Acyl-CoA dehydrogenase/oxidase C-terminal	GO:0033540,GO:0030165,GO:0019904,GO:0003997,GO:0016634,GO:0005777,GO:0042579,GO:0071704,GO:0071949,GO:0006692,GO:0006693,GO:0008152,GO:0044238,GO:0000038,GO:0030258,GO:0005739,GO:0050662,GO:0005778,GO:0031903,GO:0006635,GO:0044438,GO:0044439,GO:0006690,GO:1901568,GO:0016627,GO:0009062,GO:0033559,GO:0019395,GO:0072329,GO:0003824,GO:0034440,GO:0048037,GO:0032504,GO:0044237,GO:0047485,GO:0007283,GO:…	fatty acid beta-oxidation using acyl-CoA oxidase,PDZ domain binding,protein domain specific binding,acyl-CoA oxidase activity,oxidoreductase activity, acting on the CH-CH group of donors, oxygen as acceptor,peroxisome,microbody,organic substance metabolic process,FAD binding,prostanoid metabolic process,prostaglandin metabolic process,metabolic process,primary metabolic process,very long-chain fa…
LNC_010064	XLOC_279033	3.62971	3.95074	-0.12227	0.0111355	0.99954	co_location	ENSOCUG00000014548	EVPL	Ferritin-like superfamily||Plectin repeat||SH3 domain||Prefoldin	GO:0019215,GO:0001533,GO:0045111,GO:0044444,GO:0005198,GO:0032403,GO:0005737,GO:0005515,GO:0009888,GO:0008544,GO:0032501,GO:0005829,GO:0032502,GO:0048856,GO:0043588,GO:0048731,GO:0044707,GO:0044699,GO:0048513,GO:0008150,GO:0044424,GO:0007275,GO:0043228,GO:0043232,GO:0003674,GO:0005488,GO:0005856,GO:0005622,GO:0043229,GO:0043226,GO:0005623,GO:0044464,GO:0005575	intermediate filament binding,cornified envelope,intermediate filament cytoskeleton,cytoplasmic part,structural molecule activity,protein complex binding,cytoplasm,protein binding,tissue development,epidermis development,multicellular organismal process,cytosol,developmental process,anatomical structure development,skin development,system development,single-multicellular organism process,single-o…
LNC_010064	XLOC_279033	3.62971	3.95074	-0.12227	0.0111355	0.99954	co_location	ENSOCUG00000027404	-	Exocyst complex protein Exo70||Cullin repeat-like-containing domain	GO:0044424,GO:0005622,GO:0044444,GO:0005737,GO:0051641,GO:0051649,GO:0009987,GO:0016192,GO:0032991,GO:0005623,GO:0044464,GO:0000145,GO:0051234,GO:0043234,GO:0051179,GO:0006810,GO:0044448,GO:0005938,GO:0008150,GO:0032940,GO:0044765,GO:0006887,GO:0046903,GO:0044763,GO:0005575,GO:0044699,GO:0071944	intracellular part,intracellular,cytoplasmic part,cytoplasm,cellular localization,establishment of localization in cell,cellular process,vesicle-mediated transport,macromolecular complex,cell,cell part,exocyst,establishment of localization,protein complex,localization,transport,cell cortex part,cell cortex,biological_process,secretion by cell,single-organism transport,exocytosis,secretion,single-…
LNC_010064	XLOC_279033	3.62971	3.95074	-0.12227	0.0111355	0.99954	co_location	ENSOCUG00000000422	ZACN	Neurotransmitter-gated ion-channel transmembrane domain||Neurotransmitter-gated ion-channel ligand-binding domain	GO:0010043,GO:0010038,GO:0010035,GO:0050896,GO:0005230,GO:0015276,GO:0022834,GO:0009987,GO:0042221,GO:0034220,GO:0044699,GO:0006810,GO:0022836,GO:0022839,GO:0071944,GO:0008150,GO:0044763,GO:0051234,GO:0005216,GO:0003674,GO:0005886,GO:0022838,GO:0015267,GO:0022803,GO:0016020,GO:0044765,GO:0055085,GO:0051179,GO:0005623,GO:0016021,GO:0006811,GO:0044425,GO:0031224,GO:0015075,GO:0022891,GO:0022857,GO:…	response to zinc ion,response to metal ion,response to inorganic substance,response to stimulus,extracellular ligand-gated ion channel activity,ligand-gated ion channel activity,ligand-gated channel activity,cellular process,response to chemical stimulus,ion transmembrane transport,single-organism process,transport,gated channel activity,ion gated channel activity,cell periphery,biological_proces…
LNC_010064	XLOC_279033	3.62971	3.95074	-0.12227	0.0111355	0.99954	co_location	ENSOCUG00000014542	CDK3	Serine-threonine/tyrosine-protein kinase catalytic domain||Serine/threonine/dual specificity protein kinase, catalytic domain||Protein kinase domain||Protein kinase-like domain||Tyrosine-protein kinase, catalytic domain	GO:0043170,GO:0019538,GO:0071704,GO:0008152,GO:0044238,GO:0006950,GO:0016740,GO:0003824,GO:0033554,GO:0044260,GO:0044237,GO:0043412,GO:0050896,GO:0044267,GO:0036094,GO:0006464,GO:0036211,GO:0043168,GO:0000166,GO:1901265,GO:0005524,GO:0032559,GO:0004674,GO:0030554,GO:0004672,GO:0016772,GO:0009987,GO:0006468,GO:0016773,GO:0016301,GO:0035639,GO:0032550,GO:0001883,GO:0032549,GO:0001882,GO:0032555,GO:…	macromolecule metabolic process,protein metabolic process,organic substance metabolic process,metabolic process,primary metabolic process,response to stress,transferase activity,catalytic activity,cellular response to stress,cellular macromolecule metabolic process,cellular metabolic process,macromolecule modification,response to stimulus,cellular protein metabolic process,small molecule binding,…
LNC_010064	XLOC_279033	3.62971	3.95074	-0.12227	0.0111355	0.99954	co_location	ENSOCUG00000021973	--	--	GO:0000784,GO:0000781,GO:0003697,GO:0044454,GO:0000228,GO:0043566,GO:0044427,GO:0044424,GO:0005694,GO:0043228,GO:0043232,GO:0097159,GO:0003674,GO:0005488,GO:1901363,GO:0005622,GO:0043229,GO:0043226,GO:0044428,GO:0003676,GO:0005634,GO:0044446,GO:0043231,GO:0044422,GO:0005623,GO:0043227,GO:0031981,GO:0044464,GO:0070013,GO:0043233,GO:0031974,GO:0005575,GO:0003677	nuclear chromosome, telomeric region,chromosome, telomeric region,single-stranded DNA binding,nuclear chromosome part,nuclear chromosome,structure-specific DNA binding,chromosomal part,intracellular part,chromosome,non-membrane-bounded organelle,intracellular non-membrane-bounded organelle,organic cyclic compound binding,molecular_function,binding,heterocyclic compound binding,intracellular,intra…
LNC_010064	XLOC_279033	3.62971	3.95074	-0.12227	0.0111355	0.99954	co_expression	ENSOCUG00000017680	FAM212B	-	GO:0044424,GO:0005622,GO:0043229,GO:0044464,GO:0005623,GO:0019899,GO:0019901,GO:0043226,GO:0005575,GO:0019900,GO:0043231,GO:0005488,GO:0005634,GO:0043227,GO:0005515,GO:0003674	intracellular part,intracellular,intracellular organelle,cell part,cell,enzyme binding,protein kinase binding,organelle,cellular_component,kinase binding,intracellular membrane-bounded organelle,binding,nucleus,membrane-bounded organelle,protein binding,molecular_function
LNC_006727	XLOC_194940	1.02874	2.9081	-1.4992	0.011189	0.99954	co_location	ENSOCUG00000006208	CIITA	Leucine-rich repeat, ribonuclease inhibitor subtype||NACHT nucleoside triphosphatase||P-loop containing nucleoside triphosphate hydrolase||MHC class II transactivator	GO:0034341,GO:0043170,GO:0071704,GO:0008152,GO:0044238,GO:0006950,GO:0034097,GO:0019222,GO:0044260,GO:0044237,GO:0060255,GO:0050896,GO:0045087,GO:0036094,GO:0043168,GO:0000166,GO:1901265,GO:0005524,GO:0032559,GO:0030554,GO:0010033,GO:0009987,GO:0080090,GO:0006955,GO:0031323,GO:0035639,GO:0032550,GO:0001883,GO:0032549,GO:0001882,GO:0032555,GO:0017076,GO:0032553,GO:0010467,GO:0042221,GO:0008150,GO:…	response to interferon-gamma,macromolecule metabolic process,organic substance metabolic process,metabolic process,primary metabolic process,response to stress,response to cytokine stimulus,regulation of metabolic process,cellular macromolecule metabolic process,cellular metabolic process,regulation of macromolecule metabolic process,response to stimulus,innate immune response,small molecule bind…
LNC_006727	XLOC_194940	1.02874	2.9081	-1.4992	0.011189	0.99954	co_location	ENSOCUG00000021942	-	ATPase, AAA-type, core||AAA+ ATPase domain||ClpA/B family||P-loop containing nucleoside triphosphate hydrolase	GO:0036094,GO:0043168,GO:0000166,GO:1901265,GO:0005524,GO:0032559,GO:0030554,GO:0035639,GO:0032550,GO:0001883,GO:0032549,GO:0001882,GO:0032555,GO:0017076,GO:0032553,GO:0043167,GO:0097159,GO:0003674,GO:0005488,GO:1901363	small molecule binding,anion binding,nucleotide binding,nucleoside phosphate binding,ATP binding,adenyl ribonucleotide binding,adenyl nucleotide binding,purine ribonucleoside triphosphate binding,purine ribonucleoside binding,purine nucleoside binding,ribonucleoside binding,nucleoside binding,purine ribonucleotide binding,purine nucleotide binding,ribonucleotide binding,ion binding,organic cyclic…
LNC_006727	XLOC_194940	1.02874	2.9081	-1.4992	0.011189	0.99954	co_location	ENSOCUG00000000923	TVP23A	Protein of unknown function DUF846, eukaryotic	GO:0016020,GO:0016021,GO:0044425,GO:0031224,GO:0005575	membrane,integral to membrane,membrane part,intrinsic to membrane,cellular_component
LNC_006727	XLOC_194940	1.02874	2.9081	-1.4992	0.011189	0.99954	co_location	ENSOCUG00000006217	CLEC16A	Uncharacterised protein family FPL	GO:0036019,GO:0036020,GO:1901524,GO:1901525,GO:1901097,GO:0043170,GO:1901098,GO:0006914,GO:0019538,GO:0000423,GO:1901096,GO:0016236,GO:0071704,GO:0071496,GO:0016242,GO:0007033,GO:0032435,GO:0010506,GO:0044090,GO:0000422,GO:0008152,GO:0032105,GO:0032108,GO:0044238,GO:0006950,GO:1901799,GO:0097352,GO:0048518,GO:0044088,GO:0006508,GO:0010507,GO:0048522,GO:0009267,GO:0080134,GO:0042594,GO:0031669,GO:…	endolysosome,endolysosome membrane,regulation of macromitophagy,negative regulation of macromitophagy,negative regulation of autophagic vacuole maturation,macromolecule metabolic process,positive regulation of autophagic vacuole maturation,autophagy,protein metabolic process,macromitophagy,regulation of autophagic vacuole maturation,macroautophagy,organic substance metabolic process,cellular resp…
LNC_000824	XLOC_029361	1.80982	3.24889	-0.844101	0.011334	0.99954	co_location	ENSOCUG00000010050	-	WH2 domain	GO:0070060,GO:0043170,GO:0071704,GO:0008152,GO:0044238,GO:0048518,GO:0034314,GO:0048522,GO:0045010,GO:0019222,GO:0044260,GO:0044237,GO:0030838,GO:0060255,GO:0051128,GO:0032273,GO:0065008,GO:0030833,GO:0010638,GO:0030041,GO:0008064,GO:0030832,GO:0009987,GO:0032271,GO:0005515,GO:0008154,GO:0051495,GO:0031334,GO:0080090,GO:0051258,GO:0031323,GO:0003713,GO:0051130,GO:0016043,GO:0033043,GO:0071840,GO:…	'de novo' actin filament nucleation,macromolecule metabolic process,organic substance metabolic process,metabolic process,primary metabolic process,positive regulation of biological process,Arp2/3 complex-mediated actin nucleation,positive regulation of cellular process,actin nucleation,regulation of metabolic process,cellular macromolecule metabolic process,cellular metabolic process,positive re…
LNC_000824	XLOC_029361	1.80982	3.24889	-0.844101	0.011334	0.99954	co_location	ENSOCUG00000009680	HOMER1	WH1/EVH1 domain||Prefoldin	GO:0044424,GO:0043226,GO:0043229,GO:0005622,GO:0044444,GO:0005737,GO:0044446,GO:0044422,GO:0009987,GO:0005488,GO:0043228,GO:0043232,GO:0005623,GO:0044464,GO:0051234,GO:0051179,GO:0065009,GO:0006810,GO:0048468,GO:0008150,GO:0044765,GO:0051050,GO:0043279,GO:0090279,GO:0060249,GO:0032412,GO:0005515,GO:0060359,GO:0010038,GO:0022898,GO:0032409,GO:0032879,GO:0044763,GO:0065008,GO:2001256,GO:0070509,GO:…	intracellular part,organelle,intracellular organelle,intracellular,cytoplasmic part,cytoplasm,intracellular organelle part,organelle part,cellular process,binding,non-membrane-bounded organelle,intracellular non-membrane-bounded organelle,cell,cell part,establishment of localization,localization,regulation of molecular function,transport,cell development,biological_process,single-organism transpo…
LNC_009611	XLOC_270900	6.40098	5.73901	0.157492	0.0180864	0.99954	co_expression	ENSOCUG00000022589	-	S-adenosyl-L-methionine-dependent methyltransferase	--	--
LNC_007162	XLOC_208912	2.60209	2.28769	0.185781	0.0195948	0.99954	co_location	ENSOCUG00000013158	-	Sulfotransferase	GO:0016740,GO:0008146,GO:0003824,GO:0016782,GO:0003674,GO:0016020,GO:0016021,GO:0044425,GO:0031224,GO:0005575	transferase activity,sulfotransferase activity,catalytic activity,transferase activity, transferring sulfur-containing groups,molecular_function,membrane,integral to membrane,membrane part,intrinsic to membrane,cellular_component
LNC_007162	XLOC_208912	2.60209	2.28769	0.185781	0.0195948	0.99954	co_expression	ENSOCUG00000014051	IL17RD	SEFIR||Toll/interleukin-1 receptor homology (TIR) domain	GO:0005737,GO:0044444,GO:0044424,GO:0005622,GO:0070013,GO:0043233,GO:0031974,GO:0044422,GO:0044446,GO:0043229,GO:0031981,GO:0044464,GO:0044428,GO:0005794,GO:0005623,GO:0043226,GO:0005575,GO:0043231,GO:0005654,GO:0005634,GO:0008150,GO:0009987,GO:0043227,GO:0050794,GO:0044699,GO:0065007,GO:0007165,GO:0044763,GO:0050896,GO:0050789,GO:0051716,GO:0044700,GO:0023052,GO:0007154	cytoplasm,cytoplasmic part,intracellular part,intracellular,intracellular organelle lumen,organelle lumen,membrane-enclosed lumen,organelle part,intracellular organelle part,intracellular organelle,nuclear lumen,cell part,nuclear part,Golgi apparatus,cell,organelle,cellular_component,intracellular membrane-bounded organelle,nucleoplasm,nucleus,biological_process,cellular process,membrane-bounded …
LNC_000311	XLOC_012496	1.55356	1.92981	-0.312883	0.0199436	0.99954	co_location	ENSOCUG00000021229	-	Dual specificity phosphatase, catalytic domain||Protein-tyrosine phosphatase-like||Protein-tyrosine/Dual specificity phosphatase	GO:0043170,GO:0019538,GO:0071704,GO:0008152,GO:0044238,GO:0008138,GO:0003824,GO:0044260,GO:0044237,GO:0043412,GO:0044267,GO:0006464,GO:0036211,GO:0035335,GO:0004725,GO:0009987,GO:0004721,GO:0006470,GO:0016791,GO:0008150,GO:0042578,GO:0006796,GO:0006793,GO:0016311,GO:0003674,GO:0016787,GO:0016788	macromolecule metabolic process,protein metabolic process,organic substance metabolic process,metabolic process,primary metabolic process,protein tyrosine/serine/threonine phosphatase activity,catalytic activity,cellular macromolecule metabolic process,cellular metabolic process,macromolecule modification,cellular protein metabolic process,cellular protein modification process,protein modificatio…
LNC_000311	XLOC_012496	1.55356	1.92981	-0.312883	0.0199436	0.99954	co_location	ENSOCUG00000017534	FNBP4	WW domain	GO:0016604,GO:0016607,GO:0044424,GO:0005622,GO:0043229,GO:0043226,GO:0044428,GO:0005634,GO:0044446,GO:0044451,GO:0043231,GO:0044422,GO:0005623,GO:0043227,GO:0031981,GO:0044464,GO:0070013,GO:0043233,GO:0031974,GO:0005654,GO:0005575	nuclear body,nuclear speck,intracellular part,intracellular,intracellular organelle,organelle,nuclear part,nucleus,intracellular organelle part,nucleoplasm part,intracellular membrane-bounded organelle,organelle part,cell,membrane-bounded organelle,nuclear lumen,cell part,intracellular organelle lumen,organelle lumen,membrane-enclosed lumen,nucleoplasm,cellular_component
LNC_000311	XLOC_012496	1.55356	1.92981	-0.312883	0.0199436	0.99954	co_location	ENSOCUG00000006353	KBTBD4	BTB/POZ||BTB/POZ fold||BTB/POZ-like||BTB/Kelch-associated	--	--
LNC_000311	XLOC_012496	1.55356	1.92981	-0.312883	0.0199436	0.99954	co_location	ENSOCUG00000006368	MTCH2	Mitochondrial substrate/solute carrier||Mitochondrial carrier domain	GO:0070585,GO:0009987,GO:0033365,GO:0033036,GO:0008104,GO:0044699,GO:0006810,GO:0008150,GO:0044424,GO:0044763,GO:0051234,GO:0005576,GO:0070062,GO:0043230,GO:0065010,GO:0031982,GO:0051641,GO:0005622,GO:0016020,GO:0043229,GO:0043226,GO:0005634,GO:0043231,GO:0031988,GO:0051179,GO:0005623,GO:0034613,GO:0070727,GO:0043227,GO:0016021,GO:0044425,GO:0031224,GO:0044421,GO:0044464,GO:0005575	protein localization to mitochondrion,cellular process,protein localization to organelle,macromolecule localization,protein localization,single-organism process,transport,biological_process,intracellular part,single-organism cellular process,establishment of localization,extracellular region,extracellular vesicular exosome,extracellular organelle,extracellular membrane-bounded organelle,vesicle,c…
LNC_000311	XLOC_012496	1.55356	1.92981	-0.312883	0.0199436	0.99954	co_location	ENSOCUG00000006361	FAM180B	-	GO:0016020,GO:0016021,GO:0044425,GO:0031224,GO:0005575	membrane,integral to membrane,membrane part,intrinsic to membrane,cellular_component
LNC_000311	XLOC_012496	1.55356	1.92981	-0.312883	0.0199436	0.99954	co_location	ENSOCUG00000006359	NDUFS3	NADH:ubiquinone oxidoreductase, 30kDa subunit||NADH dehydrogenase, subunit C	GO:0008137,GO:0050136,GO:0003954,GO:0016655,GO:0008152,GO:0005747,GO:0030964,GO:0045271,GO:0021762,GO:0021539,GO:0005739,GO:0005746,GO:0097193,GO:0006915,GO:0012501,GO:0070469,GO:0016651,GO:2001243,GO:0042981,GO:0003824,GO:0005743,GO:0043067,GO:0008219,GO:0016265,GO:0044237,GO:0019866,GO:0035556,GO:0010941,GO:0050896,GO:0021536,GO:0044444,GO:0051128,GO:0048583,GO:0030308,GO:2001242,GO:0031966,GO:…	NADH dehydrogenase (ubiquinone) activity,NADH dehydrogenase (quinone) activity,NADH dehydrogenase activity,oxidoreductase activity, acting on NAD(P)H, quinone or similar compound as acceptor,metabolic process,mitochondrial respiratory chain complex I,NADH dehydrogenase complex,respiratory chain complex I,substantia nigra development,subthalamus development,mitochondrion,mitochondrial respiratory …
LNC_000311	XLOC_012496	1.55356	1.92981	-0.312883	0.0199436	0.99954	co_location	ENSOCUG00000006365	-	Complement C1q protein||Tumour necrosis factor-like domain	--	--
LNC_000311	XLOC_012496	1.55356	1.92981	-0.312883	0.0199436	0.99954	co_location	ENSOCUG00000017524	AGBL2	Peptidase M14, carboxypeptidase A	GO:0035610,GO:0043170,GO:0035608,GO:0019538,GO:0070011,GO:0071704,GO:0008233,GO:0018200,GO:0008152,GO:0044238,GO:0006508,GO:0004181,GO:0004180,GO:0008235,GO:0042995,GO:0003824,GO:0044260,GO:0044237,GO:0043412,GO:0044267,GO:0044444,GO:0018193,GO:0005814,GO:0006464,GO:0036211,GO:0005932,GO:0036064,GO:0008238,GO:0044463,GO:0044450,GO:0005737,GO:0009987,GO:0044441,GO:0008237,GO:0005829,GO:0031514,GO:…	protein side chain deglutamylation,macromolecule metabolic process,protein deglutamylation,protein metabolic process,peptidase activity, acting on L-amino acid peptides,organic substance metabolic process,peptidase activity,peptidyl-glutamic acid modification,metabolic process,primary metabolic process,proteolysis,metallocarboxypeptidase activity,carboxypeptidase activity,metalloexopeptidase acti…
LNC_000311	XLOC_012496	1.55356	1.92981	-0.312883	0.0199436	0.99954	co_expression	ENSOCUG00000004757	ZNF35	Zinc finger, C2H2-like||Zinc finger, C2H2	GO:0043227,GO:0043226,GO:0044238,GO:0071704,GO:0008152,GO:0044444,GO:0043231,GO:0005737,GO:0044237,GO:0044424,GO:0003674,GO:0005622,GO:0043229,GO:0005634,GO:0010467,GO:0005488,GO:0006807,GO:0044260,GO:1901360,GO:0060255,GO:0006725,GO:0043170,GO:0034641,GO:0016070,GO:0046483,GO:0044271,GO:0006139,GO:0019438,GO:0008150,GO:0018130,GO:1901576,GO:0044249,GO:0034654,GO:0031323,GO:0080090,GO:0009058,GO:…	membrane-bounded organelle,organelle,primary metabolic process,organic substance metabolic process,metabolic process,cytoplasmic part,intracellular membrane-bounded organelle,cytoplasm,cellular metabolic process,intracellular part,molecular_function,intracellular,intracellular organelle,nucleus,gene expression,binding,nitrogen compound metabolic process,cellular macromolecule metabolic process,or…
LNC_000311	XLOC_012496	1.55356	1.92981	-0.312883	0.0199436	0.99954	co_expression	ENSOCUG00000013996	LGALS8	Concanavalin A-like lectin/glucanase domain||Galectin, carbohydrate recognition domain	GO:0005737,GO:0030246,GO:0044444,GO:0044424,GO:0005622,GO:0005178,GO:0044464,GO:0032403,GO:0005623,GO:0043226,GO:0005575,GO:0005829,GO:0031982,GO:0031988,GO:0005488,GO:0070062,GO:0043230,GO:0065010,GO:0043227,GO:0005515,GO:0016020,GO:0005576,GO:0044421,GO:0003674,GO:0005102	cytoplasm,carbohydrate binding,cytoplasmic part,intracellular part,intracellular,integrin binding,cell part,protein complex binding,cell,organelle,cellular_component,cytosol,vesicle,membrane-bounded vesicle,binding,extracellular vesicular exosome,extracellular organelle,extracellular membrane-bounded organelle,membrane-bounded organelle,protein binding,membrane,extracellular region,extracellular …
LNC_007836	XLOC_228394	1.22926	1.09754	0.163513	0.0235766	0.99954	co_location	ENSOCUG00000001911	VGLL4	TDU repeat	GO:0043170,GO:0071704,GO:0008152,GO:0044238,GO:0019222,GO:0044260,GO:0044237,GO:0060255,GO:0009987,GO:0080090,GO:0031323,GO:0010467,GO:0008150,GO:0019219,GO:0090304,GO:0051171,GO:0050794,GO:1901360,GO:0006139,GO:0016070,GO:0050789,GO:0010468,GO:0044249,GO:0046483,GO:0034645,GO:0006725,GO:1901576,GO:0009059,GO:0051252,GO:0034641,GO:0009058,GO:0065007,GO:0006807,GO:0031326,GO:0009889,GO:2000112,GO:…	macromolecule metabolic process,organic substance metabolic process,metabolic process,primary metabolic process,regulation of metabolic process,cellular macromolecule metabolic process,cellular metabolic process,regulation of macromolecule metabolic process,cellular process,regulation of primary metabolic process,regulation of cellular metabolic process,gene expression,biological_process,regulati…
LNC_007836	XLOC_228394	1.22926	1.09754	0.163513	0.0235766	0.99954	co_location	ENSOCUG00000015940	TAMM41	Mitochondrial matrix Mmp37	GO:0004605,GO:0006655,GO:0032049,GO:0016024,GO:0046341,GO:0070567,GO:0032048,GO:0046471,GO:0071704,GO:0008152,GO:0044238,GO:0005739,GO:0016740,GO:0003824,GO:0005743,GO:0044237,GO:0019866,GO:0046474,GO:0044444,GO:0008654,GO:0045017,GO:0016779,GO:0090407,GO:0031966,GO:0044255,GO:0031090,GO:0005740,GO:0005737,GO:0016772,GO:0009987,GO:0006650,GO:0044429,GO:0006644,GO:0006629,GO:0046486,GO:0031967,GO:…	phosphatidate cytidylyltransferase activity,phosphatidylglycerol biosynthetic process,cardiolipin biosynthetic process,CDP-diacylglycerol biosynthetic process,CDP-diacylglycerol metabolic process,cytidylyltransferase activity,cardiolipin metabolic process,phosphatidylglycerol metabolic process,organic substance metabolic process,metabolic process,primary metabolic process,mitochondrion,transferas…
LNC_007915	XLOC_230016	13.1292	13.2079	-0.00862183	0.0236357	0.99954	co_location	ENSOCUG00000016704	GXYLT2	Somatomedin B domain||Extracellular Endonuclease, subunit A||Alkaline-phosphatase-like, core domain||Glycosyl transferase, family 8||Type I phosphodiesterase/nucleotide pyrophosphatase/phosphate transferase||Nucleotide-diphospho-sugar transferases||DNA/RNA non-specific endonuclease	GO:0003824,GO:0044238,GO:0071704,GO:0008152,GO:0044237,GO:0043412,GO:0003674,GO:0044267,GO:0019538,GO:0006464,GO:0036211,GO:0044260,GO:0006493,GO:0035252,GO:0042285,GO:0016266,GO:0043170,GO:0044723,GO:0016763,GO:0008150,GO:1901576,GO:0070085,GO:0009100,GO:1901135,GO:0044249,GO:0005975,GO:0016740,GO:0009058,GO:0009987,GO:0009101,GO:0034645,GO:0006486,GO:0043413,GO:0009059,GO:0008194,GO:1901137,GO:…	catalytic activity,primary metabolic process,organic substance metabolic process,metabolic process,cellular metabolic process,macromolecule modification,molecular_function,cellular protein metabolic process,protein metabolic process,cellular protein modification process,protein modification process,cellular macromolecule metabolic process,protein O-linked glycosylation,UDP-xylosyltransferase acti…
LNC_007915	XLOC_230016	13.1292	13.2079	-0.00862183	0.0236357	0.99954	co_location	ENSOCUG00000006235	PPP4R2	Protein phosphatase 4 core regulatory subunit R2	GO:0043229,GO:0032991,GO:0043226,GO:0044446,GO:0000724,GO:0000725,GO:0044422,GO:0030289,GO:0043234,GO:0044424,GO:0080134,GO:0010569,GO:0006302,GO:0005622,GO:0006310,GO:0080135,GO:0003674,GO:2000779,GO:0019888,GO:0008287,GO:0019208,GO:0000018,GO:0006282,GO:0030674,GO:0005515,GO:0060090,GO:0006281,GO:0043227,GO:0048583,GO:0006950,GO:2001020,GO:0005634,GO:0033554,GO:0005575,GO:0044464,GO:0005623,GO:…	intracellular organelle,macromolecular complex,organelle,intracellular organelle part,double-strand break repair via homologous recombination,recombinational repair,organelle part,protein phosphatase 4 complex,protein complex,intracellular part,regulation of response to stress,regulation of double-strand break repair via homologous recombination,double-strand break repair,intracellular,DNA recomb…
LNC_007915	XLOC_230016	13.1292	13.2079	-0.00862183	0.0236357	0.99954	co_location	ENSOCUG00000026227	-	Ribosomal protein L23/L15e core domain||Ribosomal protein L25/L23	GO:0005198,GO:0043228,GO:0043232,GO:0043229,GO:0032991,GO:0043226,GO:0044424,GO:0005622,GO:0003674,GO:0030529,GO:0006412,GO:0005575,GO:0044464,GO:0005737,GO:0005623,GO:0044444,GO:0010467,GO:0003735,GO:0043170,GO:0005840,GO:0019538,GO:0071704,GO:0009987,GO:0008152,GO:0044260,GO:0034645,GO:0044267,GO:0009059,GO:0044237,GO:0044238,GO:0008150,GO:0044249,GO:1901576,GO:0009058	structural molecule activity,non-membrane-bounded organelle,intracellular non-membrane-bounded organelle,intracellular organelle,macromolecular complex,organelle,intracellular part,intracellular,molecular_function,ribonucleoprotein complex,translation,cellular_component,cell part,cytoplasm,cell,cytoplasmic part,gene expression,structural constituent of ribosome,macromolecule metabolic process,rib…
LNC_007915	XLOC_230016	13.1292	13.2079	-0.00862183	0.0236357	0.99954	co_expression	ENSOCUG00000007203	-	Sushi/SCR/CCP domain	GO:0005575,GO:0044425,GO:0016021,GO:0031224,GO:0016020	cellular_component,membrane part,integral to membrane,intrinsic to membrane,membrane
LNC_007915	XLOC_230016	13.1292	13.2079	-0.00862183	0.0236357	0.99954	co_expression	ENSOCUG00000010538	PAK1	Tyrosine-protein kinase, catalytic domain||CRIB domain||Wiscott-Aldrich syndrome protein, C-terminal||Serine-threonine/tyrosine-protein kinase catalytic domain||Protein kinase-like domain||Serine/threonine/dual specificity protein kinase, catalytic domain||Protein kinase domain	GO:0043085,GO:0050790,GO:0045860,GO:0044093,GO:0033674,GO:0065009,GO:0051347,GO:0045859,GO:0043549,GO:0044424,GO:0031399,GO:0001932,GO:0043408,GO:0051338,GO:0044444,GO:0019220,GO:0005622,GO:0051174,GO:0044267,GO:0043406,GO:0042325,GO:0043410,GO:0000165,GO:0001934,GO:0005737,GO:0042327,GO:0044238,GO:0031252,GO:0009967,GO:0035556,GO:0010562,GO:0045937,GO:0043405,GO:0032268,GO:0044260,GO:0019538,GO:…	positive regulation of catalytic activity,regulation of catalytic activity,positive regulation of protein kinase activity,positive regulation of molecular function,positive regulation of kinase activity,regulation of molecular function,positive regulation of transferase activity,regulation of protein kinase activity,regulation of kinase activity,intracellular part,regulation of protein modificati…
LNC_002068	XLOC_064209	6.34471	6.13841	0.0476886	0.0248945	0.99954	co_location	ENSOCUG00000023803	CENPL	-	--	--
LNC_002068	XLOC_064209	6.34471	6.13841	0.0476886	0.0248945	0.99954	co_location	ENSOCUG00000002891	SERPINC1	Serpin domain	GO:2000266,GO:0043226,GO:0007597,GO:0031988,GO:0031982,GO:0072378,GO:2000257,GO:0005576,GO:0070062,GO:0043230,GO:0065010,GO:0044421,GO:0080134,GO:0072376,GO:0003674,GO:0050878,GO:0051239,GO:0004867,GO:0051346,GO:0002020,GO:0030193,GO:1900046,GO:0050818,GO:0072562,GO:0005515,GO:0008201,GO:0061041,GO:0043227,GO:0048583,GO:1901681,GO:0004866,GO:0061135,GO:0030414,GO:0007596,GO:0005539,GO:0006950,GO:…	regulation of blood coagulation, intrinsic pathway,organelle,blood coagulation, intrinsic pathway,membrane-bounded vesicle,vesicle,blood coagulation, fibrin clot formation,regulation of protein activation cascade,extracellular region,extracellular vesicular exosome,extracellular organelle,extracellular membrane-bounded organelle,extracellular region part,regulation of response to stress,protein a…
LNC_002068	XLOC_064209	6.34471	6.13841	0.0476886	0.0248945	0.99954	co_location	ENSOCUG00000009345	-	BTB/POZ fold||BTB-kelch protein||BTB/POZ||BTB/Kelch-associated||BTB/POZ-like||Kelch repeat type 1||Kelch repeat type 2	--	--
LNC_002068	XLOC_064209	6.34471	6.13841	0.0476886	0.0248945	0.99954	co_location	ENSOCUG00000004930	RC3H1	Zinc finger, RING-type||Zinc finger, CCCH-type	GO:0061157,GO:0050779,GO:0030889,GO:0043228,GO:0043232,GO:0050856,GO:0050869,GO:0010494,GO:0003729,GO:0050854,GO:0043488,GO:0042130,GO:0003730,GO:0043229,GO:0002635,GO:0032991,GO:0043226,GO:0043487,GO:0030888,GO:0032945,GO:0050672,GO:0070664,GO:0042100,GO:0050852,GO:0061470,GO:0000932,GO:0002757,GO:0035613,GO:0050868,GO:0061158,GO:0002764,GO:0002253,GO:0002634,GO:0046007,GO:0050864,GO:0044424,GO:…	mRNA destabilization,RNA destabilization,negative regulation of B cell proliferation,non-membrane-bounded organelle,intracellular non-membrane-bounded organelle,regulation of T cell receptor signaling pathway,negative regulation of B cell activation,cytoplasmic stress granule,mRNA binding,regulation of antigen receptor-mediated signaling pathway,regulation of mRNA stability,negative regulation of…
LNC_002068	XLOC_064209	6.34471	6.13841	0.0476886	0.0248945	0.99954	co_location	ENSOCUG00000007841	DARS2	Aspartyl/Asparaginyl-tRNA synthetase, class IIb||Aminoacyl-tRNA synthetase, class II||GAD domain||GAD-like domain||Aspartate-tRNA ligase, class IIb, bacterial/mitochondrial-type||Aminoacyl-tRNA synthetase, class II (D/K/N)||Lysyl-tRNA synthetase, class II, C-terminal||Nucleic acid-binding, OB-fold||OB-fold nucleic acid binding domain, AA-tRNA synthetase-type	GO:0050560,GO:0070145,GO:0043229,GO:0004815,GO:0043226,GO:0006421,GO:0070127,GO:0044424,GO:0016043,GO:0000959,GO:0071840,GO:0005622,GO:0032543,GO:0003674,GO:0006418,GO:0004812,GO:0016875,GO:0016876,GO:0006996,GO:0043039,GO:0043038,GO:0005515,GO:0043227,GO:0006412,GO:0006399,GO:0043167,GO:0005634,GO:0005575,GO:0043168,GO:0044464,GO:0005737,GO:0005623,GO:0005739,GO:0042803,GO:0046983,GO:0019752,GO:…	aspartate-tRNA(Asn) ligase activity,mitochondrial asparaginyl-tRNA aminoacylation,intracellular organelle,aspartate-tRNA ligase activity,organelle,asparaginyl-tRNA aminoacylation,tRNA aminoacylation for mitochondrial protein translation,intracellular part,cellular component organization,mitochondrial RNA metabolic process,cellular component organization or biogenesis,intracellular,mitochondrial t…
LNC_002068	XLOC_064209	6.34471	6.13841	0.0476886	0.0248945	0.99954	co_location	ENSOCUG00000017475	ZBTB37	BTB/POZ||BTB/POZ fold||Zinc finger, C2H2-like||Zinc finger, C2H2||BTB/POZ-like	GO:0003674,GO:0005488,GO:0003676,GO:1901363,GO:0097159	molecular_function,binding,nucleic acid binding,heterocyclic compound binding,organic cyclic compound binding
LNC_002068	XLOC_064209	6.34471	6.13841	0.0476886	0.0248945	0.99954	co_expression	ENSOCUG00000011475	TOR3A	Torsin||P-loop containing nucleoside triphosphate hydrolase	GO:0044424,GO:0043226,GO:0043229,GO:0043227,GO:0043231,GO:0005622,GO:0044444,GO:0005737,GO:0044446,GO:0044422,GO:0070013,GO:0043233,GO:0031974,GO:0005488,GO:0005623,GO:0044464,GO:0005788,GO:1901363,GO:0005783,GO:0097159,GO:0031982,GO:0031988,GO:0070062,GO:0043230,GO:0065010,GO:0016887,GO:0016787,GO:0003824,GO:0044421,GO:0000166,GO:1901265,GO:0044432,GO:0036094,GO:0005575,GO:0035639,GO:0032553,GO:…	intracellular part,organelle,intracellular organelle,membrane-bounded organelle,intracellular membrane-bounded organelle,intracellular,cytoplasmic part,cytoplasm,intracellular organelle part,organelle part,intracellular organelle lumen,organelle lumen,membrane-enclosed lumen,binding,cell,cell part,endoplasmic reticulum lumen,heterocyclic compound binding,endoplasmic reticulum,organic cyclic compo…
LNC_002068	XLOC_064209	6.34471	6.13841	0.0476886	0.0248945	0.99954	co_expression	ENSOCUG00000000227	ASAP3	Ankyrin repeat-containing domain||Arf GTPase activating protein||Pleckstrin homology domain||Ankyrin repeat	GO:0043085,GO:0050790,GO:0044093,GO:0065009,GO:0030234,GO:0051345,GO:1901361,GO:0044424,GO:0051336,GO:0044444,GO:0019220,GO:0005622,GO:0051174,GO:0044270,GO:0019439,GO:0046700,GO:0030695,GO:0008047,GO:0072523,GO:0043547,GO:0005737,GO:0044238,GO:0060589,GO:0034655,GO:0006184,GO:0033124,GO:0043087,GO:0009203,GO:0009207,GO:1901069,GO:0031252,GO:0009146,GO:0006152,GO:0046130,GO:0009143,GO:0042454,GO:…	positive regulation of catalytic activity,regulation of catalytic activity,positive regulation of molecular function,regulation of molecular function,enzyme regulator activity,positive regulation of hydrolase activity,organic cyclic compound catabolic process,intracellular part,regulation of hydrolase activity,cytoplasmic part,regulation of phosphate metabolic process,intracellular,regulation of …
LNC_010649	XLOC_289471	1.37186	1.34505	0.0284725	0.0276333	0.99954	co_expression	ENSOCUG00000009223	DOK5	Pleckstrin homology domain||Insulin receptor substrate-1, PTB	GO:0051386,GO:0048011,GO:0009966,GO:0038179,GO:0005158,GO:0005622,GO:0023051,GO:0010646,GO:0000165,GO:0035556,GO:0007169,GO:0005057,GO:0048583,GO:0044464,GO:0032403,GO:0090287,GO:0007243,GO:0005623,GO:0007167,GO:0005575,GO:0005488,GO:0008150,GO:0009987,GO:0005515,GO:0071363,GO:0050794,GO:0070848,GO:0007399,GO:0044699,GO:0032502,GO:0065007,GO:0007165,GO:0044763,GO:0003674,GO:0050896,GO:0050789,GO:…	regulation of neurotrophin TRK receptor signaling pathway,neurotrophin TRK receptor signaling pathway,regulation of signal transduction,neurotrophin signaling pathway,insulin receptor binding,intracellular,regulation of signaling,regulation of cell communication,MAPK cascade,intracellular signal transduction,transmembrane receptor protein tyrosine kinase signaling pathway,receptor signaling prote…
LNC_010649	XLOC_289471	1.37186	1.34505	0.0284725	0.0276333	0.99954	co_expression	ENSOCUG00000013722	PAWR	-	GO:0043227,GO:0043226,GO:0044238,GO:0071704,GO:0008152,GO:0031324,GO:0044422,GO:0044428,GO:0010605,GO:0044446,GO:0009892,GO:0043231,GO:0051246,GO:0030889,GO:0005737,GO:0044237,GO:0030888,GO:0000790,GO:0044424,GO:0003674,GO:0005515,GO:0042986,GO:1901033,GO:1901300,GO:0048144,GO:0048145,GO:0070887,GO:0005622,GO:0023057,GO:0043229,GO:0010648,GO:0005634,GO:0019538,GO:0042100,GO:0050869,GO:0044767,GO:…	membrane-bounded organelle,organelle,primary metabolic process,organic substance metabolic process,metabolic process,negative regulation of cellular metabolic process,organelle part,nuclear part,negative regulation of macromolecule metabolic process,intracellular organelle part,negative regulation of metabolic process,intracellular membrane-bounded organelle,regulation of protein metabolic proces…
LNC_002919	XLOC_090256	177.946	123.24	0.529961	0.0347196	0.99954	co_location	ENSOCUG00000016524	TIAM1	PDZ domain||Ubiquitin-related domain||Pleckstrin homology domain||Raf-like Ras-binding||Dbl homology (DH) domain	GO:0005057,GO:0005085,GO:0005089,GO:0030676,GO:0065009,GO:0035023,GO:0005088,GO:0016601,GO:0048518,GO:0007266,GO:0005083,GO:0048522,GO:0030234,GO:0046578,GO:0031234,GO:0007264,GO:0030695,GO:0044291,GO:0051056,GO:0060589,GO:0010717,GO:0032092,GO:0007265,GO:0044093,GO:0051239,GO:0035556,GO:0009898,GO:0019897,GO:0050896,GO:0030054,GO:0048468,GO:0044444,GO:0051128,GO:0048583,GO:0048869,GO:0051099,GO:…	receptor signaling protein activity,guanyl-nucleotide exchange factor activity,Rho guanyl-nucleotide exchange factor activity,Rac guanyl-nucleotide exchange factor activity,regulation of molecular function,regulation of Rho protein signal transduction,Ras guanyl-nucleotide exchange factor activity,Rac protein signal transduction,positive regulation of biological process,Rho protein signal transdu…
LNC_002919	XLOC_090256	177.946	123.24	0.529961	0.0347196	0.99954	co_expression	ENSOCUG00000008905	TTC7B	Tetratricopeptide repeat-containing domain||Tetratricopeptide TPR2||Tetratricopeptide repeat	GO:0061024,GO:0046854,GO:0046834,GO:0016044,GO:0005737,GO:0006650,GO:0044444,GO:0090002,GO:0044238,GO:0044237,GO:0006644,GO:0090150,GO:0046488,GO:0046486,GO:0006796,GO:0044710,GO:0019637,GO:0006793,GO:0072659,GO:0071704,GO:0044424,GO:0045184,GO:0005622,GO:0008152,GO:0030258,GO:0007009,GO:0072657,GO:0044255,GO:0006629,GO:0016310,GO:0008104,GO:0033036,GO:0044464,GO:0034613,GO:0005623,GO:0070727,GO:…	membrane organization,phosphatidylinositol phosphorylation,lipid phosphorylation,cellular membrane organization,cytoplasm,glycerophospholipid metabolic process,cytoplasmic part,establishment of protein localization to plasma membrane,primary metabolic process,cellular metabolic process,phospholipid metabolic process,establishment of protein localization to membrane,phosphatidylinositol metabolic …
LNC_002919	XLOC_090256	177.946	123.24	0.529961	0.0347196	0.99954	co_expression	ENSOCUG00000002054	TRIT1	Isopentenyl transferase||tRNA dimethylallyltransferase||P-loop containing nucleoside triphosphate hydrolase	GO:0052381,GO:0016765,GO:0005737,GO:0044444,GO:0044238,GO:0044237,GO:0071704,GO:0044424,GO:0000166,GO:1901265,GO:0005622,GO:0008152,GO:0005524,GO:0032559,GO:0030554,GO:0036094,GO:0032555,GO:0043168,GO:0017076,GO:0032553,GO:0016740,GO:0044260,GO:0008033,GO:0005739,GO:0043229,GO:0035639,GO:0032550,GO:0001883,GO:0032549,GO:0001882,GO:0003824,GO:1901360,GO:0006807,GO:0006399,GO:0043170,GO:0044464,GO:…	tRNA dimethylallyltransferase activity,transferase activity, transferring alkyl or aryl (other than methyl) groups,cytoplasm,cytoplasmic part,primary metabolic process,cellular metabolic process,organic substance metabolic process,intracellular part,nucleotide binding,nucleoside phosphate binding,intracellular,metabolic process,ATP binding,adenyl ribonucleotide binding,adenyl nucleotide binding,s…
LNC_002919	XLOC_090256	177.946	123.24	0.529961	0.0347196	0.99954	co_expression	ENSOCUG00000012040	KRTAP11-1	Keratin-associated protein, PMG type	--	--
LNC_002919	XLOC_090256	177.946	123.24	0.529961	0.0347196	0.99954	co_expression	ENSOCUG00000025507	--	--	--	--
LNC_002919	XLOC_090256	177.946	123.24	0.529961	0.0347196	0.99954	co_expression	ENSOCUG00000027275	TM4SF1	L6 membrane	GO:0005887,GO:0044464,GO:0005623,GO:0031226,GO:0005575,GO:0044459,GO:0016020,GO:0016021,GO:0031224,GO:0044425,GO:0005886,GO:0071944	integral to plasma membrane,cell part,cell,intrinsic to plasma membrane,cellular_component,plasma membrane part,membrane,integral to membrane,intrinsic to membrane,membrane part,plasma membrane,cell periphery
LNC_002919	XLOC_090256	177.946	123.24	0.529961	0.0347196	0.99954	co_expression	ENSOCUG00000000289	PLEKHG3	Dbl homology (DH) domain||Pleckstrin homology domain	GO:0005083,GO:0030234,GO:0005088,GO:0050790,GO:0030695,GO:0005089,GO:0043085,GO:0060589,GO:0005085,GO:0035023,GO:0007266,GO:0007264,GO:0043547,GO:0044093,GO:0065009,GO:0006184,GO:0033124,GO:0043087,GO:0009203,GO:0009207,GO:1901069,GO:0009146,GO:0006152,GO:0046130,GO:0009143,GO:0046578,GO:0042454,GO:0009154,GO:0009261,GO:0009164,GO:0046039,GO:1901658,GO:1901068,GO:0030811,GO:0033121,GO:0009118,GO:…	small GTPase regulator activity,enzyme regulator activity,Ras guanyl-nucleotide exchange factor activity,regulation of catalytic activity,GTPase regulator activity,Rho guanyl-nucleotide exchange factor activity,positive regulation of catalytic activity,nucleoside-triphosphatase regulator activity,guanyl-nucleotide exchange factor activity,regulation of Rho protein signal transduction,Rho protein …
LNC_002919	XLOC_090256	177.946	123.24	0.529961	0.0347196	0.99954	co_expression	ENSOCUG00000022892	TSTD1	Rhodanese-like domain	GO:0043227,GO:0043226,GO:0044444,GO:0043231,GO:0005737,GO:0044424,GO:0005829,GO:0005622,GO:0043229,GO:0032991,GO:0043228,GO:0043232,GO:0005739,GO:0030529,GO:0035770,GO:0000932,GO:0005623,GO:0044464,GO:0005575	membrane-bounded organelle,organelle,cytoplasmic part,intracellular membrane-bounded organelle,cytoplasm,intracellular part,cytosol,intracellular,intracellular organelle,macromolecular complex,non-membrane-bounded organelle,intracellular non-membrane-bounded organelle,mitochondrion,ribonucleoprotein complex,ribonucleoprotein granule,cytoplasmic mRNA processing body,cell,cell part,cellular_compone…
LNC_011147	XLOC_297168	1.24062	1.20573	0.0411555	0.036244	0.99954	co_expression	ENSOCUG00000004721	RNF122	Zinc finger, C3HC4 RING-type||Zinc finger, RING-type	GO:0005575,GO:0016020,GO:0016021,GO:0031224,GO:0044425	cellular_component,membrane,integral to membrane,intrinsic to membrane,membrane part
LNC_002694	XLOC_082262	3.61267	3.16003	0.193128	0.0378552	0.99954	co_location	ENSOCUG00000001473	S100B	EF-hand domain||S100/CaBP-9k-type, calcium binding, subdomain	GO:0048306,GO:0043229,GO:0043226,GO:0050786,GO:0044424,GO:0044548,GO:0005509,GO:0005622,GO:0050804,GO:0051969,GO:0048168,GO:0003674,GO:0005102,GO:0031644,GO:0051239,GO:0007613,GO:0005515,GO:0043227,GO:0048167,GO:0001726,GO:0048583,GO:0044708,GO:0023056,GO:0010647,GO:0023051,GO:0010646,GO:0044057,GO:0007268,GO:0043123,GO:0044707,GO:0043167,GO:0007611,GO:0009966,GO:0005634,GO:0043025,GO:0032501,GO:…	calcium-dependent protein binding,intracellular organelle,organelle,RAGE receptor binding,intracellular part,S100 protein binding,calcium ion binding,intracellular,regulation of synaptic transmission,regulation of transmission of nerve impulse,regulation of neuronal synaptic plasticity,molecular_function,receptor binding,regulation of neurological system process,regulation of multicellular organi…
LNC_002694	XLOC_082262	3.61267	3.16003	0.193128	0.0378552	0.99954	co_location	ENSOCUG00000016126	-	S-adenosyl-L-methionine-dependent methyltransferase||SH3 domain||SAM-dependent methyltransferase TRM5/TYW2-type||Protein arginine N-methyltransferase||Methyltransferase small domain||Variant SH3 domain	GO:0003674,GO:0043414,GO:0032259,GO:0006479,GO:0008213,GO:0008168,GO:0016741,GO:0043170,GO:0019538,GO:0071704,GO:0009987,GO:0008152,GO:0044260,GO:0016740,GO:0044267,GO:0044237,GO:0043412,GO:0044238,GO:0008150,GO:0003824,GO:0006464,GO:0036211	molecular_function,macromolecule methylation,methylation,protein methylation,protein alkylation,methyltransferase activity,transferase activity, transferring one-carbon groups,macromolecule metabolic process,protein metabolic process,organic substance metabolic process,cellular process,metabolic process,cellular macromolecule metabolic process,transferase activity,cellular protein metabolic proce…
LNC_002694	XLOC_082262	3.61267	3.16003	0.193128	0.0378552	0.99954	co_location	ENSOCUG00000028055	-	Myc-type, basic helix-loop-helix (bHLH) domain||PAS domain	GO:0003674,GO:0005515,GO:0046983,GO:0005488	molecular_function,protein binding,protein dimerization activity,binding
LNC_002694	XLOC_082262	3.61267	3.16003	0.193128	0.0378552	0.99954	co_location	ENSOCUG00000004831	DIP2A	AMP-dependent synthetase/ligase||DMAP1-binding	GO:0008152,GO:0071704,GO:0003824,GO:0043170,GO:0044464,GO:0005623,GO:0010467,GO:0012501,GO:0005575,GO:0009987,GO:0006915,GO:0008219,GO:0016265,GO:0008150,GO:0009892,GO:0048519,GO:0003674,GO:0010605,GO:0010629,GO:0042981,GO:0043067,GO:0009986,GO:0060255,GO:0010941,GO:0010468,GO:0019222,GO:0044699,GO:0044763,GO:0050789,GO:0050794,GO:0065007	metabolic process,organic substance metabolic process,catalytic activity,macromolecule metabolic process,cell part,cell,gene expression,programmed cell death,cellular_component,cellular process,apoptotic process,cell death,death,biological_process,negative regulation of metabolic process,negative regulation of biological process,molecular_function,negative regulation of macromolecule metabolic pr…
LNC_002694	XLOC_082262	3.61267	3.16003	0.193128	0.0378552	0.99954	co_expression	ENSOCUG00000029302	-	Scavenger mRNA decapping enzyme, N-terminal||HIT-like domain||Scavenger mRNA decapping enzyme DcpS/DCS2	GO:0044237,GO:0044238,GO:0044260,GO:0009987,GO:0044265,GO:0071704,GO:0043170,GO:0008152,GO:0009057,GO:0090304,GO:0006139,GO:0046483,GO:0006725,GO:0016070,GO:1901360,GO:0000956,GO:0034641,GO:0006401,GO:0006807,GO:0009056,GO:0006402,GO:0008150,GO:0044248,GO:1901575,GO:0016787,GO:0016071,GO:0003824,GO:0000290,GO:0003674,GO:1901361,GO:0044270,GO:0019439,GO:0046700,GO:0034655,GO:0000288	cellular metabolic process,primary metabolic process,cellular macromolecule metabolic process,cellular process,cellular macromolecule catabolic process,organic substance metabolic process,macromolecule metabolic process,metabolic process,macromolecule catabolic process,nucleic acid metabolic process,nucleobase-containing compound metabolic process,heterocycle metabolic process,cellular aromatic c…
LNC_002694	XLOC_082262	3.61267	3.16003	0.193128	0.0378552	0.99954	co_expression	ENSOCUG00000003353	CNGA3	Cyclic nucleotide-binding domain||Ion transport domain||Cyclic nucleotide-binding-like	GO:0005223,GO:0005221,GO:0043855,GO:0030553,GO:0005575,GO:0005217,GO:0030551,GO:0015276,GO:0022834,GO:0006811,GO:0006812,GO:0051179,GO:0000166,GO:1901265,GO:0022836,GO:0022839,GO:0005488,GO:0036094,GO:0032555,GO:0017076,GO:0032553,GO:0032561,GO:0019001,GO:0006810,GO:0005216,GO:0043167,GO:0022838,GO:0015267,GO:0022803,GO:0034220,GO:0003674,GO:0051234,GO:0009987,GO:0043168,GO:0005261,GO:0044425,GO:…	intracellular cGMP activated cation channel activity,intracellular cyclic nucleotide activated cation channel activity,cyclic nucleotide-gated ion channel activity,cGMP binding,cellular_component,intracellular ligand-gated ion channel activity,cyclic nucleotide binding,ligand-gated ion channel activity,ligand-gated channel activity,ion transport,cation transport,localization,nucleotide binding,nu…
LNC_002694	XLOC_082262	3.61267	3.16003	0.193128	0.0378552	0.99954	co_expression	ENSOCUG00000008902	GLOD5	Glyoxalase/Bleomycin resistance protein/Dihydroxybiphenyl dioxygenase||Glyoxalase/fosfomycin resistance/dioxygenase domain	--	--
LNC_002694	XLOC_082262	3.61267	3.16003	0.193128	0.0378552	0.99954	co_expression	ENSOCUG00000012087	EFHC1	Protein of unknown function DUF1126||EF-hand domain||Uncharacterised domain DM10	GO:0044424,GO:0005622,GO:0044464,GO:0005623,GO:0005575,GO:0044422,GO:0043229,GO:0016477,GO:0044446,GO:0048870,GO:0051674,GO:0032991,GO:0043228,GO:0043232,GO:0021795,GO:0043226,GO:0022029,GO:0006928,GO:0021885,GO:0040011,GO:0072686,GO:0005815,GO:0021987,GO:0051179,GO:0005813,GO:0021543,GO:0030900,GO:0005488,GO:0044767,GO:0043234,GO:0043167,GO:0046872,GO:0005509,GO:0021537,GO:0007417,GO:0007399,GO:…	intracellular part,intracellular,cell part,cell,cellular_component,organelle part,intracellular organelle,cell migration,intracellular organelle part,cell motility,localization of cell,macromolecular complex,non-membrane-bounded organelle,intracellular non-membrane-bounded organelle,cerebral cortex cell migration,organelle,telencephalon cell migration,cellular component movement,forebrain cell mi…
LNC_002694	XLOC_082262	3.61267	3.16003	0.193128	0.0378552	0.99954	co_expression	ENSOCUG00000005657	--	--	--	--
LNC_002694	XLOC_082262	3.61267	3.16003	0.193128	0.0378552	0.99954	co_expression	ENSOCUG00000008969	TIE1	Protein kinase-like domain||Serine-threonine/tyrosine-protein kinase catalytic domain||Protein kinase domain||Serine/threonine/dual specificity protein kinase, catalytic domain||Immunoglobulin subtype||Tyrosine-protein kinase, catalytic domain||Epidermal growth factor-like domain||Fibronectin type III	GO:0044237,GO:0044238,GO:0044260,GO:0009987,GO:0071704,GO:0043170,GO:0008152,GO:0044267,GO:0005488,GO:0005623,GO:0044464,GO:1901363,GO:0043412,GO:0019538,GO:0097159,GO:0006464,GO:0036211,GO:0071840,GO:0051179,GO:0016043,GO:0008150,GO:0040012,GO:2000145,GO:0003824,GO:0030334,GO:0061024,GO:0048523,GO:0051270,GO:0000166,GO:1901265,GO:0032879,GO:0016044,GO:0044763,GO:0016310,GO:0006796,GO:0040011,GO:…	cellular metabolic process,primary metabolic process,cellular macromolecule metabolic process,cellular process,organic substance metabolic process,macromolecule metabolic process,metabolic process,cellular protein metabolic process,binding,cell,cell part,heterocyclic compound binding,macromolecule modification,protein metabolic process,organic cyclic compound binding,cellular protein modification…
LNC_002694	XLOC_082262	3.61267	3.16003	0.193128	0.0378552	0.99954	co_expression	ENSOCUG00000006728	MYOM3	Immunoglobulin I-set||Immunoglobulin subtype||Immunoglobulin-like domain||Immunoglobulin V-set domain||Fibronectin type III||Immunoglobulin subtype 2	GO:0044424,GO:0044444,GO:0005622,GO:0005737,GO:0044464,GO:0005623,GO:0031430,GO:0005575,GO:0031672,GO:0042803,GO:0044422,GO:0043229,GO:0046983,GO:0043228,GO:0043232,GO:0043226,GO:0030017,GO:0044449,GO:0005515,GO:0030016,GO:0043292,GO:0005488,GO:0042802,GO:0003674	intracellular part,cytoplasmic part,intracellular,cytoplasm,cell part,cell,M band,cellular_component,A band,protein homodimerization activity,organelle part,intracellular organelle,protein dimerization activity,non-membrane-bounded organelle,intracellular non-membrane-bounded organelle,organelle,sarcomere,contractile fiber part,protein binding,myofibril,contractile fiber,binding,identical protein…
LNC_002694	XLOC_082262	3.61267	3.16003	0.193128	0.0378552	0.99954	co_expression	ENSOCUG00000009367	SETD7	MORN motif||SET domain||Histone-lysine N-methyltransferase, SET	GO:0044424,GO:0043226,GO:0043229,GO:0043227,GO:0043231,GO:0005622,GO:0044446,GO:0044428,GO:0044422,GO:0005634,GO:0044237,GO:0044238,GO:0044260,GO:0009987,GO:0071704,GO:0070013,GO:0043233,GO:0043170,GO:0031974,GO:0031981,GO:0005730,GO:0010467,GO:0008152,GO:0044267,GO:0005488,GO:0043228,GO:0043232,GO:0005623,GO:0044464,GO:0033554,GO:0043412,GO:0019538,GO:0090304,GO:0016570,GO:0006464,GO:0036211,GO:…	intracellular part,organelle,intracellular organelle,membrane-bounded organelle,intracellular membrane-bounded organelle,intracellular,intracellular organelle part,nuclear part,organelle part,nucleus,cellular metabolic process,primary metabolic process,cellular macromolecule metabolic process,cellular process,organic substance metabolic process,intracellular organelle lumen,organelle lumen,macrom…
LNC_002694	XLOC_082262	3.61267	3.16003	0.193128	0.0378552	0.99954	co_expression	ENSOCUG00000002368	GGCX	Vitamin K-dependent gamma-carboxylase||HTTM||RmlC-like cupin domain	GO:0003824,GO:0044238,GO:0071704,GO:0008152,GO:0018200,GO:0008488,GO:0044237,GO:0043412,GO:0003674,GO:0044267,GO:0017187,GO:0018214,GO:0019538,GO:0006464,GO:0036211,GO:0044260,GO:0016830,GO:0043170,GO:0008150,GO:0018193,GO:0009987,GO:0016829,GO:0016831,GO:0005575,GO:0016020,GO:0044425,GO:0016021,GO:0031224	catalytic activity,primary metabolic process,organic substance metabolic process,metabolic process,peptidyl-glutamic acid modification,gamma-glutamyl carboxylase activity,cellular metabolic process,macromolecule modification,molecular_function,cellular protein metabolic process,peptidyl-glutamic acid carboxylation,protein carboxylation,protein metabolic process,cellular protein modification proce…
LNC_002694	XLOC_082262	3.61267	3.16003	0.193128	0.0378552	0.99954	co_expression	ENSOCUG00000015648	PPP1R11	Protein phosphatase inhibitor	--	--
LNC_002694	XLOC_082262	3.61267	3.16003	0.193128	0.0378552	0.99954	co_expression	ENSOCUG00000007097	ARNTL2	Nuclear translocator||PAS domain||PAS fold-3||PAS fold	GO:0044424,GO:0005622,GO:0005737,GO:0044238,GO:0044260,GO:0071704,GO:0044237,GO:0043170,GO:0044464,GO:0005623,GO:0042753,GO:0080090,GO:0019222,GO:0005575,GO:0008152,GO:0005667,GO:0031323,GO:0044422,GO:0043229,GO:0044446,GO:0070888,GO:0060255,GO:0019219,GO:0031325,GO:0051171,GO:0009893,GO:0032991,GO:0010604,GO:0006807,GO:0043228,GO:0043232,GO:0044451,GO:0006139,GO:0034641,GO:1901360,GO:0043226,GO:…	intracellular part,intracellular,cytoplasm,primary metabolic process,cellular macromolecule metabolic process,organic substance metabolic process,cellular metabolic process,macromolecule metabolic process,cell part,cell,positive regulation of circadian rhythm,regulation of primary metabolic process,regulation of metabolic process,cellular_component,metabolic process,transcription factor complex,r…
LNC_002694	XLOC_082262	3.61267	3.16003	0.193128	0.0378552	0.99954	co_expression	ENSOCUG00000029645	-	Protein of unknown function DUF781	--	--
LNC_002694	XLOC_082262	3.61267	3.16003	0.193128	0.0378552	0.99954	co_expression	ENSOCUG00000002450	GRM4	Extracellular ligand-binding receptor||GPCR, family 3, C-terminal||GPCR, family 3, metabotropic glutamate receptor 4||Major facilitator superfamily domain||GPCR, family 3||GPCR, family 3, metabotropic glutamate receptor||GPCR, family 3, nine cysteines domain||Periplasmic binding protein-like I	GO:0043085,GO:0050790,GO:0045860,GO:0044093,GO:0032147,GO:0033674,GO:0065009,GO:0051347,GO:0045859,GO:0043549,GO:0044424,GO:0031399,GO:0001932,GO:0043408,GO:0051338,GO:0044444,GO:0019220,GO:0005622,GO:0051174,GO:0044267,GO:0043406,GO:0042325,GO:0043410,GO:0000165,GO:0001934,GO:0005737,GO:0042327,GO:0044238,GO:0009967,GO:0035556,GO:0010562,GO:0045937,GO:0043405,GO:0032268,GO:0044260,GO:0019538,GO:…	positive regulation of catalytic activity,regulation of catalytic activity,positive regulation of protein kinase activity,positive regulation of molecular function,activation of protein kinase activity,positive regulation of kinase activity,regulation of molecular function,positive regulation of transferase activity,regulation of protein kinase activity,regulation of kinase activity,intracellular…
LNC_002694	XLOC_082262	3.61267	3.16003	0.193128	0.0378552	0.99954	co_expression	ENSOCUG00000006719	LPCAT2	Phospholipid/glycerol acyltransferase||EF-hand domain	GO:0044424,GO:0044444,GO:0005622,GO:0036151,GO:0047192,GO:0005737,GO:0044238,GO:0046474,GO:0008654,GO:0045017,GO:0006663,GO:0047184,GO:0071704,GO:0044237,GO:0046469,GO:0016413,GO:0044464,GO:0005623,GO:0006629,GO:0044255,GO:0006796,GO:0006793,GO:0005575,GO:0008152,GO:0006650,GO:0044281,GO:0019637,GO:0006066,GO:0044710,GO:0044422,GO:0043229,GO:0016746,GO:0044446,GO:0008610,GO:0006644,GO:0046470,GO:…	intracellular part,cytoplasmic part,intracellular,phosphatidylcholine acyl-chain remodeling,1-alkylglycerophosphocholine O-acetyltransferase activity,cytoplasm,primary metabolic process,glycerophospholipid biosynthetic process,phospholipid biosynthetic process,glycerolipid biosynthetic process,platelet activating factor biosynthetic process,1-acylglycerophosphocholine O-acyltransferase activity,o…
LNC_002694	XLOC_082262	3.61267	3.16003	0.193128	0.0378552	0.99954	co_expression	ENSOCUG00000010296	-	Epidermal growth factor-like domain||Cadherin-like||EGF-like domain, extracellular	--	--
LNC_002694	XLOC_082262	3.61267	3.16003	0.193128	0.0378552	0.99954	co_expression	ENSOCUG00000007596	CTXN3	Cortexin	GO:0005575,GO:0016021,GO:0031224,GO:0044425,GO:0016020	cellular_component,integral to membrane,intrinsic to membrane,membrane part,membrane
LNC_002694	XLOC_082262	3.61267	3.16003	0.193128	0.0378552	0.99954	co_expression	ENSOCUG00000022888	-	Ribosomal protein L22/L17, eukaryotic/archaeal||Ribosomal protein L22/L17	GO:0043226,GO:0005737,GO:0044444,GO:0044424,GO:0005622,GO:0043229,GO:0044446,GO:0044422,GO:0015934,GO:0008152,GO:0032991,GO:0030529,GO:0044391,GO:0071704,GO:0044238,GO:0005840,GO:0044237,GO:0044267,GO:0044260,GO:0006412,GO:0043170,GO:0019538,GO:0003735,GO:0043228,GO:0043232,GO:0044464,GO:0005623,GO:0010467,GO:0005198,GO:0009059,GO:0034645,GO:0005575,GO:0009987,GO:1901576,GO:0008150,GO:0044249,GO:…	organelle,cytoplasm,cytoplasmic part,intracellular part,intracellular,intracellular organelle,intracellular organelle part,organelle part,large ribosomal subunit,metabolic process,macromolecular complex,ribonucleoprotein complex,ribosomal subunit,organic substance metabolic process,primary metabolic process,ribosome,cellular metabolic process,cellular protein metabolic process,cellular macromolec…
LNC_002694	XLOC_082262	3.61267	3.16003	0.193128	0.0378552	0.99954	co_expression	ENSOCUG00000017020	SRD5A1	Protein of unknown function DUF1295||3-oxo-5-alpha-steroid 4-dehydrogenase||3-oxo-5-alpha-steroid 4-dehydrogenase, C-terminal	GO:0044424,GO:0005622,GO:0005737,GO:0044238,GO:0071704,GO:0008152,GO:0005623,GO:0044464,GO:1901360,GO:0008150,GO:0003824,GO:0003865,GO:0033765,GO:0006629,GO:0055114,GO:0016491,GO:0005575,GO:0003674,GO:0016229,GO:0044710,GO:0008202,GO:0016627,GO:0044425,GO:0016020,GO:0016021,GO:0031224	intracellular part,intracellular,cytoplasm,primary metabolic process,organic substance metabolic process,metabolic process,cell,cell part,organic cyclic compound metabolic process,biological_process,catalytic activity,3-oxo-5-alpha-steroid 4-dehydrogenase activity,steroid dehydrogenase activity, acting on the CH-CH group of donors,lipid metabolic process,oxidation-reduction process,oxidoreductase…
LNC_002694	XLOC_082262	3.61267	3.16003	0.193128	0.0378552	0.99954	co_expression	ENSOCUG00000027996	ARHGEF38	SH3 domain||Variant SH3 domain||BAR domain||Dbl homology (DH) domain	GO:0043085,GO:0050790,GO:0044093,GO:0065009,GO:0030234,GO:0051345,GO:1901361,GO:0044424,GO:0051336,GO:0019220,GO:0005622,GO:0051174,GO:0044270,GO:0019439,GO:0046700,GO:0030695,GO:0005085,GO:0072523,GO:0043547,GO:0005737,GO:0044238,GO:0060589,GO:0034655,GO:0006184,GO:0033124,GO:0043087,GO:0009203,GO:0009207,GO:1901069,GO:0009146,GO:0005089,GO:0006152,GO:0046130,GO:0009143,GO:0042454,GO:0009154,GO:…	positive regulation of catalytic activity,regulation of catalytic activity,positive regulation of molecular function,regulation of molecular function,enzyme regulator activity,positive regulation of hydrolase activity,organic cyclic compound catabolic process,intracellular part,regulation of hydrolase activity,regulation of phosphate metabolic process,intracellular,regulation of phosphorus metabo…
LNC_000191	XLOC_007669	0.668736	0.917409	-0.45613	0.0380695	0.99954	co_location	ENSOCUG00000001103	CASP1	Caspase, interleukin-1 beta convertase-type||Death-like domain||Peptidase C14, ICE, catalytic subunit p20||Peptidase C14A, caspase precursor p45, core||Peptidase C14, caspase domain||CARD domain||Peptidase C14, caspase non-catalytic subunit p10	GO:0004197,GO:0070269,GO:0050700,GO:0050716,GO:0050718,GO:0008234,GO:0032731,GO:0050706,GO:0032732,GO:0050704,GO:0050702,GO:0072557,GO:0072558,GO:0097169,GO:0050701,GO:0032651,GO:0032611,GO:0097179,GO:0032652,GO:0032612,GO:0072559,GO:0034341,GO:0019904,GO:0050717,GO:0032730,GO:0050705,GO:0043170,GO:0032650,GO:0050703,GO:0032610,GO:0043280,GO:0006914,GO:0050715,GO:2001056,GO:0010950,GO:0019538,GO:…	cysteine-type endopeptidase activity,pyroptosis,CARD domain binding,positive regulation of interleukin-1 secretion,positive regulation of interleukin-1 beta secretion,cysteine-type peptidase activity,positive regulation of interleukin-1 beta production,regulation of interleukin-1 beta secretion,positive regulation of interleukin-1 production,regulation of interleukin-1 secretion,interleukin-1 bet…
LNC_000191	XLOC_007669	0.668736	0.917409	-0.45613	0.0380695	0.99954	co_location	ENSOCUG00000007503	CASP4	Peptidase C14, caspase domain||Peptidase C14A, caspase precursor p45, core||Peptidase C14, caspase non-catalytic subunit p10||Caspase, interleukin-1 beta convertase-type||Peptidase C14, ICE, catalytic subunit p20||Death-like domain	GO:0044424,GO:0043226,GO:0043229,GO:0043227,GO:0043231,GO:0005622,GO:0044444,GO:0005737,GO:0051641,GO:0051649,GO:0005829,GO:0008234,GO:0044238,GO:0009987,GO:0071704,GO:0043170,GO:0032991,GO:0008152,GO:0005488,GO:0005623,GO:0044464,GO:0005783,GO:0022412,GO:0033554,GO:0019538,GO:0051234,GO:0006508,GO:0004197,GO:0043234,GO:0050700,GO:0051179,GO:0008104,GO:0033036,GO:0032504,GO:0006810,GO:0051047,GO:…	intracellular part,organelle,intracellular organelle,membrane-bounded organelle,intracellular membrane-bounded organelle,intracellular,cytoplasmic part,cytoplasm,cellular localization,establishment of localization in cell,cytosol,cysteine-type peptidase activity,primary metabolic process,cellular process,organic substance metabolic process,macromolecule metabolic process,macromolecular complex,me…
LNC_000191	XLOC_007669	0.668736	0.917409	-0.45613	0.0380695	0.99954	co_location	ENSOCUG00000029247	-	Peptidase C14, ICE, catalytic subunit p20||Death-like domain||Caspase, interleukin-1 beta convertase-type||Peptidase C14, caspase domain||Peptidase C14A, caspase precursor p45, core||Peptidase C14, caspase non-catalytic subunit p10||CARD domain	GO:0008234,GO:0044238,GO:0009987,GO:0071704,GO:0043170,GO:0008152,GO:0019538,GO:0006508,GO:0004197,GO:0008150,GO:0016787,GO:0003824,GO:0070011,GO:0008233,GO:0044763,GO:0050794,GO:0004175,GO:0006915,GO:0003674,GO:0012501,GO:0050789,GO:0044699,GO:0065007,GO:0008219,GO:0016265,GO:0042981,GO:0043067,GO:0010941	cysteine-type peptidase activity,primary metabolic process,cellular process,organic substance metabolic process,macromolecule metabolic process,metabolic process,protein metabolic process,proteolysis,cysteine-type endopeptidase activity,biological_process,hydrolase activity,catalytic activity,peptidase activity, acting on L-amino acid peptides,peptidase activity,single-organism cellular process,r…
LNC_002286	XLOC_070039	11.1569	6.1934	0.849139	0.0395477	0.99954	co_location	ENSOCUG00000007695	ATG4C	Peptidase C54	GO:0004197,GO:0008234,GO:0043170,GO:0006914,GO:0019538,GO:0016236,GO:0004175,GO:0070011,GO:0071704,GO:0071496,GO:0008233,GO:0007033,GO:0008152,GO:0044238,GO:0006950,GO:0006508,GO:0009267,GO:0042594,GO:0000045,GO:0031669,GO:0031668,GO:0031667,GO:0003824,GO:0033554,GO:0044237,GO:0009991,GO:0050896,GO:0070925,GO:0015031,GO:0005737,GO:0009987,GO:0009605,GO:0044248,GO:0045184,GO:0016043,GO:0033036,GO:…	cysteine-type endopeptidase activity,cysteine-type peptidase activity,macromolecule metabolic process,autophagy,protein metabolic process,macroautophagy,endopeptidase activity,peptidase activity, acting on L-amino acid peptides,organic substance metabolic process,cellular response to external stimulus,peptidase activity,vacuole organization,metabolic process,primary metabolic process,response to …
LNC_002286	XLOC_070039	11.1569	6.1934	0.849139	0.0395477	0.99954	co_location	ENSOCUG00000012948	DOCK7	Dedicator of cytokinesis C/D, N-terminal||Dedicator of cytokinesis C-terminal||Armadillo-type fold	GO:0045196,GO:0045200,GO:0055059,GO:0043170,GO:0019538,GO:0005085,GO:0055057,GO:0030010,GO:0071704,GO:0048103,GO:0008152,GO:0007163,GO:0044238,GO:0048518,GO:0005925,GO:0005924,GO:0030055,GO:0017145,GO:0008180,GO:0048365,GO:0031175,GO:0048522,GO:0030234,GO:0007405,GO:0005912,GO:0007264,GO:0030695,GO:0070161,GO:0019222,GO:0060589,GO:0030030,GO:0051246,GO:0048666,GO:0017048,GO:0044260,GO:0044237,GO:…	establishment or maintenance of neuroblast polarity,establishment of neuroblast polarity,asymmetric neuroblast division,macromolecule metabolic process,protein metabolic process,guanyl-nucleotide exchange factor activity,neuroblast division,establishment of cell polarity,organic substance metabolic process,somatic stem cell division,metabolic process,establishment or maintenance of cell polarity,…
LNC_002286	XLOC_070039	11.1569	6.1934	0.849139	0.0395477	0.99954	co_expression	ENSOCUG00000011521	AGPS	FAD-binding, type 2||FAD-linked oxidase-like, C-terminal||FAD linked oxidase, N-terminal||FAD-linked oxidase, C-terminal	GO:0003824,GO:0043227,GO:0043226,GO:0044238,GO:0071704,GO:0006629,GO:0008152,GO:0044444,GO:0044422,GO:0044428,GO:0005730,GO:0008609,GO:0044446,GO:0043231,GO:0005737,GO:0044237,GO:0031090,GO:0044424,GO:0003674,GO:0005622,GO:0043229,GO:0005634,GO:0005488,GO:0070013,GO:0043233,GO:0008611,GO:0097384,GO:1901503,GO:0031974,GO:0031981,GO:0043228,GO:0043232,GO:0044710,GO:0046485,GO:0008610,GO:0005739,GO:…	catalytic activity,membrane-bounded organelle,organelle,primary metabolic process,organic substance metabolic process,lipid metabolic process,metabolic process,cytoplasmic part,organelle part,nuclear part,nucleolus,alkylglycerone-phosphate synthase activity,intracellular organelle part,intracellular membrane-bounded organelle,cytoplasm,cellular metabolic process,organelle membrane,intracellular p…
LNC_002286	XLOC_070039	11.1569	6.1934	0.849139	0.0395477	0.99954	co_expression	ENSOCUG00000009228	ENC1	BTB-kelch protein||BTB/POZ fold||BTB/POZ||BTB/POZ-like||BTB/Kelch-associated||Kelch repeat type 2||Kelch repeat type 1	GO:0044238,GO:0071704,GO:0008152,GO:0031324,GO:0010605,GO:0032268,GO:0009892,GO:0051246,GO:0010498,GO:0005737,GO:0032269,GO:0044237,GO:0006417,GO:0043412,GO:0010608,GO:0044424,GO:0003674,GO:0005515,GO:0009056,GO:0044267,GO:0005622,GO:0051248,GO:0019538,GO:0010499,GO:1901575,GO:0010467,GO:0006464,GO:0036211,GO:0032991,GO:0005488,GO:0048523,GO:0032502,GO:0043234,GO:0044260,GO:0016567,GO:0048856,GO:…	primary metabolic process,organic substance metabolic process,metabolic process,negative regulation of cellular metabolic process,negative regulation of macromolecule metabolic process,regulation of cellular protein metabolic process,negative regulation of metabolic process,regulation of protein metabolic process,proteasomal protein catabolic process,cytoplasm,negative regulation of cellular prot…
LNC_002286	XLOC_070039	11.1569	6.1934	0.849139	0.0395477	0.99954	co_expression	ENSOCUG00000006928	-	Basic-leucine zipper domain||Transcription factor, Skn-1-like, DNA-binding domain	GO:0044238,GO:0071704,GO:0008152,GO:0044237,GO:0003674,GO:0010467,GO:0006807,GO:0044260,GO:1901360,GO:0060255,GO:0006725,GO:0043170,GO:0034641,GO:0016070,GO:0046483,GO:0044271,GO:0006139,GO:0019438,GO:0008150,GO:0018130,GO:1901576,GO:0044249,GO:0034654,GO:0031323,GO:0080090,GO:0009058,GO:1901362,GO:0010468,GO:0019222,GO:0006351,GO:0009987,GO:0032774,GO:2000112,GO:0090304,GO:0034645,GO:0010556,GO:…	primary metabolic process,organic substance metabolic process,metabolic process,cellular metabolic process,molecular_function,gene expression,nitrogen compound metabolic process,cellular macromolecule metabolic process,organic cyclic compound metabolic process,regulation of macromolecule metabolic process,cellular aromatic compound metabolic process,macromolecule metabolic process,cellular nitrog…
LNC_002286	XLOC_070039	11.1569	6.1934	0.849139	0.0395477	0.99954	co_expression	ENSOCUG00000026777	-	Jacalin-like lectin domain	GO:0005737,GO:0030246,GO:0044444,GO:0042589,GO:0042588,GO:0044424,GO:0005622,GO:0030659,GO:0044433,GO:0012506,GO:0030667,GO:0044422,GO:0031090,GO:0044446,GO:0043229,GO:0044464,GO:0005623,GO:0043226,GO:0031410,GO:0012505,GO:0005575,GO:0030141,GO:0031982,GO:0043231,GO:0031988,GO:0016023,GO:0005488,GO:0043227,GO:0016020,GO:0003674	cytoplasm,carbohydrate binding,cytoplasmic part,zymogen granule membrane,zymogen granule,intracellular part,intracellular,cytoplasmic vesicle membrane,cytoplasmic vesicle part,vesicle membrane,secretory granule membrane,organelle part,organelle membrane,intracellular organelle part,intracellular organelle,cell part,cell,organelle,cytoplasmic vesicle,endomembrane system,cellular_component,secretor…
LNC_002286	XLOC_070039	11.1569	6.1934	0.849139	0.0395477	0.99954	co_expression	ENSOCUG00000002896	CHML	GDP dissociation inhibitor||Rab proteins geranylgeranyltransferase component A	GO:0005083,GO:0030234,GO:0050790,GO:0030695,GO:0060589,GO:0005968,GO:0005737,GO:0018344,GO:0007264,GO:0065009,GO:0044444,GO:0018342,GO:0097354,GO:0005092,GO:0044267,GO:0044238,GO:0044237,GO:0044710,GO:0006464,GO:0036211,GO:0019538,GO:0071704,GO:0044424,GO:0043412,GO:0045184,GO:0005622,GO:0008152,GO:0016491,GO:0070013,GO:0043233,GO:0031974,GO:0035556,GO:0044422,GO:0044260,GO:0051020,GO:0044446,GO:…	small GTPase regulator activity,enzyme regulator activity,regulation of catalytic activity,GTPase regulator activity,nucleoside-triphosphatase regulator activity,Rab-protein geranylgeranyltransferase complex,cytoplasm,protein geranylgeranylation,small GTPase mediated signal transduction,regulation of molecular function,cytoplasmic part,protein prenylation,prenylation,GDP-dissociation inhibitor ac…
LNC_002286	XLOC_070039	11.1569	6.1934	0.849139	0.0395477	0.99954	co_expression	ENSOCUG00000014945	HSDL1	Glucose/ribitol dehydrogenase||Polyketide synthase, ketoreductase domain||Short-chain dehydrogenase/reductase SDR	GO:0003824,GO:0043227,GO:0043226,GO:0008152,GO:0044444,GO:0043231,GO:0005737,GO:0044424,GO:0003674,GO:0005622,GO:0043229,GO:0044710,GO:0005739,GO:0008150,GO:0055114,GO:0016491,GO:0005623,GO:0044464,GO:0005575	catalytic activity,membrane-bounded organelle,organelle,metabolic process,cytoplasmic part,intracellular membrane-bounded organelle,cytoplasm,intracellular part,molecular_function,intracellular,intracellular organelle,single-organism metabolic process,mitochondrion,biological_process,oxidation-reduction process,oxidoreductase activity,cell,cell part,cellular_component
LNC_002286	XLOC_070039	11.1569	6.1934	0.849139	0.0395477	0.99954	co_expression	ENSOCUG00000003871	GOT2	Aspartate/other aminotransferase||Pyridoxal phosphate-dependent transferase||Aminotransferase, class I/classII	GO:0004069,GO:0006532,GO:0006533,GO:0006538,GO:0019550,GO:0019551,GO:0070546,GO:0080130,GO:0006457,GO:0009064,GO:0016212,GO:0036137,GO:0005737,GO:0006531,GO:0006106,GO:0043209,GO:0043649,GO:0097052,GO:0006107,GO:0009068,GO:0006103,GO:0043650,GO:0044444,GO:0070189,GO:0044267,GO:0042537,GO:0044238,GO:1901565,GO:0044237,GO:0009065,GO:0048037,GO:0006536,GO:0009067,GO:0008483,GO:0044710,GO:0016769,GO:…	L-aspartate:2-oxoglutarate aminotransferase activity,aspartate biosynthetic process,aspartate catabolic process,glutamate catabolic process,glutamate catabolic process to aspartate,glutamate catabolic process to 2-oxoglutarate,L-phenylalanine aminotransferase activity,L-phenylalanine:2-oxoglutarate aminotransferase activity,protein folding,glutamine family amino acid metabolic process,kynurenine-…
LNC_002286	XLOC_070039	11.1569	6.1934	0.849139	0.0395477	0.99954	co_expression	ENSOCUG00000017716	-	Methylglyoxal synthase-like domain||Carbamoyl-phosphate synthetase, large subunit oligomerisation domain||Carbamoyl-phosphate synthase, small subunit N-terminal domain||Carbamoyl-phosphate synthetase large subunit-like, ATP-binding domain||Pre-ATP-grasp domain||Class I glutamine amidotransferase-like||Carbamoyl-phosphate synthase, large subunit||Glutamine amidotransferase||Carbamoyl-phosphate syn…	GO:0004088,GO:0009064,GO:0006207,GO:0019856,GO:0016884,GO:0006206,GO:0046112,GO:0044238,GO:0044237,GO:0006541,GO:0044710,GO:0071704,GO:0016879,GO:1901566,GO:0009112,GO:0000166,GO:1901265,GO:1901564,GO:0072528,GO:0008152,GO:0005524,GO:1901605,GO:0032559,GO:0030554,GO:0044281,GO:0055086,GO:0036094,GO:0016874,GO:0072527,GO:0032555,GO:0043168,GO:0017076,GO:0032553,GO:0035639,GO:0032550,GO:0001883,GO:…	carbamoyl-phosphate synthase (glutamine-hydrolyzing) activity,glutamine family amino acid metabolic process,'de novo' pyrimidine nucleobase biosynthetic process,pyrimidine nucleobase biosynthetic process,carbon-nitrogen ligase activity, with glutamine as amido-N-donor,pyrimidine nucleobase metabolic process,nucleobase biosynthetic process,primary metabolic process,cellular metabolic process,gluta…
LNC_002286	XLOC_070039	11.1569	6.1934	0.849139	0.0395477	0.99954	co_expression	ENSOCUG00000014110	ATP6AP1L	BIG/ATPase V1 complex, subunit S1	GO:0046933,GO:0046961,GO:0033180,GO:0044769,GO:0033178,GO:0033176,GO:0015988,GO:0015991,GO:0016887,GO:0016469,GO:0019829,GO:0042625,GO:0015992,GO:0006818,GO:0022804,GO:0042626,GO:0016820,GO:0015078,GO:0003824,GO:0015399,GO:0015405,GO:0015077,GO:0008324,GO:0006812,GO:0043492,GO:0015672,GO:0034220,GO:0005575,GO:0006811,GO:0051179,GO:0022890,GO:0017111,GO:0055085,GO:0015075,GO:0042623,GO:0016462,GO:…	proton-transporting ATP synthase activity, rotational mechanism,proton-transporting ATPase activity, rotational mechanism,proton-transporting V-type ATPase, V1 domain,ATPase activity, coupled to transmembrane movement of ions, rotational mechanism,proton-transporting two-sector ATPase complex, catalytic domain,proton-transporting V-type ATPase complex,energy coupled proton transmembrane transport…
LNC_010970	XLOC_294211	94.3803	52.5828	0.843894	0.0399299	0.99954	co_expression	ENSOCUG00000025265	--	--	--	--
LNC_010970	XLOC_294211	94.3803	52.5828	0.843894	0.0399299	0.99954	co_expression	ENSOCUG00000026624	-	Trypsin-like cysteine/serine peptidase domain||Peptidase S1||Peptidase S1A, chymotrypsin-type	GO:0044238,GO:0019538,GO:0071704,GO:0008152,GO:0003824,GO:0043170,GO:0004252,GO:0008236,GO:0017171,GO:0008150,GO:0006508,GO:0004175,GO:0003674,GO:0070011,GO:0016787,GO:0008233	primary metabolic process,protein metabolic process,organic substance metabolic process,metabolic process,catalytic activity,macromolecule metabolic process,serine-type endopeptidase activity,serine-type peptidase activity,serine hydrolase activity,biological_process,proteolysis,endopeptidase activity,molecular_function,peptidase activity, acting on L-amino acid peptides,hydrolase activity,peptid…
LNC_010970	XLOC_294211	94.3803	52.5828	0.843894	0.0399299	0.99954	co_expression	ENSOCUG00000021000	TEX28	Predicted transmembrane/coiled-coil 2 protein	GO:0005575,GO:0016020,GO:0016021,GO:0031224,GO:0044425	cellular_component,membrane,integral to membrane,intrinsic to membrane,membrane part
LNC_006572	XLOC_190120	4.53143	3.61965	0.324114	0.0414914	0.99954	co_location	ENSOCUG00000013774	CDH8	Cadherin||Cadherin, cytoplasmic domain||Cadherin-like	GO:0043083,GO:0006950,GO:0043679,GO:0009409,GO:0097458,GO:0044306,GO:0035249,GO:0030424,GO:0043005,GO:0042995,GO:0044456,GO:0050896,GO:0007270,GO:0033267,GO:0009266,GO:0007156,GO:0044463,GO:0044420,GO:0031012,GO:0045202,GO:0009987,GO:0007268,GO:0019226,GO:0032501,GO:0035637,GO:0044707,GO:0005509,GO:0009628,GO:0044699,GO:0071944,GO:0007267,GO:0008150,GO:0043167,GO:0044763,GO:0007155,GO:0022610,GO:…	synaptic cleft,response to stress,axon terminus,response to cold,neuron part,neuron projection terminus,synaptic transmission, glutamatergic,axon,neuron projection,cell projection,synapse part,response to stimulus,neuron-neuron synaptic transmission,axon part,response to temperature stimulus,homophilic cell adhesion,cell projection part,extracellular matrix part,extracellular matrix,synapse,cellu…
LNC_006572	XLOC_190120	4.53143	3.61965	0.324114	0.0414914	0.99954	co_expression	ENSOCUG00000026104	-	Armadillo-type fold||CPL||Pumilio RNA-binding repeat	GO:0005488,GO:0003723,GO:1901363,GO:0097159,GO:0003674,GO:0003676	binding,RNA binding,heterocyclic compound binding,organic cyclic compound binding,molecular_function,nucleic acid binding
LNC_006572	XLOC_190120	4.53143	3.61965	0.324114	0.0414914	0.99954	co_expression	ENSOCUG00000003684	C16orf45	Domain of unknown function DUF3585	GO:0021822,GO:0021795,GO:0031110,GO:0022029,GO:0021885,GO:0031109,GO:0021814,GO:0021987,GO:0021819,GO:0007026,GO:0031114,GO:0000226,GO:0021801,GO:0021543,GO:0031111,GO:0007019,GO:0070507,GO:0021799,GO:0044424,GO:0005622,GO:0032886,GO:0030336,GO:2000146,GO:0051271,GO:0021537,GO:0051493,GO:1901880,GO:0043242,GO:0040013,GO:0007017,GO:0033043,GO:1901879,GO:0043228,GO:0043232,GO:0043244,GO:0051261,GO:…	negative regulation of cell motility involved in cerebral cortex radial glia guided migration,cerebral cortex cell migration,regulation of microtubule polymerization or depolymerization,telencephalon cell migration,forebrain cell migration,microtubule polymerization or depolymerization,cell motility involved in cerebral cortex radial glia guided migration,cerebral cortex development,layer formati…
LNC_006572	XLOC_190120	4.53143	3.61965	0.324114	0.0414914	0.99954	co_expression	ENSOCUG00000010178	IMMT	Mitochondrial inner membrane protein Mitofilin	GO:0043227,GO:0043226,GO:0003723,GO:0044444,GO:0044422,GO:0042407,GO:0044446,GO:0043231,GO:0007007,GO:0005737,GO:0031090,GO:0044424,GO:0003674,GO:0005622,GO:0043229,GO:0005488,GO:0071840,GO:0043209,GO:0016043,GO:0019866,GO:0005739,GO:0007006,GO:0008150,GO:0005743,GO:0051560,GO:0003676,GO:0016044,GO:0050801,GO:0009987,GO:0031967,GO:0031975,GO:0006873,GO:0061024,GO:0031966,GO:0055082,GO:0019725,GO:…	membrane-bounded organelle,organelle,RNA binding,cytoplasmic part,organelle part,cristae formation,intracellular organelle part,intracellular membrane-bounded organelle,inner mitochondrial membrane organization,cytoplasm,organelle membrane,intracellular part,molecular_function,intracellular,intracellular organelle,binding,cellular component organization or biogenesis,myelin sheath,cellular compon…
LNC_006572	XLOC_190120	4.53143	3.61965	0.324114	0.0414914	0.99954	co_expression	ENSOCUG00000002413	HOXD4	Homeobox domain||Homeodomain, metazoa||Homeodomain-like||Homeobox protein, antennapedia type	GO:0044238,GO:0044237,GO:0071704,GO:0044424,GO:0005622,GO:0008152,GO:0070013,GO:0043233,GO:0031974,GO:0044422,GO:0044260,GO:0044446,GO:0048704,GO:0019222,GO:0043229,GO:0031323,GO:0048706,GO:1901360,GO:0030054,GO:0080090,GO:0006807,GO:0031981,GO:0043170,GO:0001071,GO:0003700,GO:0044464,GO:0044428,GO:0006725,GO:0005623,GO:0043226,GO:0034641,GO:0006139,GO:0005575,GO:0009952,GO:0046483,GO:0051171,GO:…	primary metabolic process,cellular metabolic process,organic substance metabolic process,intracellular part,intracellular,metabolic process,intracellular organelle lumen,organelle lumen,membrane-enclosed lumen,organelle part,cellular macromolecule metabolic process,intracellular organelle part,embryonic skeletal system morphogenesis,regulation of metabolic process,intracellular organelle,regulati…
LNC_006572	XLOC_190120	4.53143	3.61965	0.324114	0.0414914	0.99954	co_expression	ENSOCUG00000016040	PCIF1	Phosphorylated CTD interacting factor 1, WW domain||Heat shock protein 70kD, C-terminal domain||WW domain	GO:0050790,GO:0065009,GO:0044237,GO:0019220,GO:0051174,GO:0006796,GO:0006793,GO:0044424,GO:0005622,GO:0008152,GO:0045171,GO:0051336,GO:0070013,GO:0043233,GO:0031974,GO:0044422,GO:0010923,GO:0043228,GO:0043232,GO:0044446,GO:0019222,GO:0043229,GO:0010921,GO:0031323,GO:0035303,GO:0031981,GO:0044464,GO:0044428,GO:0005623,GO:0016311,GO:0043226,GO:0005575,GO:0043086,GO:0043231,GO:0005654,GO:0051346,GO:…	regulation of catalytic activity,regulation of molecular function,cellular metabolic process,regulation of phosphate metabolic process,regulation of phosphorus metabolic process,phosphate-containing compound metabolic process,phosphorus metabolic process,intracellular part,intracellular,metabolic process,intercellular bridge,regulation of hydrolase activity,intracellular organelle lumen,organelle…
LNC_005484	XLOC_158348	1.83497	1.06951	0.778799	0.0440505	0.99954	co_location	ENSOCUG00000007596	CTXN3	Cortexin	GO:0005575,GO:0016021,GO:0031224,GO:0044425,GO:0016020	cellular_component,integral to membrane,intrinsic to membrane,membrane part,membrane
LNC_005484	XLOC_158348	1.83497	1.06951	0.778799	0.0440505	0.99954	co_location	ENSOCUG00000023531	CCDC192	-	--	--
LNC_005484	XLOC_158348	1.83497	1.06951	0.778799	0.0440505	0.99954	co_location	ENSOCUG00000012160	-	Non-canonical purine NTP phosphatase/PRRC1||Inosine triphosphate pyrophosphatase-like	--	--
LNC_005484	XLOC_158348	1.83497	1.06951	0.778799	0.0440505	0.99954	co_expression	ENSOCUG00000011074	TMEM43	Transmembrane protein 43 family	GO:0044424,GO:0043226,GO:0043229,GO:0043227,GO:0043231,GO:0005622,GO:0044444,GO:0005737,GO:0044446,GO:0044428,GO:0044422,GO:0005634,GO:0006997,GO:0006998,GO:0009987,GO:0070013,GO:0043233,GO:0031974,GO:0005488,GO:0005623,GO:0044464,GO:0071763,GO:0005788,GO:0005783,GO:0005639,GO:0031229,GO:0044453,GO:0071840,GO:0006996,GO:0016043,GO:0008150,GO:0005635,GO:0031090,GO:0031965,GO:0061024,GO:0005515,GO:…	intracellular part,organelle,intracellular organelle,membrane-bounded organelle,intracellular membrane-bounded organelle,intracellular,cytoplasmic part,cytoplasm,intracellular organelle part,nuclear part,organelle part,nucleus,nucleus organization,nuclear envelope organization,cellular process,intracellular organelle lumen,organelle lumen,membrane-enclosed lumen,binding,cell,cell part,nuclear mem…
LNC_005484	XLOC_158348	1.83497	1.06951	0.778799	0.0440505	0.99954	co_expression	ENSOCUG00000015109	-	Acyltransferase ChoActase/COT/CPT	GO:0003824,GO:0005575,GO:0003674,GO:0016746,GO:0016740,GO:0044425,GO:0016020,GO:0016021,GO:0031224	catalytic activity,cellular_component,molecular_function,transferase activity, transferring acyl groups,transferase activity,membrane part,membrane,integral to membrane,intrinsic to membrane
LNC_005484	XLOC_158348	1.83497	1.06951	0.778799	0.0440505	0.99954	co_expression	ENSOCUG00000002154	IBTK	Ankyrin repeat-containing domain||BTB/POZ-like||Regulator of chromosome condensation, RCC1||Ankyrin repeat||BTB/POZ||BTB/POZ fold||Regulator of chromosome condensation 1/beta-lactamase-inhibitor protein II	GO:0050790,GO:0065009,GO:0045859,GO:0030234,GO:0043549,GO:0044424,GO:0031399,GO:0001932,GO:0019207,GO:0051338,GO:0019220,GO:0005622,GO:0051174,GO:0044267,GO:0042325,GO:0005737,GO:0044238,GO:0019887,GO:0032268,GO:0044260,GO:0019538,GO:0051246,GO:0071704,GO:0044237,GO:0030292,GO:0018193,GO:0043170,GO:0044464,GO:0005623,GO:0006468,GO:0080090,GO:0006796,GO:0019222,GO:0043412,GO:0006793,GO:0006464,GO:…	regulation of catalytic activity,regulation of molecular function,regulation of protein kinase activity,enzyme regulator activity,regulation of kinase activity,intracellular part,regulation of protein modification process,regulation of protein phosphorylation,kinase regulator activity,regulation of transferase activity,regulation of phosphate metabolic process,intracellular,regulation of phosphor…
LNC_005484	XLOC_158348	1.83497	1.06951	0.778799	0.0440505	0.99954	co_expression	ENSOCUG00000012799	SLC17A7	Major facilitator superfamily domain||Major facilitator superfamily||General substrate transporter	GO:0044424,GO:0006817,GO:0044444,GO:0008068,GO:0015319,GO:0042137,GO:0097401,GO:0005622,GO:0005737,GO:0005436,GO:0051938,GO:0044300,GO:0015698,GO:0043092,GO:0044464,GO:0016188,GO:0043090,GO:0005623,GO:0007613,GO:0008021,GO:0060076,GO:0035435,GO:0015114,GO:0005575,GO:0051452,GO:0060079,GO:0015296,GO:0006821,GO:0007616,GO:0015800,GO:0015813,GO:0045851,GO:0030672,GO:0006865,GO:0044422,GO:0005234,GO:…	intracellular part,phosphate ion transport,cytoplasmic part,extracellular-glutamate-gated chloride channel activity,sodium:inorganic phosphate symporter activity,sequestering of neurotransmitter,synaptic vesicle lumen acidification,intracellular,cytoplasm,sodium:phosphate symporter activity,L-glutamate import,cerebellar mossy fiber,inorganic anion transport,L-amino acid import,cell part,synaptic …
LNC_005484	XLOC_158348	1.83497	1.06951	0.778799	0.0440505	0.99954	co_expression	ENSOCUG00000003095	KIAA1524	Armadillo-type fold	GO:0044424,GO:0044444,GO:0005622,GO:0005737,GO:0044464,GO:0005623,GO:0005829,GO:0005575,GO:0007283,GO:0048232,GO:0048609,GO:0032504,GO:0061351,GO:0007276,GO:2000179,GO:0019953,GO:0000003,GO:0048522,GO:2000177,GO:0008283,GO:0022414,GO:0044702,GO:0048518,GO:0042127,GO:0005515,GO:0005488,GO:0065007,GO:0050794,GO:0008284,GO:0050789,GO:0003674,GO:0009987,GO:0045296,GO:0008150,GO:0050839,GO:0032501,GO:…	intracellular part,cytoplasmic part,intracellular,cytoplasm,cell part,cell,cytosol,cellular_component,spermatogenesis,male gamete generation,multicellular organismal reproductive process,multicellular organism reproduction,neural precursor cell proliferation,gamete generation,positive regulation of neural precursor cell proliferation,sexual reproduction,reproduction,positive regulation of cellula…
LNC_005484	XLOC_158348	1.83497	1.06951	0.778799	0.0440505	0.99954	co_expression	ENSOCUG00000013243	SMC5	RecF/RecN/SMC, N-terminal||P-loop containing nucleoside triphosphate hydrolase	GO:0044424,GO:0006312,GO:0005622,GO:0044238,GO:0035061,GO:0044260,GO:0007568,GO:0071704,GO:0044237,GO:0007062,GO:0043170,GO:0044464,GO:0034091,GO:0034093,GO:0034182,GO:0034184,GO:0030915,GO:0005623,GO:0033047,GO:0016607,GO:0033045,GO:0051984,GO:0000722,GO:0045876,GO:0034086,GO:0034088,GO:0007569,GO:0005575,GO:0008152,GO:0000070,GO:0000819,GO:0000723,GO:0032200,GO:0007063,GO:0044422,GO:0043229,GO:…	intracellular part,mitotic recombination,intracellular,primary metabolic process,interchromatin granule,cellular macromolecule metabolic process,aging,organic substance metabolic process,cellular metabolic process,sister chromatid cohesion,macromolecule metabolic process,cell part,regulation of maintenance of sister chromatid cohesion,positive regulation of maintenance of sister chromatid cohesio…
LNC_005484	XLOC_158348	1.83497	1.06951	0.778799	0.0440505	0.99954	co_expression	ENSOCUG00000005330	ACADSB	Acyl-CoA dehydrogenase, C-terminal domain||Acyl-CoA dehydrogenase/oxidase C-terminal||Acyl-CoA dehydrogenase/oxidase, N-terminal and middle domain||Acyl-CoA dehydrogenase/oxidase, N-terminal||Acyl-CoA oxidase/dehydrogenase, central domain	GO:0044424,GO:0044444,GO:0005622,GO:0005737,GO:0016627,GO:0044464,GO:0005623,GO:0003995,GO:0005575,GO:0008152,GO:0050660,GO:0044710,GO:0043229,GO:0055114,GO:0031982,GO:0043226,GO:0031988,GO:0050662,GO:0070062,GO:0043230,GO:0065010,GO:0048037,GO:0000166,GO:1901265,GO:0003824,GO:0044421,GO:0005488,GO:0036094,GO:0043227,GO:0043231,GO:0016491,GO:0005576,GO:0043167,GO:0003674,GO:0043168,GO:0008150,GO:…	intracellular part,cytoplasmic part,intracellular,cytoplasm,oxidoreductase activity, acting on the CH-CH group of donors,cell part,cell,acyl-CoA dehydrogenase activity,cellular_component,metabolic process,flavin adenine dinucleotide binding,single-organism metabolic process,intracellular organelle,oxidation-reduction process,vesicle,organelle,membrane-bounded vesicle,coenzyme binding,extracellula…
LNC_005484	XLOC_158348	1.83497	1.06951	0.778799	0.0440505	0.99954	co_expression	ENSOCUG00000016224	TTLL1	Tubulin-tyrosine ligase/Tubulin polyglutamylase	GO:0044238,GO:0071704,GO:0008152,GO:0018200,GO:0044237,GO:0060429,GO:0043412,GO:0044267,GO:0019538,GO:0044767,GO:0048468,GO:0006464,GO:0036211,GO:0071840,GO:0030031,GO:0030855,GO:0048609,GO:0032502,GO:0022412,GO:0032504,GO:0044260,GO:0048856,GO:0016043,GO:0018095,GO:0043170,GO:0007281,GO:0007286,GO:0007288,GO:0035083,GO:0070925,GO:0048515,GO:0009653,GO:0044085,GO:0003351,GO:0002064,GO:0008150,GO:…	primary metabolic process,organic substance metabolic process,metabolic process,peptidyl-glutamic acid modification,cellular metabolic process,epithelium development,macromolecule modification,cellular protein metabolic process,protein metabolic process,single-organism developmental process,cell development,cellular protein modification process,protein modification process,cellular component orga…
LNC_005484	XLOC_158348	1.83497	1.06951	0.778799	0.0440505	0.99954	co_expression	ENSOCUG00000023855	--	--	GO:0044424,GO:0044444,GO:0005622,GO:0005737,GO:0044464,GO:0005623,GO:0005575,GO:0044422,GO:0043229,GO:0044446,GO:0043226,GO:0005783,GO:0044432,GO:0031090,GO:0051179,GO:0043227,GO:0043231,GO:0006810,GO:0051234,GO:0012505,GO:0015031,GO:0044425,GO:0008150,GO:0045184,GO:0008104,GO:0071702,GO:0033036,GO:0005789,GO:0042175,GO:0016021,GO:0031224,GO:0016020	intracellular part,cytoplasmic part,intracellular,cytoplasm,cell part,cell,cellular_component,organelle part,intracellular organelle,intracellular organelle part,organelle,endoplasmic reticulum,endoplasmic reticulum part,organelle membrane,localization,membrane-bounded organelle,intracellular membrane-bounded organelle,transport,establishment of localization,endomembrane system,protein transport,…
LNC_005484	XLOC_158348	1.83497	1.06951	0.778799	0.0440505	0.99954	co_expression	ENSOCUG00000022126	HMMR	Dbl homology (DH) domain	GO:0043085,GO:0050790,GO:0044093,GO:0065009,GO:0030234,GO:0051345,GO:1901361,GO:0051336,GO:0019220,GO:0051174,GO:0044270,GO:0019439,GO:0046700,GO:0030695,GO:0005085,GO:0072523,GO:0043547,GO:0044238,GO:0060589,GO:0034655,GO:0006184,GO:0033124,GO:0043087,GO:0009203,GO:0009207,GO:1901069,GO:0009146,GO:0005089,GO:0006152,GO:0046130,GO:0009143,GO:0042454,GO:0009154,GO:0009261,GO:0035556,GO:0009164,GO:…	positive regulation of catalytic activity,regulation of catalytic activity,positive regulation of molecular function,regulation of molecular function,enzyme regulator activity,positive regulation of hydrolase activity,organic cyclic compound catabolic process,regulation of hydrolase activity,regulation of phosphate metabolic process,regulation of phosphorus metabolic process,cellular nitrogen com…
LNC_005484	XLOC_158348	1.83497	1.06951	0.778799	0.0440505	0.99954	co_expression	ENSOCUG00000017090	PPP2R1A	HEAT||Armadillo-type fold||HEAT, type 2	GO:0050790,GO:0065009,GO:0030234,GO:0044424,GO:0044444,GO:0005622,GO:0044267,GO:0051231,GO:0051232,GO:0005737,GO:0044238,GO:0009967,GO:2001239,GO:0044260,GO:0019538,GO:0023056,GO:0071704,GO:0010647,GO:0044237,GO:0051754,GO:0051306,GO:0019888,GO:0007062,GO:0019208,GO:0043170,GO:0044464,GO:0051177,GO:0038034,GO:0097192,GO:0070601,GO:0005623,GO:0070262,GO:0009966,GO:0006796,GO:0019222,GO:0043412,GO:…	regulation of catalytic activity,regulation of molecular function,enzyme regulator activity,intracellular part,cytoplasmic part,intracellular,cellular protein metabolic process,spindle elongation,meiotic spindle elongation,cytoplasm,primary metabolic process,positive regulation of signal transduction,regulation of extrinsic apoptotic signaling pathway in absence of ligand,cellular macromolecule m…
LNC_005484	XLOC_158348	1.83497	1.06951	0.778799	0.0440505	0.99954	co_expression	ENSOCUG00000017020	SRD5A1	Protein of unknown function DUF1295||3-oxo-5-alpha-steroid 4-dehydrogenase||3-oxo-5-alpha-steroid 4-dehydrogenase, C-terminal	GO:0044424,GO:0005622,GO:0005737,GO:0044238,GO:0071704,GO:0008152,GO:0005623,GO:0044464,GO:1901360,GO:0008150,GO:0003824,GO:0003865,GO:0033765,GO:0006629,GO:0055114,GO:0016491,GO:0005575,GO:0003674,GO:0016229,GO:0044710,GO:0008202,GO:0016627,GO:0044425,GO:0016020,GO:0016021,GO:0031224	intracellular part,intracellular,cytoplasm,primary metabolic process,organic substance metabolic process,metabolic process,cell,cell part,organic cyclic compound metabolic process,biological_process,catalytic activity,3-oxo-5-alpha-steroid 4-dehydrogenase activity,steroid dehydrogenase activity, acting on the CH-CH group of donors,lipid metabolic process,oxidation-reduction process,oxidoreductase…
LNC_005484	XLOC_158348	1.83497	1.06951	0.778799	0.0440505	0.99954	co_expression	ENSOCUG00000007302	CILP	Carboxypeptidase-like, regulatory domain||Immunoglobulin subtype||Immunoglobulin I-set||Immunoglobulin subtype 2||Thrombospondin, type 1 repeat||Immunoglobulin-like domain	GO:0043226,GO:0043227,GO:0009987,GO:0043569,GO:0008150,GO:0031982,GO:0031988,GO:0070062,GO:0043230,GO:0065010,GO:0043567,GO:0044421,GO:0048523,GO:0048009,GO:0044763,GO:0005575,GO:0048519,GO:0005576,GO:0050794,GO:0050789,GO:0044699,GO:0065007,GO:0048583,GO:0005615,GO:0009968,GO:0023057,GO:0023051,GO:0010648,GO:0010646,GO:0007169,GO:0009966,GO:0031012,GO:0048585,GO:0007167,GO:0050896,GO:0051716,GO:…	organelle,membrane-bounded organelle,cellular process,negative regulation of insulin-like growth factor receptor signaling pathway,biological_process,vesicle,membrane-bounded vesicle,extracellular vesicular exosome,extracellular organelle,extracellular membrane-bounded organelle,regulation of insulin-like growth factor receptor signaling pathway,extracellular region part,negative regulation of ce…
LNC_005484	XLOC_158348	1.83497	1.06951	0.778799	0.0440505	0.99954	co_expression	ENSOCUG00000026727	-	Ribosomal protein L32e	GO:0005840,GO:0044424,GO:0044444,GO:0003735,GO:0005622,GO:0044267,GO:0005737,GO:0044238,GO:0005198,GO:0044260,GO:0019538,GO:0071704,GO:0044237,GO:0043170,GO:0044464,GO:0005623,GO:0005575,GO:0008152,GO:0006412,GO:0030529,GO:0043229,GO:0032991,GO:0043228,GO:0043232,GO:0043226,GO:0010467,GO:0044249,GO:1901576,GO:0034645,GO:0009058,GO:0009059,GO:0003674,GO:0009987,GO:0008150	ribosome,intracellular part,cytoplasmic part,structural constituent of ribosome,intracellular,cellular protein metabolic process,cytoplasm,primary metabolic process,structural molecule activity,cellular macromolecule metabolic process,protein metabolic process,organic substance metabolic process,cellular metabolic process,macromolecule metabolic process,cell part,cell,cellular_component,metabolic…
LNC_005484	XLOC_158348	1.83497	1.06951	0.778799	0.0440505	0.99954	co_expression	ENSOCUG00000016786	CLEC9A	Type-2 ice-structuring protein||C-type lectin||C-type lectin fold	GO:0044464,GO:0005623,GO:0005575,GO:0006897,GO:0048522,GO:0051047,GO:0016192,GO:0050715,GO:0051222,GO:0048518,GO:0051046,GO:0051179,GO:0050714,GO:0050707,GO:0046903,GO:0005488,GO:0065007,GO:0050663,GO:0050794,GO:0051050,GO:0050789,GO:0051223,GO:0006810,GO:0050708,GO:0006898,GO:0030246,GO:0001817,GO:0070201,GO:0051649,GO:0032879,GO:0003674,GO:0051234,GO:0051641,GO:0009306,GO:0009987,GO:0015031,GO:…	cell part,cell,cellular_component,endocytosis,positive regulation of cellular process,positive regulation of secretion,vesicle-mediated transport,positive regulation of cytokine secretion,positive regulation of protein transport,positive regulation of biological process,regulation of secretion,localization,positive regulation of protein secretion,regulation of cytokine secretion,secretion,binding…
LNC_005484	XLOC_158348	1.83497	1.06951	0.778799	0.0440505	0.99954	co_expression	ENSOCUG00000012206	DDX46	P-loop containing nucleoside triphosphate hydrolase||Helicase, C-terminal||RNA helicase, DEAD-box type, Q motif||Helicase superfamily 1/2, ATP-binding domain||DEAD/DEAH box helicase domain	GO:0044424,GO:0043226,GO:0043229,GO:0043227,GO:0043231,GO:0005622,GO:0044446,GO:0044428,GO:0044422,GO:0005634,GO:0070013,GO:0043233,GO:0031974,GO:0031981,GO:0005730,GO:0005488,GO:0043228,GO:0043232,GO:0044452,GO:0005623,GO:0044464,GO:1901363,GO:0005654,GO:0097159,GO:0003676,GO:0044451,GO:0001650,GO:0003723,GO:0016604,GO:0016607,GO:0000166,GO:1901265,GO:0036094,GO:0005575,GO:0035639,GO:0032553,GO:…	intracellular part,organelle,intracellular organelle,membrane-bounded organelle,intracellular membrane-bounded organelle,intracellular,intracellular organelle part,nuclear part,organelle part,nucleus,intracellular organelle lumen,organelle lumen,membrane-enclosed lumen,nuclear lumen,nucleolus,binding,non-membrane-bounded organelle,intracellular non-membrane-bounded organelle,nucleolar part,cell,c…
LNC_005484	XLOC_158348	1.83497	1.06951	0.778799	0.0440505	0.99954	co_expression	ENSOCUG00000027996	ARHGEF38	SH3 domain||Variant SH3 domain||BAR domain||Dbl homology (DH) domain	GO:0043085,GO:0050790,GO:0044093,GO:0065009,GO:0030234,GO:0051345,GO:1901361,GO:0044424,GO:0051336,GO:0019220,GO:0005622,GO:0051174,GO:0044270,GO:0019439,GO:0046700,GO:0030695,GO:0005085,GO:0072523,GO:0043547,GO:0005737,GO:0044238,GO:0060589,GO:0034655,GO:0006184,GO:0033124,GO:0043087,GO:0009203,GO:0009207,GO:1901069,GO:0009146,GO:0005089,GO:0006152,GO:0046130,GO:0009143,GO:0042454,GO:0009154,GO:…	positive regulation of catalytic activity,regulation of catalytic activity,positive regulation of molecular function,regulation of molecular function,enzyme regulator activity,positive regulation of hydrolase activity,organic cyclic compound catabolic process,intracellular part,regulation of hydrolase activity,regulation of phosphate metabolic process,intracellular,regulation of phosphorus metabo…
LNC_005484	XLOC_158348	1.83497	1.06951	0.778799	0.0440505	0.99954	co_expression	ENSOCUG00000012348	SUMF1	C-type lectin fold||Sulfatase-modifying factor enzyme	GO:0044424,GO:0044444,GO:0005622,GO:0005737,GO:0044464,GO:0005623,GO:0005575,GO:0042803,GO:0043229,GO:0046983,GO:0043226,GO:0005783,GO:0005515,GO:0005488,GO:0043227,GO:0043231,GO:0042802,GO:0003674	intracellular part,cytoplasmic part,intracellular,cytoplasm,cell part,cell,cellular_component,protein homodimerization activity,intracellular organelle,protein dimerization activity,organelle,endoplasmic reticulum,protein binding,binding,membrane-bounded organelle,intracellular membrane-bounded organelle,identical protein binding,molecular_function
LNC_005484	XLOC_158348	1.83497	1.06951	0.778799	0.0440505	0.99954	co_expression	ENSOCUG00000025431	-	Plectin/S10, N-terminal	--	--
LNC_005484	XLOC_158348	1.83497	1.06951	0.778799	0.0440505	0.99954	co_expression	ENSOCUG00000025046	-	Ribosomal protein L22/L17||Ribosomal protein L22/L17, eukaryotic/archaeal	GO:0044424,GO:0043226,GO:0043229,GO:0005622,GO:0044444,GO:0005737,GO:0044446,GO:0044422,GO:0044237,GO:0044238,GO:0044260,GO:0009987,GO:0071704,GO:0043170,GO:0032991,GO:0010467,GO:0008152,GO:0044267,GO:0043228,GO:0043232,GO:0005623,GO:0030529,GO:0044464,GO:0019538,GO:0005840,GO:0044391,GO:0003735,GO:1901576,GO:0044249,GO:0009058,GO:0006412,GO:0008150,GO:0015934,GO:0034645,GO:0009059,GO:0005198,GO:…	intracellular part,organelle,intracellular organelle,intracellular,cytoplasmic part,cytoplasm,intracellular organelle part,organelle part,cellular metabolic process,primary metabolic process,cellular macromolecule metabolic process,cellular process,organic substance metabolic process,macromolecule metabolic process,macromolecular complex,gene expression,metabolic process,cellular protein metaboli…
LNC_005484	XLOC_158348	1.83497	1.06951	0.778799	0.0440505	0.99954	co_expression	ENSOCUG00000011529	-	ATP12, ATPase F1F0-assembly protein	GO:0043461,GO:0070272,GO:0070071,GO:0022607,GO:0034622,GO:0044085,GO:0043933,GO:0065003,GO:0071822,GO:0016043,GO:0071840,GO:0043623,GO:0006461,GO:0070271,GO:0008150	proton-transporting ATP synthase complex assembly,proton-transporting ATP synthase complex biogenesis,proton-transporting two-sector ATPase complex assembly,cellular component assembly,cellular macromolecular complex assembly,cellular component biogenesis,macromolecular complex subunit organization,macromolecular complex assembly,protein complex subunit organization,cellular component organizatio…
LNC_005484	XLOC_158348	1.83497	1.06951	0.778799	0.0440505	0.99954	co_expression	ENSOCUG00000017246	B3GAT3	Nucleotide-diphospho-sugar transferases||Glycosyl transferase, family 43	GO:0043085,GO:0050790,GO:0044093,GO:0065009,GO:0030234,GO:0044424,GO:0044444,GO:0005622,GO:0044267,GO:0008047,GO:0005737,GO:0044238,GO:0044260,GO:0015018,GO:0072542,GO:0019538,GO:0070085,GO:0071704,GO:0044237,GO:0050651,GO:0019888,GO:0050655,GO:0019211,GO:0044723,GO:0019208,GO:0043170,GO:0044464,GO:0005623,GO:0019222,GO:0043412,GO:1901135,GO:0006464,GO:0036211,GO:0005575,GO:0050650,GO:0008152,GO:…	positive regulation of catalytic activity,regulation of catalytic activity,positive regulation of molecular function,regulation of molecular function,enzyme regulator activity,intracellular part,cytoplasmic part,intracellular,cellular protein metabolic process,enzyme activator activity,cytoplasm,primary metabolic process,cellular macromolecule metabolic process,galactosylgalactosylxylosylprotein …
LNC_005484	XLOC_158348	1.83497	1.06951	0.778799	0.0440505	0.99954	co_expression	ENSOCUG00000011275	PFDN5	Prefoldin||Prefoldin alpha subunit, archaea-type||Prefoldin alpha-like	GO:0044424,GO:0005622,GO:0044444,GO:0005737,GO:0005829,GO:0044237,GO:0044238,GO:0044260,GO:0009987,GO:0071704,GO:0043170,GO:0032991,GO:0010467,GO:0008152,GO:0044267,GO:0005488,GO:0005623,GO:0044464,GO:0019538,GO:0090304,GO:0006139,GO:0043234,GO:0046483,GO:0006725,GO:0016070,GO:1901360,GO:0034641,GO:1901576,GO:0044249,GO:0006807,GO:0009058,GO:0008150,GO:0010629,GO:0045892,GO:0034645,GO:0009059,GO:…	intracellular part,intracellular,cytoplasmic part,cytoplasm,cytosol,cellular metabolic process,primary metabolic process,cellular macromolecule metabolic process,cellular process,organic substance metabolic process,macromolecule metabolic process,macromolecular complex,gene expression,metabolic process,cellular protein metabolic process,binding,cell,cell part,protein metabolic process,nucleic aci…
LNC_004918	XLOC_140696	1.6751	0.914497	0.873197	0.0471582	0.99954	co_location	ENSOCUG00000006325	GALM	Galactose mutarotase-like domain||Aldose 1-/Glucose-6-phosphate 1-epimerase	GO:0003824,GO:0043227,GO:0016857,GO:0070062,GO:0043230,GO:0065010,GO:0044421,GO:0016854,GO:0031982,GO:0005576,GO:0031988,GO:0043226,GO:0016853,GO:0044238,GO:0071704,GO:0008152,GO:0004034,GO:0003674,GO:0019318,GO:0005488,GO:0005996,GO:0006006,GO:0006012,GO:0044723,GO:0008150,GO:0005975,GO:0030246,GO:0005575	catalytic activity,membrane-bounded organelle,racemase and epimerase activity, acting on carbohydrates and derivatives,extracellular vesicular exosome,extracellular organelle,extracellular membrane-bounded organelle,extracellular region part,racemase and epimerase activity,vesicle,extracellular region,membrane-bounded vesicle,organelle,isomerase activity,primary metabolic process,organic substanc…
LNC_004918	XLOC_140696	1.6751	0.914497	0.873197	0.0471582	0.99954	co_location	ENSOCUG00000010233	HNRNPLL	HnRNP-L/PTB/hephaestus splicing factor||RNA recognition motif domain	GO:0043170,GO:0071704,GO:0008152,GO:0003729,GO:0033120,GO:0044238,GO:0048518,GO:0048522,GO:0019222,GO:0044260,GO:0044237,GO:0060255,GO:0043484,GO:0016071,GO:0009987,GO:0080090,GO:0031323,GO:0010604,GO:0006396,GO:0008380,GO:0009893,GO:0006397,GO:0010467,GO:0031325,GO:0003723,GO:0008150,GO:0044424,GO:0019219,GO:0090304,GO:0051171,GO:0050794,GO:0097159,GO:1901360,GO:0003674,GO:0051254,GO:0005488,GO:…	macromolecule metabolic process,organic substance metabolic process,metabolic process,mRNA binding,positive regulation of RNA splicing,primary metabolic process,positive regulation of biological process,positive regulation of cellular process,regulation of metabolic process,cellular macromolecule metabolic process,cellular metabolic process,regulation of macromolecule metabolic process,regulation…
LNC_004918	XLOC_140696	1.6751	0.914497	0.873197	0.0471582	0.99954	co_expression	ENSOCUG00000008265	SNRK	Tyrosine-protein kinase, catalytic domain||Protein kinase-like domain||Ubiquitin-associated/translation elongation factor EF1B, N-terminal, eukaryote||Protein kinase domain||Serine/threonine/dual specificity protein kinase, catalytic domain||Serine-threonine/tyrosine-protein kinase catalytic domain	GO:0044267,GO:0044238,GO:0044237,GO:0006796,GO:0006793,GO:0006464,GO:0036211,GO:0019538,GO:0071704,GO:0000166,GO:1901265,GO:0043412,GO:0008152,GO:0005524,GO:0032559,GO:0030554,GO:0036094,GO:0032555,GO:0043168,GO:0017076,GO:0032553,GO:0016740,GO:0044260,GO:0035639,GO:0032550,GO:0001883,GO:0032549,GO:0001882,GO:0016310,GO:0003824,GO:0043170,GO:0006468,GO:0004674,GO:0004672,GO:0000287,GO:0016773,GO:…	cellular protein metabolic process,primary metabolic process,cellular metabolic process,phosphate-containing compound metabolic process,phosphorus metabolic process,cellular protein modification process,protein modification process,protein metabolic process,organic substance metabolic process,nucleotide binding,nucleoside phosphate binding,macromolecule modification,metabolic process,ATP binding,…
LNC_004918	XLOC_140696	1.6751	0.914497	0.873197	0.0471582	0.99954	co_expression	ENSOCUG00000001280	HSP90AA1	Ribosomal protein S5 domain 2-type fold||Heat shock protein Hsp90 family||Histidine kinase-like ATPase, C-terminal domain||Heat shock protein Hsp90, N-terminal	GO:0030234,GO:0050790,GO:0003823,GO:0061024,GO:0043085,GO:0030911,GO:0001726,GO:0030235,GO:0006457,GO:0007008,GO:0045040,GO:0016044,GO:0051082,GO:0005737,GO:0007006,GO:0043209,GO:0044093,GO:0065009,GO:0051131,GO:0023026,GO:0044444,GO:0023023,GO:0044267,GO:0070182,GO:0044238,GO:0044237,GO:0000723,GO:0032200,GO:0051347,GO:0045429,GO:0031252,GO:0006464,GO:0036211,GO:0019538,GO:0045428,GO:0051338,GO:…	enzyme regulator activity,regulation of catalytic activity,antigen binding,membrane organization,positive regulation of catalytic activity,TPR domain binding,ruffle,nitric-oxide synthase regulator activity,protein folding,outer mitochondrial membrane organization,protein import into mitochondrial outer membrane,cellular membrane organization,unfolded protein binding,cytoplasm,mitochondrial membra…
LNC_004918	XLOC_140696	1.6751	0.914497	0.873197	0.0471582	0.99954	co_expression	ENSOCUG00000013296	GADD45G	50S ribosomal protein L30e-like||Ribosomal protein L7Ae/L30e/S12e/Gadd45	GO:0050790,GO:0043085,GO:0005737,GO:0044093,GO:0065009,GO:0000185,GO:0071902,GO:0044267,GO:1900745,GO:0044238,GO:0044237,GO:0051347,GO:0019220,GO:0051174,GO:1900744,GO:0006796,GO:0043068,GO:0006793,GO:0009966,GO:0006464,GO:0036211,GO:0019538,GO:0051338,GO:0046328,GO:0038066,GO:0010942,GO:0071704,GO:0007254,GO:0044424,GO:0043412,GO:0032872,GO:0070302,GO:0071900,GO:0005622,GO:0008152,GO:0043410,GO:…	regulation of catalytic activity,positive regulation of catalytic activity,cytoplasm,positive regulation of molecular function,regulation of molecular function,activation of MAPKKK activity,positive regulation of protein serine/threonine kinase activity,cellular protein metabolic process,positive regulation of p38MAPK cascade,primary metabolic process,cellular metabolic process,positive regulatio…
LNC_006903	XLOC_200568	0.948952	0.362799	1.38717	0.0482228	0.99954	co_location	ENSOCUG00000016412	ORC4	ATPase, AAA-type, core||AAA+ ATPase domain||ATPase domain, prokaryote||P-loop containing nucleoside triphosphate hydrolase||Origin recognition complex, subunit 4	GO:0043170,GO:0000808,GO:0005664,GO:0003688,GO:0000784,GO:0071704,GO:0000781,GO:0008152,GO:0044238,GO:0006270,GO:0044260,GO:0044237,GO:0044444,GO:0006261,GO:0036094,GO:0000166,GO:1901265,GO:0044454,GO:0005737,GO:0000228,GO:0009987,GO:0005829,GO:0032991,GO:0006260,GO:0005730,GO:0008150,GO:0044427,GO:0044424,GO:0090304,GO:0005694,GO:0043228,GO:0043232,GO:0097159,GO:0006259,GO:1901360,GO:0003674,GO:…	macromolecule metabolic process,origin recognition complex,nuclear origin of replication recognition complex,DNA replication origin binding,nuclear chromosome, telomeric region,organic substance metabolic process,chromosome, telomeric region,metabolic process,primary metabolic process,DNA replication initiation,cellular macromolecule metabolic process,cellular metabolic process,cytoplasmic part,D…
LNC_006903	XLOC_200568	0.948952	0.362799	1.38717	0.0482228	0.99954	co_location	ENSOCUG00000016398	ACVR2A	Tyrosine-protein kinase, catalytic domain||Serine-threonine/tyrosine-protein kinase catalytic domain||Protein kinase-like domain||Ser/Thr protein kinase, TGFB receptor||TGF-beta family type I/II receptor, extracellular C-terminal domain||Protein kinase domain||Serine/threonine/dual specificity protein kinase, catalytic domain	GO:0042713,GO:0051341,GO:0043084,GO:0030165,GO:0034673,GO:0019904,GO:0034711,GO:0007320,GO:0043170,GO:0060011,GO:0017002,GO:0032927,GO:0007620,GO:0048185,GO:0005057,GO:0019538,GO:0015026,GO:0071704,GO:0050999,GO:0004675,GO:0065009,GO:0032925,GO:0050790,GO:0007618,GO:0008152,GO:0045648,GO:0044238,GO:0032768,GO:0071772,GO:0071773,GO:0001702,GO:0048518,GO:0010862,GO:0030501,GO:0032924,GO:0070169,GO:…	sperm ejaculation,regulation of oxidoreductase activity,penile erection,PDZ domain binding,inhibin-betaglycan-ActRII complex,protein domain specific binding,inhibin binding,insemination,macromolecule metabolic process,Sertoli cell proliferation,activin-activated receptor activity,positive regulation of activin receptor signaling pathway,copulation,activin binding,receptor signaling protein activi…
LNC_006903	XLOC_200568	0.948952	0.362799	1.38717	0.0482228	0.99954	co_expression	ENSOCUG00000021000	TEX28	Predicted transmembrane/coiled-coil 2 protein	GO:0005575,GO:0016020,GO:0016021,GO:0031224,GO:0044425	cellular_component,membrane,integral to membrane,intrinsic to membrane,membrane part
LNC_002089	XLOC_064648	0.847748	1.64921	-0.960064	0.0484268	0.99954	co_location	ENSOCUG00000008738	ABL2	Serine-threonine/tyrosine-protein kinase catalytic domain||Protein kinase domain||Serine/threonine/dual specificity protein kinase, catalytic domain||SH3-like domain, bacterial-type||Variant SH3 domain||SH3 domain||Tyrosine-protein kinase, catalytic domain||F-actin binding||Protein kinase-like domain||SH2 domain	GO:0051341,GO:0043170,GO:0019538,GO:0051345,GO:0071704,GO:0010863,GO:0065009,GO:1900274,GO:0007204,GO:0050790,GO:0008152,GO:0051336,GO:0010518,GO:0051480,GO:0051353,GO:0044238,GO:0048518,GO:0071300,GO:0010517,GO:0060193,GO:0031175,GO:0048522,GO:0001784,GO:0030145,GO:0004715,GO:0045309,GO:0016740,GO:0032526,GO:0006874,GO:0019222,GO:0055074,GO:0072503,GO:0030030,GO:0042592,GO:0048666,GO:0060191,GO:…	regulation of oxidoreductase activity,macromolecule metabolic process,protein metabolic process,positive regulation of hydrolase activity,organic substance metabolic process,positive regulation of phospholipase C activity,regulation of molecular function,regulation of phospholipase C activity,elevation of cytosolic calcium ion concentration,regulation of catalytic activity,metabolic process,regul…
LNC_002089	XLOC_064648	0.847748	1.64921	-0.960064	0.0484268	0.99954	co_location	ENSOCUG00000008204	SOAT1	Membrane bound O-acyl transferase, MBOAT	GO:0004772,GO:0034736,GO:0042986,GO:0034379,GO:0043170,GO:0042983,GO:0042984,GO:0034433,GO:0034434,GO:0034435,GO:0034377,GO:0019538,GO:0010560,GO:0065005,GO:0071704,GO:0000062,GO:0010878,GO:0008152,GO:0010742,GO:0090077,GO:0044238,GO:0048518,GO:0071827,GO:0042982,GO:0030258,GO:0010559,GO:0071825,GO:0008374,GO:0015485,GO:0033344,GO:0032934,GO:0048522,GO:0050662,GO:0097006,GO:0016740,GO:0019222,GO:…	sterol O-acyltransferase activity,cholesterol O-acyltransferase activity,positive regulation of amyloid precursor protein biosynthetic process,very-low-density lipoprotein particle assembly,macromolecule metabolic process,amyloid precursor protein biosynthetic process,regulation of amyloid precursor protein biosynthetic process,steroid esterification,sterol esterification,cholesterol esterificati…
LNC_002089	XLOC_064648	0.847748	1.64921	-0.960064	0.0484268	0.99954	co_expression	ENSOCUG00000007956	TMEM150A	Frag1/DRAM/Sfk1	GO:0061024,GO:0046854,GO:0046834,GO:0016044,GO:0006650,GO:0090002,GO:0044238,GO:0044237,GO:0006644,GO:0090150,GO:0046488,GO:0046486,GO:0006796,GO:0044710,GO:0019637,GO:0006793,GO:0072659,GO:0071704,GO:0045184,GO:0008152,GO:0030258,GO:0007009,GO:0072657,GO:0044255,GO:0006629,GO:0016310,GO:0008104,GO:0033036,GO:0005887,GO:0044464,GO:0034613,GO:0005623,GO:0070727,GO:0031226,GO:0051641,GO:0005575,GO:…	membrane organization,phosphatidylinositol phosphorylation,lipid phosphorylation,cellular membrane organization,glycerophospholipid metabolic process,establishment of protein localization to plasma membrane,primary metabolic process,cellular metabolic process,phospholipid metabolic process,establishment of protein localization to membrane,phosphatidylinositol metabolic process,glycerolipid metabo…
LNC_002089	XLOC_064648	0.847748	1.64921	-0.960064	0.0484268	0.99954	co_expression	ENSOCUG00000001302	MICALCL	Domain of unknown function DUF3585	--	--
LNC_002089	XLOC_064648	0.847748	1.64921	-0.960064	0.0484268	0.99954	co_expression	ENSOCUG00000023879	--	--	--	--
LNC_002089	XLOC_064648	0.847748	1.64921	-0.960064	0.0484268	0.99954	co_expression	ENSOCUG00000005932	CCDC93	Protein of unknown function DUF2037||Prefoldin	GO:0006893,GO:0006892,GO:0051641,GO:0016482,GO:0048193,GO:0046907,GO:0051649,GO:0051179,GO:0051234,GO:0008150,GO:0009987,GO:0016192,GO:0006810,GO:0044699,GO:0044763,GO:0044765	Golgi to plasma membrane transport,post-Golgi vesicle-mediated transport,cellular localization,cytoplasmic transport,Golgi vesicle transport,intracellular transport,establishment of localization in cell,localization,establishment of localization,biological_process,cellular process,vesicle-mediated transport,transport,single-organism process,single-organism cellular process,single-organism transpo…
Differentially expressed lncRNAs between 150 days and 90 days
transcript_id	gene_id	W_150D_FPKM	W_90D_FPKM	log2(foldchange)	pvalue	qvalue	Target_prediction_method	Target_gene_id	Target_official_symbol	Target_description	Target_GO_id	Target_GO_description
LNC_002120	XLOC_065511	1.19092	2.33743	-0.972843	2.66111e-06	0.02395	co_location	ENSOCUG00000007609	PBX1	Homeobox domain||Homeodomain-like||PBX	GO:0008152,GO:0043234,GO:0001657,GO:0048536,GO:0035270,GO:0045787,GO:0044446,GO:0001658,GO:0010604,GO:0032991,GO:0035295,GO:0044422,GO:0044237,GO:0060675,GO:0008283,GO:0060429,GO:0008284,GO:0048522,GO:0009893,GO:0030182,GO:0048736,GO:0060173,GO:0048729,GO:0048568,GO:0002009,GO:0060562,GO:0061138,GO:0043231,GO:0042127,GO:0010628,GO:0035239,GO:0001763,GO:0060284,GO:0030325,GO:0031325,GO:0010557,GO:…	metabolic process,protein complex,ureteric bud development,spleen development,endocrine system development,positive regulation of cell cycle,intracellular organelle part,branching involved in ureteric bud morphogenesis,positive regulation of macromolecule metabolic process,macromolecular complex,tube development,organelle part,cellular metabolic process,ureteric bud morphogenesis,cell proliferati…
LNC_009387	XLOC_266704	1.67555	1.31776	0.346548	3.71278e-05	0.167075	co_location	ENSOCUG00000003696	PCNX1	Pecanex	GO:0016021,GO:0031224,GO:0044425,GO:0016020,GO:0005575	integral to membrane,intrinsic to membrane,membrane part,membrane,cellular_component
LNC_009387	XLOC_266704	1.67555	1.31776	0.346548	3.71278e-05	0.167075	co_location	ENSOCUG00000003204	MAP3K9	Mitogen-activated protein (MAP) kinase kinase kinase, MLK1/MLK2/MLK4||RGS domain||Tyrosine-protein kinase, catalytic domain||Serine-threonine/tyrosine-protein kinase catalytic domain||Protein kinase-like domain||Serine/threonine/dual specificity protein kinase, catalytic domain||Protein kinase domain	GO:0006796,GO:0006793,GO:0016310,GO:0008152,GO:0019220,GO:0051174,GO:0010604,GO:0044093,GO:0044237,GO:0065009,GO:0003824,GO:0048522,GO:0009893,GO:0005057,GO:0004709,GO:0031325,GO:0006468,GO:0051246,GO:0001932,GO:0019222,GO:0048518,GO:0080090,GO:0003674,GO:0042325,GO:0031323,GO:0016740,GO:0032268,GO:0043085,GO:0031399,GO:0043167,GO:0071704,GO:0050790,GO:0004674,GO:0000186,GO:0060255,GO:0006464,GO:…	phosphate-containing compound metabolic process,phosphorus metabolic process,phosphorylation,metabolic process,regulation of phosphate metabolic process,regulation of phosphorus metabolic process,positive regulation of macromolecule metabolic process,positive regulation of molecular function,cellular metabolic process,regulation of molecular function,catalytic activity,positive regulation of cell…
LNC_009387	XLOC_266704	1.67555	1.31776	0.346548	3.71278e-05	0.167075	co_expression	ENSOCUG00000027925	-	Immunoglobulin subtype||Immunoglobulin-like domain||Immunoglobulin subtype 2	GO:0005575,GO:0016020,GO:0044425,GO:0016021,GO:0031224	cellular_component,membrane,membrane part,integral to membrane,intrinsic to membrane
LNC_009387	XLOC_266704	1.67555	1.31776	0.346548	3.71278e-05	0.167075	co_expression	ENSOCUG00000009995	LACTB	Beta-lactamase-related||Beta-lactamase/transpeptidase-like	GO:0003824,GO:0019538,GO:0008152,GO:0044444,GO:0071704,GO:0044238,GO:0005737,GO:0005739,GO:0043170,GO:0043226,GO:0016787,GO:0044710,GO:0005622,GO:0043229,GO:0008150,GO:0044424,GO:0043227,GO:0019222,GO:0006629,GO:0019216,GO:0043231,GO:0003674,GO:0006508,GO:0080090,GO:0008233,GO:0005829,GO:0044464,GO:0005623,GO:0005575,GO:0050789,GO:0065007	catalytic activity,protein metabolic process,metabolic process,cytoplasmic part,organic substance metabolic process,primary metabolic process,cytoplasm,mitochondrion,macromolecule metabolic process,organelle,hydrolase activity,single-organism metabolic process,intracellular,intracellular organelle,biological_process,intracellular part,membrane-bounded organelle,regulation of metabolic process,lip…
LNC_009387	XLOC_266704	1.67555	1.31776	0.346548	3.71278e-05	0.167075	co_expression	ENSOCUG00000007388	VRK2	Protein kinase-like domain||Serine/threonine/dual specificity protein kinase, catalytic domain||Protein kinase domain||Serine-threonine/tyrosine-protein kinase catalytic domain	GO:0003824,GO:0019538,GO:0044267,GO:0008152,GO:0032991,GO:2000659,GO:0034097,GO:0044444,GO:0001959,GO:0071704,GO:0019904,GO:0060759,GO:0044238,GO:0006979,GO:0044237,GO:0036094,GO:0005737,GO:0005739,GO:0043234,GO:0043412,GO:0043170,GO:0017076,GO:0031966,GO:0035639,GO:0006464,GO:0036211,GO:0043168,GO:0032550,GO:0001883,GO:0032549,GO:0071345,GO:0001882,GO:0031090,GO:0032555,GO:0005740,GO:0043226,GO:…	catalytic activity,protein metabolic process,cellular protein metabolic process,metabolic process,macromolecular complex,regulation of interleukin-1-mediated signaling pathway,response to cytokine stimulus,cytoplasmic part,regulation of cytokine-mediated signaling pathway,organic substance metabolic process,protein domain specific binding,regulation of response to cytokine stimulus,primary metabo…
LNC_009600	XLOC_270766	0.64339	1.11052	-0.787469	0.00137735	0.413532	co_location	ENSOCUG00000000587	DNAJC13	GYF||Armadillo-type fold||Lytic transglycosylase, superhelical U-shaped and linker domain||DnaJ domain	GO:0031090,GO:0043234,GO:0045022,GO:0044446,GO:0032991,GO:0044422,GO:0071203,GO:2000641,GO:0043231,GO:0031901,GO:0005737,GO:0043229,GO:0032386,GO:0030154,GO:0016020,GO:0007032,GO:0043227,GO:0044440,GO:0048869,GO:0001503,GO:0005769,GO:0016197,GO:0043226,GO:0016482,GO:0060341,GO:0005575,GO:0051049,GO:0008150,GO:0070062,GO:0043230,GO:0065010,GO:0031988,GO:0032879,GO:0044424,GO:0050794,GO:0060627,GO:…	organelle membrane,protein complex,early endosome to late endosome transport,intracellular organelle part,macromolecular complex,organelle part,WASH complex,regulation of early endosome to late endosome transport,intracellular membrane-bounded organelle,early endosome membrane,cytoplasm,intracellular organelle,regulation of intracellular transport,cell differentiation,membrane,endosome organizati…
LNC_009600	XLOC_270766	0.64339	1.11052	-0.787469	0.00137735	0.413532	co_expression	ENSOCUG00000002336	BST1	ADP-ribosyl cyclase (CD38/157)	GO:0003824,GO:0019538,GO:0044267,GO:0008152,GO:0031988,GO:0032991,GO:0031982,GO:0071704,GO:0070062,GO:0043230,GO:0065010,GO:0051246,GO:0044238,GO:0032268,GO:0044237,GO:0042127,GO:0080134,GO:0031347,GO:0043234,GO:0043412,GO:0043170,GO:0030334,GO:0006464,GO:0036211,GO:0044421,GO:2000145,GO:0043226,GO:0016787,GO:0040012,GO:0051270,GO:0005576,GO:0044260,GO:0006468,GO:0008283,GO:0003953,GO:0050727,GO:…	catalytic activity,protein metabolic process,cellular protein metabolic process,metabolic process,membrane-bounded vesicle,macromolecular complex,vesicle,organic substance metabolic process,extracellular vesicular exosome,extracellular organelle,extracellular membrane-bounded organelle,regulation of protein metabolic process,primary metabolic process,regulation of cellular protein metabolic proce…
LNC_009600	XLOC_270766	0.64339	1.11052	-0.787469	0.00137735	0.413532	co_expression	ENSOCUG00000009872	TMEM178A	-	GO:0044444,GO:0005737,GO:0072507,GO:0031090,GO:0055074,GO:0043226,GO:0055065,GO:0045596,GO:0005622,GO:0002573,GO:0050801,GO:0043229,GO:0008150,GO:0048878,GO:0044424,GO:0055080,GO:0009987,GO:0002762,GO:0002682,GO:0072503,GO:0042592,GO:0043227,GO:0044446,GO:0030003,GO:0051093,GO:0006873,GO:0044422,GO:0006875,GO:0043231,GO:0006874,GO:0055082,GO:0045595,GO:0002761,GO:0002521,GO:0030099,GO:0005789,GO:…	cytoplasmic part,cytoplasm,divalent inorganic cation homeostasis,organelle membrane,calcium ion homeostasis,organelle,metal ion homeostasis,negative regulation of cell differentiation,intracellular,myeloid leukocyte differentiation,ion homeostasis,intracellular organelle,biological_process,chemical homeostasis,intracellular part,cation homeostasis,cellular process,negative regulation of myeloid l…
LNC_009600	XLOC_270766	0.64339	1.11052	-0.787469	0.00137735	0.413532	co_expression	ENSOCUG00000016840	HDC	Pyridoxal phosphate-dependent transferase||Aromatic-L-amino-acid decarboxylase||Pyridoxal phosphate-dependent decarboxylase	GO:0003824,GO:0008152,GO:0071704,GO:0044238,GO:0044237,GO:0043168,GO:0004398,GO:0044106,GO:0009308,GO:0006576,GO:0001694,GO:1901576,GO:0009058,GO:0044710,GO:0001692,GO:0016829,GO:0044249,GO:0008150,GO:0006547,GO:0006548,GO:1901566,GO:0005488,GO:0052805,GO:0016831,GO:1901606,GO:0043167,GO:0019752,GO:0009987,GO:0052803,GO:0006082,GO:1901605,GO:0009063,GO:0016830,GO:0043436,GO:0009309,GO:0042401,GO:…	catalytic activity,metabolic process,organic substance metabolic process,primary metabolic process,cellular metabolic process,anion binding,histidine decarboxylase activity,cellular amine metabolic process,amine metabolic process,cellular biogenic amine metabolic process,histamine biosynthetic process,organic substance biosynthetic process,biosynthetic process,single-organism metabolic process,hi…
LNC_006886	XLOC_199988	3.57346	4.33839	-0.279839	0.00184455	0.470387	co_location	ENSOCUG00000011096	MGAT5	-	GO:0008152,GO:0044723,GO:0030144,GO:0005975,GO:0070085,GO:1901137,GO:0044237,GO:0003824,GO:0009101,GO:1901135,GO:0016021,GO:0031224,GO:0043231,GO:0009100,GO:0006486,GO:0043413,GO:0003674,GO:0005737,GO:0043229,GO:0016740,GO:0008194,GO:0044425,GO:0071704,GO:0016020,GO:0043227,GO:0008375,GO:0006487,GO:0006464,GO:0036211,GO:0019538,GO:0044238,GO:0044267,GO:0016757,GO:0043170,GO:0043226,GO:0043412,GO:…	metabolic process,single-organism carbohydrate metabolic process,alpha-1,6-mannosylglycoprotein 6-beta-N-acetylglucosaminyltransferase activity,carbohydrate metabolic process,glycosylation,carbohydrate derivative biosynthetic process,cellular metabolic process,catalytic activity,glycoprotein biosynthetic process,carbohydrate derivative metabolic process,integral to membrane,intrinsic to membrane,…
LNC_006886	XLOC_199988	3.57346	4.33839	-0.279839	0.00184455	0.470387	co_expression	ENSOCUG00000000117	TM4SF20	L6 membrane	GO:0019538,GO:0044267,GO:0008152,GO:0044444,GO:0071704,GO:0051246,GO:0044238,GO:0051248,GO:0032268,GO:0044237,GO:0005737,GO:0043170,GO:0031090,GO:0043226,GO:0030162,GO:0044260,GO:0010605,GO:0032269,GO:0009892,GO:0005622,GO:0043229,GO:0008150,GO:0044424,GO:0009987,GO:0005925,GO:0031324,GO:0005924,GO:0030055,GO:0043227,GO:0044446,GO:0019222,GO:0044422,GO:0043231,GO:0045861,GO:0006508,GO:0005789,GO:…	protein metabolic process,cellular protein metabolic process,metabolic process,cytoplasmic part,organic substance metabolic process,regulation of protein metabolic process,primary metabolic process,negative regulation of protein metabolic process,regulation of cellular protein metabolic process,cellular metabolic process,cytoplasm,macromolecule metabolic process,organelle membrane,organelle,regul…
LNC_006886	XLOC_199988	3.57346	4.33839	-0.279839	0.00184455	0.470387	co_expression	ENSOCUG00000012089	C7orf25	Protein of unknown function DUF1308	--	--
LNC_009611	XLOC_270900	6.2919	5.73901	0.132694	0.0022543	0.500838	co_expression	ENSOCUG00000022589	-	S-adenosyl-L-methionine-dependent methyltransferase	--	--
LNC_006572	XLOC_190120	6.2593	3.61965	0.790148	0.00251965	0.510882	co_location	ENSOCUG00000013774	CDH8	Cadherin||Cadherin, cytoplasmic domain||Cadherin-like	GO:0043083,GO:0006950,GO:0043679,GO:0009409,GO:0097458,GO:0044306,GO:0035249,GO:0030424,GO:0043005,GO:0042995,GO:0044456,GO:0050896,GO:0007270,GO:0033267,GO:0009266,GO:0007156,GO:0044463,GO:0044420,GO:0031012,GO:0045202,GO:0009987,GO:0007268,GO:0019226,GO:0032501,GO:0035637,GO:0044707,GO:0005509,GO:0009628,GO:0044699,GO:0071944,GO:0007267,GO:0008150,GO:0043167,GO:0044763,GO:0007155,GO:0022610,GO:…	synaptic cleft,response to stress,axon terminus,response to cold,neuron part,neuron projection terminus,synaptic transmission, glutamatergic,axon,neuron projection,cell projection,synapse part,response to stimulus,neuron-neuron synaptic transmission,axon part,response to temperature stimulus,homophilic cell adhesion,cell projection part,extracellular matrix part,extracellular matrix,synapse,cellu…
LNC_006572	XLOC_190120	6.2593	3.61965	0.790148	0.00251965	0.510882	co_expression	ENSOCUG00000026104	-	Armadillo-type fold||CPL||Pumilio RNA-binding repeat	GO:0005488,GO:0003723,GO:1901363,GO:0097159,GO:0003674,GO:0003676	binding,RNA binding,heterocyclic compound binding,organic cyclic compound binding,molecular_function,nucleic acid binding
LNC_006572	XLOC_190120	6.2593	3.61965	0.790148	0.00251965	0.510882	co_expression	ENSOCUG00000003684	C16orf45	Domain of unknown function DUF3585	GO:0021822,GO:0021795,GO:0031110,GO:0022029,GO:0021885,GO:0031109,GO:0021814,GO:0021987,GO:0021819,GO:0007026,GO:0031114,GO:0000226,GO:0021801,GO:0021543,GO:0031111,GO:0007019,GO:0070507,GO:0021799,GO:0044424,GO:0005622,GO:0032886,GO:0030336,GO:2000146,GO:0051271,GO:0021537,GO:0051493,GO:1901880,GO:0043242,GO:0040013,GO:0007017,GO:0033043,GO:1901879,GO:0043228,GO:0043232,GO:0043244,GO:0051261,GO:…	negative regulation of cell motility involved in cerebral cortex radial glia guided migration,cerebral cortex cell migration,regulation of microtubule polymerization or depolymerization,telencephalon cell migration,forebrain cell migration,microtubule polymerization or depolymerization,cell motility involved in cerebral cortex radial glia guided migration,cerebral cortex development,layer formati…
LNC_006572	XLOC_190120	6.2593	3.61965	0.790148	0.00251965	0.510882	co_expression	ENSOCUG00000010178	IMMT	Mitochondrial inner membrane protein Mitofilin	GO:0043227,GO:0043226,GO:0003723,GO:0044444,GO:0044422,GO:0042407,GO:0044446,GO:0043231,GO:0007007,GO:0005737,GO:0031090,GO:0044424,GO:0003674,GO:0005622,GO:0043229,GO:0005488,GO:0071840,GO:0043209,GO:0016043,GO:0019866,GO:0005739,GO:0007006,GO:0008150,GO:0005743,GO:0051560,GO:0003676,GO:0016044,GO:0050801,GO:0009987,GO:0031967,GO:0031975,GO:0006873,GO:0061024,GO:0031966,GO:0055082,GO:0019725,GO:…	membrane-bounded organelle,organelle,RNA binding,cytoplasmic part,organelle part,cristae formation,intracellular organelle part,intracellular membrane-bounded organelle,inner mitochondrial membrane organization,cytoplasm,organelle membrane,intracellular part,molecular_function,intracellular,intracellular organelle,binding,cellular component organization or biogenesis,myelin sheath,cellular compon…
LNC_006572	XLOC_190120	6.2593	3.61965	0.790148	0.00251965	0.510882	co_expression	ENSOCUG00000002413	HOXD4	Homeobox domain||Homeodomain, metazoa||Homeodomain-like||Homeobox protein, antennapedia type	GO:0044238,GO:0044237,GO:0071704,GO:0044424,GO:0005622,GO:0008152,GO:0070013,GO:0043233,GO:0031974,GO:0044422,GO:0044260,GO:0044446,GO:0048704,GO:0019222,GO:0043229,GO:0031323,GO:0048706,GO:1901360,GO:0030054,GO:0080090,GO:0006807,GO:0031981,GO:0043170,GO:0001071,GO:0003700,GO:0044464,GO:0044428,GO:0006725,GO:0005623,GO:0043226,GO:0034641,GO:0006139,GO:0005575,GO:0009952,GO:0046483,GO:0051171,GO:…	primary metabolic process,cellular metabolic process,organic substance metabolic process,intracellular part,intracellular,metabolic process,intracellular organelle lumen,organelle lumen,membrane-enclosed lumen,organelle part,cellular macromolecule metabolic process,intracellular organelle part,embryonic skeletal system morphogenesis,regulation of metabolic process,intracellular organelle,regulati…
LNC_006572	XLOC_190120	6.2593	3.61965	0.790148	0.00251965	0.510882	co_expression	ENSOCUG00000016040	PCIF1	Phosphorylated CTD interacting factor 1, WW domain||Heat shock protein 70kD, C-terminal domain||WW domain	GO:0050790,GO:0065009,GO:0044237,GO:0019220,GO:0051174,GO:0006796,GO:0006793,GO:0044424,GO:0005622,GO:0008152,GO:0045171,GO:0051336,GO:0070013,GO:0043233,GO:0031974,GO:0044422,GO:0010923,GO:0043228,GO:0043232,GO:0044446,GO:0019222,GO:0043229,GO:0010921,GO:0031323,GO:0035303,GO:0031981,GO:0044464,GO:0044428,GO:0005623,GO:0016311,GO:0043226,GO:0005575,GO:0043086,GO:0043231,GO:0005654,GO:0051346,GO:…	regulation of catalytic activity,regulation of molecular function,cellular metabolic process,regulation of phosphate metabolic process,regulation of phosphorus metabolic process,phosphate-containing compound metabolic process,phosphorus metabolic process,intracellular part,intracellular,metabolic process,intercellular bridge,regulation of hydrolase activity,intracellular organelle lumen,organelle…
LNC_002690	XLOC_082261	2.73537	1.49613	0.870501	0.00325123	0.536587	co_location	ENSOCUG00000001473	S100B	EF-hand domain||S100/CaBP-9k-type, calcium binding, subdomain	GO:0048306,GO:0043229,GO:0043226,GO:0050786,GO:0044424,GO:0044548,GO:0005509,GO:0005622,GO:0050804,GO:0051969,GO:0048168,GO:0003674,GO:0005102,GO:0031644,GO:0051239,GO:0007613,GO:0005515,GO:0043227,GO:0048167,GO:0001726,GO:0048583,GO:0044708,GO:0023056,GO:0010647,GO:0023051,GO:0010646,GO:0044057,GO:0007268,GO:0043123,GO:0044707,GO:0043167,GO:0007611,GO:0009966,GO:0005634,GO:0043025,GO:0032501,GO:…	calcium-dependent protein binding,intracellular organelle,organelle,RAGE receptor binding,intracellular part,S100 protein binding,calcium ion binding,intracellular,regulation of synaptic transmission,regulation of transmission of nerve impulse,regulation of neuronal synaptic plasticity,molecular_function,receptor binding,regulation of neurological system process,regulation of multicellular organi…
LNC_002690	XLOC_082261	2.73537	1.49613	0.870501	0.00325123	0.536587	co_location	ENSOCUG00000016126	-	S-adenosyl-L-methionine-dependent methyltransferase||SH3 domain||SAM-dependent methyltransferase TRM5/TYW2-type||Protein arginine N-methyltransferase||Methyltransferase small domain||Variant SH3 domain	GO:0003674,GO:0043414,GO:0032259,GO:0006479,GO:0008213,GO:0008168,GO:0016741,GO:0043170,GO:0019538,GO:0071704,GO:0009987,GO:0008152,GO:0044260,GO:0016740,GO:0044267,GO:0044237,GO:0043412,GO:0044238,GO:0008150,GO:0003824,GO:0006464,GO:0036211	molecular_function,macromolecule methylation,methylation,protein methylation,protein alkylation,methyltransferase activity,transferase activity, transferring one-carbon groups,macromolecule metabolic process,protein metabolic process,organic substance metabolic process,cellular process,metabolic process,cellular macromolecule metabolic process,transferase activity,cellular protein metabolic proce…
LNC_002690	XLOC_082261	2.73537	1.49613	0.870501	0.00325123	0.536587	co_location	ENSOCUG00000028055	-	Myc-type, basic helix-loop-helix (bHLH) domain||PAS domain	GO:0003674,GO:0005515,GO:0046983,GO:0005488	molecular_function,protein binding,protein dimerization activity,binding
LNC_002690	XLOC_082261	2.73537	1.49613	0.870501	0.00325123	0.536587	co_location	ENSOCUG00000004831	DIP2A	AMP-dependent synthetase/ligase||DMAP1-binding	GO:0008152,GO:0071704,GO:0003824,GO:0043170,GO:0044464,GO:0005623,GO:0010467,GO:0012501,GO:0005575,GO:0009987,GO:0006915,GO:0008219,GO:0016265,GO:0008150,GO:0009892,GO:0048519,GO:0003674,GO:0010605,GO:0010629,GO:0042981,GO:0043067,GO:0009986,GO:0060255,GO:0010941,GO:0010468,GO:0019222,GO:0044699,GO:0044763,GO:0050789,GO:0050794,GO:0065007	metabolic process,organic substance metabolic process,catalytic activity,macromolecule metabolic process,cell part,cell,gene expression,programmed cell death,cellular_component,cellular process,apoptotic process,cell death,death,biological_process,negative regulation of metabolic process,negative regulation of biological process,molecular_function,negative regulation of macromolecule metabolic pr…
LNC_002690	XLOC_082261	2.73537	1.49613	0.870501	0.00325123	0.536587	co_expression	ENSOCUG00000004814	SIAH1	Zinc finger, RING-type||Seven-in-absentia protein, TRAF-like domain||TRAF-like||Zinc finger, SIAH-type	GO:0044424,GO:0043226,GO:0043229,GO:0043227,GO:0043231,GO:0005622,GO:0044444,GO:0005737,GO:0005634,GO:0044237,GO:0044238,GO:0044260,GO:0070647,GO:0009987,GO:0044265,GO:0071704,GO:0043170,GO:0032991,GO:0051603,GO:0008152,GO:0009057,GO:0044257,GO:0044267,GO:0005488,GO:0005623,GO:0044464,GO:0019941,GO:0043632,GO:0043412,GO:0019538,GO:0006464,GO:0036211,GO:0006511,GO:0006508,GO:0030163,GO:0043234,GO:…	intracellular part,organelle,intracellular organelle,membrane-bounded organelle,intracellular membrane-bounded organelle,intracellular,cytoplasmic part,cytoplasm,nucleus,cellular metabolic process,primary metabolic process,cellular macromolecule metabolic process,protein modification by small protein conjugation or removal,cellular process,cellular macromolecule catabolic process,organic substanc…
LNC_010054	XLOC_278967	3.26365	2.14674	0.604336	0.00337596	0.53878	co_location	ENSOCUG00000029702	-	AP complex, mu/sigma subunit||Longin-like domain	GO:0003674,GO:0022892,GO:0015031,GO:0008565,GO:0005215,GO:0008150,GO:0045184,GO:0033036,GO:0008104,GO:0006810,GO:0071702,GO:0051179,GO:0051234	molecular_function,substrate-specific transporter activity,protein transport,protein transporter activity,transporter activity,biological_process,establishment of protein localization,macromolecule localization,protein localization,transport,organic substance transport,localization,establishment of localization
LNC_010054	XLOC_278967	3.26365	2.14674	0.604336	0.00337596	0.53878	co_expression	ENSOCUG00000017306	STX1A	Syntaxin, N-terminal domain||t-SNARE||Target SNARE coiled-coil domain	GO:0031988,GO:0032991,GO:0012506,GO:0031982,GO:0065009,GO:0044444,GO:0005737,GO:0030659,GO:0015031,GO:0043234,GO:0044433,GO:0045184,GO:0031090,GO:0043226,GO:0030665,GO:0006886,GO:0001956,GO:0030662,GO:0030672,GO:0008200,GO:0005622,GO:0010807,GO:0016248,GO:0043229,GO:0031201,GO:0008150,GO:0031967,GO:0031975,GO:0070044,GO:0051590,GO:0019855,GO:0005488,GO:0030136,GO:0044424,GO:0030135,GO:0019899,GO:…	membrane-bounded vesicle,macromolecular complex,vesicle membrane,vesicle,regulation of molecular function,cytoplasmic part,cytoplasm,cytoplasmic vesicle membrane,protein transport,protein complex,cytoplasmic vesicle part,establishment of protein localization,organelle membrane,organelle,clathrin-coated vesicle membrane,intracellular protein transport,positive regulation of neurotransmitter secret…
LNC_010054	XLOC_278967	3.26365	2.14674	0.604336	0.00337596	0.53878	co_expression	ENSOCUG00000003239	TMEM236	-	GO:0005575,GO:0016020,GO:0044425,GO:0016021,GO:0031224	cellular_component,membrane,membrane part,integral to membrane,intrinsic to membrane
LNC_010054	XLOC_278967	3.26365	2.14674	0.604336	0.00337596	0.53878	co_expression	ENSOCUG00000014121	B4GALNT1	Nucleotide-diphospho-sugar transferases||Glycosyltransferase 2-like||Ganglioside GM2 synthase	GO:0044424,GO:0003947,GO:0044444,GO:0005622,GO:0005737,GO:0044238,GO:0030259,GO:0070085,GO:0071704,GO:0044237,GO:0044723,GO:0044464,GO:0001574,GO:0005623,GO:0006629,GO:0044255,GO:0030258,GO:1901135,GO:0005575,GO:0007283,GO:0006688,GO:0048232,GO:0008152,GO:0030173,GO:0005975,GO:0001573,GO:0044710,GO:0031228,GO:0048609,GO:0044422,GO:0043229,GO:0032504,GO:0008376,GO:0044446,GO:0008194,GO:0008610,GO:…	intracellular part,(N-acetylneuraminyl)-galactosylglucosylceramide N-acetylgalactosaminyltransferase activity,cytoplasmic part,intracellular,cytoplasm,primary metabolic process,lipid glycosylation,glycosylation,organic substance metabolic process,cellular metabolic process,single-organism carbohydrate metabolic process,cell part,ganglioside biosynthetic process,cell,lipid metabolic process,cellul…
LNC_010054	XLOC_278967	3.26365	2.14674	0.604336	0.00337596	0.53878	co_expression	ENSOCUG00000010207	MYH13	Myosin tail||Tropomyosin||Myosin, N-terminal, SH3-like||Prefoldin||Myosin head, motor domain||P-loop containing nucleoside triphosphate hydrolase||IQ motif, EF-hand binding site	GO:0003824,GO:0032991,GO:0044444,GO:0036094,GO:0005737,GO:0043234,GO:0017076,GO:0035639,GO:0043168,GO:0032550,GO:0001883,GO:0032549,GO:0001882,GO:0017111,GO:0032555,GO:0043226,GO:0032553,GO:0097159,GO:1901363,GO:0016787,GO:0003774,GO:0016462,GO:0016818,GO:0016817,GO:0000166,GO:1901265,GO:0005622,GO:0043229,GO:0030554,GO:0043228,GO:0043232,GO:0008150,GO:0005524,GO:0005488,GO:0032559,GO:0044424,GO:…	catalytic activity,macromolecular complex,cytoplasmic part,small molecule binding,cytoplasm,protein complex,purine nucleotide binding,purine ribonucleoside triphosphate binding,anion binding,purine ribonucleoside binding,purine nucleoside binding,ribonucleoside binding,nucleoside binding,nucleoside-triphosphatase activity,purine ribonucleotide binding,organelle,ribonucleotide binding,organic cycl…
LNC_010054	XLOC_278967	3.26365	2.14674	0.604336	0.00337596	0.53878	co_expression	ENSOCUG00000029212	--	--	--	--
LNC_010054	XLOC_278967	3.26365	2.14674	0.604336	0.00337596	0.53878	co_expression	ENSOCUG00000006449	AP3B2	AP-3 complex subunit beta||Coatomer/clathrin adaptor appendage, Ig-like subdomain||Clathrin/coatomer adaptor, adaptin-like, N-terminal||Armadillo-type fold	GO:0032991,GO:0044444,GO:0030123,GO:0005737,GO:0015031,GO:0043234,GO:0045184,GO:0006886,GO:0007018,GO:0005622,GO:0008150,GO:0044424,GO:0009987,GO:0008104,GO:0030119,GO:0033036,GO:0030118,GO:0046907,GO:0071702,GO:0048490,GO:0006928,GO:0030117,GO:0048475,GO:0034613,GO:0070727,GO:0051649,GO:0044765,GO:0008089,GO:0051234,GO:0048489,GO:0097480,GO:0006810,GO:0051641,GO:0051179,GO:0008088,GO:0030131,GO:…	macromolecular complex,cytoplasmic part,AP-3 adaptor complex,cytoplasm,protein transport,protein complex,establishment of protein localization,intracellular protein transport,microtubule-based movement,intracellular,biological_process,intracellular part,cellular process,protein localization,AP-type membrane coat adaptor complex,macromolecule localization,clathrin coat,intracellular transport,orga…
LNC_010054	XLOC_278967	3.26365	2.14674	0.604336	0.00337596	0.53878	co_expression	ENSOCUG00000011546	-	Lysozyme-like domain||Glycoside hydrolase, family 22, lysozyme||Lytic transglycosylase-like SLT domain||Glycoside hydrolase, family 22	GO:0008152,GO:0003824,GO:0016798,GO:0004553,GO:0003796,GO:0016787,GO:0019835,GO:0009987,GO:0008219,GO:0016265,GO:0008150,GO:0006950,GO:0003674,GO:0051704,GO:0006952,GO:0051707,GO:0009607,GO:0009617,GO:0042742,GO:0044699,GO:0044763,GO:0050896	metabolic process,catalytic activity,hydrolase activity, acting on glycosyl bonds,hydrolase activity, hydrolyzing O-glycosyl compounds,lysozyme activity,hydrolase activity,cytolysis,cellular process,cell death,death,biological_process,response to stress,molecular_function,multi-organism process,defense response,response to other organism,response to biotic stimulus,response to bacterium,defense r…
LNC_010054	XLOC_278967	3.26365	2.14674	0.604336	0.00337596	0.53878	co_expression	ENSOCUG00000016800	CDC14A	Protein-tyrosine phosphatase, receptor/non-receptor type||Dual specificity phosphatase, subgroup, catalytic domain||Dual specificity phosphatase, catalytic domain||Protein-tyrosine phosphatase-like||Protein-tyrosine/Dual specificity phosphatase||Protein-tyrosine phosphatase, catalytic	GO:0043226,GO:0043227,GO:0005737,GO:0044444,GO:0044424,GO:0005622,GO:0043229,GO:0043231,GO:0044446,GO:0044422,GO:0008152,GO:0071704,GO:0003824,GO:0044238,GO:0044237,GO:0044267,GO:0044260,GO:0043170,GO:0031974,GO:0070013,GO:0043233,GO:0019538,GO:0043228,GO:0043232,GO:0005634,GO:0005829,GO:0044464,GO:0044428,GO:0005623,GO:0016788,GO:0031981,GO:0044451,GO:0016787,GO:0043412,GO:0006464,GO:0036211,GO:…	organelle,membrane-bounded organelle,cytoplasm,cytoplasmic part,intracellular part,intracellular,intracellular organelle,intracellular membrane-bounded organelle,intracellular organelle part,organelle part,metabolic process,organic substance metabolic process,catalytic activity,primary metabolic process,cellular metabolic process,cellular protein metabolic process,cellular macromolecule metabolic…
LNC_010054	XLOC_278967	3.26365	2.14674	0.604336	0.00337596	0.53878	co_expression	ENSOCUG00000008358	-	EF-hand domain	GO:0005488,GO:0043167,GO:0003674,GO:0046872,GO:0043169,GO:0005509	binding,ion binding,molecular_function,metal ion binding,cation binding,calcium ion binding
LNC_010054	XLOC_278967	3.26365	2.14674	0.604336	0.00337596	0.53878	co_expression	ENSOCUG00000013194	PPARG	Peroxisome proliferator-activated receptor||Peroxisome proliferator-activated receptor, gamma||Nuclear hormone receptor, ligand-binding, core||Nuclear hormone receptor, ligand-binding||Steroid hormone receptor||Peroxisome proliferator-activated receptor gamma, N-terminal||Zinc finger, nuclear hormone receptor-type	GO:0043226,GO:0043227,GO:0044424,GO:0005622,GO:0043229,GO:0043231,GO:0008152,GO:0032991,GO:0071704,GO:0044238,GO:0044237,GO:0044260,GO:0043170,GO:0015031,GO:0045184,GO:0019899,GO:0005634,GO:0044464,GO:0003690,GO:0071702,GO:0005623,GO:0051427,GO:0043566,GO:0042802,GO:0010467,GO:0035257,GO:0043234,GO:0008134,GO:0030374,GO:0008104,GO:0003676,GO:0000989,GO:0000988,GO:0005515,GO:0044765,GO:0003712,GO:…	organelle,membrane-bounded organelle,intracellular part,intracellular,intracellular organelle,intracellular membrane-bounded organelle,metabolic process,macromolecular complex,organic substance metabolic process,primary metabolic process,cellular metabolic process,cellular macromolecule metabolic process,macromolecule metabolic process,protein transport,establishment of protein localization,enzym…
LNC_010054	XLOC_278967	3.26365	2.14674	0.604336	0.00337596	0.53878	co_expression	ENSOCUG00000017600	PGAP2	Frag1/DRAM/Sfk1	GO:0043226,GO:0043227,GO:0044424,GO:0005622,GO:0043229,GO:0043231,GO:0005634,GO:0044464,GO:0005623,GO:0006974,GO:0008630,GO:0072331,GO:0033554,GO:0042771,GO:0072332,GO:0048523,GO:0012501,GO:0042770,GO:0097193,GO:0005575,GO:0080135,GO:0009987,GO:2001243,GO:0006915,GO:0008219,GO:0016265,GO:2001020,GO:0008150,GO:1902230,GO:0048519,GO:0006950,GO:1902229,GO:2001242,GO:0080134,GO:2001021,GO:0042981,GO:…	organelle,membrane-bounded organelle,intracellular part,intracellular,intracellular organelle,intracellular membrane-bounded organelle,nucleus,cell part,cell,response to DNA damage stimulus,intrinsic apoptotic signaling pathway in response to DNA damage,signal transduction by p53 class mediator,cellular response to stress,intrinsic apoptotic signaling pathway in response to DNA damage by p53 clas…
LNC_010054	XLOC_278967	3.26365	2.14674	0.604336	0.00337596	0.53878	co_expression	ENSOCUG00000002836	PCK2	Phosphoenolpyruvate carboxykinase, N-terminal||Phosphoenolpyruvate carboxykinase, GTP-utilising	GO:0003824,GO:0008152,GO:0031988,GO:0031982,GO:0044444,GO:0071704,GO:0070062,GO:0043230,GO:0065010,GO:0044238,GO:0036094,GO:0005737,GO:0005739,GO:0017076,GO:0035639,GO:0043168,GO:0032550,GO:0001883,GO:0032549,GO:0001882,GO:0044421,GO:0032555,GO:0043226,GO:0032553,GO:0097159,GO:1901363,GO:0005576,GO:0004611,GO:0004613,GO:1901576,GO:0009058,GO:0000166,GO:1901265,GO:0005622,GO:0043229,GO:0016829,GO:…	catalytic activity,metabolic process,membrane-bounded vesicle,vesicle,cytoplasmic part,organic substance metabolic process,extracellular vesicular exosome,extracellular organelle,extracellular membrane-bounded organelle,primary metabolic process,small molecule binding,cytoplasm,mitochondrion,purine nucleotide binding,purine ribonucleoside triphosphate binding,anion binding,purine ribonucleoside b…
LNC_010054	XLOC_278967	3.26365	2.14674	0.604336	0.00337596	0.53878	co_expression	ENSOCUG00000003050	POLR3C	RNA polymerase III Rpc82, C -terminal||RNA polymerase III subunit RPC82-related, helix-turn-helix	GO:0043226,GO:0043227,GO:0044424,GO:0005622,GO:0043229,GO:0043231,GO:0044446,GO:0044422,GO:0008152,GO:0032991,GO:0071704,GO:0003824,GO:0044238,GO:0044237,GO:0044260,GO:0043170,GO:0031974,GO:0070013,GO:0043233,GO:0005634,GO:0044464,GO:0044428,GO:0005623,GO:0000428,GO:0030880,GO:0055029,GO:0031981,GO:0010467,GO:0043234,GO:0044451,GO:0003676,GO:0005488,GO:0005654,GO:0009059,GO:0034645,GO:0005575,GO:…	organelle,membrane-bounded organelle,intracellular part,intracellular,intracellular organelle,intracellular membrane-bounded organelle,intracellular organelle part,organelle part,metabolic process,macromolecular complex,organic substance metabolic process,catalytic activity,primary metabolic process,cellular metabolic process,cellular macromolecule metabolic process,macromolecule metabolic proces…
LNC_003438	XLOC_105472	1.25144	0.963513	0.377214	0.00344613	0.53878	co_location	ENSOCUG00000014265	IL10	Interleukin-10/19/20/24/26 family||Four-helical cytokine-like, core||Interleukin-10	GO:0048545,GO:0033993,GO:0071396,GO:0032496,GO:0008152,GO:0010941,GO:0002237,GO:0071222,GO:0071219,GO:0002875,GO:0060302,GO:0032800,GO:0032689,GO:0071216,GO:0032680,GO:0032640,GO:0071706,GO:0009617,GO:0030885,GO:0030886,GO:0060300,GO:0042981,GO:0032720,GO:0043067,GO:0032635,GO:0002439,GO:0002874,GO:0008219,GO:0016265,GO:0045787,GO:0009725,GO:0002677,GO:0002904,GO:0014070,GO:0033619,GO:0051045,GO:…	response to steroid hormone stimulus,response to lipid,cellular response to lipid,response to lipopolysaccharide,metabolic process,regulation of cell death,response to molecule of bacterial origin,cellular response to lipopolysaccharide,cellular response to molecule of bacterial origin,negative regulation of chronic inflammatory response to antigenic stimulus,negative regulation of cytokine activ…
LNC_003438	XLOC_105472	1.25144	0.963513	0.377214	0.00344613	0.53878	co_location	ENSOCUG00000014252	MAPKAPK2	Lipopolysaccharide kinase||Tyrosine-protein kinase, catalytic domain||Serine-threonine/tyrosine-protein kinase catalytic domain||Protein kinase domain||Serine/threonine/dual specificity protein kinase, catalytic domain||Protein kinase-like domain	GO:0044424,GO:0043226,GO:0043229,GO:0043227,GO:0043231,GO:0005622,GO:0005737,GO:0044446,GO:0044428,GO:0044422,GO:0005634,GO:0044237,GO:0044238,GO:0044260,GO:0009987,GO:0071704,GO:0070013,GO:0043233,GO:0043170,GO:0031974,GO:0031981,GO:0016192,GO:0010467,GO:0008152,GO:0044267,GO:0005488,GO:0043228,GO:0043232,GO:0005623,GO:0032675,GO:0044464,GO:0032635,GO:1901363,GO:0033554,GO:0043412,GO:0051726,GO:…	intracellular part,organelle,intracellular organelle,membrane-bounded organelle,intracellular membrane-bounded organelle,intracellular,cytoplasm,intracellular organelle part,nuclear part,organelle part,nucleus,cellular metabolic process,primary metabolic process,cellular macromolecule metabolic process,cellular process,organic substance metabolic process,intracellular organelle lumen,organelle lu…
LNC_003438	XLOC_105472	1.25144	0.963513	0.377214	0.00344613	0.53878	co_location	ENSOCUG00000014272	IL19	Four-helical cytokine-like, core||Interleukin-24||Interleukin-10/19/20/24/26 family||Interleukin-19	GO:0008152,GO:0010941,GO:0042981,GO:0043067,GO:0032635,GO:0008219,GO:0016265,GO:2001244,GO:0044237,GO:0006915,GO:0012501,GO:0048522,GO:0016021,GO:0031224,GO:0042089,GO:0042107,GO:0042226,GO:0048518,GO:2001235,GO:2001242,GO:0044425,GO:0071704,GO:0016020,GO:0072593,GO:0001816,GO:0019538,GO:0044238,GO:0048583,GO:0043170,GO:0009966,GO:2001233,GO:0005575,GO:0048585,GO:0048519,GO:0048523,GO:0097193,GO:…	metabolic process,regulation of cell death,regulation of apoptotic process,regulation of programmed cell death,interleukin-6 production,cell death,death,positive regulation of intrinsic apoptotic signaling pathway,cellular metabolic process,apoptotic process,programmed cell death,positive regulation of cellular process,integral to membrane,intrinsic to membrane,cytokine biosynthetic process,cytok…
LNC_003438	XLOC_105472	1.25144	0.963513	0.377214	0.00344613	0.53878	co_location	ENSOCUG00000007421	DYRK3	Tyrosine-protein kinase, catalytic domain||Serine/threonine/dual specificity protein kinase, catalytic domain||Protein kinase domain||Protein kinase-like domain||Serine-threonine/tyrosine-protein kinase catalytic domain	GO:0006796,GO:0006793,GO:0016310,GO:0008152,GO:0010941,GO:0035617,GO:0042981,GO:0043067,GO:0008219,GO:0016265,GO:0044446,GO:0032991,GO:0044422,GO:0044237,GO:0060548,GO:0006915,GO:0003824,GO:0012501,GO:0032988,GO:0046872,GO:0043518,GO:0043169,GO:0043231,GO:0006468,GO:0030218,GO:1901797,GO:0034101,GO:0003674,GO:0043516,GO:0005737,GO:0043229,GO:0016740,GO:0030154,GO:0030097,GO:0043167,GO:0043066,GO:…	phosphate-containing compound metabolic process,phosphorus metabolic process,phosphorylation,metabolic process,regulation of cell death,stress granule disassembly,regulation of apoptotic process,regulation of programmed cell death,cell death,death,intracellular organelle part,macromolecular complex,organelle part,cellular metabolic process,negative regulation of cell death,apoptotic process,catal…
LNC_003438	XLOC_105472	1.25144	0.963513	0.377214	0.00344613	0.53878	co_expression	ENSOCUG00000005072	-	Protein of unknown function DUF167	--	--
LNC_003438	XLOC_105472	1.25144	0.963513	0.377214	0.00344613	0.53878	co_expression	ENSOCUG00000024496	-	Leucine-rich repeat	--	--
LNC_003438	XLOC_105472	1.25144	0.963513	0.377214	0.00344613	0.53878	co_expression	ENSOCUG00000023327	-	Ribosomal protein L39e domain||Ribosomal protein L39e	GO:0043226,GO:0005737,GO:0044444,GO:0044424,GO:0005622,GO:0043229,GO:0008152,GO:0032991,GO:0030529,GO:0071704,GO:0044238,GO:0005840,GO:0044237,GO:0044267,GO:0044260,GO:0006412,GO:0043170,GO:0019538,GO:0003735,GO:0043228,GO:0043232,GO:0044464,GO:0005623,GO:0010467,GO:0005198,GO:0009059,GO:0034645,GO:0005575,GO:0009987,GO:1901576,GO:0008150,GO:0044249,GO:0009058,GO:0003674	organelle,cytoplasm,cytoplasmic part,intracellular part,intracellular,intracellular organelle,metabolic process,macromolecular complex,ribonucleoprotein complex,organic substance metabolic process,primary metabolic process,ribosome,cellular metabolic process,cellular protein metabolic process,cellular macromolecule metabolic process,translation,macromolecule metabolic process,protein metabolic pr…
LNC_003438	XLOC_105472	1.25144	0.963513	0.377214	0.00344613	0.53878	co_expression	ENSOCUG00000029613	-	Jacalin-like lectin domain	GO:0031988,GO:0012506,GO:0031982,GO:0044444,GO:0005737,GO:0030659,GO:0044433,GO:0030667,GO:0031090,GO:0043226,GO:0005622,GO:0042589,GO:0043229,GO:0042588,GO:0005488,GO:0044424,GO:0016023,GO:0043227,GO:0044446,GO:0031410,GO:0044422,GO:0043231,GO:0003674,GO:0030141,GO:0012505,GO:0044464,GO:0005623,GO:0005575,GO:0030246,GO:0016020	membrane-bounded vesicle,vesicle membrane,vesicle,cytoplasmic part,cytoplasm,cytoplasmic vesicle membrane,cytoplasmic vesicle part,secretory granule membrane,organelle membrane,organelle,intracellular,zymogen granule membrane,intracellular organelle,zymogen granule,binding,intracellular part,cytoplasmic membrane-bounded vesicle,membrane-bounded organelle,intracellular organelle part,cytoplasmic v…
LNC_003438	XLOC_105472	1.25144	0.963513	0.377214	0.00344613	0.53878	co_expression	ENSOCUG00000011680	-	Heat shock protein 70kD, peptide-binding domain||Heat shock protein 70 family||Heat shock protein 70kD, C-terminal domain	GO:0036094,GO:0017076,GO:0035639,GO:0043168,GO:0032550,GO:0001883,GO:0032549,GO:0001882,GO:0032555,GO:0032553,GO:0097159,GO:1901363,GO:0000166,GO:1901265,GO:0030554,GO:0005524,GO:0005488,GO:0032559,GO:0043167,GO:0003674	small molecule binding,purine nucleotide binding,purine ribonucleoside triphosphate binding,anion binding,purine ribonucleoside binding,purine nucleoside binding,ribonucleoside binding,nucleoside binding,purine ribonucleotide binding,ribonucleotide binding,organic cyclic compound binding,heterocyclic compound binding,nucleotide binding,nucleoside phosphate binding,adenyl nucleotide binding,ATP bi…
LNC_003438	XLOC_105472	1.25144	0.963513	0.377214	0.00344613	0.53878	co_expression	ENSOCUG00000008931	PEX3	Peroxin-3	GO:0043226,GO:0043227,GO:0005737,GO:0044444,GO:0044424,GO:0005622,GO:0043229,GO:0043231,GO:0044446,GO:0044422,GO:0032991,GO:0031090,GO:0005783,GO:0031974,GO:0070013,GO:0043233,GO:0015031,GO:0045184,GO:0005634,GO:0044464,GO:0044428,GO:0071702,GO:0005623,GO:0031981,GO:0051649,GO:0006886,GO:0016482,GO:0015919,GO:0045046,GO:0043234,GO:0008104,GO:0072594,GO:0051641,GO:0005515,GO:0044765,GO:0005777,GO:…	organelle,membrane-bounded organelle,cytoplasm,cytoplasmic part,intracellular part,intracellular,intracellular organelle,intracellular membrane-bounded organelle,intracellular organelle part,organelle part,macromolecular complex,organelle membrane,endoplasmic reticulum,membrane-enclosed lumen,intracellular organelle lumen,organelle lumen,protein transport,establishment of protein localization,nuc…
LNC_003438	XLOC_105472	1.25144	0.963513	0.377214	0.00344613	0.53878	co_expression	ENSOCUG00000024282	PLEKHB2	Pleckstrin homology domain	--	--
LNC_003438	XLOC_105472	1.25144	0.963513	0.377214	0.00344613	0.53878	co_expression	ENSOCUG00000016000	ZFP69	Krueppel-associated box||Zinc finger, C2H2-like||Zinc finger, C2H2	GO:0005622,GO:0008152,GO:0071704,GO:0044238,GO:0044237,GO:0044260,GO:0043170,GO:0044464,GO:0005623,GO:0010467,GO:0003676,GO:0005488,GO:0009059,GO:0034645,GO:0005575,GO:0009987,GO:1901576,GO:1901363,GO:0008150,GO:0097159,GO:0044249,GO:0009058,GO:0003674,GO:0016070,GO:0006807,GO:0090304,GO:0060255,GO:0006139,GO:0034641,GO:0010468,GO:0006725,GO:0046483,GO:1901360,GO:0006351,GO:2000112,GO:0032774,GO:…	intracellular,metabolic process,organic substance metabolic process,primary metabolic process,cellular metabolic process,cellular macromolecule metabolic process,macromolecule metabolic process,cell part,cell,gene expression,nucleic acid binding,binding,macromolecule biosynthetic process,cellular macromolecule biosynthetic process,cellular_component,cellular process,organic substance biosynthetic…
LNC_003438	XLOC_105472	1.25144	0.963513	0.377214	0.00344613	0.53878	co_expression	ENSOCUG00000025966	-	Immunoglobulin V-set domain||Immunoglobulin-like domain||Immunoglobulin subtype	--	--
LNC_003438	XLOC_105472	1.25144	0.963513	0.377214	0.00344613	0.53878	co_expression	ENSOCUG00000024804	BTBD19	BTB/POZ-like||BTB/Kelch-associated||BTB/POZ||BTB/POZ fold	--	--
LNC_003438	XLOC_105472	1.25144	0.963513	0.377214	0.00344613	0.53878	co_expression	ENSOCUG00000026392	-	DNA-repair protein, UmuC-like||DNA polymerase, Y-family, little finger domain||DNA polymerase type-Y, HhH motif||DNA-repair protein, UmuC-like, N-terminal	GO:0008152,GO:0071704,GO:0044238,GO:0044237,GO:0043170,GO:0097159,GO:1901363,GO:0044260,GO:0003684,GO:0008150,GO:0005488,GO:0006259,GO:0009987,GO:0003676,GO:0006974,GO:0003674,GO:0033554,GO:0006950,GO:0006281,GO:0006807,GO:0044699,GO:0034641,GO:0003677,GO:1901360,GO:0044763,GO:0090304,GO:0006725,GO:0046483,GO:0006139,GO:0051716,GO:0050896	metabolic process,organic substance metabolic process,primary metabolic process,cellular metabolic process,macromolecule metabolic process,organic cyclic compound binding,heterocyclic compound binding,cellular macromolecule metabolic process,damaged DNA binding,biological_process,binding,DNA metabolic process,cellular process,nucleic acid binding,response to DNA damage stimulus,molecular_function…
LNC_003438	XLOC_105472	1.25144	0.963513	0.377214	0.00344613	0.53878	co_expression	ENSOCUG00000009413	SGTB	Tetratricopeptide repeat||Tetratricopeptide TPR2||Tetratricopeptide repeat-containing domain||Tetratricopeptide TPR1	--	--
LNC_003438	XLOC_105472	1.25144	0.963513	0.377214	0.00344613	0.53878	co_expression	ENSOCUG00000007512	--	--	--	--
LNC_003438	XLOC_105472	1.25144	0.963513	0.377214	0.00344613	0.53878	co_expression	ENSOCUG00000001774	-	Arf GTPase activating protein	GO:0008152,GO:0065009,GO:0050790,GO:0071704,GO:0030234,GO:0044238,GO:0044237,GO:0043085,GO:0044093,GO:0044710,GO:0008150,GO:0005488,GO:0043167,GO:0051336,GO:0009987,GO:0008047,GO:0051345,GO:0019222,GO:0003674,GO:0019220,GO:0051174,GO:0044281,GO:0006793,GO:1901564,GO:0006796,GO:0031323,GO:1901565,GO:0060589,GO:0080090,GO:0030695,GO:0031329,GO:0043547,GO:0046039,GO:1901068,GO:1901136,GO:0009141,GO:…	metabolic process,regulation of molecular function,regulation of catalytic activity,organic substance metabolic process,enzyme regulator activity,primary metabolic process,cellular metabolic process,positive regulation of catalytic activity,positive regulation of molecular function,single-organism metabolic process,biological_process,binding,ion binding,regulation of hydrolase activity,cellular p…
LNC_003438	XLOC_105472	1.25144	0.963513	0.377214	0.00344613	0.53878	co_expression	ENSOCUG00000002024	SFTPC	Surfactant protein C, N-terminal propeptide||Surfactant-associated polypeptide||BRICHOS domain	GO:0005576,GO:0008150,GO:0005488,GO:0003674,GO:0005515,GO:0007585,GO:0044699,GO:0005575,GO:0042802,GO:0032501,GO:0044707,GO:0016020,GO:0044425,GO:0016021,GO:0031224	extracellular region,biological_process,binding,molecular_function,protein binding,respiratory gaseous exchange,single-organism process,cellular_component,identical protein binding,multicellular organismal process,single-multicellular organism process,membrane,membrane part,integral to membrane,intrinsic to membrane
LNC_003438	XLOC_105472	1.25144	0.963513	0.377214	0.00344613	0.53878	co_expression	ENSOCUG00000025417	-	Protein of unknown function DUF167	--	--
LNC_003438	XLOC_105472	1.25144	0.963513	0.377214	0.00344613	0.53878	co_expression	ENSOCUG00000024632	FOXI2	Transcription factor, fork head	GO:0043226,GO:0043227,GO:0044424,GO:0005622,GO:0043229,GO:0043231,GO:0008152,GO:0071704,GO:0044238,GO:0044237,GO:0044260,GO:0043170,GO:0005634,GO:0044464,GO:0005623,GO:0010467,GO:0003676,GO:0005488,GO:0009059,GO:0034645,GO:0005575,GO:0009987,GO:1901576,GO:1901363,GO:0008150,GO:0097159,GO:0044249,GO:0009058,GO:0003674,GO:0016070,GO:0006807,GO:0090304,GO:0003677,GO:0060255,GO:0006139,GO:0034641,GO:…	organelle,membrane-bounded organelle,intracellular part,intracellular,intracellular organelle,intracellular membrane-bounded organelle,metabolic process,organic substance metabolic process,primary metabolic process,cellular metabolic process,cellular macromolecule metabolic process,macromolecule metabolic process,nucleus,cell part,cell,gene expression,nucleic acid binding,binding,macromolecule bi…
LNC_003438	XLOC_105472	1.25144	0.963513	0.377214	0.00344613	0.53878	co_expression	ENSOCUG00000012256	TRPC4	Transient receptor potential channel||Transient receptor potential channel, canonical 4||Ankyrin repeat-containing domain||Ion transport domain||Transient receptor potential channel, canonical||Transient receptor ion channel domain||Ankyrin repeat	GO:0032991,GO:0043178,GO:0044444,GO:0070679,GO:0036094,GO:0005737,GO:0043234,GO:0043168,GO:0043226,GO:0015279,GO:0005622,GO:0043229,GO:0005901,GO:0043228,GO:0043232,GO:0008150,GO:0005488,GO:0008013,GO:0044424,GO:0043167,GO:0009987,GO:0005856,GO:0014051,GO:0042063,GO:0071702,GO:0003674,GO:0015812,GO:0055085,GO:0034220,GO:0010001,GO:0044765,GO:0008324,GO:0022890,GO:0030863,GO:0051234,GO:0005938,GO:…	macromolecular complex,alcohol binding,cytoplasmic part,inositol 1,4,5 trisphosphate binding,small molecule binding,cytoplasm,protein complex,anion binding,organelle,store-operated calcium channel activity,intracellular,intracellular organelle,caveola,non-membrane-bounded organelle,intracellular non-membrane-bounded organelle,biological_process,binding,beta-catenin binding,intracellular part,ion …
LNC_003438	XLOC_105472	1.25144	0.963513	0.377214	0.00344613	0.53878	co_expression	ENSOCUG00000004732	TCHHL1	S100/CaBP-9k-type, calcium binding, subdomain	GO:0005488,GO:0003674,GO:0046914,GO:0046872,GO:0043169,GO:0043167	binding,molecular_function,transition metal ion binding,metal ion binding,cation binding,ion binding
LNC_003438	XLOC_105472	1.25144	0.963513	0.377214	0.00344613	0.53878	co_expression	ENSOCUG00000014287	SLC38A6	Amino acid transporter, transmembrane	GO:0044464,GO:0005623,GO:0005575,GO:0016020,GO:0044425,GO:0005886,GO:0016021,GO:0071944,GO:0031224	cell part,cell,cellular_component,membrane,membrane part,plasma membrane,integral to membrane,cell periphery,intrinsic to membrane
LNC_003438	XLOC_105472	1.25144	0.963513	0.377214	0.00344613	0.53878	co_expression	ENSOCUG00000021523	-	Peptidyl-prolyl cis-trans isomerase, PpiC-type	GO:0008152,GO:0016853,GO:0071704,GO:0003824,GO:0044238,GO:0044237,GO:0044267,GO:0044260,GO:0043170,GO:0019538,GO:0000413,GO:0003755,GO:0016859,GO:0018208,GO:0043412,GO:0006464,GO:0036211,GO:0018193,GO:0009987,GO:0008150,GO:0003674	metabolic process,isomerase activity,organic substance metabolic process,catalytic activity,primary metabolic process,cellular metabolic process,cellular protein metabolic process,cellular macromolecule metabolic process,macromolecule metabolic process,protein metabolic process,protein peptidyl-prolyl isomerization,peptidyl-prolyl cis-trans isomerase activity,cis-trans isomerase activity,peptidyl…
LNC_008930	XLOC_255909	0.696844	1.10743	-0.668312	0.00584713	0.603327	co_location	ENSOCUG00000005091	SERPINB9	Serpin domain||Serpin B9/maspin	GO:0043226,GO:0043227,GO:0005737,GO:0044444,GO:0044424,GO:0005622,GO:0043229,GO:0031988,GO:0070062,GO:0043230,GO:0065010,GO:0043231,GO:0031982,GO:0008152,GO:0071704,GO:0044421,GO:0043170,GO:0005576,GO:0019899,GO:0005634,GO:0005829,GO:0044464,GO:0005623,GO:0010467,GO:0005515,GO:0042270,GO:0005488,GO:0033668,GO:0052041,GO:0052490,GO:0048523,GO:0002020,GO:0012501,GO:0005575,GO:0044531,GO:0044532,GO:…	organelle,membrane-bounded organelle,cytoplasm,cytoplasmic part,intracellular part,intracellular,intracellular organelle,membrane-bounded vesicle,extracellular vesicular exosome,extracellular organelle,extracellular membrane-bounded organelle,intracellular membrane-bounded organelle,vesicle,metabolic process,organic substance metabolic process,extracellular region part,macromolecule metabolic pro…
LNC_008930	XLOC_255909	0.696844	1.10743	-0.668312	0.00584713	0.603327	co_location	ENSOCUG00000016499	NQO2	Flavodoxin-like fold||Flavoprotein-like||NADPH-dependent FMN reductase-like	GO:0016491,GO:0055114,GO:0009055,GO:0008152,GO:0001512,GO:0046914,GO:0044710,GO:0031404,GO:0044446,GO:0016661,GO:0044422,GO:0003824,GO:0046872,GO:0043169,GO:0043231,GO:0050662,GO:0071949,GO:0003674,GO:0005737,GO:0043229,GO:0046983,GO:0043167,GO:0048037,GO:0043227,GO:0008270,GO:0042803,GO:0043226,GO:0036094,GO:0043168,GO:0005575,GO:0000166,GO:1901265,GO:0042802,GO:0050660,GO:0008150,GO:0070062,GO:…	oxidoreductase activity,oxidation-reduction process,electron carrier activity,metabolic process,dihydronicotinamide riboside quinone reductase activity,transition metal ion binding,single-organism metabolic process,chloride ion binding,intracellular organelle part,oxidoreductase activity, acting on other nitrogenous compounds as donors,organelle part,catalytic activity,metal ion binding,cation bi…
LNC_008930	XLOC_255909	0.696844	1.10743	-0.668312	0.00584713	0.603327	co_location	ENSOCUG00000006216	SERPINB6	Serpin domain	GO:0005575,GO:0044421,GO:0005615,GO:0005576	cellular_component,extracellular region part,extracellular space,extracellular region
LNC_008930	XLOC_255909	0.696844	1.10743	-0.668312	0.00584713	0.603327	co_location	ENSOCUG00000005081	WRNIP1	ATPase, AAA-type, core||P-loop containing nucleoside triphosphate hydrolase||Domain of unknown function DUF815||DNA helicase, Holliday junction RuvB type, N-terminal||IstB-like ATP-binding protein||MgsA AAA+ ATPase C-terminal||(+) RNA virus helicase core domain||AAA+ ATPase domain||ATPase, dynein-related, AAA domain	GO:0008152,GO:0006270,GO:0030174,GO:0044446,GO:0044422,GO:0044237,GO:0003824,GO:0000731,GO:0043231,GO:0006261,GO:0019222,GO:0080090,GO:0003674,GO:0005737,GO:0043229,GO:0031323,GO:0043167,GO:0090329,GO:0071704,GO:0016020,GO:0044454,GO:0043227,GO:0060255,GO:0000228,GO:0044238,GO:0032559,GO:0030554,GO:0044427,GO:0016887,GO:0043170,GO:0071897,GO:0043226,GO:0036094,GO:0043168,GO:0005575,GO:0005694,GO:…	metabolic process,DNA replication initiation,regulation of DNA-dependent DNA replication initiation,intracellular organelle part,organelle part,cellular metabolic process,catalytic activity,DNA synthesis involved in DNA repair,intracellular membrane-bounded organelle,DNA-dependent DNA replication,regulation of metabolic process,regulation of primary metabolic process,molecular_function,cytoplasm,…
LNC_008930	XLOC_255909	0.696844	1.10743	-0.668312	0.00584713	0.603327	co_location	ENSOCUG00000005088	SERPINB1	Serpin domain	GO:0008152,GO:0030234,GO:0004867,GO:0065009,GO:0004857,GO:0051336,GO:0019222,GO:0003674,GO:0004866,GO:0061135,GO:0030414,GO:0050790,GO:0016020,GO:0043227,GO:0052548,GO:0061134,GO:0052547,GO:0010951,GO:0044092,GO:0010466,GO:0043226,GO:0005575,GO:0043086,GO:0008150,GO:0070062,GO:0043230,GO:0065010,GO:0031988,GO:0031982,GO:0051346,GO:0050789,GO:0044421,GO:0005615,GO:0005576,GO:0065007	metabolic process,enzyme regulator activity,serine-type endopeptidase inhibitor activity,regulation of molecular function,enzyme inhibitor activity,regulation of hydrolase activity,regulation of metabolic process,molecular_function,endopeptidase inhibitor activity,endopeptidase regulator activity,peptidase inhibitor activity,regulation of catalytic activity,membrane,membrane-bounded organelle,reg…
LNC_008930	XLOC_255909	0.696844	1.10743	-0.668312	0.00584713	0.603327	co_expression	ENSOCUG00000001300	CCSER1	-	--	--
LNC_008930	XLOC_255909	0.696844	1.10743	-0.668312	0.00584713	0.603327	co_expression	ENSOCUG00000004103	IRAK4	Serine/threonine/dual specificity protein kinase, catalytic domain||Death-like domain||Protein kinase domain||Protein kinase-like domain||Serine-threonine/tyrosine-protein kinase catalytic domain||Interleukin-1 receptor-associated kinase 4||Tyrosine-protein kinase, catalytic domain	GO:0003824,GO:0019538,GO:0044267,GO:0008152,GO:0034097,GO:0071704,GO:0044238,GO:0044237,GO:0036094,GO:0043412,GO:0043170,GO:0001816,GO:0017076,GO:0035639,GO:0006464,GO:0036211,GO:0043168,GO:0032550,GO:0001883,GO:0032549,GO:0071345,GO:0001882,GO:0032555,GO:0032553,GO:0097159,GO:1901363,GO:0044260,GO:0004674,GO:0019221,GO:0006468,GO:0000166,GO:1901265,GO:0030554,GO:0008150,GO:0005524,GO:0071310,GO:…	catalytic activity,protein metabolic process,cellular protein metabolic process,metabolic process,response to cytokine stimulus,organic substance metabolic process,primary metabolic process,cellular metabolic process,small molecule binding,macromolecule modification,macromolecule metabolic process,cytokine production,purine nucleotide binding,purine ribonucleoside triphosphate binding,cellular pr…
LNC_008930	XLOC_255909	0.696844	1.10743	-0.668312	0.00584713	0.603327	co_expression	ENSOCUG00000004879	-	Alcohol dehydrogenase, C-terminal||Polyketide synthase, enoylreductase domain||Leukotriene B4 12-hydroxydehydrogenase/15-oxo-prostaglandin 13-reductase||GroES (chaperonin 10)-like	GO:0003824,GO:0008152,GO:0005737,GO:0016491,GO:0055114,GO:0032440,GO:0047522,GO:0044710,GO:0005622,GO:0008150,GO:0044424,GO:0003674,GO:0016628,GO:0016627,GO:0044464,GO:0005623,GO:0005575	catalytic activity,metabolic process,cytoplasm,oxidoreductase activity,oxidation-reduction process,2-alkenal reductase [NAD(P)] activity,15-oxoprostaglandin 13-oxidase activity,single-organism metabolic process,intracellular,biological_process,intracellular part,molecular_function,oxidoreductase activity, acting on the CH-CH group of donors, NAD or NADP as acceptor,oxidoreductase activity, acting…
LNC_008930	XLOC_255909	0.696844	1.10743	-0.668312	0.00584713	0.603327	co_expression	ENSOCUG00000005415	PXMP4	Peroxisomal membrane protein 4	GO:0044444,GO:0005778,GO:0031903,GO:0044438,GO:0044439,GO:0005737,GO:0031090,GO:0043226,GO:0005777,GO:0042579,GO:0005622,GO:0043229,GO:0044424,GO:0043227,GO:0044446,GO:0044422,GO:0043231,GO:0044464,GO:0005623,GO:0005575,GO:0016020,GO:0044425,GO:0016021,GO:0031224	cytoplasmic part,peroxisomal membrane,microbody membrane,microbody part,peroxisomal part,cytoplasm,organelle membrane,organelle,peroxisome,microbody,intracellular,intracellular organelle,intracellular part,membrane-bounded organelle,intracellular organelle part,organelle part,intracellular membrane-bounded organelle,cell part,cell,cellular_component,membrane,membrane part,integral to membrane,int…
LNC_008930	XLOC_255909	0.696844	1.10743	-0.668312	0.00584713	0.603327	co_expression	ENSOCUG00000000405	S100PBP	-	GO:0044444,GO:0005737,GO:0016607,GO:0043226,GO:0016604,GO:0044451,GO:0005622,GO:0043229,GO:0005488,GO:0044424,GO:0043227,GO:0044446,GO:0044422,GO:0043231,GO:0048306,GO:0003674,GO:0005654,GO:0070013,GO:0043233,GO:0005515,GO:0031974,GO:0031981,GO:0044428,GO:0005634,GO:0005829,GO:0044464,GO:0005623,GO:0005575	cytoplasmic part,cytoplasm,nuclear speck,organelle,nuclear body,nucleoplasm part,intracellular,intracellular organelle,binding,intracellular part,membrane-bounded organelle,intracellular organelle part,organelle part,intracellular membrane-bounded organelle,calcium-dependent protein binding,molecular_function,nucleoplasm,intracellular organelle lumen,organelle lumen,protein binding,membrane-enclo…
LNC_008930	XLOC_255909	0.696844	1.10743	-0.668312	0.00584713	0.603327	co_expression	ENSOCUG00000012926	ANAPC1	-	GO:0019538,GO:0044267,GO:0008152,GO:0032991,GO:0071704,GO:0044238,GO:0044237,GO:0043234,GO:0043412,GO:0043170,GO:0006464,GO:0036211,GO:0043226,GO:0044260,GO:0005622,GO:0016567,GO:0032446,GO:0043229,GO:0000209,GO:0008150,GO:0070647,GO:0044424,GO:0009987,GO:0043227,GO:0044446,GO:0044422,GO:0043231,GO:0070979,GO:0005680,GO:0031461,GO:0000152,GO:0044428,GO:0000151,GO:0005634,GO:0044464,GO:0005623,GO:…	protein metabolic process,cellular protein metabolic process,metabolic process,macromolecular complex,organic substance metabolic process,primary metabolic process,cellular metabolic process,protein complex,macromolecule modification,macromolecule metabolic process,cellular protein modification process,protein modification process,organelle,cellular macromolecule metabolic process,intracellular,p…
LNC_008930	XLOC_255909	0.696844	1.10743	-0.668312	0.00584713	0.603327	co_expression	ENSOCUG00000013689	LAPTM4B	Lysosomal-associated transmembrane protein 4/5	GO:0005575,GO:0016020,GO:0044425,GO:0016021,GO:0031224	cellular_component,membrane,membrane part,integral to membrane,intrinsic to membrane
LNC_008930	XLOC_255909	0.696844	1.10743	-0.668312	0.00584713	0.603327	co_expression	ENSOCUG00000005010	ACSL4	AMP-dependent synthetase/ligase	GO:0003824,GO:0008152,GO:0031988,GO:0031982,GO:0044444,GO:0071704,GO:0070062,GO:0043230,GO:0065010,GO:0044238,GO:0044237,GO:0005737,GO:0005739,GO:0004467,GO:0031966,GO:0047676,GO:0031090,GO:0044421,GO:0048609,GO:0015645,GO:0005740,GO:0043226,GO:0044429,GO:0032504,GO:0005576,GO:0009792,GO:0016877,GO:0044710,GO:0005622,GO:0043229,GO:0008150,GO:0031967,GO:0031975,GO:0060136,GO:0044424,GO:0044703,GO:…	catalytic activity,metabolic process,membrane-bounded vesicle,vesicle,cytoplasmic part,organic substance metabolic process,extracellular vesicular exosome,extracellular organelle,extracellular membrane-bounded organelle,primary metabolic process,cellular metabolic process,cytoplasm,mitochondrion,long-chain fatty acid-CoA ligase activity,mitochondrial membrane,arachidonate-CoA ligase activity,orga…
LNC_008930	XLOC_255909	0.696844	1.10743	-0.668312	0.00584713	0.603327	co_expression	ENSOCUG00000011233	APOA4	Apolipoprotein A/E	GO:0019538,GO:0008152,GO:0031988,GO:0034442,GO:0034443,GO:0032991,GO:0043178,GO:0031982,GO:0065009,GO:0000302,GO:0042160,GO:0042161,GO:0042542,GO:0050790,GO:0070301,GO:0071704,GO:0050748,GO:0070062,GO:0043230,GO:0065010,GO:0051246,GO:0014070,GO:0030234,GO:0044238,GO:0050746,GO:0006979,GO:0051248,GO:0044237,GO:0036094,GO:0032994,GO:0034370,GO:0034372,GO:0043170,GO:0034433,GO:0034434,GO:0034435,GO:…	protein metabolic process,metabolic process,membrane-bounded vesicle,regulation of lipoprotein oxidation,negative regulation of lipoprotein oxidation,macromolecular complex,alcohol binding,vesicle,regulation of molecular function,response to reactive oxygen species,lipoprotein modification,lipoprotein oxidation,response to hydrogen peroxide,regulation of catalytic activity,cellular response to hy…
LNC_008930	XLOC_255909	0.696844	1.10743	-0.668312	0.00584713	0.603327	co_expression	ENSOCUG00000026383	-	Aldo/keto reductase subgroup||NADP-dependent oxidoreductase domain	GO:0003824,GO:0008152,GO:0016491,GO:0055114,GO:0044710,GO:0008150,GO:0003674	catalytic activity,metabolic process,oxidoreductase activity,oxidation-reduction process,single-organism metabolic process,biological_process,molecular_function
LNC_008930	XLOC_255909	0.696844	1.10743	-0.668312	0.00584713	0.603327	co_expression	ENSOCUG00000004424	-	Ribosomal protein S27/S33, mitochondrial	--	--
LNC_008930	XLOC_255909	0.696844	1.10743	-0.668312	0.00584713	0.603327	co_expression	ENSOCUG00000016605	AKR1B1	Aldo/keto reductase subgroup||NADP-dependent oxidoreductase domain	GO:0003824,GO:0008152,GO:0031988,GO:0031982,GO:0044444,GO:0071704,GO:0070062,GO:0043230,GO:0065010,GO:0044237,GO:0005737,GO:0003091,GO:0043067,GO:0016491,GO:0035809,GO:0043795,GO:0055114,GO:0044421,GO:0042981,GO:0043226,GO:0016903,GO:0005576,GO:0010941,GO:0030638,GO:0030647,GO:0044597,GO:0044598,GO:0004032,GO:0044710,GO:0005622,GO:0043229,GO:0008150,GO:0004033,GO:0008106,GO:0048878,GO:0006915,GO:…	catalytic activity,metabolic process,membrane-bounded vesicle,vesicle,cytoplasmic part,organic substance metabolic process,extracellular vesicular exosome,extracellular organelle,extracellular membrane-bounded organelle,cellular metabolic process,cytoplasm,renal water homeostasis,regulation of programmed cell death,oxidoreductase activity,regulation of urine volume,glyceraldehyde oxidoreductase a…
LNC_008930	XLOC_255909	0.696844	1.10743	-0.668312	0.00584713	0.603327	co_expression	ENSOCUG00000002802	FANCD2	Armadillo-type fold	GO:0043226,GO:0043227,GO:0005737,GO:0044444,GO:0044424,GO:0005622,GO:0043229,GO:0043231,GO:0044446,GO:0044422,GO:0008152,GO:0071704,GO:0044238,GO:0044237,GO:0044260,GO:0043170,GO:0005730,GO:0031974,GO:0070013,GO:0043233,GO:0019899,GO:0043228,GO:0043232,GO:0005634,GO:0005829,GO:0044464,GO:0044428,GO:0005623,GO:0031981,GO:0010467,GO:0044451,GO:0005694,GO:0005515,GO:0006974,GO:0070182,GO:0005488,GO:…	organelle,membrane-bounded organelle,cytoplasm,cytoplasmic part,intracellular part,intracellular,intracellular organelle,intracellular membrane-bounded organelle,intracellular organelle part,organelle part,metabolic process,organic substance metabolic process,primary metabolic process,cellular metabolic process,cellular macromolecule metabolic process,macromolecule metabolic process,nucleolus,mem…
LNC_008930	XLOC_255909	0.696844	1.10743	-0.668312	0.00584713	0.603327	co_expression	ENSOCUG00000007416	QPCT	Peptidase M28	GO:0003824,GO:0019538,GO:0044267,GO:0008152,GO:0031988,GO:0031982,GO:0071704,GO:0070062,GO:0043230,GO:0065010,GO:0044238,GO:0044237,GO:0043412,GO:0043170,GO:0006464,GO:0036211,GO:0044421,GO:0043226,GO:0005576,GO:0044260,GO:0016603,GO:0017186,GO:0018199,GO:0008150,GO:0005488,GO:0043167,GO:0009987,GO:0018193,GO:0043227,GO:0003674,GO:0016740,GO:0016746,GO:0016755,GO:0046914,GO:0046872,GO:0043169,GO:…	catalytic activity,protein metabolic process,cellular protein metabolic process,metabolic process,membrane-bounded vesicle,vesicle,organic substance metabolic process,extracellular vesicular exosome,extracellular organelle,extracellular membrane-bounded organelle,primary metabolic process,cellular metabolic process,macromolecule modification,macromolecule metabolic process,cellular protein modifi…
LNC_008930	XLOC_255909	0.696844	1.10743	-0.668312	0.00584713	0.603327	co_expression	ENSOCUG00000008679	-	BING4, C-terminal domain||WD40 repeat||WD40-repeat-containing domain	--	--
LNC_001358	XLOC_047144	1.59797	2.18198	-0.449396	0.00700637	0.603327	co_location	ENSOCUG00000013851	SASH1	Sterile alpha motif/pointed domain||SH3 domain||SAM/SH3 domain-containing||Variant SH3 domain||Sterile alpha motif, type 1||Sterile alpha motif domain||Sterile alpha motif, type 2	GO:0006796,GO:0033993,GO:0006793,GO:0071396,GO:0016310,GO:0032496,GO:0008152,GO:0002237,GO:0071222,GO:0071219,GO:0070534,GO:0038066,GO:0071216,GO:0043234,GO:0009617,GO:1900044,GO:0019220,GO:0051174,GO:0010604,GO:0032991,GO:0044093,GO:0044237,GO:0065009,GO:0031435,GO:0031666,GO:0048522,GO:0009893,GO:1900745,GO:0051707,GO:0031325,GO:0006468,GO:0051246,GO:0031664,GO:1900744,GO:0009607,GO:0001932,GO:…	phosphate-containing compound metabolic process,response to lipid,phosphorus metabolic process,cellular response to lipid,phosphorylation,response to lipopolysaccharide,metabolic process,response to molecule of bacterial origin,cellular response to lipopolysaccharide,cellular response to molecule of bacterial origin,protein K63-linked ubiquitination,p38MAPK cascade,cellular response to biotic sti…
LNC_001358	XLOC_047144	1.59797	2.18198	-0.449396	0.00700637	0.603327	co_expression	ENSOCUG00000029704	--	--	--	--
LNC_001358	XLOC_047144	1.59797	2.18198	-0.449396	0.00700637	0.603327	co_expression	ENSOCUG00000005502	PRR9	-	--	--
LNC_001358	XLOC_047144	1.59797	2.18198	-0.449396	0.00700637	0.603327	co_expression	ENSOCUG00000027838	-	Fatty acid/sphingolipid desaturase||Fatty acid desaturase, type 1||Cytochrome b5-like heme/steroid binding domain	GO:0003824,GO:0044238,GO:0071704,GO:0006629,GO:0008152,GO:0003674,GO:0044710,GO:0008150,GO:0055114,GO:0016491,GO:0005575,GO:0016020,GO:0044425,GO:0016021,GO:0031224	catalytic activity,primary metabolic process,organic substance metabolic process,lipid metabolic process,metabolic process,molecular_function,single-organism metabolic process,biological_process,oxidation-reduction process,oxidoreductase activity,cellular_component,membrane,membrane part,integral to membrane,intrinsic to membrane
LNC_001358	XLOC_047144	1.59797	2.18198	-0.449396	0.00700637	0.603327	co_expression	ENSOCUG00000021439	RPL22	Ribosomal protein L22e	GO:0043227,GO:0070062,GO:0043230,GO:0065010,GO:0044421,GO:0031982,GO:0005576,GO:0031988,GO:0043226,GO:0044238,GO:0003723,GO:0071704,GO:0008152,GO:0044444,GO:0044422,GO:0044446,GO:0043231,GO:0005737,GO:0044237,GO:0031012,GO:0044424,GO:0003674,GO:0005829,GO:0044267,GO:0005622,GO:0043229,GO:0005634,GO:0019538,GO:0010467,GO:0032991,GO:0005488,GO:0044260,GO:0043228,GO:0043232,GO:0043170,GO:0015934,GO:…	membrane-bounded organelle,extracellular vesicular exosome,extracellular organelle,extracellular membrane-bounded organelle,extracellular region part,vesicle,extracellular region,membrane-bounded vesicle,organelle,primary metabolic process,RNA binding,organic substance metabolic process,metabolic process,cytoplasmic part,organelle part,intracellular organelle part,intracellular membrane-bounded o…
LNC_001358	XLOC_047144	1.59797	2.18198	-0.449396	0.00700637	0.603327	co_expression	ENSOCUG00000014926	-	EF-hand domain	GO:0003674,GO:0005488,GO:0005509,GO:0046872,GO:0043169,GO:0043167	molecular_function,binding,calcium ion binding,metal ion binding,cation binding,ion binding
LNC_001358	XLOC_047144	1.59797	2.18198	-0.449396	0.00700637	0.603327	co_expression	ENSOCUG00000007000	ELP5	Elongator complex protein 5	GO:0043226,GO:0043227,GO:0005737,GO:0044444,GO:0044424,GO:0005622,GO:0043229,GO:0043231,GO:0032991,GO:0005634,GO:0005829,GO:0044464,GO:0005623,GO:0043234,GO:0005575,GO:0009987,GO:0008150,GO:0051179,GO:0033588,GO:0040017,GO:0032879,GO:0030335,GO:2000147,GO:0051272,GO:0030334,GO:2000145,GO:0051270,GO:0040012,GO:0048522,GO:0048518,GO:0016477,GO:0048870,GO:0051674,GO:0040011,GO:0044699,GO:0044763,GO:…	organelle,membrane-bounded organelle,cytoplasm,cytoplasmic part,intracellular part,intracellular,intracellular organelle,intracellular membrane-bounded organelle,macromolecular complex,nucleus,cytosol,cell part,cell,protein complex,cellular_component,cellular process,biological_process,localization,Elongator holoenzyme complex,positive regulation of locomotion,regulation of localization,positive …
LNC_001358	XLOC_047144	1.59797	2.18198	-0.449396	0.00700637	0.603327	co_expression	ENSOCUG00000006084	CMBL	Peptidase S9, prolyl oligopeptidase, catalytic domain||Dienelactone hydrolase||Phospholipase/carboxylesterase/thioesterase||Alpha/Beta hydrolase fold	GO:0003824,GO:0043227,GO:0070062,GO:0043230,GO:0065010,GO:0044421,GO:0031982,GO:0005576,GO:0031988,GO:0043226,GO:0016787,GO:0003674,GO:0005575	catalytic activity,membrane-bounded organelle,extracellular vesicular exosome,extracellular organelle,extracellular membrane-bounded organelle,extracellular region part,vesicle,extracellular region,membrane-bounded vesicle,organelle,hydrolase activity,molecular_function,cellular_component
LNC_005995	XLOC_174710	23.601	10.1243	1.22102	0.00709347	0.603327	co_location	ENSOCUG00000005930	ZFPM2	Zinc finger, C2H2-like||Zinc finger, C2H2	GO:0003148,GO:0060411,GO:0008152,GO:0003151,GO:0010941,GO:0008134,GO:2000195,GO:0060412,GO:0003279,GO:0008584,GO:0003221,GO:0008219,GO:0016265,GO:0003206,GO:0055010,GO:0003229,GO:0000989,GO:0046546,GO:0000988,GO:0046661,GO:0044446,GO:2000020,GO:0010604,GO:0035295,GO:0044422,GO:0044237,GO:2000018,GO:0055008,GO:0060548,GO:0008283,GO:0003281,GO:0003205,GO:0003712,GO:2000194,GO:0003208,GO:0060415,GO:…	outflow tract septum morphogenesis,cardiac septum morphogenesis,metabolic process,outflow tract morphogenesis,regulation of cell death,transcription factor binding,negative regulation of female gonad development,ventricular septum morphogenesis,cardiac septum development,male gonad development,right ventricular cardiac muscle tissue morphogenesis,cell death,death,cardiac chamber morphogenesis,ven…
LNC_005995	XLOC_174710	23.601	10.1243	1.22102	0.00709347	0.603327	co_expression	ENSOCUG00000027371	KIF2C	P-loop containing nucleoside triphosphate hydrolase||Kinesin motor domain	GO:0003824,GO:0043227,GO:0043226,GO:0016787,GO:0044444,GO:0044422,GO:0044428,GO:0044446,GO:0043231,GO:0005737,GO:0044424,GO:0003674,GO:0005515,GO:0005829,GO:0008608,GO:0005622,GO:0043229,GO:0005634,GO:0030951,GO:0032991,GO:0007163,GO:0005488,GO:0071840,GO:0070013,GO:0043233,GO:0031974,GO:0043234,GO:0030952,GO:0031981,GO:0000070,GO:0000819,GO:0071822,GO:0043228,GO:0043232,GO:0034453,GO:0051983,GO:…	catalytic activity,membrane-bounded organelle,organelle,hydrolase activity,cytoplasmic part,organelle part,nuclear part,intracellular organelle part,intracellular membrane-bounded organelle,cytoplasm,intracellular part,molecular_function,protein binding,cytosol,attachment of spindle microtubules to kinetochore,intracellular,intracellular organelle,nucleus,establishment or maintenance of microtubu…
LNC_005995	XLOC_174710	23.601	10.1243	1.22102	0.00709347	0.603327	co_expression	ENSOCUG00000022892	TSTD1	Rhodanese-like domain	GO:0043227,GO:0043226,GO:0044444,GO:0043231,GO:0005737,GO:0044424,GO:0005829,GO:0005622,GO:0043229,GO:0032991,GO:0043228,GO:0043232,GO:0005739,GO:0030529,GO:0035770,GO:0000932,GO:0005623,GO:0044464,GO:0005575	membrane-bounded organelle,organelle,cytoplasmic part,intracellular membrane-bounded organelle,cytoplasm,intracellular part,cytosol,intracellular,intracellular organelle,macromolecular complex,non-membrane-bounded organelle,intracellular non-membrane-bounded organelle,mitochondrion,ribonucleoprotein complex,ribonucleoprotein granule,cytoplasmic mRNA processing body,cell,cell part,cellular_compone…
LNC_005995	XLOC_174710	23.601	10.1243	1.22102	0.00709347	0.603327	co_expression	ENSOCUG00000010663	MAPK10	Protein kinase-like domain||Serine/threonine/dual specificity protein kinase, catalytic domain||Protein kinase domain||Serine-threonine/tyrosine-protein kinase catalytic domain||Tyrosine-protein kinase, catalytic domain||Lipopolysaccharide kinase||Mitogen-activated protein (MAP) kinase, JNK	GO:0003824,GO:0019538,GO:0044267,GO:0008152,GO:0071704,GO:0044238,GO:0044237,GO:0036094,GO:0043412,GO:0043170,GO:0017076,GO:0035639,GO:0006464,GO:0036211,GO:0043168,GO:0032550,GO:0001883,GO:0032549,GO:0001882,GO:0032555,GO:0032553,GO:0097159,GO:1901363,GO:0044260,GO:0004674,GO:0006468,GO:0000166,GO:1901265,GO:0004702,GO:0030554,GO:0008150,GO:0005524,GO:0005488,GO:0016310,GO:0032559,GO:0043167,GO:…	catalytic activity,protein metabolic process,cellular protein metabolic process,metabolic process,organic substance metabolic process,primary metabolic process,cellular metabolic process,small molecule binding,macromolecule modification,macromolecule metabolic process,purine nucleotide binding,purine ribonucleoside triphosphate binding,cellular protein modification process,protein modification pr…
LNC_005995	XLOC_174710	23.601	10.1243	1.22102	0.00709347	0.603327	co_expression	ENSOCUG00000013960	DMGDH	Sarcosine oxidase, gamma subunit||FAD dependent oxidoreductase||Glycine cleavage T-protein/YgfZ, C-terminal domain||Glycine cleavage T-protein, C-terminal barrel domain||Glycine cleavage T-protein-like, N-terminal	GO:0003824,GO:0008152,GO:0044444,GO:0071704,GO:0044237,GO:0005737,GO:0005739,GO:0016491,GO:0042426,GO:0046997,GO:0047865,GO:0055114,GO:0044106,GO:0043226,GO:0009308,GO:0097159,GO:1901363,GO:0006576,GO:0019695,GO:0042439,GO:0044710,GO:0005622,GO:0043229,GO:0003723,GO:0008150,GO:0005488,GO:0044424,GO:0009987,GO:0003676,GO:0043227,GO:0046164,GO:1901616,GO:0043231,GO:0003674,GO:0009310,GO:0042402,GO:…	catalytic activity,metabolic process,cytoplasmic part,organic substance metabolic process,cellular metabolic process,cytoplasm,mitochondrion,oxidoreductase activity,choline catabolic process,oxidoreductase activity, acting on the CH-NH group of donors, flavin as acceptor,dimethylglycine dehydrogenase activity,oxidation-reduction process,cellular amine metabolic process,organelle,amine metabolic p…
LNC_002331	XLOC_071025	0.722359	1.23059	-0.768562	0.00711305	0.603327	co_location	ENSOCUG00000004701	SLFNL1	ATPase, AAA-4	GO:0003674,GO:0043167,GO:0032559,GO:0030554,GO:0036094,GO:0043168,GO:0000166,GO:1901265,GO:0005524,GO:0032555,GO:0017076,GO:0032553,GO:0035639,GO:0032550,GO:0001883,GO:0032549,GO:0001882,GO:0097159,GO:1901363,GO:0005488	molecular_function,ion binding,adenyl ribonucleotide binding,adenyl nucleotide binding,small molecule binding,anion binding,nucleotide binding,nucleoside phosphate binding,ATP binding,purine ribonucleotide binding,purine nucleotide binding,ribonucleotide binding,purine ribonucleoside triphosphate binding,purine ribonucleoside binding,purine nucleoside binding,ribonucleoside binding,nucleoside bin…
LNC_002331	XLOC_071025	0.722359	1.23059	-0.768562	0.00711305	0.603327	co_location	ENSOCUG00000004703	SCMH1	Sterile alpha motif/pointed domain||Sterile alpha motif, type 1||Sterile alpha motif domain||Mbt repeat||Protein of unknown function DUF3588||Sterile alpha motif, type 2	GO:0008152,GO:0044446,GO:0044422,GO:0044237,GO:0010369,GO:0043231,GO:0009952,GO:0019222,GO:0080090,GO:0043229,GO:0031323,GO:0071704,GO:0043227,GO:0060255,GO:0044238,GO:0007283,GO:0048232,GO:0003002,GO:0044427,GO:0043170,GO:0043226,GO:0048609,GO:0005575,GO:0005694,GO:0032504,GO:0006139,GO:0008150,GO:0019219,GO:0007389,GO:0007276,GO:0005634,GO:1901360,GO:0044260,GO:0046483,GO:0051171,GO:0044424,GO:…	metabolic process,intracellular organelle part,organelle part,cellular metabolic process,chromocenter,intracellular membrane-bounded organelle,anterior/posterior pattern specification,regulation of metabolic process,regulation of primary metabolic process,intracellular organelle,regulation of cellular metabolic process,organic substance metabolic process,membrane-bounded organelle,regulation of m…
LNC_002331	XLOC_071025	0.722359	1.23059	-0.768562	0.00711305	0.603327	co_location	ENSOCUG00000016294	CTPS1	CTP synthase||Glutamine amidotransferase||Class I glutamine amidotransferase-like||P-loop containing nucleoside triphosphate hydrolase||CTP synthase, N-terminal	GO:0006796,GO:0006793,GO:0009201,GO:0008152,GO:0009142,GO:0044710,GO:0009199,GO:0003883,GO:0044210,GO:0009141,GO:0009163,GO:0042455,GO:1901659,GO:0009119,GO:0009117,GO:0006753,GO:1901137,GO:0044237,GO:0009116,GO:1901657,GO:0055086,GO:0008283,GO:0003824,GO:0009259,GO:0019693,GO:0042100,GO:1901135,GO:0006241,GO:0009209,GO:0046036,GO:0019637,GO:0009208,GO:0009148,GO:0042113,GO:0006541,GO:0009147,GO:…	phosphate-containing compound metabolic process,phosphorus metabolic process,ribonucleoside triphosphate biosynthetic process,metabolic process,nucleoside triphosphate biosynthetic process,single-organism metabolic process,ribonucleoside triphosphate metabolic process,CTP synthase activity,'de novo' CTP biosynthetic process,nucleoside triphosphate metabolic process,nucleoside biosynthetic process…
LNC_002331	XLOC_071025	0.722359	1.23059	-0.768562	0.00711305	0.603327	co_location	ENSOCUG00000015927	CITED4	CITED	GO:0048545,GO:0033993,GO:0043627,GO:0008152,GO:0009725,GO:0000989,GO:0000988,GO:0014070,GO:0010604,GO:0044237,GO:0003712,GO:0009719,GO:0048522,GO:0009893,GO:0043231,GO:0010628,GO:0031325,GO:0010557,GO:0051254,GO:0003713,GO:0019222,GO:0048518,GO:0080090,GO:0003674,GO:0031328,GO:0005737,GO:0043229,GO:0009891,GO:0045893,GO:0031323,GO:0071704,GO:0045935,GO:0051173,GO:0043227,GO:0060255,GO:0044238,GO:…	response to steroid hormone stimulus,response to lipid,response to estrogen stimulus,metabolic process,response to hormone stimulus,transcription factor binding transcription factor activity,protein binding transcription factor activity,response to organic cyclic compound,positive regulation of macromolecule metabolic process,cellular metabolic process,transcription cofactor activity,response to …
LNC_002331	XLOC_071025	0.722359	1.23059	-0.768562	0.00711305	0.603327	co_expression	ENSOCUG00000025327	TDRD1	Zinc finger, MYND-type||Tudor domain	GO:0008152,GO:0032991,GO:0044444,GO:0030529,GO:0071704,GO:0044238,GO:0044237,GO:0005737,GO:0043412,GO:0043170,GO:0034587,GO:0033391,GO:0048609,GO:0043226,GO:0032504,GO:0044260,GO:0010605,GO:0009892,GO:0005622,GO:0043229,GO:0007283,GO:0031047,GO:0043228,GO:0043232,GO:0048232,GO:0008150,GO:0007276,GO:0044728,GO:0044424,GO:0071546,GO:0006304,GO:0006259,GO:0009987,GO:0022414,GO:0010629,GO:0019222,GO:…	metabolic process,macromolecular complex,cytoplasmic part,ribonucleoprotein complex,organic substance metabolic process,primary metabolic process,cellular metabolic process,cytoplasm,macromolecule modification,macromolecule metabolic process,piRNA metabolic process,chromatoid body,multicellular organismal reproductive process,organelle,multicellular organism reproduction,cellular macromolecule me…
LNC_002331	XLOC_071025	0.722359	1.23059	-0.768562	0.00711305	0.603327	co_expression	ENSOCUG00000007707	OPN3	GPCR, rhodopsin-like, 7TM||G protein-coupled receptor, rhodopsin-like	GO:0008152,GO:0071704,GO:0044238,GO:0044237,GO:0044267,GO:0044260,GO:0043170,GO:0019538,GO:0043412,GO:0006464,GO:0036211,GO:0005575,GO:0009987,GO:0008150,GO:0003674,GO:0009881,GO:0018298,GO:0044699,GO:0016020,GO:0044763,GO:0050789,GO:0050794,GO:0065007,GO:0050896,GO:0051716,GO:0044425,GO:0044700,GO:0023052,GO:0007154,GO:0007165,GO:0016021,GO:0031224,GO:0007166,GO:0004871,GO:0060089,GO:0004930,GO:…	metabolic process,organic substance metabolic process,primary metabolic process,cellular metabolic process,cellular protein metabolic process,cellular macromolecule metabolic process,macromolecule metabolic process,protein metabolic process,macromolecule modification,cellular protein modification process,protein modification process,cellular_component,cellular process,biological_process,molecular…
LNC_008406	XLOC_242271	1.87965	1.85831	0.0164703	0.00714992	0.603327	co_expression	ENSOCUG00000005072	-	Protein of unknown function DUF167	--	--
LNC_008406	XLOC_242271	1.87965	1.85831	0.0164703	0.00714992	0.603327	co_expression	ENSOCUG00000012152	MCL1	Bcl2-like||Blc2 family||Apoptosis regulator, Mcl-1	GO:0043226,GO:0043227,GO:0005737,GO:0044444,GO:0044424,GO:0005622,GO:0043229,GO:0043231,GO:0044446,GO:0044422,GO:0008152,GO:0032991,GO:0044237,GO:0031974,GO:0070013,GO:0043233,GO:0005739,GO:0044429,GO:0005634,GO:0005829,GO:0044464,GO:0005623,GO:0005759,GO:0043234,GO:0009056,GO:0005515,GO:0007005,GO:0031330,GO:0006974,GO:0008630,GO:0044248,GO:0005488,GO:0010507,GO:0033554,GO:0009895,GO:0048523,GO:…	organelle,membrane-bounded organelle,cytoplasm,cytoplasmic part,intracellular part,intracellular,intracellular organelle,intracellular membrane-bounded organelle,intracellular organelle part,organelle part,metabolic process,macromolecular complex,cellular metabolic process,membrane-enclosed lumen,intracellular organelle lumen,organelle lumen,mitochondrion,mitochondrial part,nucleus,cytosol,cell p…
LNC_008406	XLOC_242271	1.87965	1.85831	0.0164703	0.00714992	0.603327	co_expression	ENSOCUG00000010719	WDR76	WD40 repeat||WD40-repeat-containing domain	GO:0008150,GO:0009987,GO:0006974,GO:0033554,GO:0006950,GO:0044699,GO:0044763,GO:0051716,GO:0050896	biological_process,cellular process,response to DNA damage stimulus,cellular response to stress,response to stress,single-organism process,single-organism cellular process,cellular response to stimulus,response to stimulus
LNC_008406	XLOC_242271	1.87965	1.85831	0.0164703	0.00714992	0.603327	co_expression	ENSOCUG00000029321	MPV17	Mpv17/PMP22	GO:0043226,GO:0043227,GO:0005737,GO:0044444,GO:0044424,GO:0005622,GO:0043229,GO:0043231,GO:0044446,GO:0044422,GO:0031090,GO:0005739,GO:0044429,GO:0044464,GO:0005623,GO:0031967,GO:0031975,GO:0031966,GO:0005743,GO:0005740,GO:0019866,GO:0007005,GO:0006996,GO:0005575,GO:0009987,GO:0008150,GO:0042592,GO:0071840,GO:0016043,GO:0000002,GO:0065008,GO:0044699,GO:0016020,GO:0044763,GO:0065007,GO:0044425,GO:…	organelle,membrane-bounded organelle,cytoplasm,cytoplasmic part,intracellular part,intracellular,intracellular organelle,intracellular membrane-bounded organelle,intracellular organelle part,organelle part,organelle membrane,mitochondrion,mitochondrial part,cell part,cell,organelle envelope,envelope,mitochondrial membrane,mitochondrial inner membrane,mitochondrial envelope,organelle inner membran…
LNC_008406	XLOC_242271	1.87965	1.85831	0.0164703	0.00714992	0.603327	co_expression	ENSOCUG00000010825	EPB41L4A	Ubiquitin-related domain||FERM domain||Band 4.1 domain||FERM central domain||FERM, C-terminal PH-like domain||FERM, N-terminal||FERM adjacent (FA)	GO:0043226,GO:0044424,GO:0005622,GO:0043229,GO:0043228,GO:0043232,GO:0044464,GO:0005623,GO:0005575,GO:0005856	organelle,intracellular part,intracellular,intracellular organelle,non-membrane-bounded organelle,intracellular non-membrane-bounded organelle,cell part,cell,cellular_component,cytoskeleton
LNC_008406	XLOC_242271	1.87965	1.85831	0.0164703	0.00714992	0.603327	co_expression	ENSOCUG00000025966	-	Immunoglobulin V-set domain||Immunoglobulin-like domain||Immunoglobulin subtype	--	--
LNC_008406	XLOC_242271	1.87965	1.85831	0.0164703	0.00714992	0.603327	co_expression	ENSOCUG00000013720	CLYBL	Pyruvate/Phosphoenolpyruvate kinase-like domain||Citrate lyase beta subunit-like||HpcH/HpaI aldolase/citrate lyase domain	GO:0003824,GO:0044444,GO:0005737,GO:0005739,GO:0004474,GO:0043226,GO:0005622,GO:0043229,GO:0005488,GO:0044424,GO:0043167,GO:0046912,GO:0043227,GO:0043231,GO:0003674,GO:0016740,GO:0016746,GO:0000287,GO:0046872,GO:0043169,GO:0044464,GO:0005623,GO:0005575	catalytic activity,cytoplasmic part,cytoplasm,mitochondrion,malate synthase activity,organelle,intracellular,intracellular organelle,binding,intracellular part,ion binding,transferase activity, transferring acyl groups, acyl groups converted into alkyl on transfer,membrane-bounded organelle,intracellular membrane-bounded organelle,molecular_function,transferase activity,transferase activity, tran…
LNC_008406	XLOC_242271	1.87965	1.85831	0.0164703	0.00714992	0.603327	co_expression	ENSOCUG00000012427	TMED5	GOLD	GO:0044444,GO:0005737,GO:0043226,GO:0005622,GO:0043229,GO:0008150,GO:0044424,GO:0005801,GO:0009987,GO:0043227,GO:0044446,GO:0044422,GO:0070971,GO:0043231,GO:0090161,GO:0005793,GO:0044432,GO:0005783,GO:0051234,GO:0006810,GO:0051179,GO:0007030,GO:0006996,GO:0044699,GO:0044464,GO:0044763,GO:0005623,GO:0005575,GO:0071840,GO:0016043,GO:0016020,GO:0044425,GO:0016021,GO:0031224	cytoplasmic part,cytoplasm,organelle,intracellular,intracellular organelle,biological_process,intracellular part,cis-Golgi network,cellular process,membrane-bounded organelle,intracellular organelle part,organelle part,endoplasmic reticulum exit site,intracellular membrane-bounded organelle,Golgi ribbon formation,endoplasmic reticulum-Golgi intermediate compartment,endoplasmic reticulum part,endo…
LNC_008406	XLOC_242271	1.87965	1.85831	0.0164703	0.00714992	0.603327	co_expression	ENSOCUG00000010604	RCAN1	Calcipressin	GO:0005622,GO:0044464,GO:0005623,GO:0003676,GO:0005488,GO:0033173,GO:0005575,GO:0009987,GO:1901363,GO:0008150,GO:0097159,GO:0048016,GO:0003674,GO:0019722,GO:0035556,GO:0019932,GO:0044699,GO:0044763,GO:0050789,GO:0050794,GO:0065007,GO:0050896,GO:0051716,GO:0044700,GO:0023052,GO:0007154,GO:0007165	intracellular,cell part,cell,nucleic acid binding,binding,calcineurin-NFAT signaling cascade,cellular_component,cellular process,heterocyclic compound binding,biological_process,organic cyclic compound binding,inositol phosphate-mediated signaling,molecular_function,calcium-mediated signaling,intracellular signal transduction,second-messenger-mediated signaling,single-organism process,single-orga…
LNC_008406	XLOC_242271	1.87965	1.85831	0.0164703	0.00714992	0.603327	co_expression	ENSOCUG00000015932	SYN2	Synapsin||Synapsin, pre-ATP-grasp domain||Pre-ATP-grasp domain||Synapsin, ATP-binding domain||ATP-grasp fold, RimK-type	GO:0003824,GO:0031988,GO:0032991,GO:0012506,GO:0031982,GO:0044444,GO:0036094,GO:0005737,GO:0030659,GO:0043234,GO:0044433,GO:0017076,GO:0035639,GO:0043168,GO:0032550,GO:0001883,GO:0032549,GO:0001882,GO:0031090,GO:0043209,GO:0032555,GO:0043226,GO:0032553,GO:0097159,GO:1901363,GO:0030665,GO:0030662,GO:0030672,GO:0000166,GO:1901265,GO:0005622,GO:0043229,GO:0031201,GO:0030554,GO:0043228,GO:0043232,GO:…	catalytic activity,membrane-bounded vesicle,macromolecular complex,vesicle membrane,vesicle,cytoplasmic part,small molecule binding,cytoplasm,cytoplasmic vesicle membrane,protein complex,cytoplasmic vesicle part,purine nucleotide binding,purine ribonucleoside triphosphate binding,anion binding,purine ribonucleoside binding,purine nucleoside binding,ribonucleoside binding,nucleoside binding,organe…
LNC_008406	XLOC_242271	1.87965	1.85831	0.0164703	0.00714992	0.603327	co_expression	ENSOCUG00000001406	ZNF274	Krueppel-associated box||Transcription regulator SCAN||Retrovirus capsid, C-terminal	GO:0019538,GO:0044267,GO:0008152,GO:0071704,GO:0051246,GO:0044238,GO:0032268,GO:0044237,GO:0043412,GO:0043170,GO:0006464,GO:0036211,GO:0043226,GO:0097159,GO:1901363,GO:0044260,GO:1901576,GO:0009058,GO:0005622,GO:0051568,GO:0043229,GO:0031399,GO:0044249,GO:0008150,GO:0034968,GO:0005488,GO:0044424,GO:0051569,GO:0009987,GO:0003676,GO:0009059,GO:0018193,GO:0003682,GO:0043227,GO:0016571,GO:0019222,GO:…	protein metabolic process,cellular protein metabolic process,metabolic process,organic substance metabolic process,regulation of protein metabolic process,primary metabolic process,regulation of cellular protein metabolic process,cellular metabolic process,macromolecule modification,macromolecule metabolic process,cellular protein modification process,protein modification process,organelle,organi…
LNC_008406	XLOC_242271	1.87965	1.85831	0.0164703	0.00714992	0.603327	co_expression	ENSOCUG00000008253	TFPI	Proteinase inhibitor I2, Kunitz metazoa	GO:0008152,GO:0044421,GO:0005576,GO:0044464,GO:0005623,GO:0005575,GO:0005615,GO:0008150,GO:0003674,GO:0052548,GO:0010951,GO:0052547,GO:0004867,GO:0009986,GO:0010466,GO:0004866,GO:0061135,GO:0030414,GO:0044092,GO:0004857,GO:0019222,GO:0043086,GO:0061134,GO:0030234,GO:0051346,GO:0065009,GO:0051336,GO:0050790,GO:0050789,GO:0065007	metabolic process,extracellular region part,extracellular region,cell part,cell,cellular_component,extracellular space,biological_process,molecular_function,regulation of endopeptidase activity,negative regulation of endopeptidase activity,regulation of peptidase activity,serine-type endopeptidase inhibitor activity,cell surface,negative regulation of peptidase activity,endopeptidase inhibitor ac…
LNC_002286	XLOC_070039	9.97009	6.1934	0.686876	0.00787182	0.633089	co_location	ENSOCUG00000007695	ATG4C	Peptidase C54	GO:0004197,GO:0008234,GO:0043170,GO:0006914,GO:0019538,GO:0016236,GO:0004175,GO:0070011,GO:0071704,GO:0071496,GO:0008233,GO:0007033,GO:0008152,GO:0044238,GO:0006950,GO:0006508,GO:0009267,GO:0042594,GO:0000045,GO:0031669,GO:0031668,GO:0031667,GO:0003824,GO:0033554,GO:0044237,GO:0009991,GO:0050896,GO:0070925,GO:0015031,GO:0005737,GO:0009987,GO:0009605,GO:0044248,GO:0045184,GO:0016043,GO:0033036,GO:…	cysteine-type endopeptidase activity,cysteine-type peptidase activity,macromolecule metabolic process,autophagy,protein metabolic process,macroautophagy,endopeptidase activity,peptidase activity, acting on L-amino acid peptides,organic substance metabolic process,cellular response to external stimulus,peptidase activity,vacuole organization,metabolic process,primary metabolic process,response to …
LNC_002286	XLOC_070039	9.97009	6.1934	0.686876	0.00787182	0.633089	co_location	ENSOCUG00000012948	DOCK7	Dedicator of cytokinesis C/D, N-terminal||Dedicator of cytokinesis C-terminal||Armadillo-type fold	GO:0045196,GO:0045200,GO:0055059,GO:0043170,GO:0019538,GO:0005085,GO:0055057,GO:0030010,GO:0071704,GO:0048103,GO:0008152,GO:0007163,GO:0044238,GO:0048518,GO:0005925,GO:0005924,GO:0030055,GO:0017145,GO:0008180,GO:0048365,GO:0031175,GO:0048522,GO:0030234,GO:0007405,GO:0005912,GO:0007264,GO:0030695,GO:0070161,GO:0019222,GO:0060589,GO:0030030,GO:0051246,GO:0048666,GO:0017048,GO:0044260,GO:0044237,GO:…	establishment or maintenance of neuroblast polarity,establishment of neuroblast polarity,asymmetric neuroblast division,macromolecule metabolic process,protein metabolic process,guanyl-nucleotide exchange factor activity,neuroblast division,establishment of cell polarity,organic substance metabolic process,somatic stem cell division,metabolic process,establishment or maintenance of cell polarity,…
LNC_002286	XLOC_070039	9.97009	6.1934	0.686876	0.00787182	0.633089	co_expression	ENSOCUG00000011521	AGPS	FAD-binding, type 2||FAD-linked oxidase-like, C-terminal||FAD linked oxidase, N-terminal||FAD-linked oxidase, C-terminal	GO:0003824,GO:0043227,GO:0043226,GO:0044238,GO:0071704,GO:0006629,GO:0008152,GO:0044444,GO:0044422,GO:0044428,GO:0005730,GO:0008609,GO:0044446,GO:0043231,GO:0005737,GO:0044237,GO:0031090,GO:0044424,GO:0003674,GO:0005622,GO:0043229,GO:0005634,GO:0005488,GO:0070013,GO:0043233,GO:0008611,GO:0097384,GO:1901503,GO:0031974,GO:0031981,GO:0043228,GO:0043232,GO:0044710,GO:0046485,GO:0008610,GO:0005739,GO:…	catalytic activity,membrane-bounded organelle,organelle,primary metabolic process,organic substance metabolic process,lipid metabolic process,metabolic process,cytoplasmic part,organelle part,nuclear part,nucleolus,alkylglycerone-phosphate synthase activity,intracellular organelle part,intracellular membrane-bounded organelle,cytoplasm,cellular metabolic process,organelle membrane,intracellular p…
LNC_002286	XLOC_070039	9.97009	6.1934	0.686876	0.00787182	0.633089	co_expression	ENSOCUG00000009228	ENC1	BTB-kelch protein||BTB/POZ fold||BTB/POZ||BTB/POZ-like||BTB/Kelch-associated||Kelch repeat type 2||Kelch repeat type 1	GO:0044238,GO:0071704,GO:0008152,GO:0031324,GO:0010605,GO:0032268,GO:0009892,GO:0051246,GO:0010498,GO:0005737,GO:0032269,GO:0044237,GO:0006417,GO:0043412,GO:0010608,GO:0044424,GO:0003674,GO:0005515,GO:0009056,GO:0044267,GO:0005622,GO:0051248,GO:0019538,GO:0010499,GO:1901575,GO:0010467,GO:0006464,GO:0036211,GO:0032991,GO:0005488,GO:0048523,GO:0032502,GO:0043234,GO:0044260,GO:0016567,GO:0048856,GO:…	primary metabolic process,organic substance metabolic process,metabolic process,negative regulation of cellular metabolic process,negative regulation of macromolecule metabolic process,regulation of cellular protein metabolic process,negative regulation of metabolic process,regulation of protein metabolic process,proteasomal protein catabolic process,cytoplasm,negative regulation of cellular prot…
LNC_002286	XLOC_070039	9.97009	6.1934	0.686876	0.00787182	0.633089	co_expression	ENSOCUG00000006928	-	Basic-leucine zipper domain||Transcription factor, Skn-1-like, DNA-binding domain	GO:0044238,GO:0071704,GO:0008152,GO:0044237,GO:0003674,GO:0010467,GO:0006807,GO:0044260,GO:1901360,GO:0060255,GO:0006725,GO:0043170,GO:0034641,GO:0016070,GO:0046483,GO:0044271,GO:0006139,GO:0019438,GO:0008150,GO:0018130,GO:1901576,GO:0044249,GO:0034654,GO:0031323,GO:0080090,GO:0009058,GO:1901362,GO:0010468,GO:0019222,GO:0006351,GO:0009987,GO:0032774,GO:2000112,GO:0090304,GO:0034645,GO:0010556,GO:…	primary metabolic process,organic substance metabolic process,metabolic process,cellular metabolic process,molecular_function,gene expression,nitrogen compound metabolic process,cellular macromolecule metabolic process,organic cyclic compound metabolic process,regulation of macromolecule metabolic process,cellular aromatic compound metabolic process,macromolecule metabolic process,cellular nitrog…
LNC_002286	XLOC_070039	9.97009	6.1934	0.686876	0.00787182	0.633089	co_expression	ENSOCUG00000026777	-	Jacalin-like lectin domain	GO:0005737,GO:0030246,GO:0044444,GO:0042589,GO:0042588,GO:0044424,GO:0005622,GO:0030659,GO:0044433,GO:0012506,GO:0030667,GO:0044422,GO:0031090,GO:0044446,GO:0043229,GO:0044464,GO:0005623,GO:0043226,GO:0031410,GO:0012505,GO:0005575,GO:0030141,GO:0031982,GO:0043231,GO:0031988,GO:0016023,GO:0005488,GO:0043227,GO:0016020,GO:0003674	cytoplasm,carbohydrate binding,cytoplasmic part,zymogen granule membrane,zymogen granule,intracellular part,intracellular,cytoplasmic vesicle membrane,cytoplasmic vesicle part,vesicle membrane,secretory granule membrane,organelle part,organelle membrane,intracellular organelle part,intracellular organelle,cell part,cell,organelle,cytoplasmic vesicle,endomembrane system,cellular_component,secretor…
LNC_002286	XLOC_070039	9.97009	6.1934	0.686876	0.00787182	0.633089	co_expression	ENSOCUG00000002896	CHML	GDP dissociation inhibitor||Rab proteins geranylgeranyltransferase component A	GO:0005083,GO:0030234,GO:0050790,GO:0030695,GO:0060589,GO:0005968,GO:0005737,GO:0018344,GO:0007264,GO:0065009,GO:0044444,GO:0018342,GO:0097354,GO:0005092,GO:0044267,GO:0044238,GO:0044237,GO:0044710,GO:0006464,GO:0036211,GO:0019538,GO:0071704,GO:0044424,GO:0043412,GO:0045184,GO:0005622,GO:0008152,GO:0016491,GO:0070013,GO:0043233,GO:0031974,GO:0035556,GO:0044422,GO:0044260,GO:0051020,GO:0044446,GO:…	small GTPase regulator activity,enzyme regulator activity,regulation of catalytic activity,GTPase regulator activity,nucleoside-triphosphatase regulator activity,Rab-protein geranylgeranyltransferase complex,cytoplasm,protein geranylgeranylation,small GTPase mediated signal transduction,regulation of molecular function,cytoplasmic part,protein prenylation,prenylation,GDP-dissociation inhibitor ac…
LNC_002286	XLOC_070039	9.97009	6.1934	0.686876	0.00787182	0.633089	co_expression	ENSOCUG00000014945	HSDL1	Glucose/ribitol dehydrogenase||Polyketide synthase, ketoreductase domain||Short-chain dehydrogenase/reductase SDR	GO:0003824,GO:0043227,GO:0043226,GO:0008152,GO:0044444,GO:0043231,GO:0005737,GO:0044424,GO:0003674,GO:0005622,GO:0043229,GO:0044710,GO:0005739,GO:0008150,GO:0055114,GO:0016491,GO:0005623,GO:0044464,GO:0005575	catalytic activity,membrane-bounded organelle,organelle,metabolic process,cytoplasmic part,intracellular membrane-bounded organelle,cytoplasm,intracellular part,molecular_function,intracellular,intracellular organelle,single-organism metabolic process,mitochondrion,biological_process,oxidation-reduction process,oxidoreductase activity,cell,cell part,cellular_component
LNC_002286	XLOC_070039	9.97009	6.1934	0.686876	0.00787182	0.633089	co_expression	ENSOCUG00000003871	GOT2	Aspartate/other aminotransferase||Pyridoxal phosphate-dependent transferase||Aminotransferase, class I/classII	GO:0004069,GO:0006532,GO:0006533,GO:0006538,GO:0019550,GO:0019551,GO:0070546,GO:0080130,GO:0006457,GO:0009064,GO:0016212,GO:0036137,GO:0005737,GO:0006531,GO:0006106,GO:0043209,GO:0043649,GO:0097052,GO:0006107,GO:0009068,GO:0006103,GO:0043650,GO:0044444,GO:0070189,GO:0044267,GO:0042537,GO:0044238,GO:1901565,GO:0044237,GO:0009065,GO:0048037,GO:0006536,GO:0009067,GO:0008483,GO:0044710,GO:0016769,GO:…	L-aspartate:2-oxoglutarate aminotransferase activity,aspartate biosynthetic process,aspartate catabolic process,glutamate catabolic process,glutamate catabolic process to aspartate,glutamate catabolic process to 2-oxoglutarate,L-phenylalanine aminotransferase activity,L-phenylalanine:2-oxoglutarate aminotransferase activity,protein folding,glutamine family amino acid metabolic process,kynurenine-…
LNC_002286	XLOC_070039	9.97009	6.1934	0.686876	0.00787182	0.633089	co_expression	ENSOCUG00000017716	-	Methylglyoxal synthase-like domain||Carbamoyl-phosphate synthetase, large subunit oligomerisation domain||Carbamoyl-phosphate synthase, small subunit N-terminal domain||Carbamoyl-phosphate synthetase large subunit-like, ATP-binding domain||Pre-ATP-grasp domain||Class I glutamine amidotransferase-like||Carbamoyl-phosphate synthase, large subunit||Glutamine amidotransferase||Carbamoyl-phosphate syn…	GO:0004088,GO:0009064,GO:0006207,GO:0019856,GO:0016884,GO:0006206,GO:0046112,GO:0044238,GO:0044237,GO:0006541,GO:0044710,GO:0071704,GO:0016879,GO:1901566,GO:0009112,GO:0000166,GO:1901265,GO:1901564,GO:0072528,GO:0008152,GO:0005524,GO:1901605,GO:0032559,GO:0030554,GO:0044281,GO:0055086,GO:0036094,GO:0016874,GO:0072527,GO:0032555,GO:0043168,GO:0017076,GO:0032553,GO:0035639,GO:0032550,GO:0001883,GO:…	carbamoyl-phosphate synthase (glutamine-hydrolyzing) activity,glutamine family amino acid metabolic process,'de novo' pyrimidine nucleobase biosynthetic process,pyrimidine nucleobase biosynthetic process,carbon-nitrogen ligase activity, with glutamine as amido-N-donor,pyrimidine nucleobase metabolic process,nucleobase biosynthetic process,primary metabolic process,cellular metabolic process,gluta…
LNC_002286	XLOC_070039	9.97009	6.1934	0.686876	0.00787182	0.633089	co_expression	ENSOCUG00000014110	ATP6AP1L	BIG/ATPase V1 complex, subunit S1	GO:0046933,GO:0046961,GO:0033180,GO:0044769,GO:0033178,GO:0033176,GO:0015988,GO:0015991,GO:0016887,GO:0016469,GO:0019829,GO:0042625,GO:0015992,GO:0006818,GO:0022804,GO:0042626,GO:0016820,GO:0015078,GO:0003824,GO:0015399,GO:0015405,GO:0015077,GO:0008324,GO:0006812,GO:0043492,GO:0015672,GO:0034220,GO:0005575,GO:0006811,GO:0051179,GO:0022890,GO:0017111,GO:0055085,GO:0015075,GO:0042623,GO:0016462,GO:…	proton-transporting ATP synthase activity, rotational mechanism,proton-transporting ATPase activity, rotational mechanism,proton-transporting V-type ATPase, V1 domain,ATPase activity, coupled to transmembrane movement of ions, rotational mechanism,proton-transporting two-sector ATPase complex, catalytic domain,proton-transporting V-type ATPase complex,energy coupled proton transmembrane transport…
LNC_004591	XLOC_132206	1.82932	1.69246	0.112193	0.00829285	0.633089	co_location	ENSOCUG00000002954	CASC3	Btz domain	GO:0031967,GO:0031975,GO:0031090,GO:0008152,GO:0043234,GO:0008298,GO:0044446,GO:0032991,GO:0044422,GO:0044237,GO:0035145,GO:0043231,GO:0003674,GO:0005737,GO:0043229,GO:0031625,GO:0044389,GO:0019899,GO:0071704,GO:0016020,GO:0043227,GO:0044238,GO:0031965,GO:0043170,GO:0043226,GO:0005575,GO:0042802,GO:0006403,GO:0006139,GO:0008150,GO:0005634,GO:1901360,GO:0044260,GO:0046483,GO:0044424,GO:0006725,GO:…	organelle envelope,envelope,organelle membrane,metabolic process,protein complex,intracellular mRNA localization,intracellular organelle part,macromolecular complex,organelle part,cellular metabolic process,exon-exon junction complex,intracellular membrane-bounded organelle,molecular_function,cytoplasm,intracellular organelle,ubiquitin protein ligase binding,small conjugating protein ligase bindi…
LNC_004591	XLOC_132206	1.82932	1.69246	0.112193	0.00829285	0.633089	co_location	ENSOCUG00000029564	--	--	--	--
LNC_004591	XLOC_132206	1.82932	1.69246	0.112193	0.00829285	0.633089	co_location	ENSOCUG00000004898	CDC6	Cell division protein Cdc6/18||P-loop containing nucleoside triphosphate hydrolase||CDC6, C-terminal domain||AAA+ ATPase domain||ATPase, AAA-type, core	GO:0008152,GO:0006270,GO:0043234,GO:0044446,GO:0032991,GO:0044422,GO:0044237,GO:0051984,GO:0048522,GO:0043231,GO:0006261,GO:0048518,GO:0019900,GO:0003674,GO:0005737,GO:0043229,GO:0032467,GO:0051233,GO:0019899,GO:0071704,GO:1901987,GO:0051781,GO:0043227,GO:0030071,GO:0007091,GO:1902099,GO:0044784,GO:0051726,GO:0044238,GO:0090068,GO:0051983,GO:0032465,GO:0043170,GO:0007346,GO:1901990,GO:0043226,GO:…	metabolic process,DNA replication initiation,protein complex,intracellular organelle part,macromolecular complex,organelle part,cellular metabolic process,positive regulation of chromosome segregation,positive regulation of cellular process,intracellular membrane-bounded organelle,DNA-dependent DNA replication,positive regulation of biological process,kinase binding,molecular_function,cytoplasm,i…
LNC_004591	XLOC_132206	1.82932	1.69246	0.112193	0.00829285	0.633089	co_location	ENSOCUG00000023409	RAPGEFL1	Ras guanine-nucleotide exchange factors catalytic domain||Ras guanine nucleotide exchange factor domain||Ubiquitin-related domain	GO:0006796,GO:0006793,GO:0008152,GO:0044710,GO:0005085,GO:0030234,GO:0009199,GO:0009141,GO:0009119,GO:0030695,GO:0019220,GO:0051174,GO:0009117,GO:0006753,GO:0009205,GO:0044093,GO:0009144,GO:0060589,GO:0044237,GO:0009116,GO:1901657,GO:0065009,GO:0055086,GO:0046128,GO:0009259,GO:0019693,GO:0042278,GO:1901135,GO:0051345,GO:0019637,GO:0043547,GO:0051336,GO:0019222,GO:0009150,GO:0080090,GO:0006184,GO:…	phosphate-containing compound metabolic process,phosphorus metabolic process,metabolic process,single-organism metabolic process,guanyl-nucleotide exchange factor activity,enzyme regulator activity,ribonucleoside triphosphate metabolic process,nucleoside triphosphate metabolic process,ribonucleoside metabolic process,GTPase regulator activity,regulation of phosphate metabolic process,regulation o…
LNC_004591	XLOC_132206	1.82932	1.69246	0.112193	0.00829285	0.633089	co_location	ENSOCUG00000004903	RARA	Retinoic acid receptor||Steroid hormone receptor||Zinc finger, nuclear hormone receptor-type||Orphan nuclear receptor||Retinoid X receptor/HNF4||Nuclear hormone receptor, ligand-binding||Nuclear hormone receptor, ligand-binding, core	GO:0003148,GO:0048545,GO:0006796,GO:0033993,GO:0006793,GO:0071396,GO:0016310,GO:0032496,GO:0060411,GO:0043627,GO:0008152,GO:0003151,GO:0010941,GO:0002237,GO:0003707,GO:0071222,GO:0071383,GO:0043401,GO:0071219,GO:0060010,GO:0046914,GO:0032689,GO:0008134,GO:0071216,GO:0071391,GO:0032680,GO:0032640,GO:0031490,GO:0071706,GO:0001657,GO:0009617,GO:0071300,GO:0044323,GO:0051018,GO:0042981,GO:0003279,GO:…	outflow tract septum morphogenesis,response to steroid hormone stimulus,phosphate-containing compound metabolic process,response to lipid,phosphorus metabolic process,cellular response to lipid,phosphorylation,response to lipopolysaccharide,cardiac septum morphogenesis,response to estrogen stimulus,metabolic process,outflow tract morphogenesis,regulation of cell death,response to molecule of bact…
LNC_004591	XLOC_132206	1.82932	1.69246	0.112193	0.00829285	0.633089	co_location	ENSOCUG00000022057	--	--	GO:0008152,GO:0043234,GO:0072487,GO:0044446,GO:0032991,GO:0044422,GO:0044237,GO:0043231,GO:0043984,GO:0043229,GO:0071704,GO:0016573,GO:0018393,GO:0006475,GO:0043227,GO:0018394,GO:0006464,GO:0036211,GO:0019538,GO:0044238,GO:0006473,GO:0044451,GO:0044267,GO:0043170,GO:0043967,GO:0043226,GO:0043412,GO:0043543,GO:0005575,GO:0018205,GO:0000123,GO:0008150,GO:0005634,GO:0044260,GO:0044424,GO:0005622,GO:…	metabolic process,protein complex,MSL complex,intracellular organelle part,macromolecular complex,organelle part,cellular metabolic process,intracellular membrane-bounded organelle,histone H4-K16 acetylation,intracellular organelle,organic substance metabolic process,histone acetylation,internal peptidyl-lysine acetylation,internal protein amino acid acetylation,membrane-bounded organelle,peptidy…
LNC_004591	XLOC_132206	1.82932	1.69246	0.112193	0.00829285	0.633089	co_expression	ENSOCUG00000007427	FAT3	Cadherin||Concanavalin A-like lectin/glucanase domain||EGF-like calcium-binding domain||Cadherin-like||Laminin G domain||Epidermal growth factor-like domain	GO:0008150,GO:0005488,GO:0043167,GO:0009987,GO:0003674,GO:0007156,GO:0044699,GO:0046872,GO:0016337,GO:0043169,GO:0044464,GO:0044763,GO:0005623,GO:0005575,GO:0007155,GO:0022610,GO:0005509,GO:0016020,GO:0044425,GO:0005886,GO:0016021,GO:0071944,GO:0031224	biological_process,binding,ion binding,cellular process,molecular_function,homophilic cell adhesion,single-organism process,metal ion binding,cell-cell adhesion,cation binding,cell part,single-organism cellular process,cell,cellular_component,cell adhesion,biological adhesion,calcium ion binding,membrane,membrane part,plasma membrane,integral to membrane,cell periphery,intrinsic to membrane
LNC_004591	XLOC_132206	1.82932	1.69246	0.112193	0.00829285	0.633089	co_expression	ENSOCUG00000012421	PTPN13	Band 4.1 domain||FERM domain||FERM, C-terminal PH-like domain||PDZ domain||Protein-tyrosine/Dual specificity phosphatase||Ubiquitin-related domain||FERM central domain||Protein-tyrosine phosphatase, receptor/non-receptor type||FERM, N-terminal||KIND||Tyrosine-protein phosphatase non-receptor type 13||Protein-tyrosine phosphatase-like||Protein-tyrosine phosphatase, catalytic||PAZ domain	GO:0003824,GO:0019538,GO:0044267,GO:0008152,GO:0031988,GO:0031982,GO:0071704,GO:0070062,GO:0043230,GO:0065010,GO:0044238,GO:0044237,GO:0005737,GO:0043412,GO:0043170,GO:0006464,GO:0036211,GO:0044421,GO:0043226,GO:0016787,GO:0005576,GO:0044260,GO:0005622,GO:0043229,GO:0043228,GO:0043232,GO:0008150,GO:0031252,GO:0005488,GO:0044424,GO:0009966,GO:0009987,GO:0036312,GO:0005856,GO:0043227,GO:0023051,GO:…	catalytic activity,protein metabolic process,cellular protein metabolic process,metabolic process,membrane-bounded vesicle,vesicle,organic substance metabolic process,extracellular vesicular exosome,extracellular organelle,extracellular membrane-bounded organelle,primary metabolic process,cellular metabolic process,cytoplasm,macromolecule modification,macromolecule metabolic process,cellular prot…
LNC_004591	XLOC_132206	1.82932	1.69246	0.112193	0.00829285	0.633089	co_expression	ENSOCUG00000014520	CAV1	Caveolin	GO:0048545,GO:0019538,GO:0043627,GO:0044267,GO:0008152,GO:0031988,GO:0030857,GO:0008285,GO:2001244,GO:0030856,GO:0032991,GO:0012506,GO:0031982,GO:0065009,GO:0051100,GO:0050790,GO:0034097,GO:0044444,GO:0001959,GO:0060429,GO:0071704,GO:0051246,GO:0032769,GO:0050998,GO:0014070,GO:0030234,GO:0061134,GO:0060759,GO:0044238,GO:0016504,GO:1901380,GO:0032091,GO:0045428,GO:0033137,GO:0051098,GO:0010952,GO:…	response to steroid hormone stimulus,protein metabolic process,response to estrogen stimulus,cellular protein metabolic process,metabolic process,membrane-bounded vesicle,negative regulation of epithelial cell differentiation,negative regulation of cell proliferation,positive regulation of intrinsic apoptotic signaling pathway,regulation of epithelial cell differentiation,macromolecular complex,v…
LNC_004591	XLOC_132206	1.82932	1.69246	0.112193	0.00829285	0.633089	co_expression	ENSOCUG00000005619	HYAL1	Hyaluronidase||Glycoside hydrolase superfamily	GO:0043226,GO:0043227,GO:0005737,GO:0044444,GO:0044424,GO:0005622,GO:0043229,GO:0031988,GO:0070062,GO:0043230,GO:0065010,GO:0043231,GO:0031982,GO:0008152,GO:0071704,GO:0003824,GO:0044421,GO:0044238,GO:0016798,GO:0004553,GO:0043170,GO:0005576,GO:0015929,GO:0009057,GO:0044464,GO:0005623,GO:0006027,GO:0006026,GO:0000323,GO:0008134,GO:0030307,GO:0016049,GO:0016787,GO:0009056,GO:0005764,GO:0005773,GO:…	organelle,membrane-bounded organelle,cytoplasm,cytoplasmic part,intracellular part,intracellular,intracellular organelle,membrane-bounded vesicle,extracellular vesicular exosome,extracellular organelle,extracellular membrane-bounded organelle,intracellular membrane-bounded organelle,vesicle,metabolic process,organic substance metabolic process,catalytic activity,extracellular region part,primary …
LNC_004591	XLOC_132206	1.82932	1.69246	0.112193	0.00829285	0.633089	co_expression	ENSOCUG00000014527	CTSC	Peptidase C1A, papain C-terminal||Cathepsin C exclusion	GO:0003824,GO:0019538,GO:0008152,GO:0031988,GO:0031982,GO:0071704,GO:0070062,GO:0043230,GO:0065010,GO:0030234,GO:0061134,GO:0044238,GO:0016504,GO:0016505,GO:2001235,GO:0043170,GO:0043067,GO:0044421,GO:0042981,GO:0043226,GO:0016787,GO:0005576,GO:0010941,GO:0005622,GO:0043229,GO:0043228,GO:0043232,GO:0008150,GO:0006915,GO:0044424,GO:2001233,GO:0012501,GO:0009966,GO:0009987,GO:0008047,GO:0005856,GO:…	catalytic activity,protein metabolic process,metabolic process,membrane-bounded vesicle,vesicle,organic substance metabolic process,extracellular vesicular exosome,extracellular organelle,extracellular membrane-bounded organelle,enzyme regulator activity,peptidase regulator activity,primary metabolic process,peptidase activator activity,peptidase activator activity involved in apoptotic process,p…
LNC_004591	XLOC_132206	1.82932	1.69246	0.112193	0.00829285	0.633089	co_expression	ENSOCUG00000021982	-	Rho GTPase-activating protein domain||DEP domain||Rho GTPase activation protein	GO:0005622,GO:0044464,GO:0005623,GO:0005575,GO:0009987,GO:0008150,GO:0035556,GO:0044699,GO:0044763,GO:0050789,GO:0050794,GO:0065007,GO:0050896,GO:0051716,GO:0044700,GO:0023052,GO:0007154,GO:0007165	intracellular,cell part,cell,cellular_component,cellular process,biological_process,intracellular signal transduction,single-organism process,single-organism cellular process,regulation of biological process,regulation of cellular process,biological regulation,response to stimulus,cellular response to stimulus,single organism signaling,signaling,cell communication,signal transduction
LNC_004591	XLOC_132206	1.82932	1.69246	0.112193	0.00829285	0.633089	co_expression	ENSOCUG00000013722	PAWR	-	GO:0043227,GO:0043226,GO:0044238,GO:0071704,GO:0008152,GO:0031324,GO:0044422,GO:0044428,GO:0010605,GO:0044446,GO:0009892,GO:0043231,GO:0051246,GO:0030889,GO:0005737,GO:0044237,GO:0030888,GO:0000790,GO:0044424,GO:0003674,GO:0005515,GO:0042986,GO:1901033,GO:1901300,GO:0048144,GO:0048145,GO:0070887,GO:0005622,GO:0023057,GO:0043229,GO:0010648,GO:0005634,GO:0019538,GO:0042100,GO:0050869,GO:0044767,GO:…	membrane-bounded organelle,organelle,primary metabolic process,organic substance metabolic process,metabolic process,negative regulation of cellular metabolic process,organelle part,nuclear part,negative regulation of macromolecule metabolic process,intracellular organelle part,negative regulation of metabolic process,intracellular membrane-bounded organelle,regulation of protein metabolic proces…
LNC_004591	XLOC_132206	1.82932	1.69246	0.112193	0.00829285	0.633089	co_expression	ENSOCUG00000027943	C19orf38	-	GO:0005575,GO:0016020,GO:0044425,GO:0016021,GO:0031224	cellular_component,membrane,membrane part,integral to membrane,intrinsic to membrane
LNC_004591	XLOC_132206	1.82932	1.69246	0.112193	0.00829285	0.633089	co_expression	ENSOCUG00000010699	SEC13	WD40 repeat||WD40-repeat-containing domain	GO:0043226,GO:0043227,GO:0005737,GO:0044444,GO:0044424,GO:0005622,GO:0043229,GO:0031988,GO:0070062,GO:0043230,GO:0065010,GO:0043231,GO:0031982,GO:0044446,GO:0044422,GO:0032991,GO:0031090,GO:0044421,GO:0031974,GO:0070013,GO:0043233,GO:0012505,GO:0005576,GO:0043228,GO:0043232,GO:0005634,GO:0044464,GO:0044428,GO:0005623,GO:0031967,GO:0031975,GO:0031981,GO:0042802,GO:0051649,GO:0030127,GO:0012507,GO:…	organelle,membrane-bounded organelle,cytoplasm,cytoplasmic part,intracellular part,intracellular,intracellular organelle,membrane-bounded vesicle,extracellular vesicular exosome,extracellular organelle,extracellular membrane-bounded organelle,intracellular membrane-bounded organelle,vesicle,intracellular organelle part,organelle part,macromolecular complex,organelle membrane,extracellular region …
LNC_004591	XLOC_132206	1.82932	1.69246	0.112193	0.00829285	0.633089	co_expression	ENSOCUG00000004297	OTOA	Armadillo-type fold	GO:0008150,GO:0009987,GO:0007605,GO:0050954,GO:0031589,GO:0007160,GO:0035637,GO:0044699,GO:0044464,GO:0044763,GO:0005623,GO:0005575,GO:0007155,GO:0022610,GO:0032501,GO:0019226,GO:0044707,GO:0003008,GO:0044700,GO:0023052,GO:0016324,GO:0007154,GO:0044459,GO:0016020,GO:0045177,GO:0007600,GO:0050877,GO:0044425,GO:0005886,GO:0071944	biological_process,cellular process,sensory perception of sound,sensory perception of mechanical stimulus,cell-substrate adhesion,cell-matrix adhesion,multicellular organismal signaling,single-organism process,cell part,single-organism cellular process,cell,cellular_component,cell adhesion,biological adhesion,multicellular organismal process,transmission of nerve impulse,single-multicellular orga…
LNC_004591	XLOC_132206	1.82932	1.69246	0.112193	0.00829285	0.633089	co_expression	ENSOCUG00000015796	ANXA4	Annexin, type IV||Annexin, type V||Annexin||Annexin repeat	GO:0043226,GO:0043227,GO:0005737,GO:0044444,GO:0044424,GO:0005622,GO:0043229,GO:0031988,GO:0070062,GO:0043230,GO:0065010,GO:0043231,GO:0031982,GO:0044446,GO:0044422,GO:0008152,GO:0031090,GO:0071704,GO:0044421,GO:0044238,GO:0044237,GO:0044260,GO:0043170,GO:0015031,GO:0012505,GO:0045184,GO:0005576,GO:0005634,GO:0044464,GO:0044428,GO:0071702,GO:0005623,GO:0031967,GO:0031975,GO:0042802,GO:0051649,GO:…	organelle,membrane-bounded organelle,cytoplasm,cytoplasmic part,intracellular part,intracellular,intracellular organelle,membrane-bounded vesicle,extracellular vesicular exosome,extracellular organelle,extracellular membrane-bounded organelle,intracellular membrane-bounded organelle,vesicle,intracellular organelle part,organelle part,metabolic process,organelle membrane,organic substance metaboli…
LNC_010973	XLOC_294211	2.37785	8.25559	-1.79571	0.0105947	0.644524	co_expression	ENSOCUG00000000676	VPS41	Zinc finger, RING-type||Armadillo-type fold||Vacuolar protein sorting-associated protein 41||WD40-repeat-containing domain||Clathrin, heavy chain/VPS, 7-fold repeat	GO:0031988,GO:0032991,GO:0031982,GO:0044444,GO:0030123,GO:0005737,GO:0015031,GO:0043234,GO:0045184,GO:0031090,GO:0043226,GO:0016482,GO:0006886,GO:0005622,GO:0043229,GO:0043228,GO:0043232,GO:0008150,GO:0015631,GO:0005488,GO:0030136,GO:0044424,GO:0030135,GO:0071439,GO:0009987,GO:0008104,GO:0016023,GO:0034058,GO:0005856,GO:0043227,GO:0044446,GO:0030119,GO:0031410,GO:0033036,GO:0030118,GO:0044422,GO:…	membrane-bounded vesicle,macromolecular complex,vesicle,cytoplasmic part,AP-3 adaptor complex,cytoplasm,protein transport,protein complex,establishment of protein localization,organelle membrane,organelle,cytoplasmic transport,intracellular protein transport,intracellular,intracellular organelle,non-membrane-bounded organelle,intracellular non-membrane-bounded organelle,biological_process,tubulin…
LNC_010973	XLOC_294211	2.37785	8.25559	-1.79571	0.0105947	0.644524	co_expression	ENSOCUG00000014090	ARL8B	Guanine nucleotide binding protein (G-protein), alpha subunit||Elongation factor, GTP-binding domain||Small GTP-binding protein domain||Small GTPase superfamily, ARF/SAR type||Gtr1/RagA G protein||Small GTPase superfamily, Rab type||Mitochondrial Rho-like||Small GTPase superfamily, SAR1-type||Small GTPase superfamily, ARF type||Small GTPase superfamily||P-loop containing nucleoside triphosphate h…	GO:0043226,GO:0043227,GO:0005737,GO:0044444,GO:0044424,GO:0005622,GO:0043229,GO:0031988,GO:0070062,GO:0043230,GO:0065010,GO:0043231,GO:0031982,GO:0044446,GO:0044422,GO:0032991,GO:0031090,GO:0044421,GO:0005576,GO:0043228,GO:0043232,GO:0044464,GO:0005623,GO:0043234,GO:0000323,GO:0005764,GO:0051641,GO:0005773,GO:0005515,GO:0032418,GO:0005488,GO:0043014,GO:0005575,GO:0019003,GO:0009987,GO:1901363,GO:…	organelle,membrane-bounded organelle,cytoplasm,cytoplasmic part,intracellular part,intracellular,intracellular organelle,membrane-bounded vesicle,extracellular vesicular exosome,extracellular organelle,extracellular membrane-bounded organelle,intracellular membrane-bounded organelle,vesicle,intracellular organelle part,organelle part,macromolecular complex,organelle membrane,extracellular region …
LNC_010973	XLOC_294211	2.37785	8.25559	-1.79571	0.0105947	0.644524	co_expression	ENSOCUG00000029325	-	Transposase, L1	--	--
LNC_010973	XLOC_294211	2.37785	8.25559	-1.79571	0.0105947	0.644524	co_expression	ENSOCUG00000027444	PIWIL1	Ribonuclease H-like domain||Piwi domain||PAZ domain	GO:0003824,GO:0008152,GO:0032991,GO:0044444,GO:0030529,GO:0060429,GO:0071704,GO:0044238,GO:0030855,GO:0044237,GO:0005737,GO:0043234,GO:0043170,GO:0034587,GO:0033391,GO:0048609,GO:0007289,GO:0043226,GO:0097159,GO:1901363,GO:0032504,GO:0004521,GO:0016787,GO:0004540,GO:0044260,GO:0010605,GO:0090502,GO:0090501,GO:0034584,GO:0009892,GO:0005622,GO:0004519,GO:0009888,GO:0043229,GO:0003723,GO:0010528,GO:…	catalytic activity,metabolic process,macromolecular complex,cytoplasmic part,ribonucleoprotein complex,epithelium development,organic substance metabolic process,primary metabolic process,epithelial cell differentiation,cellular metabolic process,cytoplasm,protein complex,macromolecule metabolic process,piRNA metabolic process,chromatoid body,multicellular organismal reproductive process,spermati…
LNC_010973	XLOC_294211	2.37785	8.25559	-1.79571	0.0105947	0.644524	co_expression	ENSOCUG00000021058	TMEM92	-	GO:0005575,GO:0016020,GO:0044425,GO:0016021,GO:0031224	cellular_component,membrane,membrane part,integral to membrane,intrinsic to membrane
LNC_010973	XLOC_294211	2.37785	8.25559	-1.79571	0.0105947	0.644524	co_expression	ENSOCUG00000015617	SLC25A31	Mitochondrial carrier domain||Mitochondrial substrate/solute carrier||Mitochondrial carrier protein||Adenine nucleotide translocator 1	GO:0044444,GO:0005737,GO:0005739,GO:0031966,GO:0031090,GO:0005743,GO:0005740,GO:0043226,GO:0044429,GO:0019866,GO:0005622,GO:0043229,GO:0008150,GO:0031967,GO:0031975,GO:0044424,GO:0009987,GO:0043227,GO:0044446,GO:0044422,GO:0043231,GO:0003674,GO:0055085,GO:0044765,GO:0051234,GO:0006810,GO:0051179,GO:0005634,GO:0005215,GO:0044699,GO:0044464,GO:0044763,GO:0005623,GO:0005575,GO:0016020,GO:0044425,GO:…	cytoplasmic part,cytoplasm,mitochondrion,mitochondrial membrane,organelle membrane,mitochondrial inner membrane,mitochondrial envelope,organelle,mitochondrial part,organelle inner membrane,intracellular,intracellular organelle,biological_process,organelle envelope,envelope,intracellular part,cellular process,membrane-bounded organelle,intracellular organelle part,organelle part,intracellular memb…
LNC_010973	XLOC_294211	2.37785	8.25559	-1.79571	0.0105947	0.644524	co_expression	ENSOCUG00000024660	-	Immunoglobulin-like domain||Immunoglobulin V-set domain	--	--
LNC_010571	XLOC_288735	4.62511	2.21392	1.06289	0.0108204	0.644524	co_location	ENSOCUG00000027649	-	GPCR, family 3, vomeronasal receptor, type 2||Extracellular ligand-binding receptor||GPCR, family 3||GPCR, family 3, C-terminal||Periplasmic binding protein-like I||GPCR, family 3, nine cysteines domain	GO:0016021,GO:0031224,GO:0003674,GO:0044425,GO:0016020,GO:0004871,GO:0060089,GO:0005575,GO:0038023,GO:0008150,GO:0004872,GO:0050794,GO:0051716,GO:0050789,GO:0004930,GO:0009987,GO:0050896,GO:0005623,GO:0004888,GO:0044464,GO:0007165,GO:0065007,GO:0007186,GO:0044763,GO:0007154,GO:0044700,GO:0023052,GO:0007166,GO:0044699,GO:0005886,GO:0071944	integral to membrane,intrinsic to membrane,molecular_function,membrane part,membrane,signal transducer activity,molecular transducer activity,cellular_component,signaling receptor activity,biological_process,receptor activity,regulation of cellular process,cellular response to stimulus,regulation of biological process,G-protein coupled receptor activity,cellular process,response to stimulus,cell,…
LNC_010571	XLOC_288735	4.62511	2.21392	1.06289	0.0108204	0.644524	co_location	ENSOCUG00000027450	-	GPCR, family 3, vomeronasal receptor, type 2||GPCR, family 3||GPCR, family 3, C-terminal	GO:0016021,GO:0031224,GO:0003674,GO:0044425,GO:0016020,GO:0004871,GO:0060089,GO:0005575,GO:0038023,GO:0008150,GO:0004872,GO:0050794,GO:0051716,GO:0050789,GO:0004930,GO:0009987,GO:0050896,GO:0004888,GO:0007165,GO:0065007,GO:0007186,GO:0044763,GO:0007154,GO:0044700,GO:0023052,GO:0007166,GO:0044699	integral to membrane,intrinsic to membrane,molecular_function,membrane part,membrane,signal transducer activity,molecular transducer activity,cellular_component,signaling receptor activity,biological_process,receptor activity,regulation of cellular process,cellular response to stimulus,regulation of biological process,G-protein coupled receptor activity,cellular process,response to stimulus,trans…
LNC_010571	XLOC_288735	4.62511	2.21392	1.06289	0.0108204	0.644524	co_location	ENSOCUG00000024094	-	GPCR, family 3, vomeronasal receptor, type 2||Extracellular ligand-binding receptor||GPCR, family 3||GPCR, family 3, C-terminal||Periplasmic binding protein-like I||GPCR, family 3, nine cysteines domain	GO:0016021,GO:0031224,GO:0003674,GO:0044425,GO:0016020,GO:0004871,GO:0060089,GO:0005575,GO:0038023,GO:0008150,GO:0004872,GO:0050794,GO:0051716,GO:0050789,GO:0004930,GO:0009987,GO:0050896,GO:0005623,GO:0004888,GO:0044464,GO:0007165,GO:0065007,GO:0007186,GO:0044763,GO:0007154,GO:0044700,GO:0023052,GO:0007166,GO:0044699,GO:0005886,GO:0071944	integral to membrane,intrinsic to membrane,molecular_function,membrane part,membrane,signal transducer activity,molecular transducer activity,cellular_component,signaling receptor activity,biological_process,receptor activity,regulation of cellular process,cellular response to stimulus,regulation of biological process,G-protein coupled receptor activity,cellular process,response to stimulus,cell,…
LNC_010571	XLOC_288735	4.62511	2.21392	1.06289	0.0108204	0.644524	co_location	ENSOCUG00000023131	-	Extracellular ligand-binding receptor||GPCR, family 3, vomeronasal receptor, type 2||GPCR, family 3||Periplasmic binding protein-like I	GO:0016021,GO:0031224,GO:0003674,GO:0044425,GO:0016020,GO:0004871,GO:0060089,GO:0005575,GO:0038023,GO:0008150,GO:0004872,GO:0050794,GO:0051716,GO:0050789,GO:0004930,GO:0009987,GO:0050896,GO:0004888,GO:0007165,GO:0065007,GO:0007186,GO:0044763,GO:0007154,GO:0044700,GO:0023052,GO:0007166,GO:0044699	integral to membrane,intrinsic to membrane,molecular_function,membrane part,membrane,signal transducer activity,molecular transducer activity,cellular_component,signaling receptor activity,biological_process,receptor activity,regulation of cellular process,cellular response to stimulus,regulation of biological process,G-protein coupled receptor activity,cellular process,response to stimulus,trans…
LNC_010571	XLOC_288735	4.62511	2.21392	1.06289	0.0108204	0.644524	co_expression	ENSOCUG00000012774	KRT4	Prefoldin||Keratin, type II||Intermediate filament protein	GO:0008285,GO:0032991,GO:0060429,GO:0030855,GO:0042127,GO:0050680,GO:0043234,GO:0043226,GO:0005198,GO:0050678,GO:0050673,GO:0008283,GO:0005622,GO:0009888,GO:0043229,GO:0043228,GO:0043232,GO:0008150,GO:0044424,GO:0009987,GO:0005856,GO:0043227,GO:0044446,GO:0044422,GO:0043231,GO:0003674,GO:0045095,GO:0048523,GO:0044430,GO:0048519,GO:0006996,GO:0030154,GO:0005634,GO:0032502,GO:0044699,GO:0048869,GO:…	negative regulation of cell proliferation,macromolecular complex,epithelium development,epithelial cell differentiation,regulation of cell proliferation,negative regulation of epithelial cell proliferation,protein complex,organelle,structural molecule activity,regulation of epithelial cell proliferation,epithelial cell proliferation,cell proliferation,intracellular,tissue development,intracellula…
LNC_010571	XLOC_288735	4.62511	2.21392	1.06289	0.0108204	0.644524	co_expression	ENSOCUG00000004151	AMHR2	Tyrosine-protein kinase, catalytic domain||Anti-muellerian hormone receptor, type II||TGF-beta family type I/II receptor, extracellular C-terminal domain||Protein kinase-like domain||Protein kinase domain||Serine/threonine/dual specificity protein kinase, catalytic domain||Serine-threonine/tyrosine-protein kinase catalytic domain	GO:0003824,GO:0019538,GO:0044267,GO:0008152,GO:0071704,GO:0044238,GO:0044237,GO:0036094,GO:0043412,GO:0043170,GO:0017076,GO:0035639,GO:0006464,GO:0036211,GO:0043168,GO:0032550,GO:0001883,GO:0032549,GO:0001882,GO:0032555,GO:0032553,GO:0097159,GO:1901363,GO:0042562,GO:0044260,GO:0004674,GO:0006468,GO:0000166,GO:1901265,GO:0004702,GO:0030554,GO:0008150,GO:0005524,GO:0005488,GO:0016310,GO:0032559,GO:…	catalytic activity,protein metabolic process,cellular protein metabolic process,metabolic process,organic substance metabolic process,primary metabolic process,cellular metabolic process,small molecule binding,macromolecule modification,macromolecule metabolic process,purine nucleotide binding,purine ribonucleoside triphosphate binding,cellular protein modification process,protein modification pr…
LNC_002119	XLOC_065511	1.69202	1.77709	-0.0707671	0.0110919	0.644524	co_location	ENSOCUG00000007609	PBX1	Homeobox domain||Homeodomain-like||PBX	GO:0008152,GO:0043234,GO:0001657,GO:0048536,GO:0035270,GO:0045787,GO:0044446,GO:0001658,GO:0010604,GO:0032991,GO:0035295,GO:0044422,GO:0044237,GO:0060675,GO:0008283,GO:0060429,GO:0008284,GO:0048522,GO:0009893,GO:0030182,GO:0048736,GO:0060173,GO:0048729,GO:0048568,GO:0002009,GO:0060562,GO:0061138,GO:0043231,GO:0042127,GO:0010628,GO:0035239,GO:0001763,GO:0060284,GO:0030325,GO:0031325,GO:0010557,GO:…	metabolic process,protein complex,ureteric bud development,spleen development,endocrine system development,positive regulation of cell cycle,intracellular organelle part,branching involved in ureteric bud morphogenesis,positive regulation of macromolecule metabolic process,macromolecular complex,tube development,organelle part,cellular metabolic process,ureteric bud morphogenesis,cell proliferati…
LNC_008931	XLOC_255910	1.09087	1.35202	-0.309634	0.0114105	0.644524	co_location	ENSOCUG00000016499	NQO2	Flavodoxin-like fold||Flavoprotein-like||NADPH-dependent FMN reductase-like	GO:0016491,GO:0055114,GO:0009055,GO:0008152,GO:0001512,GO:0046914,GO:0044710,GO:0031404,GO:0044446,GO:0016661,GO:0044422,GO:0003824,GO:0046872,GO:0043169,GO:0043231,GO:0050662,GO:0071949,GO:0003674,GO:0005737,GO:0043229,GO:0046983,GO:0043167,GO:0048037,GO:0043227,GO:0008270,GO:0042803,GO:0043226,GO:0036094,GO:0043168,GO:0005575,GO:0000166,GO:1901265,GO:0042802,GO:0050660,GO:0008150,GO:0070062,GO:…	oxidoreductase activity,oxidation-reduction process,electron carrier activity,metabolic process,dihydronicotinamide riboside quinone reductase activity,transition metal ion binding,single-organism metabolic process,chloride ion binding,intracellular organelle part,oxidoreductase activity, acting on other nitrogenous compounds as donors,organelle part,catalytic activity,metal ion binding,cation bi…
LNC_008931	XLOC_255910	1.09087	1.35202	-0.309634	0.0114105	0.644524	co_location	ENSOCUG00000005091	SERPINB9	Serpin domain||Serpin B9/maspin	GO:0043226,GO:0043227,GO:0005737,GO:0044444,GO:0044424,GO:0005622,GO:0043229,GO:0031988,GO:0070062,GO:0043230,GO:0065010,GO:0043231,GO:0031982,GO:0008152,GO:0071704,GO:0044421,GO:0043170,GO:0005576,GO:0019899,GO:0005634,GO:0005829,GO:0044464,GO:0005623,GO:0010467,GO:0005515,GO:0042270,GO:0005488,GO:0033668,GO:0052041,GO:0052490,GO:0048523,GO:0002020,GO:0012501,GO:0005575,GO:0044531,GO:0044532,GO:…	organelle,membrane-bounded organelle,cytoplasm,cytoplasmic part,intracellular part,intracellular,intracellular organelle,membrane-bounded vesicle,extracellular vesicular exosome,extracellular organelle,extracellular membrane-bounded organelle,intracellular membrane-bounded organelle,vesicle,metabolic process,organic substance metabolic process,extracellular region part,macromolecule metabolic pro…
LNC_008931	XLOC_255910	1.09087	1.35202	-0.309634	0.0114105	0.644524	co_location	ENSOCUG00000006216	SERPINB6	Serpin domain	GO:0005575,GO:0044421,GO:0005615,GO:0005576	cellular_component,extracellular region part,extracellular space,extracellular region
LNC_008931	XLOC_255910	1.09087	1.35202	-0.309634	0.0114105	0.644524	co_location	ENSOCUG00000005081	WRNIP1	ATPase, AAA-type, core||P-loop containing nucleoside triphosphate hydrolase||Domain of unknown function DUF815||DNA helicase, Holliday junction RuvB type, N-terminal||IstB-like ATP-binding protein||MgsA AAA+ ATPase C-terminal||(+) RNA virus helicase core domain||AAA+ ATPase domain||ATPase, dynein-related, AAA domain	GO:0008152,GO:0006270,GO:0030174,GO:0044446,GO:0044422,GO:0044237,GO:0003824,GO:0000731,GO:0043231,GO:0006261,GO:0019222,GO:0080090,GO:0003674,GO:0005737,GO:0043229,GO:0031323,GO:0043167,GO:0090329,GO:0071704,GO:0016020,GO:0044454,GO:0043227,GO:0060255,GO:0000228,GO:0044238,GO:0032559,GO:0030554,GO:0044427,GO:0016887,GO:0043170,GO:0071897,GO:0043226,GO:0036094,GO:0043168,GO:0005575,GO:0005694,GO:…	metabolic process,DNA replication initiation,regulation of DNA-dependent DNA replication initiation,intracellular organelle part,organelle part,cellular metabolic process,catalytic activity,DNA synthesis involved in DNA repair,intracellular membrane-bounded organelle,DNA-dependent DNA replication,regulation of metabolic process,regulation of primary metabolic process,molecular_function,cytoplasm,…
LNC_008931	XLOC_255910	1.09087	1.35202	-0.309634	0.0114105	0.644524	co_location	ENSOCUG00000005088	SERPINB1	Serpin domain	GO:0008152,GO:0030234,GO:0004867,GO:0065009,GO:0004857,GO:0051336,GO:0019222,GO:0003674,GO:0004866,GO:0061135,GO:0030414,GO:0050790,GO:0016020,GO:0043227,GO:0052548,GO:0061134,GO:0052547,GO:0010951,GO:0044092,GO:0010466,GO:0043226,GO:0005575,GO:0043086,GO:0008150,GO:0070062,GO:0043230,GO:0065010,GO:0031988,GO:0031982,GO:0051346,GO:0050789,GO:0044421,GO:0005615,GO:0005576,GO:0065007	metabolic process,enzyme regulator activity,serine-type endopeptidase inhibitor activity,regulation of molecular function,enzyme inhibitor activity,regulation of hydrolase activity,regulation of metabolic process,molecular_function,endopeptidase inhibitor activity,endopeptidase regulator activity,peptidase inhibitor activity,regulation of catalytic activity,membrane,membrane-bounded organelle,reg…
LNC_008931	XLOC_255910	1.09087	1.35202	-0.309634	0.0114105	0.644524	co_expression	ENSOCUG00000023599	APOD	Calycin-like||Lipocalin, bacterial||Triabin, pallidipin/procalin||Apolipoprotein D||Invertebrate colouration protein||Lipocalin/cytosolic fatty-acid binding domain	GO:0019538,GO:0008152,GO:0031988,GO:0034442,GO:0034443,GO:0008285,GO:0043178,GO:0031982,GO:0000302,GO:0042160,GO:0042161,GO:0044444,GO:0071704,GO:0050748,GO:0070062,GO:0043230,GO:0065010,GO:0051246,GO:0044238,GO:0050746,GO:0006979,GO:0051248,GO:0044237,GO:0042127,GO:1900015,GO:0036094,GO:1900016,GO:0005737,GO:0015031,GO:0002534,GO:0080134,GO:0031347,GO:0043170,GO:0001816,GO:0030334,GO:0045184,GO:…	protein metabolic process,metabolic process,membrane-bounded vesicle,regulation of lipoprotein oxidation,negative regulation of lipoprotein oxidation,negative regulation of cell proliferation,alcohol binding,vesicle,response to reactive oxygen species,lipoprotein modification,lipoprotein oxidation,cytoplasmic part,organic substance metabolic process,negative regulation of lipoprotein metabolic pr…
LNC_008931	XLOC_255910	1.09087	1.35202	-0.309634	0.0114105	0.644524	co_expression	ENSOCUG00000014347	-	Pyridine nucleotide-disulphide oxidoreductase, FAD/NAD(P)-binding domain	GO:0003824,GO:0008152,GO:0044444,GO:0005737,GO:0005739,GO:0031966,GO:0016491,GO:0055114,GO:0031090,GO:0005743,GO:0005740,GO:0043226,GO:0044429,GO:0019866,GO:0044710,GO:0005622,GO:0043229,GO:0008150,GO:0031967,GO:0031975,GO:0044424,GO:0043227,GO:0044446,GO:0044422,GO:0043231,GO:0003674,GO:0044464,GO:0005623,GO:0005575,GO:0016020	catalytic activity,metabolic process,cytoplasmic part,cytoplasm,mitochondrion,mitochondrial membrane,oxidoreductase activity,oxidation-reduction process,organelle membrane,mitochondrial inner membrane,mitochondrial envelope,organelle,mitochondrial part,organelle inner membrane,single-organism metabolic process,intracellular,intracellular organelle,biological_process,organelle envelope,envelope,in…
LNC_008931	XLOC_255910	1.09087	1.35202	-0.309634	0.0114105	0.644524	co_expression	ENSOCUG00000007427	FAT3	Cadherin||Concanavalin A-like lectin/glucanase domain||EGF-like calcium-binding domain||Cadherin-like||Laminin G domain||Epidermal growth factor-like domain	GO:0008150,GO:0005488,GO:0043167,GO:0009987,GO:0003674,GO:0007156,GO:0044699,GO:0046872,GO:0016337,GO:0043169,GO:0044464,GO:0044763,GO:0005623,GO:0005575,GO:0007155,GO:0022610,GO:0005509,GO:0016020,GO:0044425,GO:0005886,GO:0016021,GO:0071944,GO:0031224	biological_process,binding,ion binding,cellular process,molecular_function,homophilic cell adhesion,single-organism process,metal ion binding,cell-cell adhesion,cation binding,cell part,single-organism cellular process,cell,cellular_component,cell adhesion,biological adhesion,calcium ion binding,membrane,membrane part,plasma membrane,integral to membrane,cell periphery,intrinsic to membrane
LNC_008931	XLOC_255910	1.09087	1.35202	-0.309634	0.0114105	0.644524	co_expression	ENSOCUG00000007723	NCK1	Cytoplasmic protein NCK||SH2 domain||SH3 domain||Variant SH3 domain	GO:0019538,GO:0044267,GO:0008152,GO:0031988,GO:2001244,GO:0032991,GO:0012506,GO:0031982,GO:0005840,GO:0065009,GO:0050790,GO:0044444,GO:0030529,GO:0071704,GO:0019904,GO:0051246,GO:0030234,GO:0044238,GO:0033137,GO:0051248,GO:0032268,GO:0044237,GO:0042127,GO:0008287,GO:0005737,GO:2001235,GO:0080134,GO:0043234,GO:0043412,GO:0043170,GO:0043067,GO:0030334,GO:0006464,GO:0036211,GO:2001242,GO:0071074,GO:…	protein metabolic process,cellular protein metabolic process,metabolic process,membrane-bounded vesicle,positive regulation of intrinsic apoptotic signaling pathway,macromolecular complex,vesicle membrane,vesicle,ribosome,regulation of molecular function,regulation of catalytic activity,cytoplasmic part,ribonucleoprotein complex,organic substance metabolic process,protein domain specific binding,…
LNC_008931	XLOC_255910	1.09087	1.35202	-0.309634	0.0114105	0.644524	co_expression	ENSOCUG00000006444	CD109	Alpha-macroglobulin, receptor-binding||Terpenoid cyclases/protein prenyltransferase alpha-alpha toroid||Alpha-2-macroglobulin||Alpha-2-macroglobulin, N-terminal||Alpha-2-macroglobulin, N-terminal 2||Alpha-2-macroglobulin, thiol-ester bond-forming||Alpha-macroglobulin complement component	GO:0019538,GO:0044267,GO:0008152,GO:0008285,GO:0030856,GO:0065009,GO:0050790,GO:0060429,GO:0071704,GO:0051246,GO:0030234,GO:0061134,GO:0044238,GO:0045604,GO:0030855,GO:0051248,GO:0032268,GO:0044237,GO:0045616,GO:0042127,GO:0050680,GO:0052547,GO:0080134,GO:0043412,GO:0043170,GO:0052548,GO:0006464,GO:0036211,GO:0044421,GO:0045682,GO:0044092,GO:0005576,GO:0044260,GO:0010605,GO:0050678,GO:0050673,GO:…	protein metabolic process,cellular protein metabolic process,metabolic process,negative regulation of cell proliferation,regulation of epithelial cell differentiation,regulation of molecular function,regulation of catalytic activity,epithelium development,organic substance metabolic process,regulation of protein metabolic process,enzyme regulator activity,peptidase regulator activity,primary meta…
LNC_008931	XLOC_255910	1.09087	1.35202	-0.309634	0.0114105	0.644524	co_expression	ENSOCUG00000011698	-	Sphingolipid delta4-desaturase||Fatty acid desaturase, type 1||Sphingolipid delta4-desaturase, N-terminal	GO:0003824,GO:0008152,GO:0071704,GO:0044238,GO:0044237,GO:0016491,GO:0055114,GO:1901576,GO:0009058,GO:0044710,GO:0044249,GO:0008150,GO:0042284,GO:1901566,GO:0030148,GO:0009987,GO:0008610,GO:0016705,GO:0006629,GO:0003674,GO:0046467,GO:0006665,GO:1901564,GO:0044255,GO:0006643,GO:0006807,GO:0005575,GO:0016020,GO:0044425,GO:0016021,GO:0031224	catalytic activity,metabolic process,organic substance metabolic process,primary metabolic process,cellular metabolic process,oxidoreductase activity,oxidation-reduction process,organic substance biosynthetic process,biosynthetic process,single-organism metabolic process,cellular biosynthetic process,biological_process,sphingolipid delta-4 desaturase activity,organonitrogen compound biosynthetic …
LNC_008931	XLOC_255910	1.09087	1.35202	-0.309634	0.0114105	0.644524	co_expression	ENSOCUG00000000863	ASTN2	Fibronectin type III||Membrane attack complex component/perforin (MACPF) domain	GO:0043178,GO:0044444,GO:0060429,GO:0036094,GO:0005737,GO:2000009,GO:0002009,GO:0043168,GO:0043226,GO:0005622,GO:0009888,GO:0043533,GO:0043229,GO:0008150,GO:0048104,GO:0048105,GO:0005488,GO:0048729,GO:0044424,GO:2000008,GO:0043167,GO:0009987,GO:0060187,GO:0008104,GO:0043227,GO:0033036,GO:0043231,GO:0003674,GO:0034394,GO:0034613,GO:0070727,GO:0032880,GO:0048523,GO:0060341,GO:0032879,GO:0051641,GO:…	alcohol binding,cytoplasmic part,epithelium development,small molecule binding,cytoplasm,negative regulation of protein localization to cell surface,morphogenesis of an epithelium,anion binding,organelle,intracellular,tissue development,inositol 1,3,4,5 tetrakisphosphate binding,intracellular organelle,biological_process,establishment of body hair or bristle planar orientation,establishment of bo…
LNC_008931	XLOC_255910	1.09087	1.35202	-0.309634	0.0114105	0.644524	co_expression	ENSOCUG00000002206	DIS3L	-	GO:0003824,GO:0008152,GO:0032991,GO:0044444,GO:0071704,GO:0044238,GO:0044237,GO:0005737,GO:0043234,GO:0043170,GO:0043226,GO:0016787,GO:0004540,GO:0044260,GO:0090501,GO:0000178,GO:0005622,GO:0043229,GO:0043228,GO:0043232,GO:0008150,GO:0000177,GO:0005488,GO:0044424,GO:0004518,GO:0019899,GO:0009987,GO:0005856,GO:0044446,GO:0016075,GO:0044422,GO:0034660,GO:0016072,GO:0003674,GO:0005813,GO:0009057,GO:…	catalytic activity,metabolic process,macromolecular complex,cytoplasmic part,organic substance metabolic process,primary metabolic process,cellular metabolic process,cytoplasm,protein complex,macromolecule metabolic process,organelle,hydrolase activity,ribonuclease activity,cellular macromolecule metabolic process,RNA phosphodiester bond hydrolysis,exosome (RNase complex),intracellular,intracellu…
LNC_008931	XLOC_255910	1.09087	1.35202	-0.309634	0.0114105	0.644524	co_expression	ENSOCUG00000001300	CCSER1	-	--	--
LNC_008931	XLOC_255910	1.09087	1.35202	-0.309634	0.0114105	0.644524	co_expression	ENSOCUG00000022315	CEMIP	Pectin lyase fold/virulence factor||G8 domain	GO:0003824,GO:0019538,GO:0044267,GO:0008152,GO:0031988,GO:0012506,GO:0031982,GO:0065009,GO:0050790,GO:0044444,GO:0071704,GO:0051246,GO:0044238,GO:0030214,GO:0030335,GO:0032268,GO:0044237,GO:2000147,GO:0005737,GO:0004415,GO:0051272,GO:0030659,GO:0015031,GO:0010524,GO:0040017,GO:0043412,GO:0072507,GO:0044433,GO:0043170,GO:0030334,GO:0045184,GO:0006464,GO:0036211,GO:0045859,GO:0031090,GO:0055074,GO:…	catalytic activity,protein metabolic process,cellular protein metabolic process,metabolic process,membrane-bounded vesicle,vesicle membrane,vesicle,regulation of molecular function,regulation of catalytic activity,cytoplasmic part,organic substance metabolic process,regulation of protein metabolic process,primary metabolic process,hyaluronan catabolic process,positive regulation of cell migration…
LNC_008931	XLOC_255910	1.09087	1.35202	-0.309634	0.0114105	0.644524	co_expression	ENSOCUG00000010512	--	--	--	--
LNC_008931	XLOC_255910	1.09087	1.35202	-0.309634	0.0114105	0.644524	co_expression	ENSOCUG00000004424	-	Ribosomal protein S27/S33, mitochondrial	--	--
LNC_007654	XLOC_222684	0.659547	1.47915	-1.16522	0.0143015	0.644524	co_location	ENSOCUG00000016191	PPFIBP1	Sterile alpha motif, type 1||Sterile alpha motif domain||Sterile alpha motif, type 2||Sterile alpha motif/pointed domain	GO:0003674,GO:0005912,GO:0070161,GO:0005925,GO:0005924,GO:0030055,GO:0005575,GO:0005515,GO:0030054,GO:0045296,GO:0050839,GO:0005488	molecular_function,adherens junction,anchoring junction,focal adhesion,cell-substrate adherens junction,cell-substrate junction,cellular_component,protein binding,cell junction,cadherin binding,cell adhesion molecule binding,binding
LNC_007654	XLOC_222684	0.659547	1.47915	-1.16522	0.0143015	0.644524	co_location	ENSOCUG00000022613	C12orf71	-	--	--
LNC_007654	XLOC_222684	0.659547	1.47915	-1.16522	0.0143015	0.644524	co_location	ENSOCUG00000016178	SMCO2	-	GO:0016021,GO:0031224,GO:0044425,GO:0016020,GO:0005575	integral to membrane,intrinsic to membrane,membrane part,membrane,cellular_component
LNC_007654	XLOC_222684	0.659547	1.47915	-1.16522	0.0143015	0.644524	co_expression	ENSOCUG00000002215	BEX5	Transcription elongation factor A-like/Brain expressed X-linked-like||Brain-expressed X-linked protein	GO:0043226,GO:0043227,GO:0031988,GO:0070062,GO:0043230,GO:0065010,GO:0031982,GO:0044421,GO:0005576,GO:0005575	organelle,membrane-bounded organelle,membrane-bounded vesicle,extracellular vesicular exosome,extracellular organelle,extracellular membrane-bounded organelle,vesicle,extracellular region part,extracellular region,cellular_component
LNC_007654	XLOC_222684	0.659547	1.47915	-1.16522	0.0143015	0.644524	co_expression	ENSOCUG00000029352	-	Ribonuclease H-like domain||Reverse transcriptase thumb||Ribonuclease H domain||Reverse transcriptase domain	GO:0003824,GO:0008152,GO:0071704,GO:0044238,GO:0004523,GO:0044237,GO:0043170,GO:0097159,GO:1901363,GO:0004521,GO:0016787,GO:0004540,GO:0044260,GO:0090502,GO:0090501,GO:1901576,GO:0009058,GO:0004519,GO:0044249,GO:0008150,GO:0016891,GO:0006278,GO:0005488,GO:0004518,GO:0006259,GO:0009987,GO:0016893,GO:0003676,GO:0009059,GO:0003964,GO:0034645,GO:0003674,GO:0016740,GO:0016779,GO:0090305,GO:0016772,GO:…	catalytic activity,metabolic process,organic substance metabolic process,primary metabolic process,ribonuclease H activity,cellular metabolic process,macromolecule metabolic process,organic cyclic compound binding,heterocyclic compound binding,endoribonuclease activity,hydrolase activity,ribonuclease activity,cellular macromolecule metabolic process,RNA phosphodiester bond hydrolysis, endonucleol…
LNC_004589	XLOC_132206	6.40238	4.00492	0.676835	0.0160175	0.644524	co_location	ENSOCUG00000002954	CASC3	Btz domain	GO:0031967,GO:0031975,GO:0031090,GO:0008152,GO:0043234,GO:0008298,GO:0044446,GO:0032991,GO:0044422,GO:0044237,GO:0035145,GO:0043231,GO:0003674,GO:0005737,GO:0043229,GO:0031625,GO:0044389,GO:0019899,GO:0071704,GO:0016020,GO:0043227,GO:0044238,GO:0031965,GO:0043170,GO:0043226,GO:0005575,GO:0042802,GO:0006403,GO:0006139,GO:0008150,GO:0005634,GO:1901360,GO:0044260,GO:0046483,GO:0044424,GO:0006725,GO:…	organelle envelope,envelope,organelle membrane,metabolic process,protein complex,intracellular mRNA localization,intracellular organelle part,macromolecular complex,organelle part,cellular metabolic process,exon-exon junction complex,intracellular membrane-bounded organelle,molecular_function,cytoplasm,intracellular organelle,ubiquitin protein ligase binding,small conjugating protein ligase bindi…
LNC_004589	XLOC_132206	6.40238	4.00492	0.676835	0.0160175	0.644524	co_location	ENSOCUG00000029564	--	--	--	--
LNC_004589	XLOC_132206	6.40238	4.00492	0.676835	0.0160175	0.644524	co_location	ENSOCUG00000004898	CDC6	Cell division protein Cdc6/18||P-loop containing nucleoside triphosphate hydrolase||CDC6, C-terminal domain||AAA+ ATPase domain||ATPase, AAA-type, core	GO:0008152,GO:0006270,GO:0043234,GO:0044446,GO:0032991,GO:0044422,GO:0044237,GO:0051984,GO:0048522,GO:0043231,GO:0006261,GO:0048518,GO:0019900,GO:0003674,GO:0005737,GO:0043229,GO:0032467,GO:0051233,GO:0019899,GO:0071704,GO:1901987,GO:0051781,GO:0043227,GO:0030071,GO:0007091,GO:1902099,GO:0044784,GO:0051726,GO:0044238,GO:0090068,GO:0051983,GO:0032465,GO:0043170,GO:0007346,GO:1901990,GO:0043226,GO:…	metabolic process,DNA replication initiation,protein complex,intracellular organelle part,macromolecular complex,organelle part,cellular metabolic process,positive regulation of chromosome segregation,positive regulation of cellular process,intracellular membrane-bounded organelle,DNA-dependent DNA replication,positive regulation of biological process,kinase binding,molecular_function,cytoplasm,i…
LNC_004589	XLOC_132206	6.40238	4.00492	0.676835	0.0160175	0.644524	co_location	ENSOCUG00000009728	THRA	Steroid hormone receptor||Zinc finger, nuclear hormone receptor-type||Nuclear hormone receptor, ligand-binding, core||Nuclear hormone receptor, ligand-binding||Thyroid hormone receptor	GO:0009266,GO:0048545,GO:0009409,GO:0033993,GO:0071396,GO:0008152,GO:0010941,GO:0003707,GO:0071383,GO:0043401,GO:0002153,GO:0017055,GO:0045925,GO:0046914,GO:0008134,GO:0044710,GO:0031490,GO:0008050,GO:0042981,GO:0009755,GO:0043067,GO:2000143,GO:0004887,GO:0007619,GO:0008219,GO:0016265,GO:0035270,GO:0004879,GO:0009725,GO:0060509,GO:0002155,GO:0045898,GO:0045924,GO:0014070,GO:0002154,GO:0060180,GO:…	response to temperature stimulus,response to steroid hormone stimulus,response to cold,response to lipid,cellular response to lipid,metabolic process,regulation of cell death,steroid hormone receptor activity,cellular response to steroid hormone stimulus,steroid hormone mediated signaling pathway,steroid receptor RNA activator RNA binding,negative regulation of RNA polymerase II transcriptional p…
LNC_004589	XLOC_132206	6.40238	4.00492	0.676835	0.0160175	0.644524	co_location	ENSOCUG00000023409	RAPGEFL1	Ras guanine-nucleotide exchange factors catalytic domain||Ras guanine nucleotide exchange factor domain||Ubiquitin-related domain	GO:0006796,GO:0006793,GO:0008152,GO:0044710,GO:0005085,GO:0030234,GO:0009199,GO:0009141,GO:0009119,GO:0030695,GO:0019220,GO:0051174,GO:0009117,GO:0006753,GO:0009205,GO:0044093,GO:0009144,GO:0060589,GO:0044237,GO:0009116,GO:1901657,GO:0065009,GO:0055086,GO:0046128,GO:0009259,GO:0019693,GO:0042278,GO:1901135,GO:0051345,GO:0019637,GO:0043547,GO:0051336,GO:0019222,GO:0009150,GO:0080090,GO:0006184,GO:…	phosphate-containing compound metabolic process,phosphorus metabolic process,metabolic process,single-organism metabolic process,guanyl-nucleotide exchange factor activity,enzyme regulator activity,ribonucleoside triphosphate metabolic process,nucleoside triphosphate metabolic process,ribonucleoside metabolic process,GTPase regulator activity,regulation of phosphate metabolic process,regulation o…
LNC_004589	XLOC_132206	6.40238	4.00492	0.676835	0.0160175	0.644524	co_location	ENSOCUG00000004903	RARA	Retinoic acid receptor||Steroid hormone receptor||Zinc finger, nuclear hormone receptor-type||Orphan nuclear receptor||Retinoid X receptor/HNF4||Nuclear hormone receptor, ligand-binding||Nuclear hormone receptor, ligand-binding, core	GO:0003148,GO:0048545,GO:0006796,GO:0033993,GO:0006793,GO:0071396,GO:0016310,GO:0032496,GO:0060411,GO:0043627,GO:0008152,GO:0003151,GO:0010941,GO:0002237,GO:0003707,GO:0071222,GO:0071383,GO:0043401,GO:0071219,GO:0060010,GO:0046914,GO:0032689,GO:0008134,GO:0071216,GO:0071391,GO:0032680,GO:0032640,GO:0031490,GO:0071706,GO:0001657,GO:0009617,GO:0071300,GO:0044323,GO:0051018,GO:0042981,GO:0003279,GO:…	outflow tract septum morphogenesis,response to steroid hormone stimulus,phosphate-containing compound metabolic process,response to lipid,phosphorus metabolic process,cellular response to lipid,phosphorylation,response to lipopolysaccharide,cardiac septum morphogenesis,response to estrogen stimulus,metabolic process,outflow tract morphogenesis,regulation of cell death,response to molecule of bact…
LNC_004589	XLOC_132206	6.40238	4.00492	0.676835	0.0160175	0.644524	co_location	ENSOCUG00000009732	NR1D1	Zinc finger, nuclear hormone receptor-type||Steroid hormone receptor||Nuclear hormone receptor, ligand-binding, core||Nuclear hormone receptor, ligand-binding	GO:0015980,GO:0006091,GO:0055114,GO:0048545,GO:0033993,GO:0071396,GO:0032496,GO:0008152,GO:0002237,GO:0003707,GO:0071222,GO:0071383,GO:0043401,GO:0044723,GO:0071219,GO:0032800,GO:0046914,GO:0008134,GO:0044710,GO:0071216,GO:0006006,GO:0009617,GO:0060086,GO:0009755,GO:0070859,GO:0061469,GO:0019318,GO:0009725,GO:0032922,GO:0005996,GO:0005975,GO:0014070,GO:0044446,GO:0010871,GO:0035947,GO:0010604,GO:…	energy derivation by oxidation of organic compounds,generation of precursor metabolites and energy,oxidation-reduction process,response to steroid hormone stimulus,response to lipid,cellular response to lipid,response to lipopolysaccharide,metabolic process,response to molecule of bacterial origin,steroid hormone receptor activity,cellular response to lipopolysaccharide,cellular response to stero…
LNC_004589	XLOC_132206	6.40238	4.00492	0.676835	0.0160175	0.644524	co_location	ENSOCUG00000022057	--	--	GO:0008152,GO:0043234,GO:0072487,GO:0044446,GO:0032991,GO:0044422,GO:0044237,GO:0043231,GO:0043984,GO:0043229,GO:0071704,GO:0016573,GO:0018393,GO:0006475,GO:0043227,GO:0018394,GO:0006464,GO:0036211,GO:0019538,GO:0044238,GO:0006473,GO:0044451,GO:0044267,GO:0043170,GO:0043967,GO:0043226,GO:0043412,GO:0043543,GO:0005575,GO:0018205,GO:0000123,GO:0008150,GO:0005634,GO:0044260,GO:0044424,GO:0005622,GO:…	metabolic process,protein complex,MSL complex,intracellular organelle part,macromolecular complex,organelle part,cellular metabolic process,intracellular membrane-bounded organelle,histone H4-K16 acetylation,intracellular organelle,organic substance metabolic process,histone acetylation,internal peptidyl-lysine acetylation,internal protein amino acid acetylation,membrane-bounded organelle,peptidy…
LNC_009055	XLOC_259321	6.25027	3.77514	0.727387	0.0169648	0.644524	co_location	ENSOCUG00000013225	ANKRD27	Ankyrin repeat-containing domain||Ankyrin repeat||VPS9 domain	GO:0006796,GO:0006793,GO:0008152,GO:0044710,GO:0005085,GO:0030234,GO:0009199,GO:0035544,GO:0045022,GO:0009141,GO:0031339,GO:0009119,GO:0035542,GO:0097422,GO:0030695,GO:0019220,GO:0044446,GO:0051174,GO:0009117,GO:0006753,GO:0009205,GO:0044093,GO:0009144,GO:0060589,GO:0044422,GO:0044237,GO:0009116,GO:0035646,GO:0043476,GO:0043482,GO:0043485,GO:0048757,GO:0097458,GO:1901657,GO:0065009,GO:0031175,GO:…	phosphate-containing compound metabolic process,phosphorus metabolic process,metabolic process,single-organism metabolic process,guanyl-nucleotide exchange factor activity,enzyme regulator activity,ribonucleoside triphosphate metabolic process,negative regulation of SNARE complex assembly,early endosome to late endosome transport,nucleoside triphosphate metabolic process,negative regulation of ve…
LNC_009055	XLOC_259321	6.25027	3.77514	0.727387	0.0169648	0.644524	co_location	ENSOCUG00000013666	-	Epsilon tubulin||Tubulin/FtsZ, 2-layer sandwich domain||Tubulin||Tubulin/FtsZ, C-terminal||Beta tubulin||Tubulin/FtsZ, GTPase domain||Alpha tubulin	GO:0043234,GO:0044446,GO:0032991,GO:0044422,GO:0003824,GO:0003674,GO:0005737,GO:0043229,GO:0043167,GO:0005200,GO:0043226,GO:0036094,GO:0043168,GO:0005575,GO:0000166,GO:1901265,GO:0005198,GO:0008150,GO:0032555,GO:0017076,GO:0032553,GO:0044424,GO:0005622,GO:0035639,GO:0032550,GO:0001883,GO:0032549,GO:0001882,GO:0009987,GO:0015630,GO:0005623,GO:0017111,GO:0044464,GO:0016462,GO:0016818,GO:0016817,GO:…	protein complex,intracellular organelle part,macromolecular complex,organelle part,catalytic activity,molecular_function,cytoplasm,intracellular organelle,ion binding,structural constituent of cytoskeleton,organelle,small molecule binding,anion binding,cellular_component,nucleotide binding,nucleoside phosphate binding,structural molecule activity,biological_process,purine ribonucleotide binding,p…
LNC_009055	XLOC_259321	6.25027	3.77514	0.727387	0.0169648	0.644524	co_location	ENSOCUG00000013220	PDCD5	PDCD5-related protein	GO:0008152,GO:0010941,GO:0030234,GO:0010698,GO:0042981,GO:0043067,GO:0008219,GO:0016265,GO:0010604,GO:0044093,GO:0065009,GO:0008283,GO:0006915,GO:0012501,GO:0009719,GO:0071560,GO:0071559,GO:0048522,GO:0071363,GO:0043065,GO:0009893,GO:0051345,GO:0043068,GO:0070848,GO:0043231,GO:0042127,GO:0010628,GO:0010942,GO:0051336,GO:0090200,GO:0071495,GO:0019222,GO:0048518,GO:0071310,GO:0003674,GO:0005737,GO:…	metabolic process,regulation of cell death,enzyme regulator activity,acetyltransferase activator activity,regulation of apoptotic process,regulation of programmed cell death,cell death,death,positive regulation of macromolecule metabolic process,positive regulation of molecular function,regulation of molecular function,cell proliferation,apoptotic process,programmed cell death,response to endogen…
LNC_009055	XLOC_259321	6.25027	3.77514	0.727387	0.0169648	0.644524	co_location	ENSOCUG00000001135	RGS9BP	-	GO:0097458,GO:0016021,GO:0031224,GO:0043231,GO:0009628,GO:0050908,GO:0050962,GO:0009584,GO:0043229,GO:0044425,GO:0016020,GO:0009583,GO:0043227,GO:0042995,GO:0001750,GO:0043226,GO:0005575,GO:0009582,GO:0008150,GO:0009581,GO:0044424,GO:0031513,GO:0072372,GO:0005622,GO:0007601,GO:0050953,GO:0050896,GO:0009605,GO:0005623,GO:0044464,GO:0050906,GO:0009416,GO:0044707,GO:0051606,GO:0032501,GO:0009314,GO:…	neuron part,integral to membrane,intrinsic to membrane,intracellular membrane-bounded organelle,response to abiotic stimulus,detection of light stimulus involved in visual perception,detection of light stimulus involved in sensory perception,detection of visible light,intracellular organelle,membrane part,membrane,detection of light stimulus,membrane-bounded organelle,cell projection,photorecepto…
LNC_009055	XLOC_259321	6.25027	3.77514	0.727387	0.0169648	0.644524	co_location	ENSOCUG00000013196	DPY19L3	Dpy-19/Dpy-19-like	GO:0016021,GO:0031224,GO:0044425,GO:0016020,GO:0005575	integral to membrane,intrinsic to membrane,membrane part,membrane,cellular_component
LNC_009055	XLOC_259321	6.25027	3.77514	0.727387	0.0169648	0.644524	co_expression	ENSOCUG00000005091	SERPINB9	Serpin domain||Serpin B9/maspin	GO:0043226,GO:0043227,GO:0005737,GO:0044444,GO:0044424,GO:0005622,GO:0043229,GO:0031988,GO:0070062,GO:0043230,GO:0065010,GO:0043231,GO:0031982,GO:0008152,GO:0071704,GO:0044421,GO:0043170,GO:0005576,GO:0019899,GO:0005634,GO:0005829,GO:0044464,GO:0005623,GO:0010467,GO:0005515,GO:0042270,GO:0005488,GO:0033668,GO:0052041,GO:0052490,GO:0048523,GO:0002020,GO:0012501,GO:0005575,GO:0044531,GO:0044532,GO:…	organelle,membrane-bounded organelle,cytoplasm,cytoplasmic part,intracellular part,intracellular,intracellular organelle,membrane-bounded vesicle,extracellular vesicular exosome,extracellular organelle,extracellular membrane-bounded organelle,intracellular membrane-bounded organelle,vesicle,metabolic process,organic substance metabolic process,extracellular region part,macromolecule metabolic pro…
LNC_009055	XLOC_259321	6.25027	3.77514	0.727387	0.0169648	0.644524	co_expression	ENSOCUG00000010663	MAPK10	Protein kinase-like domain||Serine/threonine/dual specificity protein kinase, catalytic domain||Protein kinase domain||Serine-threonine/tyrosine-protein kinase catalytic domain||Tyrosine-protein kinase, catalytic domain||Lipopolysaccharide kinase||Mitogen-activated protein (MAP) kinase, JNK	GO:0003824,GO:0019538,GO:0044267,GO:0008152,GO:0071704,GO:0044238,GO:0044237,GO:0036094,GO:0043412,GO:0043170,GO:0017076,GO:0035639,GO:0006464,GO:0036211,GO:0043168,GO:0032550,GO:0001883,GO:0032549,GO:0001882,GO:0032555,GO:0032553,GO:0097159,GO:1901363,GO:0044260,GO:0004674,GO:0006468,GO:0000166,GO:1901265,GO:0004702,GO:0030554,GO:0008150,GO:0005524,GO:0005488,GO:0016310,GO:0032559,GO:0043167,GO:…	catalytic activity,protein metabolic process,cellular protein metabolic process,metabolic process,organic substance metabolic process,primary metabolic process,cellular metabolic process,small molecule binding,macromolecule modification,macromolecule metabolic process,purine nucleotide binding,purine ribonucleoside triphosphate binding,cellular protein modification process,protein modification pr…
LNC_009055	XLOC_259321	6.25027	3.77514	0.727387	0.0169648	0.644524	co_expression	ENSOCUG00000013960	DMGDH	Sarcosine oxidase, gamma subunit||FAD dependent oxidoreductase||Glycine cleavage T-protein/YgfZ, C-terminal domain||Glycine cleavage T-protein, C-terminal barrel domain||Glycine cleavage T-protein-like, N-terminal	GO:0003824,GO:0008152,GO:0044444,GO:0071704,GO:0044237,GO:0005737,GO:0005739,GO:0016491,GO:0042426,GO:0046997,GO:0047865,GO:0055114,GO:0044106,GO:0043226,GO:0009308,GO:0097159,GO:1901363,GO:0006576,GO:0019695,GO:0042439,GO:0044710,GO:0005622,GO:0043229,GO:0003723,GO:0008150,GO:0005488,GO:0044424,GO:0009987,GO:0003676,GO:0043227,GO:0046164,GO:1901616,GO:0043231,GO:0003674,GO:0009310,GO:0042402,GO:…	catalytic activity,metabolic process,cytoplasmic part,organic substance metabolic process,cellular metabolic process,cytoplasm,mitochondrion,oxidoreductase activity,choline catabolic process,oxidoreductase activity, acting on the CH-NH group of donors, flavin as acceptor,dimethylglycine dehydrogenase activity,oxidation-reduction process,cellular amine metabolic process,organelle,amine metabolic p…
LNC_009055	XLOC_259321	6.25027	3.77514	0.727387	0.0169648	0.644524	co_expression	ENSOCUG00000013255	DNAJC7	DnaJ domain||Tetratricopeptide TPR2||Tetratricopeptide repeat||Tetratricopeptide TPR1||Tetratricopeptide repeat-containing domain	GO:0019538,GO:0044267,GO:0008152,GO:0031988,GO:0031982,GO:0044444,GO:0071704,GO:0070062,GO:0043230,GO:0065010,GO:0044238,GO:0044237,GO:0005737,GO:0043170,GO:0006457,GO:0044421,GO:0043226,GO:0005576,GO:0044260,GO:0070389,GO:0005622,GO:0043229,GO:0008150,GO:0005488,GO:0044424,GO:0009987,GO:0043227,GO:0044446,GO:0042026,GO:0044422,GO:0043231,GO:0003674,GO:0005654,GO:0070013,GO:0043233,GO:0061077,GO:…	protein metabolic process,cellular protein metabolic process,metabolic process,membrane-bounded vesicle,vesicle,cytoplasmic part,organic substance metabolic process,extracellular vesicular exosome,extracellular organelle,extracellular membrane-bounded organelle,primary metabolic process,cellular metabolic process,cytoplasm,macromolecule metabolic process,protein folding,extracellular region part,…
LNC_009055	XLOC_259321	6.25027	3.77514	0.727387	0.0169648	0.644524	co_expression	ENSOCUG00000008194	LPAR4	GPCR, rhodopsin-like, 7TM||G protein-coupled receptor, rhodopsin-like||7TM GPCR, olfactory receptor/chemoreceptor Srsx	GO:0043168,GO:0008150,GO:0035727,GO:0070915,GO:0008289,GO:0005488,GO:0043167,GO:0009987,GO:0033293,GO:0045125,GO:0003674,GO:0036041,GO:0005504,GO:0031406,GO:0044699,GO:0044464,GO:0044763,GO:0005623,GO:0005575,GO:0050794,GO:0050789,GO:0065007,GO:0051716,GO:0044700,GO:0023052,GO:0007165,GO:0007154,GO:0016020,GO:0050896,GO:0007166,GO:0044425,GO:0005886,GO:0016021,GO:0071944,GO:0004871,GO:0060089,GO:…	anion binding,biological_process,lysophosphatidic acid binding,lysophosphatidic acid receptor activity,lipid binding,binding,ion binding,cellular process,monocarboxylic acid binding,bioactive lipid receptor activity,molecular_function,long-chain fatty acid binding,fatty acid binding,carboxylic acid binding,single-organism process,cell part,single-organism cellular process,cell,cellular_component,…
LNC_009055	XLOC_259321	6.25027	3.77514	0.727387	0.0169648	0.644524	co_expression	ENSOCUG00000016709	PDRG1	Prefoldin||Prefoldin beta-like	--	--
LNC_002151	XLOC_066196	2.15608	1.69193	0.349742	0.0170903	0.644524	co_location	ENSOCUG00000005205	-	S100/CaBP-9k-type, calcium binding, subdomain||EF-hand domain	GO:0046914,GO:0005509,GO:0046872,GO:0043169,GO:0003674,GO:0043167,GO:0005488	transition metal ion binding,calcium ion binding,metal ion binding,cation binding,molecular_function,ion binding,binding
LNC_002151	XLOC_066196	2.15608	1.69193	0.349742	0.0170903	0.644524	co_location	ENSOCUG00000005215	RPTN	EF-hand domain	GO:0046914,GO:0005509,GO:0046872,GO:0043169,GO:0003674,GO:0043167,GO:0005488	transition metal ion binding,calcium ion binding,metal ion binding,cation binding,molecular_function,ion binding,binding
LNC_002151	XLOC_066196	2.15608	1.69193	0.349742	0.0170903	0.644524	co_location	ENSOCUG00000005202	S100A11	S100/CaBP-9k-type, calcium binding, subdomain||EF-hand domain	GO:0044548,GO:0001726,GO:0005509,GO:0048306,GO:0008283,GO:0046872,GO:0043169,GO:0043231,GO:0042127,GO:0003674,GO:0005737,GO:0043229,GO:0046983,GO:0043167,GO:0031252,GO:0043227,GO:0005912,GO:0070161,GO:0042995,GO:0042803,GO:0043226,GO:0005913,GO:0005575,GO:0042802,GO:0008150,GO:0070062,GO:0043230,GO:0065010,GO:0005634,GO:0031988,GO:0044424,GO:0005515,GO:0050794,GO:0005622,GO:0030054,GO:0031982,GO:…	S100 protein binding,ruffle,calcium ion binding,calcium-dependent protein binding,cell proliferation,metal ion binding,cation binding,intracellular membrane-bounded organelle,regulation of cell proliferation,molecular_function,cytoplasm,intracellular organelle,protein dimerization activity,ion binding,cell leading edge,membrane-bounded organelle,adherens junction,anchoring junction,cell projectio…
LNC_002151	XLOC_066196	2.15608	1.69193	0.349742	0.0170903	0.644524	co_location	ENSOCUG00000004732	TCHHL1	S100/CaBP-9k-type, calcium binding, subdomain	GO:0005488,GO:0003674,GO:0046914,GO:0046872,GO:0043169,GO:0043167	binding,molecular_function,transition metal ion binding,metal ion binding,cation binding,ion binding
LNC_002151	XLOC_066196	2.15608	1.69193	0.349742	0.0170903	0.644524	co_location	ENSOCUG00000011836	-	S100/CaBP-9k-type, calcium binding, subdomain||EF-hand domain||Filaggrin	GO:0046914,GO:0005509,GO:0046872,GO:0043169,GO:0003674,GO:0043167,GO:0005198,GO:0005488	transition metal ion binding,calcium ion binding,metal ion binding,cation binding,molecular_function,ion binding,structural molecule activity,binding
LNC_002151	XLOC_066196	2.15608	1.69193	0.349742	0.0170903	0.644524	co_location	ENSOCUG00000029506	--	--	--	--
LNC_002151	XLOC_066196	2.15608	1.69193	0.349742	0.0170903	0.644524	co_expression	ENSOCUG00000027787	-	Immunoglobulin subtype||Immunoglobulin||Immunoglobulin I-set||Immunoglobulin V-set domain||Immunoglobulin-like domain	--	--
LNC_002151	XLOC_066196	2.15608	1.69193	0.349742	0.0170903	0.644524	co_expression	ENSOCUG00000004468	PUS3	Pseudouridine synthase I, TruA, alpha/beta domain||Pseudouridine synthase I, TruA||Pseudouridine synthase, catalytic domain	GO:0003824,GO:0008152,GO:0071704,GO:0044238,GO:0044237,GO:0043412,GO:0043170,GO:0031119,GO:0097159,GO:1901363,GO:0044260,GO:0003723,GO:0008150,GO:0016853,GO:0016866,GO:0005488,GO:0009987,GO:0003676,GO:0034660,GO:0003674,GO:0009982,GO:0010467,GO:0001522,GO:0006396,GO:0009451,GO:0006400,GO:0006807,GO:0034470,GO:0016070,GO:0034641,GO:0006399,GO:1901360,GO:0090304,GO:0006725,GO:0008033,GO:0046483,GO:…	catalytic activity,metabolic process,organic substance metabolic process,primary metabolic process,cellular metabolic process,macromolecule modification,macromolecule metabolic process,tRNA pseudouridine synthesis,organic cyclic compound binding,heterocyclic compound binding,cellular macromolecule metabolic process,RNA binding,biological_process,isomerase activity,intramolecular transferase activ…
LNC_002151	XLOC_066196	2.15608	1.69193	0.349742	0.0170903	0.644524	co_expression	ENSOCUG00000021565	-	Immunoglobulin-like domain||Immunoglobulin V-set domain||Immunoglobulin I-set||Immunoglobulin||Immunoglobulin subtype	--	--
LNC_002151	XLOC_066196	2.15608	1.69193	0.349742	0.0170903	0.644524	co_expression	ENSOCUG00000001839	PPP2R3A	EF-hand domain	GO:0032991,GO:0008287,GO:0043234,GO:0000159,GO:0005622,GO:0005488,GO:0044424,GO:0043167,GO:0003674,GO:0046872,GO:0043169,GO:0044464,GO:0005623,GO:0005575,GO:0005509	macromolecular complex,protein serine/threonine phosphatase complex,protein complex,protein phosphatase type 2A complex,intracellular,binding,intracellular part,ion binding,molecular_function,metal ion binding,cation binding,cell part,cell,cellular_component,calcium ion binding
LNC_002151	XLOC_066196	2.15608	1.69193	0.349742	0.0170903	0.644524	co_expression	ENSOCUG00000012586	-	Helicase, C-terminal||P-loop containing nucleoside triphosphate hydrolase||DEAD/DEAH box helicase domain||Helicase superfamily 1/2, ATP-binding domain||Helicase/UvrB domain	GO:0003824,GO:0003723,GO:0016787,GO:0003676,GO:0005488,GO:1901363,GO:0097159,GO:0003674,GO:0032559,GO:0030554,GO:0032555,GO:0005524,GO:0017076,GO:0032553,GO:0035639,GO:0032550,GO:0001883,GO:0032549,GO:0000166,GO:1901265,GO:0001882,GO:0004386,GO:0036094,GO:0043168,GO:0043167,GO:0016818,GO:0016817,GO:0016462,GO:0017111	catalytic activity,RNA binding,hydrolase activity,nucleic acid binding,binding,heterocyclic compound binding,organic cyclic compound binding,molecular_function,adenyl ribonucleotide binding,adenyl nucleotide binding,purine ribonucleotide binding,ATP binding,purine nucleotide binding,ribonucleotide binding,purine ribonucleoside triphosphate binding,purine ribonucleoside binding,purine nucleoside b…
LNC_002151	XLOC_066196	2.15608	1.69193	0.349742	0.0170903	0.644524	co_expression	ENSOCUG00000027090	-	Immunoglobulin V-set domain||Immunoglobulin-like domain	GO:0005575,GO:0016020,GO:0044425,GO:0016021,GO:0031224	cellular_component,membrane,membrane part,integral to membrane,intrinsic to membrane
LNC_006175	XLOC_179664	1.30065	2.01686	-0.632877	0.0173253	0.644524	co_location	ENSOCUG00000022219	BEST3	Bestrophin/UPF0187	GO:0043234,GO:0032991,GO:0016021,GO:0031224,GO:0051051,GO:0034707,GO:0003674,GO:0044425,GO:0015075,GO:0016020,GO:0022892,GO:0043271,GO:0022891,GO:0005254,GO:0022857,GO:0005253,GO:0015108,GO:0005575,GO:0048519,GO:0005215,GO:0051049,GO:0015103,GO:0006821,GO:0008150,GO:0032879,GO:0015698,GO:0044765,GO:0006810,GO:0050789,GO:0051179,GO:0051234,GO:0005623,GO:0034702,GO:0044464,GO:0008509,GO:0065007,GO:…	protein complex,macromolecular complex,integral to membrane,intrinsic to membrane,negative regulation of transport,chloride channel complex,molecular_function,membrane part,ion transmembrane transporter activity,membrane,substrate-specific transporter activity,negative regulation of ion transport,substrate-specific transmembrane transporter activity,chloride channel activity,transmembrane transpo…
LNC_006175	XLOC_179664	1.30065	2.01686	-0.632877	0.0173253	0.644524	co_location	ENSOCUG00000002977	RAB3IP	GDPGTP exchange factor Sec2p	GO:0006796,GO:0006793,GO:0008152,GO:0044710,GO:0005085,GO:0030234,GO:0009199,GO:0009141,GO:0009119,GO:0030695,GO:0019220,GO:0051174,GO:0009117,GO:0006753,GO:0009205,GO:0044093,GO:0009144,GO:0060589,GO:0044237,GO:0009116,GO:1901657,GO:0065009,GO:0055086,GO:0046128,GO:0009259,GO:0019693,GO:0042278,GO:1901135,GO:0051345,GO:0019637,GO:0043231,GO:0043547,GO:0051336,GO:0019222,GO:0009150,GO:0080090,GO:…	phosphate-containing compound metabolic process,phosphorus metabolic process,metabolic process,single-organism metabolic process,guanyl-nucleotide exchange factor activity,enzyme regulator activity,ribonucleoside triphosphate metabolic process,nucleoside triphosphate metabolic process,ribonucleoside metabolic process,GTPase regulator activity,regulation of phosphate metabolic process,regulation o…
LNC_006175	XLOC_179664	1.30065	2.01686	-0.632877	0.0173253	0.644524	co_expression	ENSOCUG00000010236	LGR6	Leucine-rich repeat||Leucine-rich repeat, typical subtype||G protein-coupled receptor, rhodopsin-like||Glycoprotein hormone receptor family	GO:0031982,GO:0030335,GO:2000147,GO:0051272,GO:0040017,GO:0030334,GO:2000145,GO:0043226,GO:0040012,GO:0051270,GO:0009888,GO:0008150,GO:0048589,GO:0042246,GO:0040007,GO:0009966,GO:0009987,GO:0023051,GO:0048583,GO:0003674,GO:0009611,GO:0006928,GO:0006950,GO:0010646,GO:0016500,GO:0042060,GO:0030177,GO:0031099,GO:0032879,GO:0030111,GO:0009967,GO:0016477,GO:0051179,GO:0048522,GO:0016055,GO:0023056,GO:…	vesicle,positive regulation of cell migration,positive regulation of cell motility,positive regulation of cellular component movement,positive regulation of locomotion,regulation of cell migration,regulation of cell motility,organelle,regulation of locomotion,regulation of cellular component movement,tissue development,biological_process,developmental growth,tissue regeneration,growth,regulation …
LNC_006175	XLOC_179664	1.30065	2.01686	-0.632877	0.0173253	0.644524	co_expression	ENSOCUG00000026470	CYB561	Cytochrome b561 domain||Cytochrome b561/ferric reductase transmembrane	GO:0003824,GO:0008152,GO:0044237,GO:0016491,GO:0022865,GO:0055114,GO:0000293,GO:0044710,GO:0008150,GO:0016723,GO:0009987,GO:0016722,GO:0003674,GO:0055085,GO:0044765,GO:0051234,GO:0006810,GO:0051179,GO:0005215,GO:0006091,GO:0044699,GO:0022900,GO:0044763,GO:0005575,GO:0022857,GO:0016020,GO:0044425,GO:0016021,GO:0031224	catalytic activity,metabolic process,cellular metabolic process,oxidoreductase activity,transmembrane electron transfer carrier,oxidation-reduction process,ferric-chelate reductase activity,single-organism metabolic process,biological_process,oxidoreductase activity, oxidizing metal ions, NAD or NADP as acceptor,cellular process,oxidoreductase activity, oxidizing metal ions,molecular_function,tra…
LNC_006175	XLOC_179664	1.30065	2.01686	-0.632877	0.0173253	0.644524	co_expression	ENSOCUG00000026615	--	--	--	--
LNC_006175	XLOC_179664	1.30065	2.01686	-0.632877	0.0173253	0.644524	co_expression	ENSOCUG00000016746	IL1R2	Immunoglobulin I-set||Immunoglobulin||Immunoglobulin subtype||Interleukin-1 receptor type I/II||Interleukin-1 receptor type II||Immunoglobulin-like domain||Immunoglobulin subtype 2	GO:0005737,GO:0044424,GO:0005622,GO:0008152,GO:0071704,GO:0044238,GO:0043170,GO:0015031,GO:0019538,GO:0045184,GO:0044464,GO:0071702,GO:0005623,GO:0051649,GO:0010467,GO:0008104,GO:0051641,GO:0005515,GO:0044765,GO:0004910,GO:0032690,GO:0050712,GO:0033036,GO:0006810,GO:0005488,GO:0051048,GO:2000660,GO:0051234,GO:0048523,GO:0050710,GO:0050708,GO:0005575,GO:0009987,GO:0032940,GO:0051046,GO:0009306,GO:…	cytoplasm,intracellular part,intracellular,metabolic process,organic substance metabolic process,primary metabolic process,macromolecule metabolic process,protein transport,protein metabolic process,establishment of protein localization,cell part,organic substance transport,cell,establishment of localization in cell,gene expression,protein localization,cellular localization,protein binding,single…
LNC_006175	XLOC_179664	1.30065	2.01686	-0.632877	0.0173253	0.644524	co_expression	ENSOCUG00000012163	EFL1	Elongation factor G, III-V domain||P-loop containing nucleoside triphosphate hydrolase||Translation elongation factor EFTu/EF1A, domain 2||Elongation factor, GTP-binding domain||Translation elongation factor EFG, V domain||Small GTP-binding protein domain||Ribosomal protein S5 domain 2-type fold||Translation protein, beta-barrel domain	GO:0003824,GO:0008152,GO:0071704,GO:0042256,GO:0044238,GO:0044237,GO:0036094,GO:0017076,GO:0035639,GO:0043168,GO:0032550,GO:0001883,GO:0032549,GO:0001882,GO:0017111,GO:0032555,GO:0043022,GO:0032553,GO:0097159,GO:1901363,GO:0016787,GO:0043021,GO:0016462,GO:0016818,GO:0016817,GO:0000166,GO:1901265,GO:0044710,GO:0008150,GO:0005525,GO:0032561,GO:0019001,GO:0005488,GO:0043167,GO:0003924,GO:0042255,GO:…	catalytic activity,metabolic process,organic substance metabolic process,mature ribosome assembly,primary metabolic process,cellular metabolic process,small molecule binding,purine nucleotide binding,purine ribonucleoside triphosphate binding,anion binding,purine ribonucleoside binding,purine nucleoside binding,ribonucleoside binding,nucleoside binding,nucleoside-triphosphatase activity,purine ri…
LNC_006175	XLOC_179664	1.30065	2.01686	-0.632877	0.0173253	0.644524	co_expression	ENSOCUG00000021027	-	Dynein light chain, roadblock-type||Dynein light chain-related	GO:0003824,GO:0032991,GO:0044444,GO:0005737,GO:0043234,GO:0017111,GO:0043226,GO:0016787,GO:0003774,GO:0016462,GO:0016818,GO:0016817,GO:0007018,GO:0005622,GO:0043229,GO:0043228,GO:0043232,GO:0008150,GO:0005488,GO:0044424,GO:0045505,GO:0009987,GO:0005856,GO:0044446,GO:0044422,GO:0003674,GO:0006928,GO:0030286,GO:0005875,GO:0015630,GO:0045502,GO:0044430,GO:0051234,GO:0006810,GO:0005868,GO:0005515,GO:…	catalytic activity,macromolecular complex,cytoplasmic part,cytoplasm,protein complex,nucleoside-triphosphatase activity,organelle,hydrolase activity,motor activity,pyrophosphatase activity,hydrolase activity, acting on acid anhydrides, in phosphorus-containing anhydrides,hydrolase activity, acting on acid anhydrides,microtubule-based movement,intracellular,intracellular organelle,non-membrane-bou…
LNC_006175	XLOC_179664	1.30065	2.01686	-0.632877	0.0173253	0.644524	co_expression	ENSOCUG00000009791	ZNF248	Krueppel-associated box||Zinc finger, C2H2||Zinc finger, C2H2-like	GO:0005622,GO:0008152,GO:0071704,GO:0044238,GO:0044237,GO:0044260,GO:0043170,GO:0044464,GO:0005623,GO:0010467,GO:0003676,GO:0005488,GO:0009059,GO:0034645,GO:0005575,GO:0009987,GO:1901576,GO:1901363,GO:0008150,GO:0097159,GO:0044249,GO:0009058,GO:0003674,GO:0016070,GO:0006807,GO:0090304,GO:0060255,GO:0006139,GO:0034641,GO:0010468,GO:0006725,GO:0046483,GO:1901360,GO:0006351,GO:2000112,GO:0032774,GO:…	intracellular,metabolic process,organic substance metabolic process,primary metabolic process,cellular metabolic process,cellular macromolecule metabolic process,macromolecule metabolic process,cell part,cell,gene expression,nucleic acid binding,binding,macromolecule biosynthetic process,cellular macromolecule biosynthetic process,cellular_component,cellular process,organic substance biosynthetic…
LNC_006175	XLOC_179664	1.30065	2.01686	-0.632877	0.0173253	0.644524	co_expression	ENSOCUG00000003765	-	Peptidase M12B, ADAM/reprolysin||Blood coagulation inhibitor, Disintegrin||ADAM, cysteine-rich||Peptidase M12B, propeptide||Epidermal growth factor-like domain	GO:0003824,GO:0019538,GO:0008152,GO:0071704,GO:0044238,GO:0043170,GO:0016787,GO:0008150,GO:0005488,GO:0043167,GO:0004222,GO:0008237,GO:0003674,GO:0006508,GO:0008233,GO:0046872,GO:0043169,GO:0070011,GO:0005575,GO:0004175,GO:0016020,GO:0044425,GO:0016021,GO:0031224	catalytic activity,protein metabolic process,metabolic process,organic substance metabolic process,primary metabolic process,macromolecule metabolic process,hydrolase activity,biological_process,binding,ion binding,metalloendopeptidase activity,metallopeptidase activity,molecular_function,proteolysis,peptidase activity,metal ion binding,cation binding,peptidase activity, acting on L-amino acid pe…
LNC_006175	XLOC_179664	1.30065	2.01686	-0.632877	0.0173253	0.644524	co_expression	ENSOCUG00000003657	STAMBP	JAB1/MPN/MOV34 metalloenzyme domain	GO:0003824,GO:0019538,GO:0044267,GO:0008152,GO:0031988,GO:0031982,GO:0044444,GO:0071704,GO:0070062,GO:0043230,GO:0065010,GO:0019904,GO:0044238,GO:0044237,GO:0005737,GO:0043412,GO:0043170,GO:0043067,GO:0006464,GO:0036211,GO:0044421,GO:0042981,GO:0043226,GO:0016787,GO:0005576,GO:0044260,GO:0010941,GO:0005622,GO:0043229,GO:0008150,GO:0070647,GO:0005488,GO:0006915,GO:0044424,GO:0012501,GO:0009966,GO:…	catalytic activity,protein metabolic process,cellular protein metabolic process,metabolic process,membrane-bounded vesicle,vesicle,cytoplasmic part,organic substance metabolic process,extracellular vesicular exosome,extracellular organelle,extracellular membrane-bounded organelle,protein domain specific binding,primary metabolic process,cellular metabolic process,cytoplasm,macromolecule modificat…
LNC_006175	XLOC_179664	1.30065	2.01686	-0.632877	0.0173253	0.644524	co_expression	ENSOCUG00000022194	--	--	--	--
LNC_006175	XLOC_179664	1.30065	2.01686	-0.632877	0.0173253	0.644524	co_expression	ENSOCUG00000016999	-	Peptidase M12B, propeptide||ADAM, cysteine-rich||Epidermal growth factor-like domain||Peptidase M12B, ADAM/reprolysin||Blood coagulation inhibitor, Disintegrin	GO:0003824,GO:0019538,GO:0008152,GO:0071704,GO:0044238,GO:0043170,GO:0016787,GO:0008150,GO:0005488,GO:0043167,GO:0004222,GO:0008237,GO:0003674,GO:0006508,GO:0008233,GO:0046872,GO:0043169,GO:0070011,GO:0005575,GO:0004175,GO:0016020,GO:0044425,GO:0016021,GO:0031224	catalytic activity,protein metabolic process,metabolic process,organic substance metabolic process,primary metabolic process,macromolecule metabolic process,hydrolase activity,biological_process,binding,ion binding,metalloendopeptidase activity,metallopeptidase activity,molecular_function,proteolysis,peptidase activity,metal ion binding,cation binding,peptidase activity, acting on L-amino acid pe…
LNC_007662	XLOC_222852	7.93519	6.76417	0.230351	0.0213636	0.644524	co_location	ENSOCUG00000013134	ST8SIA1	Sialyltransferase||Glycosyl transferase, family 29	GO:0009266,GO:0008152,GO:0044723,GO:0005975,GO:0070085,GO:1901137,GO:0044237,GO:0008283,GO:0003824,GO:0009408,GO:0008284,GO:0009101,GO:0048522,GO:1901135,GO:0016021,GO:0031224,GO:0043231,GO:0009100,GO:0009628,GO:0042127,GO:0006486,GO:0043413,GO:0048518,GO:0008373,GO:0003674,GO:0005737,GO:0043229,GO:0016740,GO:0044425,GO:0071704,GO:0016020,GO:0043227,GO:0034605,GO:0006464,GO:0036211,GO:0019538,GO:…	response to temperature stimulus,metabolic process,single-organism carbohydrate metabolic process,carbohydrate metabolic process,glycosylation,carbohydrate derivative biosynthetic process,cellular metabolic process,cell proliferation,catalytic activity,response to heat,positive regulation of cell proliferation,glycoprotein biosynthetic process,positive regulation of cellular process,carbohydrate …
LNC_007662	XLOC_222852	7.93519	6.76417	0.230351	0.0213636	0.644524	co_location	ENSOCUG00000013129	CMAS	Acylneuraminate cytidylyltransferase||HAD-like domain||Nucleotide-diphospho-sugar transferases	GO:0043226,GO:0043227,GO:0044424,GO:0005622,GO:0043229,GO:0043231,GO:0005634,GO:0044464,GO:0005623,GO:0005575,GO:0016020	organelle,membrane-bounded organelle,intracellular part,intracellular,intracellular organelle,intracellular membrane-bounded organelle,nucleus,cell part,cell,cellular_component,membrane
LNC_007662	XLOC_222852	7.93519	6.76417	0.230351	0.0213636	0.644524	co_location	ENSOCUG00000022066	-	P-loop containing nucleoside triphosphate hydrolase||Sulfotransferase domain	GO:0003824,GO:0008146,GO:0016782,GO:0003674,GO:0016740	catalytic activity,sulfotransferase activity,transferase activity, transferring sulfur-containing groups,molecular_function,transferase activity
LNC_007662	XLOC_222852	7.93519	6.76417	0.230351	0.0213636	0.644524	co_expression	ENSOCUG00000007984	PDCD2	Zinc finger, MYND-type||Programmed cell death protein 2, C-terminal	GO:0043226,GO:0043227,GO:0005737,GO:0044424,GO:0005622,GO:0031988,GO:0070062,GO:0043230,GO:0065010,GO:0031982,GO:0008152,GO:0044421,GO:0005576,GO:0019899,GO:0044464,GO:0005623,GO:0005515,GO:0005488,GO:0012501,GO:0005575,GO:0009987,GO:0006915,GO:0008219,GO:0016265,GO:0008150,GO:1902035,GO:0006919,GO:0043281,GO:0003674,GO:0097202,GO:1902033,GO:2000116,GO:1901532,GO:0052548,GO:0043280,GO:0042981,GO:…	organelle,membrane-bounded organelle,cytoplasm,intracellular part,intracellular,membrane-bounded vesicle,extracellular vesicular exosome,extracellular organelle,extracellular membrane-bounded organelle,vesicle,metabolic process,extracellular region part,extracellular region,enzyme binding,cell part,cell,protein binding,binding,programmed cell death,cellular_component,cellular process,apoptotic pr…
LNC_007662	XLOC_222852	7.93519	6.76417	0.230351	0.0213636	0.644524	co_expression	ENSOCUG00000024818	-	Adenosine/AMP deaminase domain	GO:0003824,GO:0003674,GO:0019239	catalytic activity,molecular_function,deaminase activity
LNC_007662	XLOC_222852	7.93519	6.76417	0.230351	0.0213636	0.644524	co_expression	ENSOCUG00000014274	MNAT1	Zinc finger, RING-type||Cdk-activating kinase assembly factor MAT1/Tfb3||Cdk-activating kinase assembly factor MAT1, centre||Ubiquitin interacting motif	GO:0003824,GO:0019538,GO:0044267,GO:0008152,GO:0008353,GO:0032991,GO:0065009,GO:0050790,GO:0044444,GO:0071704,GO:0051246,GO:0044238,GO:0005675,GO:0032268,GO:0044237,GO:0005737,GO:0006289,GO:0043234,GO:0043412,GO:0043170,GO:0006464,GO:0036211,GO:0045859,GO:0051592,GO:0017111,GO:0071900,GO:0071902,GO:0043226,GO:0043085,GO:0044093,GO:0016787,GO:0045860,GO:0016462,GO:0044260,GO:0004674,GO:0016818,GO:…	catalytic activity,protein metabolic process,cellular protein metabolic process,metabolic process,RNA polymerase II carboxy-terminal domain kinase activity,macromolecular complex,regulation of molecular function,regulation of catalytic activity,cytoplasmic part,organic substance metabolic process,regulation of protein metabolic process,primary metabolic process,holo TFIIH complex,regulation of ce…
LNC_007662	XLOC_222852	7.93519	6.76417	0.230351	0.0213636	0.644524	co_expression	ENSOCUG00000023327	-	Ribosomal protein L39e domain||Ribosomal protein L39e	GO:0043226,GO:0005737,GO:0044444,GO:0044424,GO:0005622,GO:0043229,GO:0008152,GO:0032991,GO:0030529,GO:0071704,GO:0044238,GO:0005840,GO:0044237,GO:0044267,GO:0044260,GO:0006412,GO:0043170,GO:0019538,GO:0003735,GO:0043228,GO:0043232,GO:0044464,GO:0005623,GO:0010467,GO:0005198,GO:0009059,GO:0034645,GO:0005575,GO:0009987,GO:1901576,GO:0008150,GO:0044249,GO:0009058,GO:0003674	organelle,cytoplasm,cytoplasmic part,intracellular part,intracellular,intracellular organelle,metabolic process,macromolecular complex,ribonucleoprotein complex,organic substance metabolic process,primary metabolic process,ribosome,cellular metabolic process,cellular protein metabolic process,cellular macromolecule metabolic process,translation,macromolecule metabolic process,protein metabolic pr…
LNC_007662	XLOC_222852	7.93519	6.76417	0.230351	0.0213636	0.644524	co_expression	ENSOCUG00000013644	RPE65	Carotenoid oxygenase	GO:0003824,GO:0008152,GO:0043178,GO:0071704,GO:0044238,GO:0044237,GO:0036094,GO:0043170,GO:0042574,GO:0016491,GO:0009725,GO:0043168,GO:0004744,GO:0052885,GO:0055114,GO:0016787,GO:0016859,GO:0031210,GO:0007468,GO:1901701,GO:1901700,GO:0044710,GO:0009719,GO:0050997,GO:0008150,GO:0016853,GO:0006081,GO:0071310,GO:0008289,GO:0005488,GO:0032870,GO:0043167,GO:0071495,GO:0071257,GO:0009987,GO:0043010,GO:…	catalytic activity,metabolic process,alcohol binding,organic substance metabolic process,primary metabolic process,cellular metabolic process,small molecule binding,macromolecule metabolic process,retinal metabolic process,oxidoreductase activity,response to hormone stimulus,anion binding,retinal isomerase activity,all-trans-retinyl-ester hydrolase, 11-cis retinol forming activity,oxidation-reduc…
LNC_007662	XLOC_222852	7.93519	6.76417	0.230351	0.0213636	0.644524	co_expression	ENSOCUG00000008904	RNASEH2B	Ribonuclease H2, subunit B	GO:0003824,GO:0008152,GO:0032991,GO:0071704,GO:0044238,GO:0004523,GO:0044237,GO:0042127,GO:0080134,GO:0043234,GO:0043170,GO:0043226,GO:0004521,GO:0016787,GO:0004540,GO:0044260,GO:0010605,GO:0090502,GO:0032299,GO:0090501,GO:0009792,GO:0009892,GO:0008283,GO:0044710,GO:0005622,GO:0004519,GO:0043229,GO:0008150,GO:0016891,GO:0043009,GO:2001020,GO:0044424,GO:0004518,GO:0048144,GO:0048145,GO:0009987,GO:…	catalytic activity,metabolic process,macromolecular complex,organic substance metabolic process,primary metabolic process,ribonuclease H activity,cellular metabolic process,regulation of cell proliferation,regulation of response to stress,protein complex,macromolecule metabolic process,organelle,endoribonuclease activity,hydrolase activity,ribonuclease activity,cellular macromolecule metabolic pr…
LNC_007662	XLOC_222852	7.93519	6.76417	0.230351	0.0213636	0.644524	co_expression	ENSOCUG00000008651	ITM2A	BRICHOS domain	GO:0002317,GO:0008150,GO:0045321,GO:0009987,GO:0046649,GO:0002285,GO:0002366,GO:0002263,GO:0006955,GO:0002521,GO:0002313,GO:0001775,GO:0002440,GO:0002335,GO:0030098,GO:0002376,GO:0002252,GO:0042113,GO:0030154,GO:0030097,GO:0032502,GO:0044699,GO:0048869,GO:0048513,GO:0048534,GO:0048856,GO:0044767,GO:0044763,GO:0002312,GO:0005575,GO:0002520,GO:0032501,GO:0048731,GO:0002377,GO:0030183,GO:0007275,GO:…	plasma cell differentiation,biological_process,leukocyte activation,cellular process,lymphocyte activation,lymphocyte activation involved in immune response,leukocyte activation involved in immune response,cell activation involved in immune response,immune response,leukocyte differentiation,mature B cell differentiation involved in immune response,cell activation,production of molecular mediator …
LNC_007662	XLOC_222852	7.93519	6.76417	0.230351	0.0213636	0.644524	co_expression	ENSOCUG00000001823	-	Blood group Rhesus C/E/D polypeptide||Ammonium transporter AmtB-like domain	GO:0015101,GO:0008150,GO:0009987,GO:0008519,GO:0015696,GO:0072488,GO:0003674,GO:0055085,GO:0034220,GO:0044765,GO:0008324,GO:0022890,GO:0051234,GO:0006810,GO:0051179,GO:0015672,GO:0006812,GO:0005215,GO:0044699,GO:0015075,GO:0006820,GO:0044763,GO:0005575,GO:0022891,GO:0022892,GO:0022857,GO:0006811,GO:0071705,GO:0008509,GO:0015698,GO:0016020,GO:0044425,GO:0016021,GO:0031224	organic cation transmembrane transporter activity,biological_process,cellular process,ammonium transmembrane transporter activity,ammonium transport,ammonium transmembrane transport,molecular_function,transmembrane transport,ion transmembrane transport,single-organism transport,cation transmembrane transporter activity,inorganic cation transmembrane transporter activity,establishment of localizat…
LNC_007662	XLOC_222852	7.93519	6.76417	0.230351	0.0213636	0.644524	co_expression	ENSOCUG00000005814	DYRK1A	Serine-threonine/tyrosine-protein kinase catalytic domain||Serine/threonine/dual specificity protein kinase, catalytic domain||Protein kinase domain||Protein kinase-like domain||Tyrosine-protein kinase, catalytic domain	GO:0003824,GO:0019538,GO:0044267,GO:0008152,GO:0032991,GO:0030529,GO:0071704,GO:0051246,GO:0044238,GO:0032268,GO:0044237,GO:0036094,GO:0080134,GO:0043412,GO:0043170,GO:0017076,GO:0035639,GO:0006464,GO:0036211,GO:0043168,GO:0032550,GO:0001883,GO:0032549,GO:0001882,GO:0032555,GO:0043226,GO:0032553,GO:0097159,GO:1901363,GO:0044260,GO:0010605,GO:0004674,GO:2001021,GO:0006468,GO:0000166,GO:1901265,GO:…	catalytic activity,protein metabolic process,cellular protein metabolic process,metabolic process,macromolecular complex,ribonucleoprotein complex,organic substance metabolic process,regulation of protein metabolic process,primary metabolic process,regulation of cellular protein metabolic process,cellular metabolic process,small molecule binding,regulation of response to stress,macromolecule modi…
LNC_007662	XLOC_222852	7.93519	6.76417	0.230351	0.0213636	0.644524	co_expression	ENSOCUG00000012424	CMPK1	Adenylate kinase/UMP-CMP kinase||P-loop containing nucleoside triphosphate hydrolase||UMP-CMP kinase||Zeta toxin domain	GO:0043226,GO:0043227,GO:0005737,GO:0044424,GO:0005622,GO:0043229,GO:0031988,GO:0070062,GO:0043230,GO:0065010,GO:0043231,GO:0031982,GO:0044446,GO:0044422,GO:0008152,GO:0071704,GO:0003824,GO:0044421,GO:0044238,GO:0044237,GO:0005730,GO:0031974,GO:0070013,GO:0043233,GO:0005576,GO:0043228,GO:0043232,GO:0005634,GO:0044464,GO:0044428,GO:0005623,GO:0031981,GO:0005488,GO:0009041,GO:0005575,GO:0009987,GO:…	organelle,membrane-bounded organelle,cytoplasm,intracellular part,intracellular,intracellular organelle,membrane-bounded vesicle,extracellular vesicular exosome,extracellular organelle,extracellular membrane-bounded organelle,intracellular membrane-bounded organelle,vesicle,intracellular organelle part,organelle part,metabolic process,organic substance metabolic process,catalytic activity,extrace…
LNC_007662	XLOC_222852	7.93519	6.76417	0.230351	0.0213636	0.644524	co_expression	ENSOCUG00000027746	-	Fumarase C, C-terminal||Fumarate lyase family||Fumarate lyase, N-terminal||L-Aspartase-like||Fumarate hydratase, class II	GO:0006106,GO:0003824,GO:0008152,GO:0004333,GO:0032991,GO:0045239,GO:0044444,GO:0071704,GO:0044238,GO:0044237,GO:0005737,GO:0043648,GO:0043234,GO:0006099,GO:0055114,GO:0009060,GO:0044710,GO:0005622,GO:0016829,GO:0008150,GO:0044424,GO:0016835,GO:0019752,GO:0009987,GO:0006082,GO:0043436,GO:0003674,GO:0016836,GO:0044281,GO:0045333,GO:0015980,GO:0006091,GO:0044464,GO:0005623,GO:0005575	fumarate metabolic process,catalytic activity,metabolic process,fumarate hydratase activity,macromolecular complex,tricarboxylic acid cycle enzyme complex,cytoplasmic part,organic substance metabolic process,primary metabolic process,cellular metabolic process,cytoplasm,dicarboxylic acid metabolic process,protein complex,tricarboxylic acid cycle,oxidation-reduction process,aerobic respiration,sin…
LNC_007662	XLOC_222852	7.93519	6.76417	0.230351	0.0213636	0.644524	co_expression	ENSOCUG00000013394	KERA	Leucine-rich repeat||Leucine-rich repeat, typical subtype||Leucine-rich repeat-containing N-terminal	GO:0061303,GO:0008150,GO:0048856,GO:0032502,GO:0007423,GO:0044767,GO:0043010,GO:0007275,GO:0001654,GO:0048731,GO:0048513,GO:0044699,GO:0032501,GO:0044707	cornea development in camera-type eye,biological_process,anatomical structure development,developmental process,sensory organ development,single-organism developmental process,camera-type eye development,multicellular organismal development,eye development,system development,organ development,single-organism process,multicellular organismal process,single-multicellular organism process
LNC_007662	XLOC_222852	7.93519	6.76417	0.230351	0.0213636	0.644524	co_expression	ENSOCUG00000024632	FOXI2	Transcription factor, fork head	GO:0043226,GO:0043227,GO:0044424,GO:0005622,GO:0043229,GO:0043231,GO:0008152,GO:0071704,GO:0044238,GO:0044237,GO:0044260,GO:0043170,GO:0005634,GO:0044464,GO:0005623,GO:0010467,GO:0003676,GO:0005488,GO:0009059,GO:0034645,GO:0005575,GO:0009987,GO:1901576,GO:1901363,GO:0008150,GO:0097159,GO:0044249,GO:0009058,GO:0003674,GO:0016070,GO:0006807,GO:0090304,GO:0003677,GO:0060255,GO:0006139,GO:0034641,GO:…	organelle,membrane-bounded organelle,intracellular part,intracellular,intracellular organelle,intracellular membrane-bounded organelle,metabolic process,organic substance metabolic process,primary metabolic process,cellular metabolic process,cellular macromolecule metabolic process,macromolecule metabolic process,nucleus,cell part,cell,gene expression,nucleic acid binding,binding,macromolecule bi…
LNC_007662	XLOC_222852	7.93519	6.76417	0.230351	0.0213636	0.644524	co_expression	ENSOCUG00000007512	--	--	--	--
LNC_007662	XLOC_222852	7.93519	6.76417	0.230351	0.0213636	0.644524	co_expression	ENSOCUG00000013380	ADAM9	Peptidase M12B, ADAM/reprolysin||Blood coagulation inhibitor, Disintegrin||Peptidase M12B, propeptide||ADAM, cysteine-rich||Epidermal growth factor-like domain	GO:0003824,GO:0019538,GO:0044267,GO:0008152,GO:0031988,GO:0031982,GO:0065009,GO:0000302,GO:0042542,GO:0050790,GO:0034097,GO:0060429,GO:0071704,GO:0070062,GO:0043230,GO:0065010,GO:0019904,GO:0051246,GO:0044238,GO:0006979,GO:0030855,GO:0030335,GO:0032268,GO:0044237,GO:2000147,GO:0051272,GO:0015031,GO:0033993,GO:0071396,GO:0040017,GO:0043412,GO:0043170,GO:0030334,GO:0045184,GO:0006464,GO:0036211,GO:…	catalytic activity,protein metabolic process,cellular protein metabolic process,metabolic process,membrane-bounded vesicle,vesicle,regulation of molecular function,response to reactive oxygen species,response to hydrogen peroxide,regulation of catalytic activity,response to cytokine stimulus,epithelium development,organic substance metabolic process,extracellular vesicular exosome,extracellular o…
LNC_007662	XLOC_222852	7.93519	6.76417	0.230351	0.0213636	0.644524	co_expression	ENSOCUG00000010825	EPB41L4A	Ubiquitin-related domain||FERM domain||Band 4.1 domain||FERM central domain||FERM, C-terminal PH-like domain||FERM, N-terminal||FERM adjacent (FA)	GO:0043226,GO:0044424,GO:0005622,GO:0043229,GO:0043228,GO:0043232,GO:0044464,GO:0005623,GO:0005575,GO:0005856	organelle,intracellular part,intracellular,intracellular organelle,non-membrane-bounded organelle,intracellular non-membrane-bounded organelle,cell part,cell,cellular_component,cytoskeleton
LNC_006715	XLOC_194315	0.681597	0.664496	0.0366599	0.0224585	0.644524	co_location	ENSOCUG00000025354	-	THUMP	GO:0003674,GO:0097159,GO:1901363,GO:0005488,GO:0003676,GO:0003723	molecular_function,organic cyclic compound binding,heterocyclic compound binding,binding,nucleic acid binding,RNA binding
LNC_006715	XLOC_194315	0.681597	0.664496	0.0366599	0.0224585	0.644524	co_location	ENSOCUG00000027224	-	AMP-dependent synthetase/ligase	GO:0008152,GO:0003824,GO:0003674,GO:0008150	metabolic process,catalytic activity,molecular_function,biological_process
LNC_006715	XLOC_194315	0.681597	0.664496	0.0366599	0.0224585	0.644524	co_location	ENSOCUG00000025596	-	High mobility group nucleosome-binding domain-containing family	GO:0031490,GO:0044446,GO:0044422,GO:0003682,GO:0043231,GO:0043566,GO:0003674,GO:0043229,GO:0031492,GO:0043227,GO:0000785,GO:0031491,GO:0044427,GO:0043226,GO:0005575,GO:0005694,GO:0005634,GO:0044424,GO:0005622,GO:0003677,GO:0005623,GO:0044464,GO:0097159,GO:1901363,GO:0043228,GO:0043232,GO:0005488,GO:0003676	chromatin DNA binding,intracellular organelle part,organelle part,chromatin binding,intracellular membrane-bounded organelle,structure-specific DNA binding,molecular_function,intracellular organelle,nucleosomal DNA binding,membrane-bounded organelle,chromatin,nucleosome binding,chromosomal part,organelle,cellular_component,chromosome,nucleus,intracellular part,intracellular,DNA binding,cell,cell …
LNC_006715	XLOC_194315	0.681597	0.664496	0.0366599	0.0224585	0.644524	co_location	ENSOCUG00000008067	EEF2K	Protein kinase-like domain||Sel1-like||MHCK/EF2 kinase||Eukaryotic elongation factor 2 kinase	GO:0006796,GO:0006793,GO:0016310,GO:0008152,GO:0004686,GO:0005509,GO:0019220,GO:0051174,GO:0044237,GO:0003824,GO:0046872,GO:0004683,GO:0043169,GO:0006468,GO:0051246,GO:0001932,GO:0019222,GO:0080090,GO:0003674,GO:0042325,GO:0031323,GO:0016740,GO:0032268,GO:0031399,GO:0043167,GO:0031952,GO:0071704,GO:0004674,GO:0060255,GO:0006464,GO:0036211,GO:0019538,GO:0044238,GO:0032559,GO:0030554,GO:0044267,GO:…	phosphate-containing compound metabolic process,phosphorus metabolic process,phosphorylation,metabolic process,elongation factor-2 kinase activity,calcium ion binding,regulation of phosphate metabolic process,regulation of phosphorus metabolic process,cellular metabolic process,catalytic activity,metal ion binding,calmodulin-dependent protein kinase activity,cation binding,protein phosphorylation…
LNC_006715	XLOC_194315	0.681597	0.664496	0.0366599	0.0224585	0.644524	co_location	ENSOCUG00000029062	--	--	--	--
LNC_006715	XLOC_194315	0.681597	0.664496	0.0366599	0.0224585	0.644524	co_location	ENSOCUG00000008073	POLR3E	DNA-directed RNA polymerase III subunit Rpc5	GO:0044424,GO:0043226,GO:0043229,GO:0043227,GO:0043231,GO:0005622,GO:0044446,GO:0044428,GO:0044422,GO:0005634,GO:0044237,GO:0044238,GO:0044260,GO:0009987,GO:0071704,GO:0070013,GO:0043233,GO:0043170,GO:0031974,GO:0031981,GO:0032991,GO:0010467,GO:0008152,GO:0005623,GO:0044464,GO:0005654,GO:0090304,GO:0044451,GO:0006139,GO:0043234,GO:0046483,GO:0006725,GO:0016070,GO:0000428,GO:0030880,GO:0055029,GO:…	intracellular part,organelle,intracellular organelle,membrane-bounded organelle,intracellular membrane-bounded organelle,intracellular,intracellular organelle part,nuclear part,organelle part,nucleus,cellular metabolic process,primary metabolic process,cellular macromolecule metabolic process,cellular process,organic substance metabolic process,intracellular organelle lumen,organelle lumen,macrom…
LNC_006715	XLOC_194315	0.681597	0.664496	0.0366599	0.0224585	0.644524	co_expression	ENSOCUG00000004903	RARA	Retinoic acid receptor||Steroid hormone receptor||Zinc finger, nuclear hormone receptor-type||Orphan nuclear receptor||Retinoid X receptor/HNF4||Nuclear hormone receptor, ligand-binding||Nuclear hormone receptor, ligand-binding, core	GO:0003148,GO:0048545,GO:0006796,GO:0033993,GO:0006793,GO:0071396,GO:0016310,GO:0032496,GO:0060411,GO:0043627,GO:0008152,GO:0003151,GO:0010941,GO:0002237,GO:0003707,GO:0071222,GO:0071383,GO:0043401,GO:0071219,GO:0060010,GO:0046914,GO:0032689,GO:0008134,GO:0071216,GO:0071391,GO:0032680,GO:0032640,GO:0031490,GO:0071706,GO:0001657,GO:0009617,GO:0071300,GO:0044323,GO:0051018,GO:0042981,GO:0003279,GO:…	outflow tract septum morphogenesis,response to steroid hormone stimulus,phosphate-containing compound metabolic process,response to lipid,phosphorus metabolic process,cellular response to lipid,phosphorylation,response to lipopolysaccharide,cardiac septum morphogenesis,response to estrogen stimulus,metabolic process,outflow tract morphogenesis,regulation of cell death,response to molecule of bact…
LNC_006715	XLOC_194315	0.681597	0.664496	0.0366599	0.0224585	0.644524	co_expression	ENSOCUG00000007135	ALS2CR12	t-SNARE	--	--
LNC_010040	XLOC_278820	1.6179	1.46699	0.141261	0.0224641	0.644524	co_location	ENSOCUG00000024692	-	7TM GPCR, olfactory receptor/chemoreceptor Srsx||Olfactory receptor||GPCR, rhodopsin-like, 7TM||G protein-coupled receptor, rhodopsin-like	GO:0016021,GO:0031224,GO:0003674,GO:0044425,GO:0016020,GO:0004871,GO:0060089,GO:0005575,GO:0038023,GO:0008150,GO:0004872,GO:0050794,GO:0051716,GO:0050789,GO:0004930,GO:0009987,GO:0050896,GO:0005623,GO:0004888,GO:0044464,GO:0050906,GO:0007165,GO:0044707,GO:0051606,GO:0065007,GO:0042221,GO:0007186,GO:0044763,GO:0007154,GO:0004984,GO:0050911,GO:0044700,GO:0023052,GO:0007608,GO:0050907,GO:0032501,GO:…	integral to membrane,intrinsic to membrane,molecular_function,membrane part,membrane,signal transducer activity,molecular transducer activity,cellular_component,signaling receptor activity,biological_process,receptor activity,regulation of cellular process,cellular response to stimulus,regulation of biological process,G-protein coupled receptor activity,cellular process,response to stimulus,cell,…
LNC_010040	XLOC_278820	1.6179	1.46699	0.141261	0.0224641	0.644524	co_location	ENSOCUG00000021611	-	7TM GPCR, olfactory receptor/chemoreceptor Srsx||Olfactory receptor||GPCR, rhodopsin-like, 7TM||G protein-coupled receptor, rhodopsin-like	GO:0016021,GO:0031224,GO:0003674,GO:0044425,GO:0016020,GO:0004871,GO:0060089,GO:0005575,GO:0038023,GO:0008150,GO:0004872,GO:0050794,GO:0051716,GO:0050789,GO:0004930,GO:0009987,GO:0050896,GO:0005623,GO:0004888,GO:0044464,GO:0050906,GO:0007165,GO:0044707,GO:0051606,GO:0065007,GO:0042221,GO:0007186,GO:0044763,GO:0007154,GO:0004984,GO:0050911,GO:0044700,GO:0023052,GO:0007608,GO:0050907,GO:0032501,GO:…	integral to membrane,intrinsic to membrane,molecular_function,membrane part,membrane,signal transducer activity,molecular transducer activity,cellular_component,signaling receptor activity,biological_process,receptor activity,regulation of cellular process,cellular response to stimulus,regulation of biological process,G-protein coupled receptor activity,cellular process,response to stimulus,cell,…
LNC_010040	XLOC_278820	1.6179	1.46699	0.141261	0.0224641	0.644524	co_location	ENSOCUG00000025814	-	Olfactory receptor||G protein-coupled receptor, rhodopsin-like||GPCR, rhodopsin-like, 7TM||7TM GPCR, olfactory receptor/chemoreceptor Srsx	GO:0016021,GO:0031224,GO:0003674,GO:0044425,GO:0016020,GO:0004871,GO:0060089,GO:0005575,GO:0038023,GO:0008150,GO:0004872,GO:0050794,GO:0051716,GO:0050789,GO:0004930,GO:0009987,GO:0050896,GO:0005623,GO:0004888,GO:0044464,GO:0050906,GO:0007165,GO:0044707,GO:0051606,GO:0065007,GO:0042221,GO:0007186,GO:0044763,GO:0007154,GO:0004984,GO:0050911,GO:0044700,GO:0023052,GO:0007608,GO:0050907,GO:0032501,GO:…	integral to membrane,intrinsic to membrane,molecular_function,membrane part,membrane,signal transducer activity,molecular transducer activity,cellular_component,signaling receptor activity,biological_process,receptor activity,regulation of cellular process,cellular response to stimulus,regulation of biological process,G-protein coupled receptor activity,cellular process,response to stimulus,cell,…
LNC_010040	XLOC_278820	1.6179	1.46699	0.141261	0.0224641	0.644524	co_location	ENSOCUG00000026824	-	Olfactory receptor||GPCR, rhodopsin-like, 7TM||G protein-coupled receptor, rhodopsin-like||7TM GPCR, olfactory receptor/chemoreceptor Srsx	GO:0016021,GO:0031224,GO:0003674,GO:0044425,GO:0016020,GO:0004871,GO:0060089,GO:0005575,GO:0038023,GO:0008150,GO:0004872,GO:0050794,GO:0051716,GO:0050789,GO:0004930,GO:0009987,GO:0050896,GO:0005623,GO:0004888,GO:0044464,GO:0050906,GO:0007165,GO:0044707,GO:0051606,GO:0065007,GO:0042221,GO:0007186,GO:0044763,GO:0007154,GO:0004984,GO:0050911,GO:0044700,GO:0023052,GO:0007608,GO:0050907,GO:0032501,GO:…	integral to membrane,intrinsic to membrane,molecular_function,membrane part,membrane,signal transducer activity,molecular transducer activity,cellular_component,signaling receptor activity,biological_process,receptor activity,regulation of cellular process,cellular response to stimulus,regulation of biological process,G-protein coupled receptor activity,cellular process,response to stimulus,cell,…
LNC_010040	XLOC_278820	1.6179	1.46699	0.141261	0.0224641	0.644524	co_expression	ENSOCUG00000005072	-	Protein of unknown function DUF167	--	--
LNC_010040	XLOC_278820	1.6179	1.46699	0.141261	0.0224641	0.644524	co_expression	ENSOCUG00000027925	-	Immunoglobulin subtype||Immunoglobulin-like domain||Immunoglobulin subtype 2	GO:0005575,GO:0016020,GO:0044425,GO:0016021,GO:0031224	cellular_component,membrane,membrane part,integral to membrane,intrinsic to membrane
LNC_010040	XLOC_278820	1.6179	1.46699	0.141261	0.0224641	0.644524	co_expression	ENSOCUG00000003476	TCTN2	Domain of unknown function DUF1619	--	--
LNC_010040	XLOC_278820	1.6179	1.46699	0.141261	0.0224641	0.644524	co_expression	ENSOCUG00000024496	-	Leucine-rich repeat	--	--
LNC_010040	XLOC_278820	1.6179	1.46699	0.141261	0.0224641	0.644524	co_expression	ENSOCUG00000025417	-	Protein of unknown function DUF167	--	--
LNC_010040	XLOC_278820	1.6179	1.46699	0.141261	0.0224641	0.644524	co_expression	ENSOCUG00000008253	TFPI	Proteinase inhibitor I2, Kunitz metazoa	GO:0008152,GO:0044421,GO:0005576,GO:0044464,GO:0005623,GO:0005575,GO:0005615,GO:0008150,GO:0003674,GO:0052548,GO:0010951,GO:0052547,GO:0004867,GO:0009986,GO:0010466,GO:0004866,GO:0061135,GO:0030414,GO:0044092,GO:0004857,GO:0019222,GO:0043086,GO:0061134,GO:0030234,GO:0051346,GO:0065009,GO:0051336,GO:0050790,GO:0050789,GO:0065007	metabolic process,extracellular region part,extracellular region,cell part,cell,cellular_component,extracellular space,biological_process,molecular_function,regulation of endopeptidase activity,negative regulation of endopeptidase activity,regulation of peptidase activity,serine-type endopeptidase inhibitor activity,cell surface,negative regulation of peptidase activity,endopeptidase inhibitor ac…
LNC_010040	XLOC_278820	1.6179	1.46699	0.141261	0.0224641	0.644524	co_expression	ENSOCUG00000023327	-	Ribosomal protein L39e domain||Ribosomal protein L39e	GO:0043226,GO:0005737,GO:0044444,GO:0044424,GO:0005622,GO:0043229,GO:0008152,GO:0032991,GO:0030529,GO:0071704,GO:0044238,GO:0005840,GO:0044237,GO:0044267,GO:0044260,GO:0006412,GO:0043170,GO:0019538,GO:0003735,GO:0043228,GO:0043232,GO:0044464,GO:0005623,GO:0010467,GO:0005198,GO:0009059,GO:0034645,GO:0005575,GO:0009987,GO:1901576,GO:0008150,GO:0044249,GO:0009058,GO:0003674	organelle,cytoplasm,cytoplasmic part,intracellular part,intracellular,intracellular organelle,metabolic process,macromolecular complex,ribonucleoprotein complex,organic substance metabolic process,primary metabolic process,ribosome,cellular metabolic process,cellular protein metabolic process,cellular macromolecule metabolic process,translation,macromolecule metabolic process,protein metabolic pr…
LNC_010040	XLOC_278820	1.6179	1.46699	0.141261	0.0224641	0.644524	co_expression	ENSOCUG00000024282	PLEKHB2	Pleckstrin homology domain	--	--
LNC_010040	XLOC_278820	1.6179	1.46699	0.141261	0.0224641	0.644524	co_expression	ENSOCUG00000016000	ZFP69	Krueppel-associated box||Zinc finger, C2H2-like||Zinc finger, C2H2	GO:0005622,GO:0008152,GO:0071704,GO:0044238,GO:0044237,GO:0044260,GO:0043170,GO:0044464,GO:0005623,GO:0010467,GO:0003676,GO:0005488,GO:0009059,GO:0034645,GO:0005575,GO:0009987,GO:1901576,GO:1901363,GO:0008150,GO:0097159,GO:0044249,GO:0009058,GO:0003674,GO:0016070,GO:0006807,GO:0090304,GO:0060255,GO:0006139,GO:0034641,GO:0010468,GO:0006725,GO:0046483,GO:1901360,GO:0006351,GO:2000112,GO:0032774,GO:…	intracellular,metabolic process,organic substance metabolic process,primary metabolic process,cellular metabolic process,cellular macromolecule metabolic process,macromolecule metabolic process,cell part,cell,gene expression,nucleic acid binding,binding,macromolecule biosynthetic process,cellular macromolecule biosynthetic process,cellular_component,cellular process,organic substance biosynthetic…
LNC_010040	XLOC_278820	1.6179	1.46699	0.141261	0.0224641	0.644524	co_expression	ENSOCUG00000025966	-	Immunoglobulin V-set domain||Immunoglobulin-like domain||Immunoglobulin subtype	--	--
LNC_010040	XLOC_278820	1.6179	1.46699	0.141261	0.0224641	0.644524	co_expression	ENSOCUG00000010604	RCAN1	Calcipressin	GO:0005622,GO:0044464,GO:0005623,GO:0003676,GO:0005488,GO:0033173,GO:0005575,GO:0009987,GO:1901363,GO:0008150,GO:0097159,GO:0048016,GO:0003674,GO:0019722,GO:0035556,GO:0019932,GO:0044699,GO:0044763,GO:0050789,GO:0050794,GO:0065007,GO:0050896,GO:0051716,GO:0044700,GO:0023052,GO:0007154,GO:0007165	intracellular,cell part,cell,nucleic acid binding,binding,calcineurin-NFAT signaling cascade,cellular_component,cellular process,heterocyclic compound binding,biological_process,organic cyclic compound binding,inositol phosphate-mediated signaling,molecular_function,calcium-mediated signaling,intracellular signal transduction,second-messenger-mediated signaling,single-organism process,single-orga…
LNC_010040	XLOC_278820	1.6179	1.46699	0.141261	0.0224641	0.644524	co_expression	ENSOCUG00000009413	SGTB	Tetratricopeptide repeat||Tetratricopeptide TPR2||Tetratricopeptide repeat-containing domain||Tetratricopeptide TPR1	--	--
LNC_010040	XLOC_278820	1.6179	1.46699	0.141261	0.0224641	0.644524	co_expression	ENSOCUG00000021523	-	Peptidyl-prolyl cis-trans isomerase, PpiC-type	GO:0008152,GO:0016853,GO:0071704,GO:0003824,GO:0044238,GO:0044237,GO:0044267,GO:0044260,GO:0043170,GO:0019538,GO:0000413,GO:0003755,GO:0016859,GO:0018208,GO:0043412,GO:0006464,GO:0036211,GO:0018193,GO:0009987,GO:0008150,GO:0003674	metabolic process,isomerase activity,organic substance metabolic process,catalytic activity,primary metabolic process,cellular metabolic process,cellular protein metabolic process,cellular macromolecule metabolic process,macromolecule metabolic process,protein metabolic process,protein peptidyl-prolyl isomerization,peptidyl-prolyl cis-trans isomerase activity,cis-trans isomerase activity,peptidyl…
LNC_010040	XLOC_278820	1.6179	1.46699	0.141261	0.0224641	0.644524	co_expression	ENSOCUG00000015502	GPR83	7TM GPCR, olfactory receptor/chemoreceptor Srsx||Neuropeptide Y receptor family||G protein-coupled receptor, rhodopsin-like||GPCR, rhodopsin-like, 7TM	GO:0048545,GO:0014070,GO:0033993,GO:0009725,GO:0009719,GO:0008150,GO:0009987,GO:0051384,GO:0031960,GO:0010033,GO:0004983,GO:0003674,GO:0008188,GO:0008528,GO:0001653,GO:0044699,GO:0030594,GO:0007218,GO:0044763,GO:0005575,GO:0050794,GO:0050789,GO:0065007,GO:0051716,GO:0044700,GO:0023052,GO:0042221,GO:0007165,GO:0007154,GO:0016020,GO:0050896,GO:0007166,GO:0044425,GO:0016021,GO:0004871,GO:0060089,GO:…	response to steroid hormone stimulus,response to organic cyclic compound,response to lipid,response to hormone stimulus,response to endogenous stimulus,biological_process,cellular process,response to glucocorticoid stimulus,response to corticosteroid stimulus,response to organic substance,neuropeptide Y receptor activity,molecular_function,neuropeptide receptor activity,G-protein coupled peptide …
LNC_010040	XLOC_278820	1.6179	1.46699	0.141261	0.0224641	0.644524	co_expression	ENSOCUG00000029321	MPV17	Mpv17/PMP22	GO:0043226,GO:0043227,GO:0005737,GO:0044444,GO:0044424,GO:0005622,GO:0043229,GO:0043231,GO:0044446,GO:0044422,GO:0031090,GO:0005739,GO:0044429,GO:0044464,GO:0005623,GO:0031967,GO:0031975,GO:0031966,GO:0005743,GO:0005740,GO:0019866,GO:0007005,GO:0006996,GO:0005575,GO:0009987,GO:0008150,GO:0042592,GO:0071840,GO:0016043,GO:0000002,GO:0065008,GO:0044699,GO:0016020,GO:0044763,GO:0065007,GO:0044425,GO:…	organelle,membrane-bounded organelle,cytoplasm,cytoplasmic part,intracellular part,intracellular,intracellular organelle,intracellular membrane-bounded organelle,intracellular organelle part,organelle part,organelle membrane,mitochondrion,mitochondrial part,cell part,cell,organelle envelope,envelope,mitochondrial membrane,mitochondrial inner membrane,mitochondrial envelope,organelle inner membran…
LNC_010040	XLOC_278820	1.6179	1.46699	0.141261	0.0224641	0.644524	co_expression	ENSOCUG00000013720	CLYBL	Pyruvate/Phosphoenolpyruvate kinase-like domain||Citrate lyase beta subunit-like||HpcH/HpaI aldolase/citrate lyase domain	GO:0003824,GO:0044444,GO:0005737,GO:0005739,GO:0004474,GO:0043226,GO:0005622,GO:0043229,GO:0005488,GO:0044424,GO:0043167,GO:0046912,GO:0043227,GO:0043231,GO:0003674,GO:0016740,GO:0016746,GO:0000287,GO:0046872,GO:0043169,GO:0044464,GO:0005623,GO:0005575	catalytic activity,cytoplasmic part,cytoplasm,mitochondrion,malate synthase activity,organelle,intracellular,intracellular organelle,binding,intracellular part,ion binding,transferase activity, transferring acyl groups, acyl groups converted into alkyl on transfer,membrane-bounded organelle,intracellular membrane-bounded organelle,molecular_function,transferase activity,transferase activity, tran…
LNC_010040	XLOC_278820	1.6179	1.46699	0.141261	0.0224641	0.644524	co_expression	ENSOCUG00000015932	SYN2	Synapsin||Synapsin, pre-ATP-grasp domain||Pre-ATP-grasp domain||Synapsin, ATP-binding domain||ATP-grasp fold, RimK-type	GO:0003824,GO:0031988,GO:0032991,GO:0012506,GO:0031982,GO:0044444,GO:0036094,GO:0005737,GO:0030659,GO:0043234,GO:0044433,GO:0017076,GO:0035639,GO:0043168,GO:0032550,GO:0001883,GO:0032549,GO:0001882,GO:0031090,GO:0043209,GO:0032555,GO:0043226,GO:0032553,GO:0097159,GO:1901363,GO:0030665,GO:0030662,GO:0030672,GO:0000166,GO:1901265,GO:0005622,GO:0043229,GO:0031201,GO:0030554,GO:0043228,GO:0043232,GO:…	catalytic activity,membrane-bounded vesicle,macromolecular complex,vesicle membrane,vesicle,cytoplasmic part,small molecule binding,cytoplasm,cytoplasmic vesicle membrane,protein complex,cytoplasmic vesicle part,purine nucleotide binding,purine ribonucleoside triphosphate binding,anion binding,purine ribonucleoside binding,purine nucleoside binding,ribonucleoside binding,nucleoside binding,organe…
LNC_010040	XLOC_278820	1.6179	1.46699	0.141261	0.0224641	0.644524	co_expression	ENSOCUG00000002800	KIF12	Kinesin motor domain||P-loop containing nucleoside triphosphate hydrolase	GO:0003824,GO:0032991,GO:0036094,GO:0043234,GO:0017076,GO:0035639,GO:0043168,GO:0032550,GO:0001883,GO:0032549,GO:0001882,GO:0017111,GO:0032555,GO:0043226,GO:0032553,GO:0097159,GO:1901363,GO:0016787,GO:0003774,GO:0016462,GO:0016818,GO:0016817,GO:0000166,GO:1901265,GO:0007018,GO:0005622,GO:0003777,GO:0043229,GO:0030554,GO:0043228,GO:0043232,GO:0008150,GO:0005524,GO:0015631,GO:0005488,GO:0032559,GO:…	catalytic activity,macromolecular complex,small molecule binding,protein complex,purine nucleotide binding,purine ribonucleoside triphosphate binding,anion binding,purine ribonucleoside binding,purine nucleoside binding,ribonucleoside binding,nucleoside binding,nucleoside-triphosphatase activity,purine ribonucleotide binding,organelle,ribonucleotide binding,organic cyclic compound binding,heteroc…
LNC_010040	XLOC_278820	1.6179	1.46699	0.141261	0.0224641	0.644524	co_expression	ENSOCUG00000012256	TRPC4	Transient receptor potential channel||Transient receptor potential channel, canonical 4||Ankyrin repeat-containing domain||Ion transport domain||Transient receptor potential channel, canonical||Transient receptor ion channel domain||Ankyrin repeat	GO:0032991,GO:0043178,GO:0044444,GO:0070679,GO:0036094,GO:0005737,GO:0043234,GO:0043168,GO:0043226,GO:0015279,GO:0005622,GO:0043229,GO:0005901,GO:0043228,GO:0043232,GO:0008150,GO:0005488,GO:0008013,GO:0044424,GO:0043167,GO:0009987,GO:0005856,GO:0014051,GO:0042063,GO:0071702,GO:0003674,GO:0015812,GO:0055085,GO:0034220,GO:0010001,GO:0044765,GO:0008324,GO:0022890,GO:0030863,GO:0051234,GO:0005938,GO:…	macromolecular complex,alcohol binding,cytoplasmic part,inositol 1,4,5 trisphosphate binding,small molecule binding,cytoplasm,protein complex,anion binding,organelle,store-operated calcium channel activity,intracellular,intracellular organelle,caveola,non-membrane-bounded organelle,intracellular non-membrane-bounded organelle,biological_process,binding,beta-catenin binding,intracellular part,ion …
LNC_010040	XLOC_278820	1.6179	1.46699	0.141261	0.0224641	0.644524	co_expression	ENSOCUG00000011908	ARPC3	Actin-related protein 2/3 complex subunit 3	GO:0031988,GO:0032991,GO:0031982,GO:0070062,GO:0043230,GO:0065010,GO:0005737,GO:0043234,GO:0044421,GO:0043226,GO:0005198,GO:0005576,GO:0005622,GO:0043229,GO:0043228,GO:0043232,GO:0008150,GO:0031252,GO:0032273,GO:0005488,GO:0044424,GO:0015629,GO:0009987,GO:0005925,GO:0005924,GO:0005856,GO:0030055,GO:0043227,GO:0032535,GO:0044446,GO:0051495,GO:0044422,GO:0030838,GO:0090066,GO:0008092,GO:0031334,GO:…	membrane-bounded vesicle,macromolecular complex,vesicle,extracellular vesicular exosome,extracellular organelle,extracellular membrane-bounded organelle,cytoplasm,protein complex,extracellular region part,organelle,structural molecule activity,extracellular region,intracellular,intracellular organelle,non-membrane-bounded organelle,intracellular non-membrane-bounded organelle,biological_process,c…
LNC_010040	XLOC_278820	1.6179	1.46699	0.141261	0.0224641	0.644524	co_expression	ENSOCUG00000025435	-	Uncharacterised protein family UPF0561	--	--
LNC_010040	XLOC_278820	1.6179	1.46699	0.141261	0.0224641	0.644524	co_expression	ENSOCUG00000001774	-	Arf GTPase activating protein	GO:0008152,GO:0065009,GO:0050790,GO:0071704,GO:0030234,GO:0044238,GO:0044237,GO:0043085,GO:0044093,GO:0044710,GO:0008150,GO:0005488,GO:0043167,GO:0051336,GO:0009987,GO:0008047,GO:0051345,GO:0019222,GO:0003674,GO:0019220,GO:0051174,GO:0044281,GO:0006793,GO:1901564,GO:0006796,GO:0031323,GO:1901565,GO:0060589,GO:0080090,GO:0030695,GO:0031329,GO:0043547,GO:0046039,GO:1901068,GO:1901136,GO:0009141,GO:…	metabolic process,regulation of molecular function,regulation of catalytic activity,organic substance metabolic process,enzyme regulator activity,primary metabolic process,cellular metabolic process,positive regulation of catalytic activity,positive regulation of molecular function,single-organism metabolic process,biological_process,binding,ion binding,regulation of hydrolase activity,cellular p…
LNC_010040	XLOC_278820	1.6179	1.46699	0.141261	0.0224641	0.644524	co_expression	ENSOCUG00000002319	--	--	GO:0008150,GO:0009987,GO:0006974,GO:0033554,GO:0006950,GO:0051726,GO:0007049,GO:0044699,GO:0044763,GO:0050794,GO:0050789,GO:0065007,GO:0051716,GO:0050896	biological_process,cellular process,response to DNA damage stimulus,cellular response to stress,response to stress,regulation of cell cycle,cell cycle,single-organism process,single-organism cellular process,regulation of cellular process,regulation of biological process,biological regulation,cellular response to stimulus,response to stimulus
LNC_010040	XLOC_278820	1.6179	1.46699	0.141261	0.0224641	0.644524	co_expression	ENSOCUG00000007757	LHX2	Zinc finger, LIM-type||Homeobox domain||Homeodomain-like	GO:0008152,GO:0065009,GO:0051100,GO:2000677,GO:0060429,GO:0071704,GO:0051101,GO:0044238,GO:0051098,GO:0044237,GO:2000678,GO:0043392,GO:0043170,GO:0002009,GO:0043226,GO:0097159,GO:1901363,GO:0044092,GO:0044260,GO:1901576,GO:0009058,GO:0060562,GO:0009792,GO:0005622,GO:0009888,GO:0043229,GO:0044249,GO:0008150,GO:0035239,GO:0048589,GO:0016331,GO:0005488,GO:0043009,GO:0048729,GO:0048598,GO:0044424,GO:…	metabolic process,regulation of molecular function,negative regulation of binding,regulation of transcription regulatory region DNA binding,epithelium development,organic substance metabolic process,regulation of DNA binding,primary metabolic process,regulation of binding,cellular metabolic process,negative regulation of transcription regulatory region DNA binding,negative regulation of DNA bindi…
LNC_006810	XLOC_196446	8.83841	2.80257	1.65703	0.0234069	0.644524	co_expression	ENSOCUG00000010456	RASGEF1B	Ras-like guanine nucleotide exchange factor, N-terminal||Ras guanine nucleotide exchange factor domain||Ras guanine-nucleotide exchange factors catalytic domain	GO:0044238,GO:0071704,GO:0008152,GO:0044237,GO:0003674,GO:0009056,GO:0005622,GO:1901575,GO:0006807,GO:0044710,GO:1901360,GO:1901564,GO:0006725,GO:0034641,GO:0044248,GO:0046483,GO:1901136,GO:0035556,GO:0006139,GO:0008150,GO:1901135,GO:0031323,GO:0080090,GO:0046128,GO:0042278,GO:0006793,GO:0019222,GO:0009119,GO:0044281,GO:1901565,GO:0009117,GO:0009987,GO:0006753,GO:0019637,GO:0006796,GO:0055086,GO:…	primary metabolic process,organic substance metabolic process,metabolic process,cellular metabolic process,molecular_function,catabolic process,intracellular,organic substance catabolic process,nitrogen compound metabolic process,single-organism metabolic process,organic cyclic compound metabolic process,organonitrogen compound metabolic process,cellular aromatic compound metabolic process,cellul…
LNC_000801	XLOC_028824	8.89413	5.94107	0.58213	0.0239129	0.644524	co_location	ENSOCUG00000005304	-	Ribosomal protein S17e	GO:0008152,GO:0032991,GO:0044237,GO:0003674,GO:0005737,GO:0043229,GO:0071704,GO:0019538,GO:0044238,GO:0044267,GO:0043170,GO:0043226,GO:0005575,GO:0005198,GO:0008150,GO:0044260,GO:0044424,GO:0009059,GO:0005622,GO:0034645,GO:0044249,GO:1901576,GO:0003735,GO:0009987,GO:0044444,GO:0009058,GO:0005840,GO:0005623,GO:0044464,GO:0010467,GO:0030529,GO:0006412,GO:0043228,GO:0043232	metabolic process,macromolecular complex,cellular metabolic process,molecular_function,cytoplasm,intracellular organelle,organic substance metabolic process,protein metabolic process,primary metabolic process,cellular protein metabolic process,macromolecule metabolic process,organelle,cellular_component,structural molecule activity,biological_process,cellular macromolecule metabolic process,intra…
LNC_000801	XLOC_028824	8.89413	5.94107	0.58213	0.0239129	0.644524	co_location	ENSOCUG00000002574	STEAP4	Pyrroline-5-carboxylate reductase, catalytic, N-terminal||Acetohydroxy acid isomeroreductase, catalytic||Ferric reductase transmembrane component-like domain||6-phosphogluconate dehydrogenase, NADP-binding	GO:0016491,GO:0055114,GO:0008152,GO:0044710,GO:0008823,GO:0052851,GO:0015677,GO:0035434,GO:0016723,GO:0003824,GO:0016722,GO:0016021,GO:0006825,GO:0031224,GO:0043231,GO:0045444,GO:0003674,GO:0005737,GO:0043229,GO:0030154,GO:0044425,GO:0016020,GO:0043227,GO:0048869,GO:0043226,GO:0000041,GO:0005575,GO:0005794,GO:0008150,GO:0070062,GO:0043230,GO:0065010,GO:0031988,GO:0044424,GO:0005622,GO:0031982,GO:…	oxidoreductase activity,oxidation-reduction process,metabolic process,single-organism metabolic process,cupric reductase activity,ferric-chelate reductase (NADPH) activity,copper ion import,copper ion transmembrane transport,oxidoreductase activity, oxidizing metal ions, NAD or NADP as acceptor,catalytic activity,oxidoreductase activity, oxidizing metal ions,integral to membrane,copper ion transp…
LNC_000801	XLOC_028824	8.89413	5.94107	0.58213	0.0239129	0.644524	co_expression	ENSOCUG00000004095	-	P-loop containing nucleoside triphosphate hydrolase||Helicase, C-terminal||RNA helicase, DEAD-box type, Q motif||DEAD/DEAH box helicase domain||Helicase superfamily 1/2, ATP-binding domain	GO:0036094,GO:0017076,GO:0035639,GO:0043168,GO:0032550,GO:0001883,GO:0032549,GO:0001882,GO:0032555,GO:0032553,GO:0097159,GO:1901363,GO:0000166,GO:1901265,GO:0030554,GO:0005524,GO:0005488,GO:0032559,GO:0043167,GO:0003676,GO:0003674	small molecule binding,purine nucleotide binding,purine ribonucleoside triphosphate binding,anion binding,purine ribonucleoside binding,purine nucleoside binding,ribonucleoside binding,nucleoside binding,purine ribonucleotide binding,ribonucleotide binding,organic cyclic compound binding,heterocyclic compound binding,nucleotide binding,nucleoside phosphate binding,adenyl nucleotide binding,ATP bi…
LNC_000801	XLOC_028824	8.89413	5.94107	0.58213	0.0239129	0.644524	co_expression	ENSOCUG00000009022	IST1	Domain of unknown function DUF292, eukaryotic	GO:0019538,GO:0044267,GO:0008152,GO:0031988,GO:0031982,GO:0044444,GO:0071704,GO:0070062,GO:0043230,GO:0065010,GO:0019904,GO:0051246,GO:0044238,GO:0032268,GO:0044237,GO:0005737,GO:0015031,GO:0043170,GO:0045184,GO:0019069,GO:0046745,GO:0044421,GO:0043226,GO:0030162,GO:0005576,GO:0044260,GO:0090541,GO:0005622,GO:0043229,GO:0043228,GO:0043232,GO:0008150,GO:0048589,GO:0009838,GO:0005488,GO:0051247,GO:…	protein metabolic process,cellular protein metabolic process,metabolic process,membrane-bounded vesicle,vesicle,cytoplasmic part,organic substance metabolic process,extracellular vesicular exosome,extracellular organelle,extracellular membrane-bounded organelle,protein domain specific binding,regulation of protein metabolic process,primary metabolic process,regulation of cellular protein metaboli…
LNC_000801	XLOC_028824	8.89413	5.94107	0.58213	0.0239129	0.644524	co_expression	ENSOCUG00000021391	DDOST	Dolichyl-diphosphooligosaccharide--protein glycosyltransferase subunit WBP1	GO:0003824,GO:0019538,GO:0044267,GO:0008152,GO:0032991,GO:0018279,GO:0034097,GO:0018196,GO:0044444,GO:0071704,GO:0004576,GO:0004579,GO:0044238,GO:0044237,GO:0005737,GO:0043234,GO:0043412,GO:0043170,GO:0006464,GO:0036211,GO:0031090,GO:0043226,GO:0006487,GO:0044260,GO:1901576,GO:0009058,GO:0005622,GO:0043229,GO:0044249,GO:0008150,GO:0042110,GO:0044424,GO:0045321,GO:0009987,GO:0009059,GO:0018193,GO:…	catalytic activity,protein metabolic process,cellular protein metabolic process,metabolic process,macromolecular complex,protein N-linked glycosylation via asparagine,response to cytokine stimulus,peptidyl-asparagine modification,cytoplasmic part,organic substance metabolic process,oligosaccharyl transferase activity,dolichyl-diphosphooligosaccharide-protein glycotransferase activity,primary meta…
LNC_000801	XLOC_028824	8.89413	5.94107	0.58213	0.0239129	0.644524	co_expression	ENSOCUG00000002428	PRADC1	Protease-associated domain, PA	GO:0043226,GO:0043227,GO:0031988,GO:0070062,GO:0043230,GO:0065010,GO:0031982,GO:0044421,GO:0005576,GO:0005575	organelle,membrane-bounded organelle,membrane-bounded vesicle,extracellular vesicular exosome,extracellular organelle,extracellular membrane-bounded organelle,vesicle,extracellular region part,extracellular region,cellular_component
LNC_000801	XLOC_028824	8.89413	5.94107	0.58213	0.0239129	0.644524	co_expression	ENSOCUG00000013737	RBM25	PWI domain||RNA recognition motif domain	GO:0008152,GO:0071704,GO:0044238,GO:0044237,GO:0016607,GO:0043170,GO:0043067,GO:0042981,GO:0043226,GO:0097159,GO:1901363,GO:0016604,GO:0044260,GO:0010941,GO:0044451,GO:0005622,GO:0043229,GO:0003723,GO:0008150,GO:0050684,GO:0048024,GO:0005488,GO:0006915,GO:0003729,GO:0044424,GO:0012501,GO:0009987,GO:0003676,GO:0043227,GO:0044446,GO:0008219,GO:0016265,GO:0019222,GO:0044422,GO:0043231,GO:0003674,GO:…	metabolic process,organic substance metabolic process,primary metabolic process,cellular metabolic process,nuclear speck,macromolecule metabolic process,regulation of programmed cell death,regulation of apoptotic process,organelle,organic cyclic compound binding,heterocyclic compound binding,nuclear body,cellular macromolecule metabolic process,regulation of cell death,nucleoplasm part,intracellu…
LNC_000801	XLOC_028824	8.89413	5.94107	0.58213	0.0239129	0.644524	co_expression	ENSOCUG00000003245	RACK1	WD40 repeat||G-protein beta WD-40 repeat||WD40-repeat-containing domain	GO:0019538,GO:0044267,GO:0006412,GO:0043028,GO:0008152,GO:0031988,GO:2001244,GO:0031982,GO:0065009,GO:0050790,GO:0042996,GO:0044444,GO:0071704,GO:0070062,GO:0043230,GO:0065010,GO:0019904,GO:0051246,GO:0043281,GO:0030234,GO:0061134,GO:0044238,GO:0043068,GO:0016504,GO:2000116,GO:0033137,GO:0016505,GO:0010952,GO:0051248,GO:0030335,GO:0032268,GO:0044237,GO:2000147,GO:0005737,GO:0051272,GO:0052547,GO:…	protein metabolic process,cellular protein metabolic process,translation,cysteine-type endopeptidase regulator activity involved in apoptotic process,metabolic process,membrane-bounded vesicle,positive regulation of intrinsic apoptotic signaling pathway,vesicle,regulation of molecular function,regulation of catalytic activity,regulation of Golgi to plasma membrane protein transport,cytoplasmic pa…
LNC_000801	XLOC_028824	8.89413	5.94107	0.58213	0.0239129	0.644524	co_expression	ENSOCUG00000017177	WBP11	WW domain binding protein 11	GO:0043226,GO:0043227,GO:0005737,GO:0044444,GO:0044424,GO:0005622,GO:0043229,GO:0043231,GO:0044446,GO:0044422,GO:0008152,GO:0071704,GO:0044238,GO:0044237,GO:0003723,GO:0044260,GO:0043170,GO:0031974,GO:0070013,GO:0043233,GO:0005634,GO:0005829,GO:0044464,GO:0044428,GO:0005623,GO:0031981,GO:0006396,GO:0010467,GO:0044451,GO:0003676,GO:0019888,GO:0005515,GO:0019208,GO:0005488,GO:0005654,GO:0016607,GO:…	organelle,membrane-bounded organelle,cytoplasm,cytoplasmic part,intracellular part,intracellular,intracellular organelle,intracellular membrane-bounded organelle,intracellular organelle part,organelle part,metabolic process,organic substance metabolic process,primary metabolic process,cellular metabolic process,RNA binding,cellular macromolecule metabolic process,macromolecule metabolic process,m…
LNC_000801	XLOC_028824	8.89413	5.94107	0.58213	0.0239129	0.644524	co_expression	ENSOCUG00000011898	-	Nucleic acid-binding, OB-fold||Exosome complex component CSL4	GO:0032991,GO:0043234,GO:0097159,GO:1901363,GO:0000178,GO:0005622,GO:0003723,GO:0005488,GO:0044424,GO:0003676,GO:0003674,GO:0044464,GO:0005623,GO:0005575	macromolecular complex,protein complex,organic cyclic compound binding,heterocyclic compound binding,exosome (RNase complex),intracellular,RNA binding,binding,intracellular part,nucleic acid binding,molecular_function,cell part,cell,cellular_component
LNC_000801	XLOC_028824	8.89413	5.94107	0.58213	0.0239129	0.644524	co_expression	ENSOCUG00000012476	-	Ribosomal protein S8e||Ribosomal protein S8e/ribosomal biogenesis NSA2	GO:0043226,GO:0005737,GO:0044444,GO:0044424,GO:0005622,GO:0043229,GO:0008152,GO:0032991,GO:0030529,GO:0071704,GO:0044238,GO:0005840,GO:0044237,GO:0044267,GO:0044260,GO:0006412,GO:0043170,GO:0019538,GO:0003735,GO:0043228,GO:0043232,GO:0044464,GO:0005623,GO:0010467,GO:0005198,GO:0009059,GO:0034645,GO:0005575,GO:0009987,GO:1901576,GO:0008150,GO:0044249,GO:0009058,GO:0003674	organelle,cytoplasm,cytoplasmic part,intracellular part,intracellular,intracellular organelle,metabolic process,macromolecular complex,ribonucleoprotein complex,organic substance metabolic process,primary metabolic process,ribosome,cellular metabolic process,cellular protein metabolic process,cellular macromolecule metabolic process,translation,macromolecule metabolic process,protein metabolic pr…
LNC_000801	XLOC_028824	8.89413	5.94107	0.58213	0.0239129	0.644524	co_expression	ENSOCUG00000001807	EVI5	Rab-GTPase-TBC domain	GO:0008152,GO:0065009,GO:0050790,GO:0044444,GO:0071704,GO:0030234,GO:0044238,GO:0044237,GO:0005737,GO:0043085,GO:0044093,GO:0044710,GO:0005622,GO:0008150,GO:0005488,GO:0044424,GO:0019899,GO:0051336,GO:0009987,GO:0008047,GO:0051345,GO:0019222,GO:0046907,GO:0003674,GO:0019220,GO:0051174,GO:0017137,GO:0051649,GO:0051020,GO:0044281,GO:0044765,GO:0017016,GO:0006793,GO:1901564,GO:0006796,GO:0051234,GO:…	metabolic process,regulation of molecular function,regulation of catalytic activity,cytoplasmic part,organic substance metabolic process,enzyme regulator activity,primary metabolic process,cellular metabolic process,cytoplasm,positive regulation of catalytic activity,positive regulation of molecular function,single-organism metabolic process,intracellular,biological_process,binding,intracellular …
LNC_000801	XLOC_028824	8.89413	5.94107	0.58213	0.0239129	0.644524	co_expression	ENSOCUG00000020959	EEF1G	Glutathione S-transferase, N-terminal||Thioredoxin-like fold||Translation elongation factor EF1B, gamma chain, conserved||Glutathione S-transferase, C-terminal||Glutathione S-transferase, C-terminal-like	GO:0019538,GO:0044267,GO:0006412,GO:0008152,GO:0071704,GO:0044238,GO:0044237,GO:0008135,GO:0043170,GO:0003746,GO:0097159,GO:1901363,GO:0006414,GO:0044260,GO:1901576,GO:0009058,GO:0003723,GO:0044249,GO:0008150,GO:0005488,GO:0009987,GO:0003676,GO:0009059,GO:0034645,GO:0003674,GO:0010467	protein metabolic process,cellular protein metabolic process,translation,metabolic process,organic substance metabolic process,primary metabolic process,cellular metabolic process,translation factor activity, nucleic acid binding,macromolecule metabolic process,translation elongation factor activity,organic cyclic compound binding,heterocyclic compound binding,translational elongation,cellular ma…
LNC_000801	XLOC_028824	8.89413	5.94107	0.58213	0.0239129	0.644524	co_expression	ENSOCUG00000004927	BCAS1	-	GO:0031988,GO:0031982,GO:0070062,GO:0043230,GO:0065010,GO:0044421,GO:0043226,GO:0005576,GO:0043227,GO:0005575	membrane-bounded vesicle,vesicle,extracellular vesicular exosome,extracellular organelle,extracellular membrane-bounded organelle,extracellular region part,organelle,extracellular region,membrane-bounded organelle,cellular_component
LNC_000801	XLOC_028824	8.89413	5.94107	0.58213	0.0239129	0.644524	co_expression	ENSOCUG00000017133	GDPD2	Glycerophosphodiester phosphodiesterase domain||PLC-like phosphodiesterase, TIM beta/alpha-barrel domain	GO:0003824,GO:0008152,GO:0032991,GO:0071704,GO:0044238,GO:0043234,GO:0043226,GO:0016787,GO:0044710,GO:0005622,GO:0043229,GO:0043228,GO:0043232,GO:0008150,GO:0090527,GO:0031252,GO:0044424,GO:0015629,GO:0009987,GO:0008889,GO:0005856,GO:0005884,GO:0044446,GO:0006629,GO:0044422,GO:0003674,GO:0030027,GO:0045595,GO:0045669,GO:0045597,GO:0044430,GO:0051094,GO:0001649,GO:0048522,GO:0043933,GO:0045667,GO:…	catalytic activity,metabolic process,macromolecular complex,organic substance metabolic process,primary metabolic process,protein complex,organelle,hydrolase activity,single-organism metabolic process,intracellular,intracellular organelle,non-membrane-bounded organelle,intracellular non-membrane-bounded organelle,biological_process,actin filament reorganization,cell leading edge,intracellular par…
LNC_000801	XLOC_028824	8.89413	5.94107	0.58213	0.0239129	0.644524	co_expression	ENSOCUG00000027837	-	Ribosomal protein L38e	GO:0008152,GO:0032991,GO:0044237,GO:0003674,GO:0005737,GO:0043229,GO:0071704,GO:0019538,GO:0044238,GO:0044267,GO:0043170,GO:0043226,GO:0005575,GO:0005198,GO:0008150,GO:0044260,GO:0044424,GO:0009059,GO:0005622,GO:0034645,GO:0044249,GO:1901576,GO:0003735,GO:0009987,GO:0044444,GO:0009058,GO:0005840,GO:0005623,GO:0044464,GO:0010467,GO:0030529,GO:0006412,GO:0043228,GO:0043232	metabolic process,macromolecular complex,cellular metabolic process,molecular_function,cytoplasm,intracellular organelle,organic substance metabolic process,protein metabolic process,primary metabolic process,cellular protein metabolic process,macromolecule metabolic process,organelle,cellular_component,structural molecule activity,biological_process,cellular macromolecule metabolic process,intra…
LNC_000801	XLOC_028824	8.89413	5.94107	0.58213	0.0239129	0.644524	co_expression	ENSOCUG00000025056	ECH1	Crotonase superfamily||ClpP/crotonase-like domain	GO:0003824,GO:0008152,GO:0031988,GO:0031982,GO:0044444,GO:0070062,GO:0043230,GO:0065010,GO:0005737,GO:0005739,GO:0044421,GO:0043226,GO:0005576,GO:0005622,GO:0043229,GO:0008150,GO:0005488,GO:0044424,GO:0043227,GO:0043231,GO:0003674,GO:0005515,GO:0005102,GO:0044464,GO:0005623,GO:0005575,GO:0016020	catalytic activity,metabolic process,membrane-bounded vesicle,vesicle,cytoplasmic part,extracellular vesicular exosome,extracellular organelle,extracellular membrane-bounded organelle,cytoplasm,mitochondrion,extracellular region part,organelle,extracellular region,intracellular,intracellular organelle,biological_process,binding,intracellular part,membrane-bounded organelle,intracellular membrane-…
LNC_000801	XLOC_028824	8.89413	5.94107	0.58213	0.0239129	0.644524	co_expression	ENSOCUG00000008481	EEF1A1	Translation elongation factor EF1A, eukaryotic/archaeal||Translation protein, beta-barrel domain||Translation elongation factor EFTu/EF1A, C-terminal||Translation elongation factor EF1A/initiation factor IF2gamma, C-terminal||Translation elongation factor EFTu/EF1A, domain 2||Elongation factor, GTP-binding domain||P-loop containing nucleoside triphosphate hydrolase	GO:0043226,GO:0043227,GO:0005737,GO:0044444,GO:0044424,GO:0005622,GO:0043229,GO:0031988,GO:0070062,GO:0043230,GO:0065010,GO:0043231,GO:0031982,GO:0044446,GO:0044422,GO:0008152,GO:0071704,GO:0003824,GO:0044421,GO:0044238,GO:0044237,GO:0044267,GO:0003723,GO:0044260,GO:0006412,GO:0043170,GO:0005730,GO:0031974,GO:0070013,GO:0043233,GO:0019538,GO:0005576,GO:0019899,GO:0043228,GO:0043232,GO:0005634,GO:…	organelle,membrane-bounded organelle,cytoplasm,cytoplasmic part,intracellular part,intracellular,intracellular organelle,membrane-bounded vesicle,extracellular vesicular exosome,extracellular organelle,extracellular membrane-bounded organelle,intracellular membrane-bounded organelle,vesicle,intracellular organelle part,organelle part,metabolic process,organic substance metabolic process,catalytic…
LNC_000801	XLOC_028824	8.89413	5.94107	0.58213	0.0239129	0.644524	co_expression	ENSOCUG00000008986	SBF2	SBF1/SBF2 domain||DENN domain||dDENN domain||Myotubularin-like phosphatase domain||Protein-tyrosine phosphatase-like||uDENN domain||Pleckstrin homology domain||GRAM domain	GO:0008152,GO:0065009,GO:0050790,GO:0044444,GO:0071704,GO:0030234,GO:0044238,GO:0044237,GO:0005737,GO:0019208,GO:0043168,GO:0031090,GO:0043226,GO:0043085,GO:0044093,GO:0044710,GO:0005622,GO:0043229,GO:0008150,GO:0008289,GO:0005488,GO:0044424,GO:0043167,GO:0019899,GO:0051336,GO:0009987,GO:0051345,GO:0043227,GO:0044446,GO:0019222,GO:0044422,GO:0043231,GO:0003674,GO:0019220,GO:0051174,GO:0044281,GO:…	metabolic process,regulation of molecular function,regulation of catalytic activity,cytoplasmic part,organic substance metabolic process,enzyme regulator activity,primary metabolic process,cellular metabolic process,cytoplasm,phosphatase regulator activity,anion binding,organelle membrane,organelle,positive regulation of catalytic activity,positive regulation of molecular function,single-organism…
LNC_000801	XLOC_028824	8.89413	5.94107	0.58213	0.0239129	0.644524	co_expression	ENSOCUG00000009121	RCOR3	SANT/Myb domain||ELM2 domain||Homeodomain-like	GO:0043226,GO:0097159,GO:1901363,GO:0005622,GO:0043229,GO:0005488,GO:0044424,GO:0003676,GO:0043227,GO:0043231,GO:0003674,GO:0005634,GO:0044464,GO:0003677,GO:0005623,GO:0005575	organelle,organic cyclic compound binding,heterocyclic compound binding,intracellular,intracellular organelle,binding,intracellular part,nucleic acid binding,membrane-bounded organelle,intracellular membrane-bounded organelle,molecular_function,nucleus,cell part,DNA binding,cell,cellular_component
LNC_000801	XLOC_028824	8.89413	5.94107	0.58213	0.0239129	0.644524	co_expression	ENSOCUG00000017964	TBCC	CARP motif||Tubulin binding cofactor C-like domain	GO:0003824,GO:0019538,GO:0044267,GO:0008152,GO:0044444,GO:0071704,GO:0044238,GO:0044237,GO:0005737,GO:0043170,GO:0006457,GO:0017111,GO:0043226,GO:0016787,GO:0016462,GO:0044260,GO:0016818,GO:0016817,GO:0005622,GO:0043229,GO:0008150,GO:0015631,GO:0005488,GO:0044424,GO:0003924,GO:0009987,GO:0007023,GO:0032391,GO:0043227,GO:0072668,GO:0008092,GO:0043231,GO:0003674,GO:0031513,GO:0072372,GO:0005515,GO:…	catalytic activity,protein metabolic process,cellular protein metabolic process,metabolic process,cytoplasmic part,organic substance metabolic process,primary metabolic process,cellular metabolic process,cytoplasm,macromolecule metabolic process,protein folding,nucleoside-triphosphatase activity,organelle,hydrolase activity,pyrophosphatase activity,cellular macromolecule metabolic process,hydrola…
LNC_000801	XLOC_028824	8.89413	5.94107	0.58213	0.0239129	0.644524	co_expression	ENSOCUG00000017511	RPS8	Ribosomal protein S8e/ribosomal biogenesis NSA2||Ribosomal protein S8e	GO:0043226,GO:0043227,GO:0005737,GO:0044444,GO:0044424,GO:0005622,GO:0043229,GO:0031988,GO:0070062,GO:0043230,GO:0065010,GO:0043231,GO:0031982,GO:0044446,GO:0044422,GO:0008152,GO:0032991,GO:0030529,GO:0044391,GO:0071704,GO:0044421,GO:0044238,GO:0005840,GO:0044237,GO:0044267,GO:0003723,GO:0005783,GO:0044260,GO:0006412,GO:0043170,GO:0019538,GO:0003735,GO:0005576,GO:0043228,GO:0043232,GO:0005634,GO:…	organelle,membrane-bounded organelle,cytoplasm,cytoplasmic part,intracellular part,intracellular,intracellular organelle,membrane-bounded vesicle,extracellular vesicular exosome,extracellular organelle,extracellular membrane-bounded organelle,intracellular membrane-bounded organelle,vesicle,intracellular organelle part,organelle part,metabolic process,macromolecular complex,ribonucleoprotein comp…
LNC_000801	XLOC_028824	8.89413	5.94107	0.58213	0.0239129	0.644524	co_expression	ENSOCUG00000015553	KARS	Aspartyl/Asparaginyl-tRNA synthetase, class IIb||OB-fold nucleic acid binding domain, AA-tRNA synthetase-type||Nucleic acid-binding, OB-fold||Aminoacyl-tRNA synthetase, class II||Aminoacyl-tRNA synthetase, class II (D/K/N)||Lysyl-tRNA synthetase, class II, C-terminal	GO:0043226,GO:0043227,GO:0005737,GO:0044444,GO:0044424,GO:0005622,GO:0043229,GO:0043231,GO:0008152,GO:0032991,GO:0071704,GO:0003824,GO:0044421,GO:0044238,GO:0044237,GO:0044267,GO:0044260,GO:0006412,GO:0043170,GO:0015031,GO:0019538,GO:0045184,GO:0005576,GO:0005739,GO:0005634,GO:0005829,GO:0044464,GO:0071702,GO:0005623,GO:0042802,GO:0051649,GO:0010467,GO:0043234,GO:0008104,GO:0003676,GO:0051641,GO:…	organelle,membrane-bounded organelle,cytoplasm,cytoplasmic part,intracellular part,intracellular,intracellular organelle,intracellular membrane-bounded organelle,metabolic process,macromolecular complex,organic substance metabolic process,catalytic activity,extracellular region part,primary metabolic process,cellular metabolic process,cellular protein metabolic process,cellular macromolecule meta…
LNC_000801	XLOC_028824	8.89413	5.94107	0.58213	0.0239129	0.644524	co_expression	ENSOCUG00000005872	UBE2K	UBA-like||Ubiquitin-associated/translation elongation factor EF1B, N-terminal, eukaryote||Ubiquitin-conjugating enzyme/RWD-like||Ubiquitin-associated domain/translation elongation factor EF-Ts, N-terminal||Ubiquitin-conjugating enzyme E2	GO:0003824,GO:0019538,GO:0044267,GO:0008152,GO:0031988,GO:0031982,GO:0034097,GO:0001959,GO:0071704,GO:0070062,GO:0043230,GO:0065010,GO:0051246,GO:0060759,GO:0044238,GO:0032268,GO:0044237,GO:0036094,GO:0005737,GO:0034450,GO:0080134,GO:0031347,GO:0043412,GO:0043170,GO:0017076,GO:0035639,GO:0006464,GO:0036211,GO:0043168,GO:0032550,GO:0001883,GO:0032549,GO:0071345,GO:0001882,GO:0044421,GO:0032434,GO:…	catalytic activity,protein metabolic process,cellular protein metabolic process,metabolic process,membrane-bounded vesicle,vesicle,response to cytokine stimulus,regulation of cytokine-mediated signaling pathway,organic substance metabolic process,extracellular vesicular exosome,extracellular organelle,extracellular membrane-bounded organelle,regulation of protein metabolic process,regulation of r…
LNC_000801	XLOC_028824	8.89413	5.94107	0.58213	0.0239129	0.644524	co_expression	ENSOCUG00000014748	PDHA1	Dehydrogenase, E1 component||Thiamin diphosphate-binding fold||Pyruvate dehydrogenase (acetyl-transferring) E1 component, alpha subunit, subgroup y	GO:0043226,GO:0043227,GO:0005737,GO:0044444,GO:0044424,GO:0005622,GO:0043229,GO:0043231,GO:0044446,GO:0044422,GO:0008152,GO:0032991,GO:0071704,GO:0003824,GO:0044238,GO:0044237,GO:0005730,GO:0031974,GO:0070013,GO:0043233,GO:0005739,GO:0043228,GO:0043232,GO:0005634,GO:0044464,GO:0044428,GO:0005623,GO:0031981,GO:0016620,GO:0043234,GO:0016903,GO:0045333,GO:0015980,GO:0006732,GO:0051186,GO:0006091,GO:…	organelle,membrane-bounded organelle,cytoplasm,cytoplasmic part,intracellular part,intracellular,intracellular organelle,intracellular membrane-bounded organelle,intracellular organelle part,organelle part,metabolic process,macromolecular complex,organic substance metabolic process,catalytic activity,primary metabolic process,cellular metabolic process,nucleolus,membrane-enclosed lumen,intracellu…
LNC_000801	XLOC_028824	8.89413	5.94107	0.58213	0.0239129	0.644524	co_expression	ENSOCUG00000007000	ELP5	Elongator complex protein 5	GO:0043226,GO:0043227,GO:0005737,GO:0044444,GO:0044424,GO:0005622,GO:0043229,GO:0043231,GO:0032991,GO:0005634,GO:0005829,GO:0044464,GO:0005623,GO:0043234,GO:0005575,GO:0009987,GO:0008150,GO:0051179,GO:0033588,GO:0040017,GO:0032879,GO:0030335,GO:2000147,GO:0051272,GO:0030334,GO:2000145,GO:0051270,GO:0040012,GO:0048522,GO:0048518,GO:0016477,GO:0048870,GO:0051674,GO:0040011,GO:0044699,GO:0044763,GO:…	organelle,membrane-bounded organelle,cytoplasm,cytoplasmic part,intracellular part,intracellular,intracellular organelle,intracellular membrane-bounded organelle,macromolecular complex,nucleus,cytosol,cell part,cell,protein complex,cellular_component,cellular process,biological_process,localization,Elongator holoenzyme complex,positive regulation of locomotion,regulation of localization,positive …
LNC_000801	XLOC_028824	8.89413	5.94107	0.58213	0.0239129	0.644524	co_expression	ENSOCUG00000005779	ACTR1A	Actin family	GO:0031988,GO:0032991,GO:0031982,GO:0070062,GO:0043230,GO:0065010,GO:0036094,GO:0005737,GO:0043234,GO:0017076,GO:0035639,GO:0043168,GO:0032550,GO:0001883,GO:0032549,GO:0001882,GO:0044421,GO:0043209,GO:0032555,GO:0043226,GO:0032553,GO:0097159,GO:1901363,GO:0005576,GO:0000166,GO:1901265,GO:0005622,GO:0043229,GO:0030554,GO:0043228,GO:0043232,GO:0005524,GO:0005488,GO:0032559,GO:0044424,GO:0043167,GO:…	membrane-bounded vesicle,macromolecular complex,vesicle,extracellular vesicular exosome,extracellular organelle,extracellular membrane-bounded organelle,small molecule binding,cytoplasm,protein complex,purine nucleotide binding,purine ribonucleoside triphosphate binding,anion binding,purine ribonucleoside binding,purine nucleoside binding,ribonucleoside binding,nucleoside binding,extracellular re…
LNC_000801	XLOC_028824	8.89413	5.94107	0.58213	0.0239129	0.644524	co_expression	ENSOCUG00000010479	HCCS	Cytochrome c/c1 haem-lyase	GO:0043226,GO:0043227,GO:0005737,GO:0044444,GO:0044424,GO:0005622,GO:0043229,GO:0043231,GO:0044446,GO:0044422,GO:0031090,GO:0003824,GO:0005739,GO:0044429,GO:0044464,GO:0005623,GO:0031967,GO:0031975,GO:0031966,GO:0005743,GO:0005740,GO:0019866,GO:0004408,GO:0005488,GO:0005575,GO:0003674,GO:0016846,GO:0016829,GO:0046872,GO:0043169,GO:0043167,GO:0016020	organelle,membrane-bounded organelle,cytoplasm,cytoplasmic part,intracellular part,intracellular,intracellular organelle,intracellular membrane-bounded organelle,intracellular organelle part,organelle part,organelle membrane,catalytic activity,mitochondrion,mitochondrial part,cell part,cell,organelle envelope,envelope,mitochondrial membrane,mitochondrial inner membrane,mitochondrial envelope,orga…
LNC_000801	XLOC_028824	8.89413	5.94107	0.58213	0.0239129	0.644524	co_expression	ENSOCUG00000001111	NAA10	Acyl-CoA N-acyltransferase||GNAT domain||FR47-like	GO:0003824,GO:0019538,GO:0044267,GO:0008152,GO:0032991,GO:0044444,GO:0071704,GO:0044238,GO:0044237,GO:0005737,GO:0043234,GO:0043412,GO:0043170,GO:0006464,GO:0036211,GO:0043022,GO:0043226,GO:0043021,GO:0044260,GO:0005622,GO:0043229,GO:0043228,GO:0043232,GO:0008150,GO:0005488,GO:0044424,GO:0004596,GO:0031415,GO:0034212,GO:0009987,GO:0031248,GO:0031414,GO:0043227,GO:0044446,GO:0044422,GO:0043231,GO:…	catalytic activity,protein metabolic process,cellular protein metabolic process,metabolic process,macromolecular complex,cytoplasmic part,organic substance metabolic process,primary metabolic process,cellular metabolic process,cytoplasm,protein complex,macromolecule modification,macromolecule metabolic process,cellular protein modification process,protein modification process,ribosome binding,org…
LNC_000801	XLOC_028824	8.89413	5.94107	0.58213	0.0239129	0.644524	co_expression	ENSOCUG00000012631	PPIA	Cyclophilin-like domain||Cyclophilin-type peptidyl-prolyl cis-trans isomerase domain	GO:0003824,GO:0019538,GO:0044267,GO:0008152,GO:0071704,GO:0044238,GO:0044237,GO:0043412,GO:0043170,GO:0006464,GO:0036211,GO:0006457,GO:0016859,GO:0044260,GO:0008150,GO:0016853,GO:0009987,GO:0018193,GO:0000413,GO:0003755,GO:0003674,GO:0018208	catalytic activity,protein metabolic process,cellular protein metabolic process,metabolic process,organic substance metabolic process,primary metabolic process,cellular metabolic process,macromolecule modification,macromolecule metabolic process,cellular protein modification process,protein modification process,protein folding,cis-trans isomerase activity,cellular macromolecule metabolic process,…
LNC_000801	XLOC_028824	8.89413	5.94107	0.58213	0.0239129	0.644524	co_expression	ENSOCUG00000004225	EIF3F	JAB1/MPN/MOV34 metalloenzyme domain	GO:0005737,GO:0044444,GO:0044424,GO:0005622,GO:0008152,GO:0032991,GO:0030529,GO:0071704,GO:0003824,GO:0044238,GO:0044237,GO:0044267,GO:0003723,GO:0044260,GO:0006412,GO:0043170,GO:0019538,GO:0044464,GO:0005623,GO:0010467,GO:0043234,GO:0070647,GO:0016787,GO:0003676,GO:0043412,GO:0071541,GO:0005515,GO:0006464,GO:0036211,GO:0002183,GO:0002190,GO:0002192,GO:0004843,GO:0005852,GO:0033290,GO:0005488,GO:…	cytoplasm,cytoplasmic part,intracellular part,intracellular,metabolic process,macromolecular complex,ribonucleoprotein complex,organic substance metabolic process,catalytic activity,primary metabolic process,cellular metabolic process,cellular protein metabolic process,RNA binding,cellular macromolecule metabolic process,translation,macromolecule metabolic process,protein metabolic process,cell p…
LNC_000801	XLOC_028824	8.89413	5.94107	0.58213	0.0239129	0.644524	co_expression	ENSOCUG00000000353	MTX1	Glutathione S-transferase, C-terminal-like||Mitochondrial outer membrane transport complex, Sam37/metaxin	GO:0043226,GO:0043227,GO:0005737,GO:0044444,GO:0044424,GO:0005622,GO:0043229,GO:0043231,GO:0044446,GO:0044422,GO:0031090,GO:0015031,GO:0045184,GO:0005739,GO:0044429,GO:0044464,GO:0071702,GO:0005623,GO:0031967,GO:0031975,GO:0051649,GO:0006886,GO:0031966,GO:0016482,GO:0005740,GO:0008104,GO:0072594,GO:0051641,GO:0044765,GO:0007005,GO:0046907,GO:0033036,GO:0006810,GO:0005741,GO:0051234,GO:0006605,GO:…	organelle,membrane-bounded organelle,cytoplasm,cytoplasmic part,intracellular part,intracellular,intracellular organelle,intracellular membrane-bounded organelle,intracellular organelle part,organelle part,organelle membrane,protein transport,establishment of protein localization,mitochondrion,mitochondrial part,cell part,organic substance transport,cell,organelle envelope,envelope,establishment …
LNC_000801	XLOC_028824	8.89413	5.94107	0.58213	0.0239129	0.644524	co_expression	ENSOCUG00000004065	-	Ribosomal protein L1/ribosomal biogenesis protein||Ribosomal protein L1||Ribosomal protein L1-like	GO:0043226,GO:0005737,GO:0044444,GO:0044424,GO:0005622,GO:0043229,GO:0044446,GO:0044422,GO:0015934,GO:0008152,GO:0032991,GO:0030529,GO:0044391,GO:0071704,GO:0044238,GO:0005840,GO:0044237,GO:0044267,GO:0003723,GO:0044260,GO:0006412,GO:0043170,GO:0019538,GO:0003735,GO:0043228,GO:0043232,GO:0044464,GO:0005623,GO:0010467,GO:0003676,GO:0005198,GO:0005488,GO:0009059,GO:0034645,GO:0005575,GO:0009987,GO:…	organelle,cytoplasm,cytoplasmic part,intracellular part,intracellular,intracellular organelle,intracellular organelle part,organelle part,large ribosomal subunit,metabolic process,macromolecular complex,ribonucleoprotein complex,ribosomal subunit,organic substance metabolic process,primary metabolic process,ribosome,cellular metabolic process,cellular protein metabolic process,RNA binding,cellula…
LNC_000801	XLOC_028824	8.89413	5.94107	0.58213	0.0239129	0.644524	co_expression	ENSOCUG00000015930	ENTPD6	Domain of unknown function DUF1546||Nucleoside phosphatase GDA1/CD39||Uncharacterised protein family UPF0358	GO:0003824,GO:0031988,GO:0031982,GO:0044444,GO:0070062,GO:0043230,GO:0065010,GO:0005737,GO:0044421,GO:0043226,GO:0016787,GO:0005576,GO:0005622,GO:0043229,GO:0044424,GO:0043227,GO:0043231,GO:0003674,GO:0005794,GO:0044464,GO:0005623,GO:0005575,GO:0016020,GO:0044425,GO:0016021,GO:0031224	catalytic activity,membrane-bounded vesicle,vesicle,cytoplasmic part,extracellular vesicular exosome,extracellular organelle,extracellular membrane-bounded organelle,cytoplasm,extracellular region part,organelle,hydrolase activity,extracellular region,intracellular,intracellular organelle,intracellular part,membrane-bounded organelle,intracellular membrane-bounded organelle,molecular_function,Gol…
LNC_000801	XLOC_028824	8.89413	5.94107	0.58213	0.0239129	0.644524	co_expression	ENSOCUG00000024719	-	Zinc finger, CHHC-type||RNA recognition motif domain	GO:0097159,GO:1901363,GO:0003723,GO:0005488,GO:0003676,GO:0003674	organic cyclic compound binding,heterocyclic compound binding,RNA binding,binding,nucleic acid binding,molecular_function
LNC_000801	XLOC_028824	8.89413	5.94107	0.58213	0.0239129	0.644524	co_expression	ENSOCUG00000024716	-	Ribosomal protein L2||Ribosomal protein L2, C-terminal||Translation protein SH3-like domain||Nucleic acid-binding, OB-fold||Ribosomal Proteins L2, RNA binding domain	GO:0019538,GO:0044267,GO:0006412,GO:0008152,GO:0032991,GO:0005840,GO:0044444,GO:0030529,GO:0071704,GO:0003735,GO:0044238,GO:0044237,GO:0005737,GO:0043170,GO:0043226,GO:0097159,GO:0005198,GO:1901363,GO:0044260,GO:1901576,GO:0044391,GO:0009058,GO:0005622,GO:0043229,GO:0003723,GO:0043228,GO:0043232,GO:0044249,GO:0008150,GO:0005488,GO:0044424,GO:0015934,GO:0009987,GO:0003676,GO:0009059,GO:0044446,GO:…	protein metabolic process,cellular protein metabolic process,translation,metabolic process,macromolecular complex,ribosome,cytoplasmic part,ribonucleoprotein complex,organic substance metabolic process,structural constituent of ribosome,primary metabolic process,cellular metabolic process,cytoplasm,macromolecule metabolic process,organelle,organic cyclic compound binding,structural molecule activ…
LNC_000801	XLOC_028824	8.89413	5.94107	0.58213	0.0239129	0.644524	co_expression	ENSOCUG00000021402	-	Ribosomal protein L38e	GO:0019538,GO:0044267,GO:0006412,GO:0008152,GO:0032991,GO:0005840,GO:0044444,GO:0030529,GO:0071704,GO:0003735,GO:0044238,GO:0044237,GO:0005737,GO:0043170,GO:0043226,GO:0005198,GO:0044260,GO:1901576,GO:0009058,GO:0005622,GO:0043229,GO:0043228,GO:0043232,GO:0044249,GO:0008150,GO:0044424,GO:0009987,GO:0009059,GO:0034645,GO:0003674,GO:0010467,GO:0044464,GO:0005623,GO:0005575	protein metabolic process,cellular protein metabolic process,translation,metabolic process,macromolecular complex,ribosome,cytoplasmic part,ribonucleoprotein complex,organic substance metabolic process,structural constituent of ribosome,primary metabolic process,cellular metabolic process,cytoplasm,macromolecule metabolic process,organelle,structural molecule activity,cellular macromolecule metab…
LNC_000801	XLOC_028824	8.89413	5.94107	0.58213	0.0239129	0.644524	co_expression	ENSOCUG00000027562	-	EF-hand domain	GO:0005622,GO:0008152,GO:0071704,GO:0003824,GO:0044238,GO:0044237,GO:0044267,GO:0044260,GO:0043170,GO:0015031,GO:0019538,GO:0045184,GO:0044464,GO:0071702,GO:0005623,GO:0016788,GO:0051649,GO:0006886,GO:0016482,GO:0006913,GO:0051169,GO:0008104,GO:0016787,GO:0051641,GO:0043412,GO:0044765,GO:0006464,GO:0036211,GO:0016791,GO:0046907,GO:0033036,GO:0060428,GO:0006810,GO:0001569,GO:0004721,GO:0005488,GO:…	intracellular,metabolic process,organic substance metabolic process,catalytic activity,primary metabolic process,cellular metabolic process,cellular protein metabolic process,cellular macromolecule metabolic process,macromolecule metabolic process,protein transport,protein metabolic process,establishment of protein localization,cell part,organic substance transport,cell,hydrolase activity, acting…
LNC_000801	XLOC_028824	8.89413	5.94107	0.58213	0.0239129	0.644524	co_expression	ENSOCUG00000021220	-	Ribosomal protein L36e	GO:0019538,GO:0044267,GO:0006412,GO:0008152,GO:0032991,GO:0005840,GO:0044444,GO:0030529,GO:0071704,GO:0003735,GO:0044238,GO:0044237,GO:0005737,GO:0043170,GO:0043226,GO:0005198,GO:0044260,GO:1901576,GO:0009058,GO:0005622,GO:0043229,GO:0043228,GO:0043232,GO:0044249,GO:0008150,GO:0044424,GO:0009987,GO:0009059,GO:0034645,GO:0003674,GO:0010467,GO:0044464,GO:0005623,GO:0005575	protein metabolic process,cellular protein metabolic process,translation,metabolic process,macromolecular complex,ribosome,cytoplasmic part,ribonucleoprotein complex,organic substance metabolic process,structural constituent of ribosome,primary metabolic process,cellular metabolic process,cytoplasm,macromolecule metabolic process,organelle,structural molecule activity,cellular macromolecule metab…
LNC_000801	XLOC_028824	8.89413	5.94107	0.58213	0.0239129	0.644524	co_expression	ENSOCUG00000003844	RPL7L1	Ribosomal protein L30, N-terminal||Ribosomal protein L30, ferredoxin-like fold domain||Ribosomal protein L7, eukaryotic	GO:0043226,GO:0043227,GO:0044424,GO:0005622,GO:0043229,GO:0043231,GO:0044446,GO:0044422,GO:0003723,GO:0005730,GO:0031974,GO:0070013,GO:0043233,GO:0043228,GO:0043232,GO:0005634,GO:0044464,GO:0044428,GO:0005623,GO:0031981,GO:0001825,GO:0003676,GO:0005488,GO:0001824,GO:0005575,GO:1901363,GO:0008150,GO:0097159,GO:0003674,GO:0048646,GO:0001701,GO:0048856,GO:0032502,GO:0044767,GO:0009653,GO:0007275,GO:…	organelle,membrane-bounded organelle,intracellular part,intracellular,intracellular organelle,intracellular membrane-bounded organelle,intracellular organelle part,organelle part,RNA binding,nucleolus,membrane-enclosed lumen,intracellular organelle lumen,organelle lumen,non-membrane-bounded organelle,intracellular non-membrane-bounded organelle,nucleus,cell part,nuclear part,cell,nuclear lumen,bl…
LNC_000801	XLOC_028824	8.89413	5.94107	0.58213	0.0239129	0.644524	co_expression	ENSOCUG00000022412	RPS3	Ribosomal protein S3, C-terminal||K Homology domain, type 2||Ribosomal protein S3, eukaryotic/archaeal||K homology domain, prokaryotic type	GO:0003824,GO:0019538,GO:0070181,GO:0044267,GO:0006412,GO:0008152,GO:0031988,GO:2001244,GO:0032991,GO:0031982,GO:0005840,GO:0065009,GO:0000302,GO:0042542,GO:0050790,GO:0034097,GO:0044444,GO:0030529,GO:0070301,GO:0071704,GO:0070062,GO:0043230,GO:0065010,GO:0051246,GO:0043281,GO:0003735,GO:0044238,GO:2000116,GO:0006979,GO:0010952,GO:0051248,GO:0032587,GO:0032268,GO:0044237,GO:0042127,GO:0005737,GO:…	catalytic activity,protein metabolic process,SSU rRNA binding,cellular protein metabolic process,translation,metabolic process,membrane-bounded vesicle,positive regulation of intrinsic apoptotic signaling pathway,macromolecular complex,vesicle,ribosome,regulation of molecular function,response to reactive oxygen species,response to hydrogen peroxide,regulation of catalytic activity,response to cy…
LNC_000801	XLOC_028824	8.89413	5.94107	0.58213	0.0239129	0.644524	co_expression	ENSOCUG00000010005	RAB8B	Mitochondrial Rho-like||Small GTPase superfamily, Rho type||Small GTPase superfamily||Small GTPase superfamily, ARF type||P-loop containing nucleoside triphosphate hydrolase||Small GTPase superfamily, Ras type||Ran GTPase||Signal recognition particle receptor, beta subunit||Elongation factor, GTP-binding domain||Small GTP-binding protein domain||Small GTPase superfamily, ARF/SAR type||Small GTPas…	GO:0003824,GO:0031988,GO:0031982,GO:0044444,GO:0070062,GO:0043230,GO:0065010,GO:0005778,GO:0031903,GO:0015919,GO:0045046,GO:0044438,GO:0044439,GO:0036094,GO:0005737,GO:0044743,GO:0015031,GO:0005739,GO:0072594,GO:0017076,GO:0045184,GO:0035639,GO:0043168,GO:0065002,GO:0032550,GO:0001883,GO:0032549,GO:0001882,GO:0031090,GO:0017111,GO:0006612,GO:0044421,GO:0032555,GO:0043226,GO:0032553,GO:0005777,GO:…	catalytic activity,membrane-bounded vesicle,vesicle,cytoplasmic part,extracellular vesicular exosome,extracellular organelle,extracellular membrane-bounded organelle,peroxisomal membrane,microbody membrane,peroxisomal membrane transport,protein import into peroxisome membrane,microbody part,peroxisomal part,small molecule binding,cytoplasm,intracellular protein transmembrane import,protein transp…
LNC_000801	XLOC_028824	8.89413	5.94107	0.58213	0.0239129	0.644524	co_expression	ENSOCUG00000015689	PRPF19	U box domain||Ricin B lectin domain||Pre-mRNA-splicing factor 19||WD40 repeat||G-protein beta WD-40 repeat||WD40-repeat-containing domain	GO:0003824,GO:0019538,GO:0044267,GO:0008152,GO:0032991,GO:0044444,GO:0030529,GO:0071704,GO:0044238,GO:0044237,GO:0005737,GO:0034450,GO:0016607,GO:0043234,GO:0043412,GO:0043170,GO:0006464,GO:0036211,GO:0005662,GO:0043226,GO:0016604,GO:0044260,GO:0044451,GO:0030894,GO:0043601,GO:1901576,GO:0009058,GO:0045596,GO:0009792,GO:0008283,GO:0044710,GO:0005622,GO:0016567,GO:0032446,GO:0043229,GO:0000974,GO:…	catalytic activity,protein metabolic process,cellular protein metabolic process,metabolic process,macromolecular complex,cytoplasmic part,ribonucleoprotein complex,organic substance metabolic process,primary metabolic process,cellular metabolic process,cytoplasm,ubiquitin-ubiquitin ligase activity,nuclear speck,protein complex,macromolecule modification,macromolecule metabolic process,cellular pr…
LNC_006612	XLOC_191128	4.90889	8.99529	-0.873773	0.0240075	0.644524	co_location	ENSOCUG00000029068	ZNF383	Zinc finger, C2H2||Zinc finger, C2H2-like	GO:0031967,GO:0031975,GO:0031090,GO:0044446,GO:0044422,GO:0043231,GO:0003674,GO:0043229,GO:0016020,GO:0043227,GO:0031965,GO:0043226,GO:0005575,GO:0005634,GO:0044424,GO:0005635,GO:0005622,GO:0044428,GO:0012505,GO:0005623,GO:0044464,GO:0097159,GO:1901363,GO:0005488,GO:0003676	organelle envelope,envelope,organelle membrane,intracellular organelle part,organelle part,intracellular membrane-bounded organelle,molecular_function,intracellular organelle,membrane,membrane-bounded organelle,nuclear membrane,organelle,cellular_component,nucleus,intracellular part,nuclear envelope,intracellular,nuclear part,endomembrane system,cell,cell part,organic cyclic compound binding,hete…
LNC_006612	XLOC_191128	4.90889	8.99529	-0.873773	0.0240075	0.644524	co_location	ENSOCUG00000027837	-	Ribosomal protein L38e	GO:0008152,GO:0032991,GO:0044237,GO:0003674,GO:0005737,GO:0043229,GO:0071704,GO:0019538,GO:0044238,GO:0044267,GO:0043170,GO:0043226,GO:0005575,GO:0005198,GO:0008150,GO:0044260,GO:0044424,GO:0009059,GO:0005622,GO:0034645,GO:0044249,GO:1901576,GO:0003735,GO:0009987,GO:0044444,GO:0009058,GO:0005840,GO:0005623,GO:0044464,GO:0010467,GO:0030529,GO:0006412,GO:0043228,GO:0043232	metabolic process,macromolecular complex,cellular metabolic process,molecular_function,cytoplasm,intracellular organelle,organic substance metabolic process,protein metabolic process,primary metabolic process,cellular protein metabolic process,macromolecule metabolic process,organelle,cellular_component,structural molecule activity,biological_process,cellular macromolecule metabolic process,intra…
LNC_006612	XLOC_191128	4.90889	8.99529	-0.873773	0.0240075	0.644524	co_location	ENSOCUG00000011900	ZNF420	Zinc finger, C2H2-like||Zinc finger, C2H2	GO:0003674,GO:0043227,GO:0043226,GO:0005575,GO:0070062,GO:0043230,GO:0065010,GO:0031988,GO:0031982,GO:0044421,GO:0005576,GO:0097159,GO:1901363,GO:0005488,GO:0003676	molecular_function,membrane-bounded organelle,organelle,cellular_component,extracellular vesicular exosome,extracellular organelle,extracellular membrane-bounded organelle,membrane-bounded vesicle,vesicle,extracellular region part,extracellular region,organic cyclic compound binding,heterocyclic compound binding,binding,nucleic acid binding
LNC_006612	XLOC_191128	4.90889	8.99529	-0.873773	0.0240075	0.644524	co_expression	ENSOCUG00000025542	TFAP2B	Transcription factor AP-2, C-terminal||Transcription factor AP-2 beta	GO:0043028,GO:0008152,GO:0008285,GO:0065009,GO:0050790,GO:0043027,GO:0060429,GO:0071704,GO:0043281,GO:0030234,GO:0061134,GO:0044238,GO:0043068,GO:2000116,GO:0044237,GO:0042127,GO:0010960,GO:0052547,GO:0010942,GO:0043065,GO:0072507,GO:0043170,GO:0003091,GO:0043067,GO:0052548,GO:0035809,GO:0097273,GO:0097274,GO:0097275,GO:0097276,GO:0097277,GO:0055074,GO:0042981,GO:0043226,GO:0097159,GO:1901363,GO:…	cysteine-type endopeptidase regulator activity involved in apoptotic process,metabolic process,negative regulation of cell proliferation,regulation of molecular function,regulation of catalytic activity,cysteine-type endopeptidase inhibitor activity involved in apoptotic process,epithelium development,organic substance metabolic process,regulation of cysteine-type endopeptidase activity involved …
LNC_006612	XLOC_191128	4.90889	8.99529	-0.873773	0.0240075	0.644524	co_expression	ENSOCUG00000024576	-	Cadherin||Cadherin-like||Cadherin, N-terminal	GO:0008150,GO:0005488,GO:0043167,GO:0009987,GO:0003674,GO:0007156,GO:0044699,GO:0046872,GO:0016337,GO:0043169,GO:0044464,GO:0044763,GO:0005623,GO:0005575,GO:0007155,GO:0022610,GO:0005509,GO:0016020,GO:0044425,GO:0005886,GO:0016021,GO:0071944,GO:0031224	biological_process,binding,ion binding,cellular process,molecular_function,homophilic cell adhesion,single-organism process,metal ion binding,cell-cell adhesion,cation binding,cell part,single-organism cellular process,cell,cellular_component,cell adhesion,biological adhesion,calcium ion binding,membrane,membrane part,plasma membrane,integral to membrane,cell periphery,intrinsic to membrane
LNC_006612	XLOC_191128	4.90889	8.99529	-0.873773	0.0240075	0.644524	co_expression	ENSOCUG00000010517	SLC30A7	Cation efflux protein	GO:0031988,GO:0031982,GO:0044444,GO:0070062,GO:0043230,GO:0065010,GO:0005737,GO:0072507,GO:0044421,GO:0043226,GO:0005576,GO:0055065,GO:0005622,GO:0050801,GO:0043229,GO:0008150,GO:0048878,GO:0044424,GO:0055080,GO:0032119,GO:0009987,GO:0072503,GO:0042592,GO:0043227,GO:0030003,GO:0031410,GO:0006873,GO:0006875,GO:0043231,GO:0003674,GO:0055082,GO:0006829,GO:0055085,GO:0006882,GO:0055069,GO:0044765,GO:…	membrane-bounded vesicle,vesicle,cytoplasmic part,extracellular vesicular exosome,extracellular organelle,extracellular membrane-bounded organelle,cytoplasm,divalent inorganic cation homeostasis,extracellular region part,organelle,extracellular region,metal ion homeostasis,intracellular,ion homeostasis,intracellular organelle,biological_process,chemical homeostasis,intracellular part,cation homeo…
LNC_006612	XLOC_191128	4.90889	8.99529	-0.873773	0.0240075	0.644524	co_expression	ENSOCUG00000010776	FANCB	-	GO:0032991,GO:0043234,GO:0043226,GO:0044451,GO:0005622,GO:0043229,GO:0044424,GO:0043227,GO:0044446,GO:0044422,GO:0043231,GO:0043240,GO:0005654,GO:0070013,GO:0043233,GO:0031974,GO:0031981,GO:0044428,GO:0005634,GO:0044464,GO:0005623,GO:0005575	macromolecular complex,protein complex,organelle,nucleoplasm part,intracellular,intracellular organelle,intracellular part,membrane-bounded organelle,intracellular organelle part,organelle part,intracellular membrane-bounded organelle,Fanconi anaemia nuclear complex,nucleoplasm,intracellular organelle lumen,organelle lumen,membrane-enclosed lumen,nuclear lumen,nuclear part,nucleus,cell part,cell,…
LNC_006612	XLOC_191128	4.90889	8.99529	-0.873773	0.0240075	0.644524	co_expression	ENSOCUG00000029051	ZNF251	Zinc finger, C2H2-like||Zinc finger, C2H2	GO:0097159,GO:1901363,GO:0005488,GO:0003676,GO:0003674	organic cyclic compound binding,heterocyclic compound binding,binding,nucleic acid binding,molecular_function
LNC_006612	XLOC_191128	4.90889	8.99529	-0.873773	0.0240075	0.644524	co_expression	ENSOCUG00000014048	-	ADF/Cofilin/Destrin||Actin-depolymerising factor homology domain	GO:0043226,GO:0044424,GO:0005622,GO:0043229,GO:0043228,GO:0043232,GO:0044464,GO:0005623,GO:0005515,GO:0005488,GO:0006996,GO:0005575,GO:0009987,GO:0008150,GO:0003674,GO:0051014,GO:0030836,GO:0071840,GO:1901881,GO:0071822,GO:0022411,GO:0043933,GO:0016043,GO:1901879,GO:0043243,GO:0043244,GO:0065008,GO:0051261,GO:0032535,GO:0030834,GO:0043624,GO:0030042,GO:0043241,GO:0051128,GO:0007015,GO:0032984,GO:…	organelle,intracellular part,intracellular,intracellular organelle,non-membrane-bounded organelle,intracellular non-membrane-bounded organelle,cell part,cell,protein binding,binding,organelle organization,cellular_component,cellular process,biological_process,molecular_function,actin filament severing,positive regulation of actin filament depolymerization,cellular component organization or biogen…
LNC_006612	XLOC_191128	4.90889	8.99529	-0.873773	0.0240075	0.644524	co_expression	ENSOCUG00000009700	SATB2	Homeodomain-like||Lambda repressor-like, DNA-binding domain||CUT domain||Homeobox domain	GO:0008152,GO:0032991,GO:0071704,GO:0044238,GO:0044237,GO:0002076,GO:0043234,GO:0043170,GO:0043226,GO:0097159,GO:1901363,GO:0044260,GO:0010605,GO:0044451,GO:1901576,GO:0009058,GO:0051216,GO:0009792,GO:0009892,GO:0005622,GO:0021872,GO:0009888,GO:0043229,GO:0048568,GO:0044249,GO:0008150,GO:0071310,GO:0005488,GO:0043009,GO:0048598,GO:0006338,GO:0044424,GO:0021902,GO:0061448,GO:0000122,GO:0009987,GO:…	metabolic process,macromolecular complex,organic substance metabolic process,primary metabolic process,cellular metabolic process,osteoblast development,protein complex,macromolecule metabolic process,organelle,organic cyclic compound binding,heterocyclic compound binding,cellular macromolecule metabolic process,negative regulation of macromolecule metabolic process,nucleoplasm part,organic subst…
LNC_006612	XLOC_191128	4.90889	8.99529	-0.873773	0.0240075	0.644524	co_expression	ENSOCUG00000003142	AR	Zinc finger, nuclear hormone receptor-type||Nuclear hormone receptor, ligand-binding||Nuclear hormone receptor, ligand-binding, core||Androgen receptor	GO:0048545,GO:0008152,GO:0008285,GO:0032991,GO:0065009,GO:0050790,GO:0060429,GO:0003707,GO:0071704,GO:0019904,GO:0014070,GO:0043401,GO:0044238,GO:0071383,GO:0004879,GO:0030855,GO:0044237,GO:0042127,GO:0050680,GO:0005737,GO:0033993,GO:0016607,GO:0071396,GO:0043234,GO:0043170,GO:0043067,GO:0009725,GO:0045184,GO:0002009,GO:0009755,GO:0048609,GO:0005497,GO:0018993,GO:0019102,GO:0060514,GO:0060515,GO:…	response to steroid hormone stimulus,metabolic process,negative regulation of cell proliferation,macromolecular complex,regulation of molecular function,regulation of catalytic activity,epithelium development,steroid hormone receptor activity,organic substance metabolic process,protein domain specific binding,response to organic cyclic compound,steroid hormone mediated signaling pathway,primary m…
LNC_005011	XLOC_144413	18.1375	17.8093	0.0263468	0.0242968	0.644524	co_location	ENSOCUG00000022817	FBXO16	F-box domain	--	--
LNC_005011	XLOC_144413	18.1375	17.8093	0.0263468	0.0242968	0.644524	co_location	ENSOCUG00000025264	FZD3	Frizzled domain||Frizzled protein||GPCR, family 2-like	GO:0010941,GO:0045976,GO:0042981,GO:0043067,GO:0008219,GO:0016265,GO:1900118,GO:0009794,GO:0045448,GO:0007405,GO:0033278,GO:0035295,GO:0072089,GO:0071679,GO:0097458,GO:0031175,GO:0008283,GO:0006915,GO:0061549,GO:0012501,GO:0060429,GO:0008284,GO:0032433,GO:0061548,GO:0048522,GO:0043025,GO:0030182,GO:0048729,GO:0048568,GO:0048839,GO:0016021,GO:0001843,GO:0002009,GO:0060606,GO:0001942,GO:0060562,GO:…	regulation of cell death,negative regulation of mitotic cell cycle, embryonic,regulation of apoptotic process,regulation of programmed cell death,cell death,death,negative regulation of execution phase of apoptosis,regulation of mitotic cell cycle, embryonic,mitotic cell cycle, embryonic,neuroblast proliferation,cell proliferation in midbrain,tube development,stem cell proliferation,commissural n…
LNC_005011	XLOC_144413	18.1375	17.8093	0.0263468	0.0242968	0.644524	co_location	ENSOCUG00000007253	-	Ribosomal protein S2, flavodoxin-like domain||Ribosomal protein S2	GO:0008152,GO:0044446,GO:0032991,GO:0044422,GO:0044237,GO:0003674,GO:0005737,GO:0043229,GO:0071704,GO:0019538,GO:0044238,GO:0044267,GO:0043170,GO:0043226,GO:0005575,GO:0005198,GO:0008150,GO:0044260,GO:0015935,GO:0044424,GO:0009059,GO:0005622,GO:0034645,GO:0044249,GO:1901576,GO:0003735,GO:0009987,GO:0044444,GO:0009058,GO:0005840,GO:0005623,GO:0044464,GO:0010467,GO:0030529,GO:0044391,GO:0006412,GO:…	metabolic process,intracellular organelle part,macromolecular complex,organelle part,cellular metabolic process,molecular_function,cytoplasm,intracellular organelle,organic substance metabolic process,protein metabolic process,primary metabolic process,cellular protein metabolic process,macromolecule metabolic process,organelle,cellular_component,structural molecule activity,biological_process,ce…
[truncated: 554 more rows]
