# Supplementary material for: Systematic Analysis of Non-coding RNAs Involved in the Angora Rabbit (Oryctolagus cuniculus) Hair Follicle Cycle by RNA Sequencing
Source: Front Genet. 2019 May 3;10:407. doi: 10.3389/fgene.2019.00407 (PMC6509560; doi:10.3389/fgene.2019.00407)
Supplement: TABLE S5 — Analysis of differentially expressed circRNAs between 90, 130, and 150 days. [file Table_5.XLSX]

## Sheet: Sheet1
Table S5. Analysis of differentially expressed circRNAs between 90, 130, and 150 days
Differentially expressed circRNAs between 130 days and 90 days
ID	W_130D_readcount	W_90D_readcount	log2FoldChange	pval	padj
novel_circ_0028610	15.4422	0	2.8965	2.2447e-05	0.09468
novel_circ_0036671	0	11.1282	-2.0649	0.0026147	NA
novel_circ_0035847	10.8547	0	2.0513	0.0027937	NA
novel_circ_0020825	7.86464	0	2.0265	0.0031882	NA
novel_circ_0035950	0	7.47569	-1.9722	0.0040274	NA
novel_circ_0025219	7.33158	0	1.9377	0.0046931	NA
novel_circ_0013004	0	6.72825	-1.8569	0.0065414	NA
novel_circ_0018740	8.8434	0	1.8279	0.0072141	NA
novel_circ_0016986	7.15322	0	1.8307	0.007267	NA
novel_circ_0033423	6.59104	0	1.7835	0.0087822	NA
novel_circ_0015448	6.43276	0	1.7796	0.008939	NA
novel_circ_0014942	6.34214	0	1.7685	0.0093331	NA
novel_circ_0027310	154.892	99.5958	0.61553	0.01101	0.99989
novel_circ_0023874	0	6.02763	-1.7225	0.011063	NA
novel_circ_0023226	893.854	676.383	0.3951	0.011281	0.99989
novel_circ_0016467	0	7.77155	-1.6649	0.013352	NA
novel_circ_0033506	0	5.80757	-1.6648	0.013687	NA
novel_circ_0012387	0	5.91143	-1.6605	0.013879	NA
novel_circ_0036460	0	5.72074	-1.661	0.01389	NA
novel_circ_0018517	5.7521	0	1.6119	0.016626	NA
novel_circ_0022144	1.82838	13.9268	-1.6163	0.017194	0.99989
novel_circ_0001714	0	5.36192	-1.588	0.018014	NA
novel_circ_0032343	6.94613	0	1.5692	0.018905	NA
novel_circ_0002249	5.37116	0	1.5742	0.019021	NA
novel_circ_0010151	0	6.76228	-1.552	0.01997	NA
novel_circ_0005334	12.5966	1.62174	1.5614	0.022535	0.99989
novel_circ_0007499	5.29899	0	1.5231	0.022573	NA
novel_circ_0034103	5.19443	0	1.5126	0.023424	NA
novel_circ_0013790	0	6.3473	-1.5005	0.023779	NA
novel_circ_0011742	5.02549	0	1.5026	0.024259	NA
novel_circ_0016600	0	6.35664	-1.4715	0.026147	NA
novel_circ_0019639	7.95075	0.752548	1.5275	0.026737	NA
novel_circ_0003011	4.92257	0	1.472	0.026805	NA
novel_circ_0028764	9.94191	1.22757	1.5144	0.027561	NA
novel_circ_0021627	4.96399	0	1.455	0.028304	NA
novel_circ_0030639	14.5311	33.6238	-1.0356	0.028389	0.99989
novel_circ_0007648	0	5.97059	-1.4444	0.028598	NA
novel_circ_0014091	0	4.85198	-1.4493	0.02865	NA
novel_circ_0003837	4.86722	0	1.449	0.028881	NA
novel_circ_0021922	0	4.90391	-1.443	0.029203	NA
novel_circ_0022471	0	4.90391	-1.443	0.029203	NA
novel_circ_0026938	0	6.00974	-1.4357	0.029397	NA
novel_circ_0005490	4.75199	0	1.4338	0.030343	NA
novel_circ_0036767	6.41267	0	1.4201	0.030934	NA
novel_circ_0020727	4.66137	0	1.4169	0.032027	NA
novel_circ_0026890	0	4.79451	-1.4131	0.032075	NA
novel_circ_0007323	10.0002	1.56937	1.4555	0.032664	NA
novel_circ_0022400	4.69049	0	1.4056	0.033177	NA
novel_circ_0013874	12.4063	29.3166	-1.0472	0.033234	0.99989
novel_circ_0010382	4.59372	0	1.3995	0.033855	NA
novel_circ_0005129	312.734	404.026	-0.36074	0.034755	0.99989
novel_circ_0028046	4.7028	0	1.3878	0.035017	NA
novel_circ_0007847	4.50925	0	1.3767	0.036324	NA
novel_circ_0025267	4.76266	0	1.3732	0.036564	NA
novel_circ_0025008	0	4.52764	-1.3707	0.036711	NA
novel_circ_0025441	0	5.60497	-1.3653	0.036728	NA
novel_circ_0030962	0	5.72161	-1.364	0.036804	NA
novel_circ_0036947	0	4.53955	-1.3623	0.037607	NA
novel_circ_0023090	4.48013	0	1.3648	0.037633	NA
novel_circ_0004614	0	4.33695	-1.3599	0.038029	NA
novel_circ_0023817	4.5154	0	1.3565	0.038591	NA
novel_circ_0005473	4.48628	0	1.3558	0.038653	NA
novel_circ_0028867	10.3352	1.53446	1.4169	0.038974	NA
novel_circ_0033461	4.48465	0	1.3516	0.039173	NA
novel_circ_0013246	0	4.28502	-1.3456	0.039707	NA
novel_circ_0004726	1.23833	8.53469	-1.4096	0.040408	NA
novel_circ_0004876	454.717	585.005	-0.35915	0.040733	0.99989
novel_circ_0036817	4.30955	0	1.3377	0.040934	NA
novel_circ_0008056	144.073	203.726	-0.48079	0.040942	0.99989
novel_circ_0026326	6.89366	0.648694	1.4053	0.041104	NA
novel_circ_0017733	20.7597	42.9911	-0.91011	0.041867	0.99989
novel_circ_0005010	4.42315	0	1.3269	0.042221	NA
novel_circ_0020117	4.41699	0	1.3205	0.043025	NA
novel_circ_0007361	4.2419	0	1.3201	0.043191	NA
novel_circ_0012940	17.7619	38.4162	-0.96281	0.04322	0.99989
novel_circ_0023386	4.23575	0	1.3191	0.043326	NA
novel_circ_0014068	4.24806	0	1.3128	0.044124	NA
novel_circ_0036797	4.24806	0	1.3128	0.044124	NA
novel_circ_0009879	4.21893	0	1.3097	0.044494	NA
novel_circ_0023184	4.2296	0	1.3097	0.044535	NA
novel_circ_0029224	4.14513	0	1.3035	0.045404	NA
novel_circ_0035600	4.15128	0	1.2994	0.045931	NA
novel_circ_0028814	13.3465	3.65378	1.2733	0.045969	0.99989
novel_circ_0006141	0	5.04992	-1.2893	0.046265	NA
novel_circ_0020471	0	4.15136	-1.2934	0.046404	NA
novel_circ_0027430	0	4.18073	-1.2917	0.046558	NA
novel_circ_0014275	0	4.08198	-1.2899	0.046925	NA
novel_circ_0030242	0	4.08198	-1.2899	0.046925	NA
novel_circ_0005140	4.22345	0	1.2889	0.047288	NA
novel_circ_0013427	1.41957	8.74838	-1.358	0.048291	NA
novel_circ_0033892	2.00962	10.3816	-1.3355	0.04892	0.99989
novel_circ_0030195	16.218	4.45359	1.2572	0.049347	0.99989
novel_circ_0006453	15.1823	32.7687	-0.95746	0.04947	0.99989
novel_circ_0015967	0	3.97813	-1.2715	0.049535	NA
Differentially expressed circRNAs between 150 days and 90 days
ID	W_150D_readcount	W_90D_readcount	log2FoldChange	pval	padj
novel_circ_0034968	37.5446	2.91278	2.8177	1.3782e-06	0.0050293
novel_circ_0005177	0	17.0129	-3.2982	2.3639e-06	0.0050293
novel_circ_0022528	13.4097	0	2.8635	5.4369e-05	0.077113
novel_circ_0032495	345.26	573.792	-0.7195	7.9795e-05	0.084882
novel_circ_0004876	396.904	601.783	-0.59249	0.00020796	0.17697
novel_circ_0028675	10.7947	0	2.5248	0.00041597	NA
novel_circ_0000026	280.558	454.602	-0.67934	0.00099181	0.70336
novel_circ_0013583	8.0593	0	2.1397	0.0027866	NA
novel_circ_0004002	10.902	0	2.1115	0.0031014	NA
novel_circ_0012243	1.05108	12.9094	-1.9371	0.0060165	0.99979
novel_circ_0019884	35.6761	71.2489	-0.9359	0.0078978	0.99979
novel_circ_0035798	0	6.38258	-1.8643	0.0085555	NA
novel_circ_0036732	6.4986	0	1.8488	0.0091854	NA
novel_circ_0012100	0	6.06285	-1.8188	0.010152	NA
novel_circ_0033423	8.18832	0	1.809	0.010436	NA
novel_circ_0011485	56.7737	100.341	-0.78384	0.010452	0.99979
novel_circ_0033881	0.586695	8.71272	-1.7935	0.012197	NA
novel_circ_0023083	5.69116	0	1.7179	0.014825	NA
novel_circ_0002838	7.30884	0	1.7084	0.014977	NA
novel_circ_0010139	5.63001	0	1.7093	0.015281	NA
novel_circ_0015448	5.63001	0	1.7093	0.015281	NA
novel_circ_0018740	7.28915	0	1.6939	0.015762	NA
novel_circ_0020825	5.58031	0	1.6934	0.016128	NA
novel_circ_0012842	5.4115	0	1.6684	0.017602	NA
novel_circ_0005927	0	5.20191	-1.6529	0.018293	NA
novel_circ_0002599	0	5.35655	-1.6522	0.018299	NA
novel_circ_0008455	0	5.21212	-1.6434	0.018871	NA
novel_circ_0029793	17.1802	39.166	-1.0513	0.020169	0.99979
novel_circ_0010502	0	5.05748	-1.6195	0.020445	NA
novel_circ_0029998	0	6.41313	-1.6094	0.020747	NA
novel_circ_0016600	0	6.52677	-1.605	0.021043	NA
novel_circ_0008060	34.0177	64.9327	-0.87518	0.021099	0.99979
novel_circ_0021358	5.22901	0	1.6034	0.021869	NA
novel_circ_0019219	5.11815	0	1.603	0.021918	NA
novel_circ_0009770	5.05477	0	1.585	0.023235	NA
novel_circ_0022471	0	5.04209	-1.5732	0.023743	NA
novel_circ_0006001	20.0579	4.77885	1.4541	0.023826	0.99979
novel_circ_0003608	5.04108	0	1.5754	0.023978	NA
novel_circ_0027979	5.04108	0	1.5754	0.023978	NA
novel_circ_0016493	22.5665	7.58886	1.2688	0.024165	0.99979
novel_circ_0029325	0	4.95967	-1.5612	0.024688	NA
novel_circ_0007623	1.05108	9.5996	-1.6015	0.024711	NA
novel_circ_0017613	22.749	7.36201	1.2857	0.025626	0.99979
novel_circ_0012333	0	4.74303	-1.5477	0.025827	NA
novel_circ_0011954	22.5283	7.77956	1.2425	0.026051	0.99979
novel_circ_0030595	6.08672	0	1.5426	0.026121	NA
novel_circ_0009590	0	4.70169	-1.5341	0.026954	NA
novel_circ_0019811	21.2336	7.08865	1.2599	0.027087	0.99979
novel_circ_0017617	50.8931	22.9154	1.0053	0.027988	0.99979
novel_circ_0022897	4.76142	0	1.5213	0.028501	NA
novel_circ_0030223	4.79423	0	1.512	0.02931	NA
novel_circ_0008803	4.74773	0	1.5119	0.029364	NA
novel_circ_0025441	0	5.77434	-1.4947	0.029989	NA
novel_circ_0032434	59.781	32.9174	0.79691	0.030144	0.99979
novel_circ_0023917	0	4.58321	-1.497	0.030274	NA
novel_circ_0017755	0	4.62454	-1.4875	0.031142	NA
novel_circ_0022163	676.722	517.933	0.37791	0.031364	0.99979
novel_circ_0035136	0	4.45945	-1.4854	0.031404	NA
novel_circ_0021806	33.2988	10.9292	1.2571	0.032528	0.99979
novel_circ_0023029	0	4.40791	-1.4706	0.032852	NA
novel_circ_0012415	4.5598	0	1.4613	0.034283	NA
novel_circ_0005737	0	4.41812	-1.4465	0.035283	NA
novel_circ_0003262	4.57572	0	1.45	0.035411	NA
novel_circ_0020476	28.5259	54.8019	-0.8665	0.035594	0.99979
novel_circ_0032622	2.73633	12.0845	-1.412	0.035658	0.99979
novel_circ_0017393	4.63911	0	1.4438	0.03602	NA
novel_circ_0014930	4.45439	0	1.4444	0.036134	NA
novel_circ_0018517	4.45439	0	1.4444	0.036134	NA
novel_circ_0018494	4.14415	15.0077	-1.3303	0.036706	0.99979
novel_circ_0036422	1.05108	8.60445	-1.4855	0.037671	NA
novel_circ_0024084	118.991	168.635	-0.4869	0.037987	0.99979
novel_circ_0014919	4.4872	0	1.4219	0.038561	NA
novel_circ_0030242	0	4.19654	-1.4106	0.039338	NA
novel_circ_0034787	0	4.19654	-1.4106	0.039338	NA
novel_circ_0017084	5.32899	0	1.4081	0.03952	NA
novel_circ_0018540	4.29927	0	1.4142	0.039547	NA
novel_circ_0004073	5.46344	0	1.4074	0.039583	NA
novel_circ_0008106	0	4.14499	-1.4066	0.039818	NA
novel_circ_0030290	0	4.14499	-1.4066	0.039818	NA
novel_circ_0028775	5.29841	0	1.4055	0.039826	NA
novel_circ_0026386	0	4.16566	-1.405	0.039989	NA
novel_circ_0019431	0	4.3203	-1.4026	0.040184	NA
novel_circ_0026575	8.81704	23.2351	-1.1436	0.041676	0.99979
novel_circ_0017612	4.2053	0	1.3923	0.042166	NA
novel_circ_0006699	4.28237	0	1.375	0.04419	NA
novel_circ_0033859	68.2986	118.093	-0.73148	0.044837	0.99979
novel_circ_0017822	0	5.0933	-1.3566	0.045248	NA
novel_circ_0007925	71.9126	112.929	-0.62391	0.045582	0.99979
novel_circ_0028722	0	4.98009	-1.3533	0.045774	NA
novel_circ_0027600	0	5.0057	-1.3517	0.045943	NA
novel_circ_0025219	4.06707	0	1.3554	0.046941	NA
novel_circ_0019698	4.09765	0	1.3527	0.047266	NA
novel_circ_0004978	4.0365	0	1.3498	0.047707	NA
novel_circ_0002917	0	4.96485	-1.3302	0.04881	NA
novel_circ_0012139	4.05018	0	1.3373	0.04931	NA
novel_circ_0008879	227.922	298.109	-0.38094	0.049327	0.99979
novel_circ_0003226	4.11357	0	1.3352	0.049543	NA
Differentially expressed circRNAs between 150 days and 130 days
ID	W_150D_readcount	W_130D_readcount	log2FoldChange	pval	padj
novel_circ_0036671	11.902	0	2.3824	0.00022448	0.99893
novel_circ_0034968	38.5159	6.77478	1.8572	0.00092677	0.99893
novel_circ_0035847	0	11.4223	-1.924	0.0026127	0.99893
novel_circ_0004002	11.1799	0	1.8335	0.0039863	0.99893
novel_circ_0007648	7.51974	0	1.7728	0.0053849	0.99893
novel_circ_0004614	6.76337	0	1.613	0.010454	0.99893
novel_circ_0027503	0	8.32647	-1.5972	0.010807	0.99893
novel_circ_0009060	6.34032	0	1.5743	0.012235	0.99893
novel_circ_0033389	0	6.02903	-1.5442	0.013625	0.99893
novel_circ_0006141	6.15429	0	1.5378	0.014078	0.99893
novel_circ_0030215	0	5.95129	-1.5098	0.015511	0.99893
novel_circ_0019075	0	5.90578	-1.4925	0.016528	0.99893
novel_circ_0012243	1.07766	10.5727	-1.5325	0.017571	0.99893
novel_circ_0002249	0	5.62842	-1.4748	0.017691	0.99893
novel_circ_0032495	354.081	490.438	-0.4571	0.017766	0.99893
novel_circ_0002838	7.49122	0	1.4657	0.017979	0.99893
novel_circ_0032343	0	7.30337	-1.4604	0.018205	0.99893
novel_circ_0008334	0	5.57344	-1.4463	0.019615	0.99893
novel_circ_0029998	0	6.96298	-1.4229	0.020885	0.99893
novel_circ_0033881	0.600838	7.82727	-1.426	0.026378	0.99893
novel_circ_0010525	0	5.41462	-1.3599	0.026506	0.99893
novel_circ_0004670	0	5.14674	-1.3531	0.027193	0.99893
novel_circ_0023029	0	5.16145	-1.3528	0.02724	0.99893
novel_circ_0015382	0	5.05429	-1.3343	0.028997	0.99893
novel_circ_0027191	26.4918	10.1949	1.1124	0.029657	0.99893
novel_circ_0003481	0	5.02206	-1.3221	0.030226	0.99893
novel_circ_0030595	6.23716	0	1.3175	0.030426	0.99893
novel_circ_0020188	6.41546	0	1.3152	0.030638	0.99893
novel_circ_0036767	0	6.68566	-1.3098	0.030821	0.99893
novel_circ_0001087	5.22341	0	1.3142	0.031295	0.99893
novel_circ_0010382	0	4.81773	-1.3066	0.03192	0.99893
novel_circ_0027169	0	4.81773	-1.3066	0.03192	0.99893
novel_circ_0013430	0	4.82911	-1.3046	0.032124	0.99893
novel_circ_0024480	4.86923	0	1.3018	0.032763	0.99893
novel_circ_0004334	4.90023	0	1.2946	0.033519	0.99893
novel_circ_0013266	7.04292	0.548047	1.3565	0.034249	0.99893
novel_circ_0028907	4.81984	0	1.2873	0.034325	0.99893
novel_circ_0013857	0	5.93325	-1.276	0.034668	0.99893
novel_circ_0026983	4.81546	0	1.2772	0.035453	0.99893
novel_circ_0025648	4.78445	0	1.2745	0.035781	0.99893
novel_circ_0005473	0	4.71057	-1.2642	0.036618	0.99893
novel_circ_0026321	1.20168	9.22014	-1.3284	0.039621	0.99893
novel_circ_0031871	4.63519	0	1.2417	0.039867	0.99893
novel_circ_0032601	6.78175	0.548047	1.3059	0.040918	0.99893
novel_circ_0020117	0	4.62478	-1.228	0.041161	0.99893
novel_circ_0033448	10.1925	1.8518	1.3062	0.041676	0.99893
novel_circ_0014150	4.61681	0	1.2229	0.042242	0.99893
novel_circ_0031664	4.54604	0	1.2212	0.042496	0.99893
novel_circ_0029633	4.44041	0	1.2214	0.042595	0.99893
novel_circ_0010618	0	4.34743	-1.2148	0.043057	0.99893
novel_circ_0027216	0	5.49046	-1.2082	0.043205	0.99893
novel_circ_0000621	0.808243	7.59543	-1.2956	0.043875	0.99893
novel_circ_0022289	4.45303	0	1.2075	0.044405	0.99893
novel_circ_0012387	4.53342	0	1.2002	0.04539	0.99893
novel_circ_0024341	16.9394	5.4549	1.1584	0.045835	0.99893
novel_circ_0005592	0	5.21311	-1.1663	0.049282	0.99893
