# Supplementary material for: Systematic Analysis of Non-coding RNAs Involved in the Angora Rabbit (Oryctolagus cuniculus) Hair Follicle Cycle by RNA Sequencing
Source: Front Genet. 2019 May 3;10:407. doi: 10.3389/fgene.2019.00407 (PMC6509560; doi:10.3389/fgene.2019.00407)
Supplement: TABLE S6 — Analysis of differentially expressed miRNAs between 90, 130, and 150 days. [file Table_6.XLSX]

## Sheet: Sheet1
Table S6. Analysis of differentially expressed miRNAs between 90, 130, and 150 days
Table S6. Differentially expressed miRNAs between 130 days and 90 days
sRNA	W_130D_readcount	W_90D_readcount	log2FoldChange	pval	padj
novel_318	75.5504	29.3605	1.1232	8.8923e-05	0.04544
mmu-let-7i-5p	114331	90677.9	0.32733	0.0022946	0.58626
mmu-miR-3064-5p	4.59496	0.343458	0.91302	0.0095868	0.9174
mmu-miR-320-3p	16.8424	32.2478	-0.76769	0.011602	0.9174
mmu-miR-375-3p	408.425	628.553	-0.55863	0.013431	0.9174
mmu-miR-323-3p	13.1607	4.37468	0.89151	0.014266	0.9174
mmu-miR-152-5p	41.3304	23.9756	0.63522	0.017121	0.9174
mmu-miR-378c	128.074	200.818	-0.56112	0.017993	0.9174
novel_308	36.9905	63.5703	-0.63522	0.019552	0.9174
mmu-miR-708-5p	639.335	878.942	-0.42455	0.020627	0.9174
mmu-miR-409-5p	12.5447	4.06389	0.85739	0.021358	0.9174
mmu-miR-200a-3p	1889.4	2868.59	-0.53535	0.021544	0.9174
mmu-miR-128-3p	1098.94	832.474	0.37351	0.032431	0.98701
mmu-let-7j	33.4731	19.5975	0.62809	0.033232	0.98701
mmu-miR-27a-3p	5104.88	5899.63	-0.20547	0.039302	0.98701
mmu-miR-378a-3p	3000.51	3801.07	-0.32535	0.045429	0.98701
mmu-miR-200b-5p	4.73502	12.1539	-0.72632	0.046956	0.98701
Differentially expressed miRNAs between 150 days and 90 days
sRNA	W_150D_readcount	W_90D_readcount	log2FoldChange	pval	padj
mmu-miR-196b-5p	819.734	34.9235	4.17	1.2203e-63	2.2087e-61
mmu-miR-101a-3p	1168.44	3626.58	-1.4448	5.503e-07	4.9802e-05
mmu-miR-30e-5p	4007.06	6359.16	-0.64811	7.7693e-06	0.00046875
mmu-miR-29c-3p	27.9619	75.9896	-1.2971	1.4465e-05	0.00065456
novel_1	2858.86	6242.87	-1.0293	5.1876e-05	0.0017701
mmu-miR-196a-5p	2207.24	1342.44	0.69143	5.8677e-05	0.0017701
mmu-miR-139-5p	515.549	304.629	0.72968	7.2195e-05	0.0018668
mmu-miR-20a-5p	2028.07	3738.44	-0.82729	0.0001741	0.003939
mmu-miR-340-5p	501.318	908.412	-0.80711	0.00021002	0.0042237
mmu-miR-106b-5p	224.07	406.62	-0.8048	0.00037301	0.0067515
mmu-miR-206-3p	12.9841	0.669891	1.4725	0.00093533	NA
mmu-miR-31-3p	193.557	317.291	-0.67067	0.0011207	0.01844
mmu-miR-3071-5p	47.9209	148.711	-1.2342	0.0013886	0.019237
mmu-miR-141-3p	73.9622	136.967	-0.82728	0.0014666	0.019237
mmu-miR-136-3p	49.527	153.208	-1.2295	0.0014913	0.019237
mmu-miR-214-5p	395.859	206.313	0.85033	0.0016259	0.019237
mmu-miR-30a-5p	12890.8	20987.3	-0.66202	0.0017965	0.019237
mmu-miR-872-5p	250.88	400.277	-0.63702	0.0018992	0.019237
mmu-miR-152-3p	1485.85	2718.86	-0.7948	0.001913	0.019237
mmu-miR-34c-5p	591.662	1099.98	-0.80425	0.002557	0.024358
mmu-miR-191-5p	7190.42	4908.69	0.52833	0.0030923	0.027985
mmu-miR-1a-3p	189.458	441.958	-1.0076	0.0038369	0.031818
mmu-miR-1b-5p	189.458	441.394	-1.0064	0.0038673	0.031818
mmu-miR-195a-5p	633.769	1040.48	-0.66565	0.0044049	0.033739
mmu-miR-203-3p	2427.19	3797.77	-0.60805	0.0044736	0.033739
mmu-miR-532-5p	18.5933	39.7383	-0.92566	0.004635	NA
mmu-miR-127-5p	56.7654	128.072	-0.95765	0.0050437	0.036516
mmu-miR-192-5p	5.33764	17.8565	-1.1402	0.0053245	NA
mmu-miR-200a-3p	1536.89	2403.36	-0.6016	0.0073765	0.051352
mmu-miR-128-3p	1027.9	697.916	0.52734	0.0078643	0.052395
mmu-let-7b-5p	26413.6	18637.5	0.48182	0.0081053	0.052395
mmu-miR-101b-3p	3.23534	12.472	-1.1295	0.0093111	NA
mmu-miR-144-3p	73.4734	17.9432	1.1465	0.010221	0.063794
mmu-miR-29b-1-5p	10.1801	3.28547	1.0683	0.013685	NA
mmu-miR-382-3p	2.84899	11.0106	-1.0906	0.013809	NA
mmu-miR-335-3p	41.4901	75.3978	-0.75418	0.014051	0.084776
mmu-miR-184-3p	499.946	274.588	0.75143	0.015148	0.088443
mmu-miR-143-5p	255.007	411.129	-0.62941	0.01642	0.090491
mmu-miR-379-5p	275.544	598.795	-0.88351	0.016513	0.090491
mmu-miR-708-3p	205.046	322.314	-0.60119	0.017628	0.090491
mmu-miR-874-3p	111.533	73.6123	0.55215	0.017671	0.090491
mmu-miR-425-5p	1135.43	787.518	0.49972	0.017998	0.090491
mmu-miR-223-3p	189.682	112.028	0.67707	0.01895	0.091581
mmu-miR-15a-5p	110.275	167.795	-0.54154	0.019227	0.091581
mmu-miR-93-5p	5602.78	4084.47	0.43519	0.021602	0.10026
mmu-miR-411-3p	8.25453	21.321	-0.92654	0.024055	NA
mmu-miR-26b-5p	10657.6	7768.96	0.43374	0.027339	0.12072
mmu-miR-143-3p	30135.9	45375.5	-0.54288	0.027345	0.12072
novel_249	5.27274	0.69065	0.97601	0.027534	NA
mmu-miR-181a-1-3p	81.2046	133.726	-0.62427	0.031489	0.1357
mmu-miR-183-3p	5.63308	0.836937	0.9421	0.034186	NA
mmu-miR-9-3p	12.4891	27.3244	-0.83835	0.034389	NA
mmu-miR-27a-3p	3824.73	4946.06	-0.35751	0.037296	0.15699
mmu-miR-223-5p	27.3708	11.7699	0.84234	0.03731	NA
mmu-miR-322-5p	0.745697	5.41823	-0.91279	0.040547	NA
mmu-miR-200c-3p	14400	10538.9	0.425	0.041545	0.1709
mmu-miR-331-5p	44.7273	24.3835	0.6903	0.041747	NA
mmu-miR-18a-5p	29.1628	52.3114	-0.7036	0.042745	0.17193
mmu-miR-299a-3p	50.0243	91.5517	-0.6936	0.045244	0.17625
mmu-miR-181a-5p	8521.74	6196.46	0.43172	0.045766	0.17625
mmu-miR-452-5p	15.0177	28.2309	-0.69187	0.046333	NA
mmu-miR-125b-1-3p	59.3879	35.745	0.6419	0.049213	0.18558
Differentially expressed miRNAs between 150 days and 130 days
sRNA	W_150D_readcount	W_130D_readcount	log2FoldChange	pval	padj
mmu-miR-184-3p	450.281	155.159	1.2631	0.0001094	0.05448
mmu-miR-196b-5p	738.051	129.842	1.509	0.00028785	0.071674
mmu-miR-127-5p	51.0154	126.429	-1.0387	0.0021972	0.36474
mmu-miR-379-5p	247.779	535.654	-0.85718	0.0168	0.92627
mmu-miR-320-3p	26.5937	12.8952	0.83954	0.017636	0.92627
mmu-miR-1a-3p	171.233	366.693	-0.83991	0.021573	0.92627
mmu-miR-1b-5p	171.233	366.235	-0.83814	0.021916	0.92627
mmu-miR-411-3p	7.41346	18.1606	-0.85432	0.023028	0.92627
novel_318	30.5406	57.8916	-0.71824	0.0231	0.92627
mmu-miR-144-3p	66.6077	17.6133	0.95733	0.024916	0.92627
mmu-miR-299a-3p	44.923	93.1154	-0.79468	0.026736	0.92627
mmu-miR-15b-5p	571.079	433.033	0.38356	0.036722	0.92627
mmu-miR-3071-5p	43.0817	126.599	-0.87248	0.039264	0.92627
mmu-miR-495-3p	29.1738	51.9698	-0.64641	0.03967	0.92627
mmu-miR-425-3p	105.988	73.9329	0.47663	0.042223	0.92627
mmu-miR-136-3p	44.5355	129.566	-0.8586	0.042718	0.92627
mmu-miR-196a-5p	1989.75	1389.57	0.4742	0.047427	0.92627
mmu-miR-29c-3p	25.2269	48.6486	-0.73362	0.048349	0.92627
