# Supplementary material for: Systematic Analysis of Non-coding RNAs Involved in the Angora Rabbit (Oryctolagus cuniculus) Hair Follicle Cycle by RNA Sequencing
Source: Front Genet. 2019 May 3;10:407. doi: 10.3389/fgene.2019.00407 (PMC6509560; doi:10.3389/fgene.2019.00407)
Supplement: TABLE S7 — Analysis of differentially expressed mRNAs between 90, 130, and 150 days. [file Table_7.XLSX]

## Sheet: Sheet1
Table S7. Analysis of differentially expressed mRNAs between 90, 130, and 150 days
Differentially expressed mRNAs between 130 days and 90 days
transcript_id	gene_id	gene_name	W_130D_FPKM	W_90D_FPKM	log2(foldchange)	pvalue	qvalue	Gene_description	GO_id	GO_description	KO_id	KO_pathway
ENSOCUT00000033917	ENSOCUG00000004814	SIAH1	12.6567	21.7751	-0.782785	7.35038e-06	0.0693802	Zinc finger, RING-type||Seven-in-absentia protein, TRAF-like domain||TRAF-like||Zinc finger, SIAH-type	GO:0044424,GO:0043226,GO:0043229,GO:0043227,GO:0043231,GO:0005622,GO:0044444,GO:0005737,GO:0005634,GO:0044237,GO:0044238,GO:0044260,GO:0070647,GO:0009987,GO:0044265,GO:0071704,GO:0043170,GO:0032991,GO:0051603,GO:0008152,GO:0009057,GO:0044257,GO:0044267,GO:0005488,GO:0005623,GO:0044464,GO:0019941,GO:0043632,GO:0043412,GO:0019538,GO:0006464,GO:0036211,GO:0006511,GO:0006508,GO:0030163,GO:0043234,GO:…	intracellular part,organelle,intracellular organelle,membrane-bounded organelle,intracellular membrane-bounded organelle,intracellular,cytoplasmic part,cytoplasm,nucleus,cellular metabolic process,primary metabolic process,cellular macromolecule metabolic process,protein modification by small protein conjugation or removal,cellular process,cellular macromolecule catabolic process,organic substanc…	mmu04120,mmu04115,mmu04310	Ubiquitin mediated proteolysis,p53 signaling pathway,Wnt signaling pathway
ENSOCUT00000005499	ENSOCUG00000005502	PRR9	2605.09	2402.99	0.116499	0.000101939	0.320734	-	--	--	--	--
ENSOCUT00000016701	ENSOCUG00000016704	GXYLT2	19.0952	17.4071	0.133531	0.000348382	0.58171	Somatomedin B domain||Extracellular Endonuclease, subunit A||Alkaline-phosphatase-like, core domain||Glycosyl transferase, family 8||Type I phosphodiesterase/nucleotide pyrophosphatase/phosphate transferase||Nucleotide-diphospho-sugar transferases||DNA/RNA non-specific endonuclease	GO:0003824,GO:0044238,GO:0071704,GO:0008152,GO:0044237,GO:0043412,GO:0003674,GO:0044267,GO:0019538,GO:0006464,GO:0036211,GO:0044260,GO:0006493,GO:0035252,GO:0042285,GO:0016266,GO:0043170,GO:0044723,GO:0016763,GO:0008150,GO:1901576,GO:0070085,GO:0009100,GO:1901135,GO:0044249,GO:0005975,GO:0016740,GO:0009058,GO:0009987,GO:0009101,GO:0034645,GO:0006486,GO:0043413,GO:0009059,GO:0008194,GO:1901137,GO:…	catalytic activity,primary metabolic process,organic substance metabolic process,metabolic process,cellular metabolic process,macromolecule modification,molecular_function,cellular protein metabolic process,protein metabolic process,cellular protein modification process,protein modification process,cellular macromolecule metabolic process,protein O-linked glycosylation,UDP-xylosyltransferase acti…	mmu00514	Other types of O-glycan biosynthesis
ENSOCUT00000017930	ENSOCUG00000017929	-	5.83021	2.47203	1.23785	0.000360373	0.58171	RNA polymerase Rpb1, domain 3||RNA polymerase II, heptapeptide repeat, eukaryotic||RNA polymerase Rpb1, domain 5||RNA polymerase Rpb1, domain 7||RNA polymerase Rpb1, domain 6||RNA polymerase, N-terminal||RNA polymerase, alpha subunit||RNA polymerase Rpb1, domain 4||RNA polymerase Rpb1, domain 1	GO:0003824,GO:0043227,GO:0043226,GO:0044238,GO:0071704,GO:0000791,GO:0008152,GO:0005665,GO:0044422,GO:0044428,GO:0044446,GO:0043231,GO:0044237,GO:0000790,GO:0044424,GO:0003674,GO:0005719,GO:0005622,GO:0043229,GO:0005634,GO:0010467,GO:0032991,GO:0005488,GO:0070013,GO:0043233,GO:0006807,GO:0031974,GO:0043234,GO:0044260,GO:0031981,GO:0003899,GO:0034062,GO:0000785,GO:0043228,GO:0043232,GO:1901360,GO:…	catalytic activity,membrane-bounded organelle,organelle,primary metabolic process,organic substance metabolic process,euchromatin,metabolic process,DNA-directed RNA polymerase II, core complex,organelle part,nuclear part,intracellular organelle part,intracellular membrane-bounded organelle,cellular metabolic process,nuclear chromatin,intracellular part,molecular_function,nuclear euchromatin,intra…	mmu01100,mmu03020,mmu05016,mmu00230,mmu00240,mmu05168,mmu05169	Metabolic pathways,RNA polymerase,Huntington's disease,Purine metabolism,Pyrimidine metabolism,Herpes simplex infection,Epstein-Barr virus infection
ENSOCUT00000016198	ENSOCUG00000016198	-	15.8239	13.266	0.254366	0.000389209	0.58171	Diacylglycerol acyltransferase	GO:0003824,GO:0003674,GO:0016740,GO:0016746,GO:0016747	catalytic activity,molecular_function,transferase activity,transferase activity, transferring acyl groups,transferase activity, transferring acyl groups other than amino-acyl groups	mmu01100,mmu00561,mmu04975	Metabolic pathways,Glycerolipid metabolism,Fat digestion and absorption
ENSOCUT00000000470	ENSOCUG00000000470	FUOM	5.06281	5.21386	-0.0424125	0.000474958	0.58171	RbsD-like domain||D-ribose pyranase RbsD/L-fucose mutarotase FucU	GO:0044238,GO:0009987,GO:0071704,GO:0008152,GO:0005488,GO:0048029,GO:0032504,GO:0048609,GO:0048468,GO:0019318,GO:0006004,GO:0008150,GO:0005996,GO:0016853,GO:0003824,GO:0042806,GO:0060180,GO:0048523,GO:0044763,GO:0044723,GO:0016857,GO:0036065,GO:0016854,GO:0048519,GO:0007617,GO:0051704,GO:0030246,GO:0050794,GO:0022414,GO:0033057,GO:0030182,GO:0051239,GO:0000003,GO:0003674,GO:0044767,GO:0048856,GO:…	primary metabolic process,cellular process,organic substance metabolic process,metabolic process,binding,monosaccharide binding,multicellular organism reproduction,multicellular organismal reproductive process,cell development,hexose metabolic process,fucose metabolic process,biological_process,monosaccharide metabolic process,isomerase activity,catalytic activity,fucose binding,female mating beh…	--	--
ENSOCUT00000004812	ENSOCUG00000004814	SIAH1	18.7919	10.7772	0.802133	0.000493027	0.58171	Zinc finger, RING-type||Seven-in-absentia protein, TRAF-like domain||TRAF-like||Zinc finger, SIAH-type	GO:0044424,GO:0043226,GO:0043229,GO:0043227,GO:0043231,GO:0005622,GO:0044444,GO:0005737,GO:0005634,GO:0044237,GO:0044238,GO:0044260,GO:0070647,GO:0009987,GO:0044265,GO:0071704,GO:0043170,GO:0032991,GO:0051603,GO:0008152,GO:0009057,GO:0044257,GO:0044267,GO:0005488,GO:0005623,GO:0044464,GO:0019941,GO:0043632,GO:0043412,GO:0019538,GO:0006464,GO:0036211,GO:0006511,GO:0006508,GO:0030163,GO:0043234,GO:…	intracellular part,organelle,intracellular organelle,membrane-bounded organelle,intracellular membrane-bounded organelle,intracellular,cytoplasmic part,cytoplasm,nucleus,cellular metabolic process,primary metabolic process,cellular macromolecule metabolic process,protein modification by small protein conjugation or removal,cellular process,cellular macromolecule catabolic process,organic substanc…	mmu04120,mmu04115,mmu04310	Ubiquitin mediated proteolysis,p53 signaling pathway,Wnt signaling pathway
ENSOCUT00000016845	ENSOCUG00000016848	-	12.4874	11.7324	0.0899788	0.000687508	0.721043	High mobility group box domain	GO:0043227,GO:0043226,GO:0044422,GO:0044428,GO:0044446,GO:0043231,GO:0044424,GO:0003674,GO:0005622,GO:0043229,GO:0005634,GO:0032991,GO:0005488,GO:0071840,GO:0043234,GO:0016043,GO:0008150,GO:0016514,GO:0003676,GO:0090544,GO:0009987,GO:0043044,GO:0006996,GO:1901363,GO:0070603,GO:0097159,GO:0003677,GO:0006338,GO:0005623,GO:0044464,GO:0016568,GO:0051276,GO:0005575,GO:0006325,GO:0044763,GO:0044699	membrane-bounded organelle,organelle,organelle part,nuclear part,intracellular organelle part,intracellular membrane-bounded organelle,intracellular part,molecular_function,intracellular,intracellular organelle,nucleus,macromolecular complex,binding,cellular component organization or biogenesis,protein complex,cellular component organization,biological_process,SWI/SNF complex,nucleic acid binding…	--	--
ENSOCUT00000003276	ENSOCUG00000003277	NUSAP1	21.2795	20.6863	0.0407894	0.0014748	0.99954	-	GO:0043227,GO:0043226,GO:0044238,GO:0003723,GO:0071704,GO:0008152,GO:0044422,GO:0044428,GO:0005730,GO:0044446,GO:0043231,GO:0044237,GO:0044424,GO:0003674,GO:0005515,GO:0040001,GO:0005622,GO:0043229,GO:0005634,GO:0051293,GO:0032991,GO:0000281,GO:0005488,GO:0071840,GO:0070013,GO:0043233,GO:0051653,GO:0006807,GO:0031974,GO:0043234,GO:0044260,GO:0031981,GO:0000070,GO:0000819,GO:0043228,GO:0043232,GO:…	membrane-bounded organelle,organelle,primary metabolic process,RNA binding,organic substance metabolic process,metabolic process,organelle part,nuclear part,nucleolus,intracellular organelle part,intracellular membrane-bounded organelle,cellular metabolic process,intracellular part,molecular_function,protein binding,establishment of mitotic spindle localization,intracellular,intracellular organel…	--	--
ENSOCUT00000030186	ENSOCUG00000026036	-	22.3856	21.3847	0.0659929	0.0023512	0.99954	Immediate early response	--	--	--	--
ENSOCUT00000011040	ENSOCUG00000011041	CASP7	9.21114	8.64739	0.0911137	0.0026333	0.99954	Peptidase C14, ICE, catalytic subunit p20||Peptidase C14A, caspase precursor p45, core||Peptidase C14, caspase non-catalytic subunit p10||Peptidase C14, caspase domain	GO:0003824,GO:0044238,GO:0071704,GO:0008152,GO:0016787,GO:0016485,GO:0003674,GO:0051604,GO:0019538,GO:0044767,GO:0010467,GO:0032502,GO:0097153,GO:0048856,GO:0043170,GO:0007275,GO:0072358,GO:0072359,GO:0008150,GO:0048731,GO:0008234,GO:0008219,GO:0016265,GO:0009987,GO:0006508,GO:0006915,GO:0012501,GO:0070997,GO:0097194,GO:0004190,GO:0070001,GO:0097285,GO:0032501,GO:0051402,GO:0070011,GO:0009628,GO:…	catalytic activity,primary metabolic process,organic substance metabolic process,metabolic process,hydrolase activity,protein processing,molecular_function,protein maturation,protein metabolic process,single-organism developmental process,gene expression,developmental process,cysteine-type endopeptidase activity involved in apoptotic process,anatomical structure development,macromolecule metaboli…	mmu04668,mmu05133,mmu05134,mmu04932,mmu05010,mmu04210	TNF signaling pathway,Pertussis,Legionellosis,Non-alcoholic fatty liver disease (NAFLD),Alzheimer's disease,Apoptosis
ENSOCUT00000006234	ENSOCUG00000025046	-	72.9839	47.6771	0.61428	0.00301579	0.99954	Ribosomal protein L22/L17||Ribosomal protein L22/L17, eukaryotic/archaeal	GO:0044424,GO:0043226,GO:0043229,GO:0005622,GO:0044444,GO:0005737,GO:0044446,GO:0044422,GO:0044237,GO:0044238,GO:0044260,GO:0009987,GO:0071704,GO:0043170,GO:0032991,GO:0010467,GO:0008152,GO:0044267,GO:0043228,GO:0043232,GO:0005623,GO:0030529,GO:0044464,GO:0019538,GO:0005840,GO:0044391,GO:0003735,GO:1901576,GO:0044249,GO:0009058,GO:0006412,GO:0008150,GO:0015934,GO:0034645,GO:0009059,GO:0005198,GO:…	intracellular part,organelle,intracellular organelle,intracellular,cytoplasmic part,cytoplasm,intracellular organelle part,organelle part,cellular metabolic process,primary metabolic process,cellular macromolecule metabolic process,cellular process,organic substance metabolic process,macromolecule metabolic process,macromolecular complex,gene expression,metabolic process,cellular protein metaboli…	--	--
ENSOCUT00000030653	ENSOCUG00000026584	RASSF3	9.23349	10.2403	-0.149311	0.00307203	0.99954	Ras-association||Ubiquitin-related domain||SARAH domain	GO:0044444,GO:0005737,GO:0044424,GO:0003674,GO:0005515,GO:0005829,GO:0005622,GO:0005488,GO:0042802,GO:0008150,GO:0008219,GO:0016265,GO:0009987,GO:0006915,GO:0012501,GO:0010941,GO:0043067,GO:0042981,GO:0005623,GO:0044464,GO:0050896,GO:0051716,GO:0005575,GO:0050794,GO:0044763,GO:0007154,GO:0044700,GO:0023052,GO:0007165,GO:0065007,GO:0016020,GO:0071944,GO:0050789,GO:0044699,GO:0005886	cytoplasmic part,cytoplasm,intracellular part,molecular_function,protein binding,cytosol,intracellular,binding,identical protein binding,biological_process,cell death,death,cellular process,apoptotic process,programmed cell death,regulation of cell death,regulation of programmed cell death,regulation of apoptotic process,cell,cell part,response to stimulus,cellular response to stimulus,cellular_c…	--	--
ENSOCUT00000008558	ENSOCUG00000008561	IGFBP2	17.5422	16.2402	0.111265	0.00400526	0.99954	Insulin-like growth factor binding protein 2||Insulin-like growth factor-binding protein, IGFBP||Insulin-like growth factor-binding protein family 1-6, chordata||Thyroglobulin type-1||Insulin-like growth factor binding protein, N-terminal	GO:0043226,GO:0043227,GO:0009987,GO:0005488,GO:0071840,GO:0001775,GO:0016043,GO:0008150,GO:0031982,GO:0031988,GO:0070062,GO:0043230,GO:0065010,GO:0050865,GO:0045321,GO:0044421,GO:0005515,GO:0008283,GO:0002694,GO:0040008,GO:0044763,GO:0051128,GO:0048518,GO:0048522,GO:0031994,GO:0001558,GO:0005575,GO:0005576,GO:0042104,GO:0042127,GO:0050794,GO:0002696,GO:0050867,GO:0051249,GO:0046649,GO:0003674,GO:…	organelle,membrane-bounded organelle,cellular process,binding,cellular component organization or biogenesis,cell activation,cellular component organization,biological_process,vesicle,membrane-bounded vesicle,extracellular vesicular exosome,extracellular organelle,extracellular membrane-bounded organelle,regulation of cell activation,leukocyte activation,extracellular region part,protein binding,c…	--	--
ENSOCUT00000009604	ENSOCUG00000009608	SPRY2	11.1667	11.4328	-0.0339807	0.00418667	0.99954	Sprouty	GO:0043227,GO:0030324,GO:0030323,GO:0043226,GO:0060541,GO:0044238,GO:0071704,GO:0043407,GO:0043405,GO:0008152,GO:0051897,GO:0044444,GO:0031324,GO:0010627,GO:0035295,GO:0010605,GO:0032268,GO:0009892,GO:0043231,GO:0051246,GO:0005737,GO:0045859,GO:0032269,GO:0044237,GO:0060429,GO:0043412,GO:0071901,GO:0044424,GO:0006469,GO:0003674,GO:0005515,GO:0051896,GO:0007243,GO:0009056,GO:0040001,GO:0005829,GO:…	membrane-bounded organelle,lung development,respiratory tube development,organelle,respiratory system development,primary metabolic process,organic substance metabolic process,negative regulation of MAP kinase activity,regulation of MAP kinase activity,metabolic process,positive regulation of protein kinase B signaling cascade,cytoplasmic part,negative regulation of cellular metabolic process,reg…	mmu04630,mmu05206	Jak-STAT signaling pathway,MicroRNAs in cancer
ENSOCUT00000016261	ENSOCUG00000016236	COL15A1	13.5429	14.3008	-0.0785642	0.00469731	0.99954	Concanavalin A-like lectin/glucanase domain||C-type lectin fold||Collagen triple helix repeat||Laminin G domain||Collagenase NC10/endostatin	GO:0043227,GO:0070062,GO:0043230,GO:0065010,GO:0044421,GO:0031982,GO:0005576,GO:0031988,GO:0043226,GO:0005615,GO:0031012,GO:0005604,GO:0003674,GO:0005578,GO:0044420,GO:0005581,GO:0008150,GO:0005198,GO:0007155,GO:0022610,GO:0009987,GO:0005575,GO:0044763,GO:0044699	membrane-bounded organelle,extracellular vesicular exosome,extracellular organelle,extracellular membrane-bounded organelle,extracellular region part,vesicle,extracellular region,membrane-bounded vesicle,organelle,extracellular space,extracellular matrix,basement membrane,molecular_function,proteinaceous extracellular matrix,extracellular matrix part,collagen,biological_process,structural molecul…	mmu04974	Protein digestion and absorption
ENSOCUT00000012284	ENSOCUG00000012264	COL1A2	834.892	904.333	-0.115265	0.00471361	0.99954	Collagen triple helix repeat||Fibrillar collagen, C-terminal||Fibrinogen, alpha/beta/gamma chain, C-terminal globular domain	GO:0043227,GO:0070062,GO:0043230,GO:0065010,GO:0044421,GO:0043589,GO:0031982,GO:0005576,GO:0031988,GO:0043226,GO:0051259,GO:0005615,GO:0044444,GO:0043231,GO:0005737,GO:0031012,GO:0044424,GO:0003674,GO:0005515,GO:0005584,GO:0005578,GO:0044420,GO:0070887,GO:0005622,GO:0043229,GO:0070206,GO:0044767,GO:0043588,GO:0005488,GO:0071840,GO:0005201,GO:0030199,GO:0032502,GO:0042802,GO:0019899,GO:0048856,GO:…	membrane-bounded organelle,extracellular vesicular exosome,extracellular organelle,extracellular membrane-bounded organelle,extracellular region part,skin morphogenesis,vesicle,extracellular region,membrane-bounded vesicle,organelle,protein oligomerization,extracellular space,cytoplasmic part,intracellular membrane-bounded organelle,cytoplasm,extracellular matrix,intracellular part,molecular_func…	mmu04512,mmu04974,mmu04151,mmu05146,mmu05205,mmu04611,mmu04510	ECM-receptor interaction,Protein digestion and absorption,PI3K-Akt signaling pathway,Amoebiasis,Proteoglycans in cancer,Platelet activation,Focal adhesion
ENSOCUT00000012385	ENSOCUG00000012389	CCDC126	7.44901	7.91922	-0.0883096	0.00485456	0.99954	-	GO:0003824,GO:0044238,GO:0071704,GO:0008152,GO:0044237,GO:0043412,GO:0003674,GO:0044267,GO:0019538,GO:0030144,GO:0006464,GO:0036211,GO:0044260,GO:0043170,GO:0044723,GO:0008150,GO:1901576,GO:0070085,GO:0009100,GO:1901135,GO:0044249,GO:0005975,GO:0016740,GO:0009058,GO:0009987,GO:0009101,GO:0034645,GO:0006486,GO:0043413,GO:0009059,GO:0008375,GO:0006487,GO:0008194,GO:1901137,GO:0016757,GO:0005575,GO:…	catalytic activity,primary metabolic process,organic substance metabolic process,metabolic process,cellular metabolic process,macromolecule modification,molecular_function,cellular protein metabolic process,protein metabolic process,alpha-1,6-mannosylglycoprotein 6-beta-N-acetylglucosaminyltransferase activity,cellular protein modification process,protein modification process,cellular macromolecu…	--	--
ENSOCUT00000005596	ENSOCUG00000005599	-	163.689	126.604	0.370643	0.00496063	0.99954	Keratin-associated protein, PMG type	--	--	--	--
ENSOCUT00000033628	ENSOCUG00000029712	-	20.2103	21.1043	-0.0624485	0.00525482	0.99954	--	GO:0044238,GO:0071704,GO:0008152,GO:0044237,GO:0043412,GO:0044267,GO:0019538,GO:0006464,GO:0036211,GO:0044260,GO:0016567,GO:0070647,GO:0043170,GO:0032446,GO:0008150,GO:0009987,GO:0000209	primary metabolic process,organic substance metabolic process,metabolic process,cellular metabolic process,macromolecule modification,cellular protein metabolic process,protein metabolic process,cellular protein modification process,protein modification process,cellular macromolecule metabolic process,protein ubiquitination,protein modification by small protein conjugation or removal,macromolecul…	--	--
ENSOCUT00000010455	ENSOCUG00000010456	RASGEF1B	45.5439	44.2238	0.0424348	0.00532241	0.99954	Ras-like guanine nucleotide exchange factor, N-terminal||Ras guanine nucleotide exchange factor domain||Ras guanine-nucleotide exchange factors catalytic domain	GO:0044238,GO:0071704,GO:0008152,GO:0044237,GO:0003674,GO:0009056,GO:0005622,GO:1901575,GO:0006807,GO:0044710,GO:1901360,GO:1901564,GO:0006725,GO:0034641,GO:0044248,GO:0046483,GO:1901136,GO:0035556,GO:0006139,GO:0008150,GO:1901135,GO:0031323,GO:0080090,GO:0046128,GO:0042278,GO:0006793,GO:0019222,GO:0009119,GO:0044281,GO:1901565,GO:0009117,GO:0009987,GO:0006753,GO:0019637,GO:0006796,GO:0055086,GO:…	primary metabolic process,organic substance metabolic process,metabolic process,cellular metabolic process,molecular_function,catabolic process,intracellular,organic substance catabolic process,nitrogen compound metabolic process,single-organism metabolic process,organic cyclic compound metabolic process,organonitrogen compound metabolic process,cellular aromatic compound metabolic process,cellul…	--	--
ENSOCUT00000000566	ENSOCUG00000000566	XPR1	9.30074	8.94309	0.0565713	0.00537113	0.99954	EXS, C-terminal||SPX, N-terminal	GO:0000822,GO:0003674,GO:0015562,GO:0005488,GO:0030643,GO:0072502,GO:0035435,GO:0001618,GO:0015114,GO:0030002,GO:0055062,GO:0072506,GO:0040011,GO:0008150,GO:0006817,GO:0006820,GO:0015103,GO:0050801,GO:0009987,GO:0006873,GO:0044459,GO:0055081,GO:0008509,GO:0016032,GO:0044764,GO:0015698,GO:0055082,GO:0031226,GO:0051179,GO:0055085,GO:0046718,GO:0019725,GO:0048878,GO:0030260,GO:0044409,GO:0051806,GO:…	inositol hexakisphosphate binding,molecular_function,efflux transmembrane transporter activity,binding,cellular phosphate ion homeostasis,cellular trivalent inorganic anion homeostasis,phosphate ion transmembrane transport,virus receptor activity,phosphate ion transmembrane transporter activity,cellular anion homeostasis,phosphate ion homeostasis,trivalent inorganic anion homeostasis,locomotion,b…	--	--
ENSOCUT00000002969	ENSOCUG00000002970	FAM8A1	46.7933	42.9871	0.122399	0.00546689	0.99954	RDD	GO:0005575,GO:0016020,GO:0044425,GO:0016021,GO:0031224	cellular_component,membrane,membrane part,integral to membrane,intrinsic to membrane	--	--
ENSOCUT00000007298	ENSOCUG00000007302	CILP	3.50141	2.91754	0.263181	0.00554912	0.99954	Carboxypeptidase-like, regulatory domain||Immunoglobulin subtype||Immunoglobulin I-set||Immunoglobulin subtype 2||Thrombospondin, type 1 repeat||Immunoglobulin-like domain	GO:0043226,GO:0043227,GO:0009987,GO:0043569,GO:0008150,GO:0031982,GO:0031988,GO:0070062,GO:0043230,GO:0065010,GO:0043567,GO:0044421,GO:0048523,GO:0048009,GO:0044763,GO:0005575,GO:0048519,GO:0005576,GO:0050794,GO:0050789,GO:0044699,GO:0065007,GO:0048583,GO:0005615,GO:0009968,GO:0023057,GO:0023051,GO:0010648,GO:0010646,GO:0007169,GO:0009966,GO:0031012,GO:0048585,GO:0007167,GO:0050896,GO:0051716,GO:…	organelle,membrane-bounded organelle,cellular process,negative regulation of insulin-like growth factor receptor signaling pathway,biological_process,vesicle,membrane-bounded vesicle,extracellular vesicular exosome,extracellular organelle,extracellular membrane-bounded organelle,regulation of insulin-like growth factor receptor signaling pathway,extracellular region part,negative regulation of ce…	--	--
ENSOCUT00000015904	ENSOCUG00000015909	HBEGF	7.32008	6.9735	0.0699775	0.0055604	0.99954	Epidermal growth factor-like domain	GO:0044421,GO:0005576,GO:0044238,GO:0071704,GO:0008152,GO:0051897,GO:0005615,GO:0010627,GO:0032268,GO:0051246,GO:0044237,GO:0060429,GO:0043412,GO:0003674,GO:0005515,GO:0051896,GO:0007243,GO:0044267,GO:0070887,GO:0019538,GO:0044767,GO:0006464,GO:0036211,GO:0038127,GO:0005488,GO:0043491,GO:0007169,GO:0032502,GO:0001932,GO:0023051,GO:0044260,GO:0010646,GO:0010740,GO:0048856,GO:0009966,GO:0002011,GO:…	extracellular region part,extracellular region,primary metabolic process,organic substance metabolic process,metabolic process,positive regulation of protein kinase B signaling cascade,extracellular space,regulation of intracellular protein kinase cascade,regulation of cellular protein metabolic process,regulation of protein metabolic process,cellular metabolic process,epithelium development,macr…	mmu04915,mmu05205,mmu04012,mmu04912	Estrogen signaling pathway,Proteoglycans in cancer,ErbB signaling pathway,GnRH signaling pathway
ENSOCUT00000015257	ENSOCUG00000015261	SEPHS1	35.2428	34.2529	0.0411018	0.00565261	0.99954	AIR synthase-related protein, C-terminal domain||AIR synthase related protein, N-terminal domain||Selenophosphate synthetase||PurM, N-terminal-like	GO:0003824,GO:0044238,GO:0071704,GO:0008152,GO:0044237,GO:0003674,GO:0005515,GO:0001887,GO:0004756,GO:0016259,GO:0016260,GO:0016781,GO:0005488,GO:0006807,GO:0042802,GO:0044710,GO:1901564,GO:1901566,GO:0008150,GO:1901576,GO:0009070,GO:0044249,GO:0016740,GO:0009058,GO:0006793,GO:0044281,GO:0009987,GO:0006796,GO:0016310,GO:0044283,GO:0044711,GO:0009069,GO:0042398,GO:0016053,GO:0046394,GO:1901607,GO:…	catalytic activity,primary metabolic process,organic substance metabolic process,metabolic process,cellular metabolic process,molecular_function,protein binding,selenium compound metabolic process,selenide, water dikinase activity,selenocysteine metabolic process,selenocysteine biosynthetic process,phosphotransferase activity, paired acceptors,binding,nitrogen compound metabolic process,identical…	mmu01100,mmu00450	Metabolic pathways,Selenocompound metabolism
ENSOCUT00000017113	ENSOCUG00000017116	-	569.618	417.641	0.447729	0.00577889	0.99954	Keratin-associated protein, PMG type	--	--	--	--
ENSOCUT00000033951	ENSOCUG00000001790	WIPI2	5.39218	6.90741	-0.357277	0.00603052	0.99954	WD40 repeat||WD40-repeat-containing domain	GO:0044424,GO:0043226,GO:0043229,GO:0043227,GO:0043231,GO:0005622,GO:0044444,GO:0005737,GO:0051641,GO:0005829,GO:0044237,GO:0009987,GO:0005773,GO:0032991,GO:0008152,GO:0005488,GO:0005776,GO:0005623,GO:0007033,GO:0044464,GO:0033554,GO:0034613,GO:0070727,GO:0071840,GO:0043234,GO:0051179,GO:0008104,GO:0033036,GO:0006996,GO:0070925,GO:0044085,GO:0009056,GO:0016043,GO:0006950,GO:0008150,GO:0044248,GO:…	intracellular part,organelle,intracellular organelle,membrane-bounded organelle,intracellular membrane-bounded organelle,intracellular,cytoplasmic part,cytoplasm,cellular localization,cytosol,cellular metabolic process,cellular process,vacuole,macromolecular complex,metabolic process,binding,autophagic vacuole,cell,vacuole organization,cell part,cellular response to stress,cellular protein locali…	--	--
ENSOCUT00000009814	ENSOCUG00000009816	SLC35A4	11.5358	12.6952	-0.138168	0.00607782	0.99954	UDP/CMP-sugar transporter||EamA domain||Nucleotide-sugar transporter	GO:0043227,GO:0043226,GO:0044444,GO:0044422,GO:0044446,GO:0043231,GO:0005737,GO:0031090,GO:0044424,GO:0003674,GO:0005622,GO:0043229,GO:0005794,GO:0015992,GO:0006818,GO:0005351,GO:0005402,GO:0008150,GO:0015295,GO:0012505,GO:0051119,GO:0015293,GO:0015144,GO:1901476,GO:0051179,GO:0015672,GO:0015291,GO:0022804,GO:0006811,GO:0044431,GO:0015294,GO:0051234,GO:0022857,GO:0005623,GO:0008643,GO:0000139,GO:…	membrane-bounded organelle,organelle,cytoplasmic part,organelle part,intracellular organelle part,intracellular membrane-bounded organelle,cytoplasm,organelle membrane,intracellular part,molecular_function,intracellular,intracellular organelle,Golgi apparatus,proton transport,hydrogen transport,sugar:hydrogen symporter activity,cation:sugar symporter activity,biological_process,solute:hydrogen sy…	--	--
ENSOCUT00000022344	ENSOCUG00000026003	-	1.47879	1.08709	0.443942	0.00612358	0.99954	Histone-binding protein RBBP4, N-terminal||WD40-repeat-containing domain||WD40 repeat||G-protein beta WD-40 repeat	GO:0043227,GO:0043226,GO:0043231,GO:0044424,GO:0005622,GO:0043229,GO:0005634,GO:0005623,GO:0044464,GO:0005575	membrane-bounded organelle,organelle,intracellular membrane-bounded organelle,intracellular part,intracellular,intracellular organelle,nucleus,cell,cell part,cellular_component	--	--
ENSOCUT00000012866	ENSOCUG00000012866	TEF	13.8565	14.5434	-0.0697969	0.00682605	0.99954	Basic-leucine zipper domain	GO:0043227,GO:0043226,GO:0044238,GO:0071704,GO:0008152,GO:0043231,GO:0044237,GO:0044424,GO:0003674,GO:0005622,GO:0043229,GO:0005634,GO:0010467,GO:0005488,GO:0006807,GO:0044260,GO:1901360,GO:0060255,GO:0006725,GO:0043170,GO:0034641,GO:0016070,GO:0046483,GO:0044271,GO:0006139,GO:0019438,GO:0008150,GO:0018130,GO:1901576,GO:0044249,GO:0034654,GO:0031323,GO:0006366,GO:0080090,GO:0009058,GO:1901362,GO:…	membrane-bounded organelle,organelle,primary metabolic process,organic substance metabolic process,metabolic process,intracellular membrane-bounded organelle,cellular metabolic process,intracellular part,molecular_function,intracellular,intracellular organelle,nucleus,gene expression,binding,nitrogen compound metabolic process,cellular macromolecule metabolic process,organic cyclic compound metab…	--	--
ENSOCUT00000010726	ENSOCUG00000010729	RASL12	6.9841	6.33047	0.141762	0.00692015	0.99954	Mitochondrial Rho-like||Small GTPase superfamily, Rho type||P-loop containing nucleoside triphosphate hydrolase||Small GTPase superfamily||Small GTPase superfamily, Ras type||Small GTPase superfamily, Rab type||Small GTPase superfamily, ARF/SAR type||Small GTP-binding protein domain	GO:0003824,GO:0016787,GO:0003674,GO:0005488,GO:0008150,GO:0009987,GO:0016462,GO:0016818,GO:0016817,GO:0017111,GO:1901363,GO:0097159,GO:0003924,GO:0005525,GO:0032561,GO:0019001,GO:0043167,GO:0050896,GO:0051716,GO:0005575,GO:0050794,GO:0044763,GO:0043168,GO:0000166,GO:1901265,GO:0007154,GO:0036094,GO:0044700,GO:0023052,GO:0007165,GO:0065007,GO:0016020,GO:0035639,GO:0032550,GO:0001883,GO:0032549,GO:…	catalytic activity,hydrolase activity,molecular_function,binding,biological_process,cellular process,pyrophosphatase activity,hydrolase activity, acting on acid anhydrides, in phosphorus-containing anhydrides,hydrolase activity, acting on acid anhydrides,nucleoside-triphosphatase activity,heterocyclic compound binding,organic cyclic compound binding,GTPase activity,GTP binding,guanyl ribonucleoti…	--	--
ENSOCUT00000026119	ENSOCUG00000027499	-	8.7046	8.69443	0.00168689	0.00721239	0.99954	Leucine-rich repeat flightless-interacting protein	GO:0044238,GO:0071704,GO:0008152,GO:0044237,GO:0010467,GO:0006807,GO:0044260,GO:1901360,GO:0060255,GO:0006725,GO:0043170,GO:0034641,GO:0016070,GO:0046483,GO:0044271,GO:0006139,GO:0019438,GO:0008150,GO:0018130,GO:1901576,GO:0044249,GO:0034654,GO:0031323,GO:0080090,GO:0009058,GO:1901362,GO:0010468,GO:0019222,GO:0006351,GO:0009987,GO:0032774,GO:2000112,GO:0090304,GO:0034645,GO:0010556,GO:0009059,GO:…	primary metabolic process,organic substance metabolic process,metabolic process,cellular metabolic process,gene expression,nitrogen compound metabolic process,cellular macromolecule metabolic process,organic cyclic compound metabolic process,regulation of macromolecule metabolic process,cellular aromatic compound metabolic process,macromolecule metabolic process,cellular nitrogen compound metabol…	--	--
ENSOCUT00000021931	ENSOCUG00000026810	-	300.314	184.933	0.69947	0.00789839	0.99954	Histone H2B||Histone-fold||Transcription factor CBF/NF-Y/archaeal histone||Histone core	GO:0043227,GO:0043226,GO:0044422,GO:0044446,GO:0043231,GO:0044424,GO:0003674,GO:0005515,GO:0005622,GO:0043229,GO:0005634,GO:0032991,GO:0005488,GO:0000785,GO:0043228,GO:0043232,GO:0046982,GO:0005694,GO:0044427,GO:0003676,GO:0046983,GO:0000786,GO:1901363,GO:0097159,GO:0032993,GO:0003677,GO:0005623,GO:0044464,GO:0005575	membrane-bounded organelle,organelle,organelle part,intracellular organelle part,intracellular membrane-bounded organelle,intracellular part,molecular_function,protein binding,intracellular,intracellular organelle,nucleus,macromolecular complex,binding,chromatin,non-membrane-bounded organelle,intracellular non-membrane-bounded organelle,protein heterodimerization activity,chromosome,chromosomal p…	mmu05322,mmu05034,mmu05203	Systemic lupus erythematosus,Alcoholism,Viral carcinogenesis
ENSOCUT00000000749	ENSOCUG00000000749	HTATIP2	21.8112	20.5747	0.0841928	0.0079462	0.99954	Semialdehyde dehydrogenase, NAD-binding	GO:0003824,GO:0043227,GO:0043226,GO:0008152,GO:0044444,GO:0044422,GO:0044428,GO:0044446,GO:0043231,GO:0005737,GO:0044424,GO:0003674,GO:0005829,GO:0005622,GO:0043229,GO:0005634,GO:0044767,GO:0005488,GO:0032502,GO:0048856,GO:0044710,GO:0007275,GO:0001944,GO:0072358,GO:0072359,GO:0009653,GO:0008150,GO:0048731,GO:0001568,GO:0012505,GO:0048514,GO:0001525,GO:0009987,GO:0031967,GO:0031975,GO:0005635,GO:…	catalytic activity,membrane-bounded organelle,organelle,metabolic process,cytoplasmic part,organelle part,nuclear part,intracellular organelle part,intracellular membrane-bounded organelle,cytoplasm,intracellular part,molecular_function,cytosol,intracellular,intracellular organelle,nucleus,single-organism developmental process,binding,developmental process,anatomical structure development,single-…	--	--
ENSOCUT00000012486	ENSOCUG00000012487	LIPK	18.4041	17.8352	0.0452975	0.00799913	0.99954	Alpha/Beta hydrolase fold||Alpha/beta hydrolase fold-1||Partial AB-hydrolase lipase domain	GO:0003824,GO:0044238,GO:0071704,GO:0006629,GO:0008152,GO:0016787,GO:0003674,GO:0016788,GO:0009056,GO:1901575,GO:0016042,GO:0044710,GO:0008150	catalytic activity,primary metabolic process,organic substance metabolic process,lipid metabolic process,metabolic process,hydrolase activity,molecular_function,hydrolase activity, acting on ester bonds,catabolic process,organic substance catabolic process,lipid catabolic process,single-organism metabolic process,biological_process	--	--
ENSOCUT00000012504	ENSOCUG00000012502	-	6.74196	6.89744	-0.0328916	0.00861827	0.99954	Guanylate-binding protein, C-terminal||Guanylate-binding protein, N-terminal||P-loop containing nucleoside triphosphate hydrolase	GO:0003824,GO:0016787,GO:0003674,GO:0005488,GO:0016462,GO:0016818,GO:0016817,GO:0017111,GO:1901363,GO:0097159,GO:0003924,GO:0005525,GO:0032561,GO:0019001,GO:0043167,GO:0043168,GO:0000166,GO:1901265,GO:0036094,GO:0035639,GO:0032550,GO:0001883,GO:0032549,GO:0001882,GO:0032555,GO:0017076,GO:0032553	catalytic activity,hydrolase activity,molecular_function,binding,pyrophosphatase activity,hydrolase activity, acting on acid anhydrides, in phosphorus-containing anhydrides,hydrolase activity, acting on acid anhydrides,nucleoside-triphosphatase activity,heterocyclic compound binding,organic cyclic compound binding,GTPase activity,GTP binding,guanyl ribonucleotide binding,guanyl nucleotide binding…	--	--
ENSOCUT00000026706	ENSOCUG00000025881	-	4.40031	3.88028	0.181448	0.00874698	0.99954	Apolipoprotein O	GO:0043227,GO:0043226,GO:0044444,GO:0044422,GO:0042407,GO:0044446,GO:0043231,GO:0007007,GO:0005737,GO:0031090,GO:0044424,GO:0005622,GO:0043229,GO:0071840,GO:0016043,GO:0019866,GO:0005739,GO:0007006,GO:0008150,GO:0005743,GO:0016044,GO:0009987,GO:0031967,GO:0031975,GO:0061024,GO:0031966,GO:0005740,GO:0006996,GO:0007005,GO:0005623,GO:0044464,GO:0044429,GO:0005575,GO:0044763,GO:0016020,GO:0044699,GO:…	membrane-bounded organelle,organelle,cytoplasmic part,organelle part,cristae formation,intracellular organelle part,intracellular membrane-bounded organelle,inner mitochondrial membrane organization,cytoplasm,organelle membrane,intracellular part,intracellular,intracellular organelle,cellular component organization or biogenesis,cellular component organization,organelle inner membrane,mitochondri…	--	--
ENSOCUT00000023439	ENSOCUG00000023483	CSNK2B	43.7565	38.334	0.190873	0.0089608	0.99954	Casein kinase II, regulatory subunit	GO:0003824,GO:0043227,GO:0070062,GO:0043230,GO:0065010,GO:0044421,GO:0031982,GO:0005576,GO:0031988,GO:0043226,GO:0044238,GO:0071704,GO:0008152,GO:0044422,GO:0044428,GO:0035295,GO:0044446,GO:0032268,GO:0043231,GO:0051246,GO:0005737,GO:0045859,GO:0044237,GO:0060429,GO:0043412,GO:0044424,GO:0003674,GO:0005515,GO:0044267,GO:0043549,GO:0005956,GO:0070887,GO:0005622,GO:0043229,GO:0005634,GO:0019538,GO:…	catalytic activity,membrane-bounded organelle,extracellular vesicular exosome,extracellular organelle,extracellular membrane-bounded organelle,extracellular region part,vesicle,extracellular region,membrane-bounded vesicle,organelle,primary metabolic process,organic substance metabolic process,metabolic process,organelle part,nuclear part,tube development,intracellular organelle part,regulation o…	mmu04530,mmu04520,mmu04310,mmu03008,mmu04064,mmu05168,mmu05169,mmu05162	Tight junction,Adherens junction,Wnt signaling pathway,Ribosome biogenesis in eukaryotes,NF-kappa B signaling pathway,Herpes simplex infection,Epstein-Barr virus infection,Measles
ENSOCUT00000004832	ENSOCUG00000004834	F3	39.9286	34.1667	0.224832	0.00924896	0.99954	Interferon alpha/beta receptor, beta chain||Fibronectin type III||Tissue factor||Tissue factor/coagulation factor III	GO:0003824,GO:0043227,GO:0070062,GO:0043230,GO:0065010,GO:0044421,GO:0031982,GO:0005576,GO:0031988,GO:0043226,GO:0044238,GO:0071704,GO:0008152,GO:0016787,GO:0051897,GO:0005615,GO:0010627,GO:0016485,GO:0031012,GO:0003674,GO:0005515,GO:0051896,GO:0007243,GO:0051604,GO:0002541,GO:0019538,GO:0044767,GO:0010641,GO:0010467,GO:0005488,GO:0043491,GO:0007169,GO:0032502,GO:0023051,GO:0010646,GO:0010740,GO:…	catalytic activity,membrane-bounded organelle,extracellular vesicular exosome,extracellular organelle,extracellular membrane-bounded organelle,extracellular region part,vesicle,extracellular region,membrane-bounded vesicle,organelle,primary metabolic process,organic substance metabolic process,metabolic process,hydrolase activity,positive regulation of protein kinase B signaling cascade,extracell…	mmu04610	Complement and coagulation cascades
ENSOCUT00000023807	ENSOCUG00000021352	-	24.989	19.9132	0.327565	0.00929469	0.99954	Ribosomal protein S7e	GO:0043226,GO:0044238,GO:0071704,GO:0008152,GO:0044444,GO:0005737,GO:0044237,GO:0044424,GO:0003674,GO:0044267,GO:0005622,GO:0043229,GO:0019538,GO:0010467,GO:0032991,GO:0044260,GO:0043228,GO:0043232,GO:0043170,GO:0030529,GO:0008150,GO:1901576,GO:0005198,GO:0044249,GO:0009058,GO:0006412,GO:0009987,GO:0034645,GO:0009059,GO:0005840,GO:0003735,GO:0005623,GO:0044464,GO:0005575	organelle,primary metabolic process,organic substance metabolic process,metabolic process,cytoplasmic part,cytoplasm,cellular metabolic process,intracellular part,molecular_function,cellular protein metabolic process,intracellular,intracellular organelle,protein metabolic process,gene expression,macromolecular complex,cellular macromolecule metabolic process,non-membrane-bounded organelle,intrace…	mmu03010	Ribosome
ENSOCUT00000023752	ENSOCUG00000027781	-	3.92374	3.58446	0.130475	0.00946801	0.99954	Carbon-nitrogen hydrolase	GO:0003824,GO:0044238,GO:0071704,GO:0008152,GO:0016787,GO:0051186,GO:0051188,GO:0009435,GO:0019362,GO:0046496,GO:0019359,GO:0019363,GO:0072524,GO:0072525,GO:0009108,GO:0003952,GO:0044237,GO:0006733,GO:0019674,GO:0003674,GO:0006732,GO:0005488,GO:0006807,GO:0016879,GO:0044710,GO:1901360,GO:1901564,GO:0006725,GO:0034641,GO:0046483,GO:0044271,GO:1901566,GO:0016884,GO:0006139,GO:0019438,GO:0008150,GO:…	catalytic activity,primary metabolic process,organic substance metabolic process,metabolic process,hydrolase activity,cofactor metabolic process,cofactor biosynthetic process,NAD biosynthetic process,pyridine nucleotide metabolic process,nicotinamide nucleotide metabolic process,nicotinamide nucleotide biosynthetic process,pyridine nucleotide biosynthetic process,pyridine-containing compound meta…	mmu01100,mmu00760	Metabolic pathways,Nicotinate and nicotinamide metabolism
ENSOCUT00000027619	ENSOCUG00000016448	CCL21	18.8433	19.4559	-0.0461564	0.0104055	0.99954	Chemokine interleukin-8-like domain	GO:0044421,GO:0005576,GO:0044238,GO:0071704,GO:0006629,GO:0008152,GO:0051897,GO:0010627,GO:0051491,GO:0032268,GO:0051246,GO:0031732,GO:2000527,GO:2000529,GO:0045859,GO:0044237,GO:0031012,GO:0043412,GO:0003674,GO:0005515,GO:0051896,GO:0007243,GO:0051489,GO:0044267,GO:0005578,GO:0043549,GO:0035759,GO:0070887,GO:0019538,GO:0046847,GO:0006464,GO:0036211,GO:0071887,GO:0051338,GO:0007163,GO:0005488,GO:…	extracellular region part,extracellular region,primary metabolic process,organic substance metabolic process,lipid metabolic process,metabolic process,positive regulation of protein kinase B signaling cascade,regulation of intracellular protein kinase cascade,positive regulation of filopodium assembly,regulation of cellular protein metabolic process,regulation of protein metabolic process,CCR7 ch…	mmu04060,mmu04064,mmu04062	Cytokine-cytokine receptor interaction,NF-kappa B signaling pathway,Chemokine signaling pathway
ENSOCUT00000004315	ENSOCUG00000004312	NCL	87.8778	89.2542	-0.0224206	0.0107294	0.99954	RNA recognition motif domain, eukaryote||RNA recognition motif domain	GO:0043227,GO:0070062,GO:0043230,GO:0065010,GO:0044421,GO:0031982,GO:0005576,GO:0031988,GO:0043226,GO:0044238,GO:0003723,GO:0071704,GO:0008152,GO:0044444,GO:0031324,GO:0044422,GO:0044428,GO:0010605,GO:0005730,GO:0044446,GO:0032268,GO:0009892,GO:0043231,GO:0051246,GO:0005737,GO:0032269,GO:0044237,GO:0006417,GO:0010608,GO:0044424,GO:0003674,GO:0005515,GO:0044267,GO:0044547,GO:0070887,GO:0005622,GO:…	membrane-bounded organelle,extracellular vesicular exosome,extracellular organelle,extracellular membrane-bounded organelle,extracellular region part,vesicle,extracellular region,membrane-bounded vesicle,organelle,primary metabolic process,RNA binding,organic substance metabolic process,metabolic process,cytoplasmic part,negative regulation of cellular metabolic process,organelle part,nuclear par…	--	--
ENSOCUT00000027495	ENSOCUG00000014651	DHX9	35.8681	35.4744	0.0159256	0.0112094	0.99954	Double-stranded RNA-binding domain||Helicase, C-terminal||P-loop containing nucleoside triphosphate hydrolase||Helicase-associated domain||Helicase superfamily 1/2, ATP-binding domain||DEAD/DEAH box helicase domain||Domain of unknown function DUF1605	GO:0044424,GO:0043226,GO:0043229,GO:0043227,GO:0043231,GO:0005622,GO:0044444,GO:0005737,GO:0051641,GO:0044446,GO:0044428,GO:0044422,GO:0051649,GO:0005634,GO:0044237,GO:0044238,GO:0044260,GO:0009987,GO:0071704,GO:0035546,GO:0035547,GO:0035549,GO:0072641,GO:0070013,GO:0043233,GO:0043170,GO:0031974,GO:0031981,GO:0005730,GO:0032991,GO:0010467,GO:0008152,GO:0044267,GO:0005488,GO:0071360,GO:0032728,GO:…	intracellular part,organelle,intracellular organelle,membrane-bounded organelle,intracellular membrane-bounded organelle,intracellular,cytoplasmic part,cytoplasm,cellular localization,intracellular organelle part,nuclear part,organelle part,establishment of localization in cell,nucleus,cellular metabolic process,primary metabolic process,cellular macromolecule metabolic process,cellular process,o…	--	--
ENSOCUT00000003140	ENSOCUG00000003144	BPGM	19.7297	19.9532	-0.0162443	0.0113537	0.99954	Histidine phosphatase superfamily, clade-1||Histidine phosphatase superfamily||Phosphoglycerate mutase 1	GO:0003824,GO:0043227,GO:0070062,GO:0043230,GO:0065010,GO:0044421,GO:0031982,GO:0005576,GO:0031988,GO:0043226,GO:0016853,GO:0044238,GO:0071704,GO:0008152,GO:0016787,GO:0044237,GO:0003674,GO:0009056,GO:0004082,GO:0006007,GO:0019320,GO:0019318,GO:1901575,GO:0004619,GO:0046365,GO:0005996,GO:0006006,GO:0044724,GO:0016052,GO:0044723,GO:0016868,GO:0006096,GO:0008150,GO:0005975,GO:0009987,GO:0016866,GO:…	catalytic activity,membrane-bounded organelle,extracellular vesicular exosome,extracellular organelle,extracellular membrane-bounded organelle,extracellular region part,vesicle,extracellular region,membrane-bounded vesicle,organelle,isomerase activity,primary metabolic process,organic substance metabolic process,metabolic process,hydrolase activity,cellular metabolic process,molecular_function,ca…	mmu01100,mmu00010,mmu00260	Metabolic pathways,Glycolysis / Gluconeogenesis,Glycine, serine and threonine metabolism
ENSOCUT00000029839	ENSOCUG00000002225	FUBP1	71.9857	69.3977	0.0528233	0.0114105	0.99954	K Homology domain, type 2||Domain of unknown function DUF1897||K Homology domain, type 1||K Homology domain	GO:0043227,GO:0043226,GO:0044238,GO:0003723,GO:0071704,GO:0008152,GO:0043231,GO:0044237,GO:0044424,GO:0003674,GO:0005622,GO:0043229,GO:0005634,GO:0010467,GO:0005488,GO:0006807,GO:0044260,GO:1901360,GO:0060255,GO:0006725,GO:0043170,GO:0034641,GO:0016070,GO:0046483,GO:0044271,GO:0006139,GO:0019438,GO:0008150,GO:0018130,GO:1901576,GO:0044249,GO:0034654,GO:0031323,GO:0080090,GO:0009058,GO:1901362,GO:…	membrane-bounded organelle,organelle,primary metabolic process,RNA binding,organic substance metabolic process,metabolic process,intracellular membrane-bounded organelle,cellular metabolic process,intracellular part,molecular_function,intracellular,intracellular organelle,nucleus,gene expression,binding,nitrogen compound metabolic process,cellular macromolecule metabolic process,organic cyclic co…	--	--
ENSOCUT00000012643	ENSOCUG00000012653	-	4.12308	4.59754	-0.157139	0.0115723	0.99954	Ribosomal protein S2, eukaryotic/archaeal||Ribosomal protein S2||Ribosomal protein S2, flavodoxin-like domain	GO:0043227,GO:0043226,GO:0044238,GO:0071704,GO:0008152,GO:0044444,GO:0044422,GO:0044446,GO:0043231,GO:0005737,GO:0044237,GO:0044424,GO:0003674,GO:0005515,GO:0005829,GO:0044267,GO:0005622,GO:0043229,GO:0005634,GO:0019538,GO:0010467,GO:0032991,GO:0005488,GO:0071840,GO:0044260,GO:0043228,GO:0043232,GO:0065003,GO:0016043,GO:0043933,GO:0043170,GO:0070925,GO:0022613,GO:0030529,GO:0044085,GO:0008150,GO:…	membrane-bounded organelle,organelle,primary metabolic process,organic substance metabolic process,metabolic process,cytoplasmic part,organelle part,intracellular organelle part,intracellular membrane-bounded organelle,cytoplasm,cellular metabolic process,intracellular part,molecular_function,protein binding,cytosol,cellular protein metabolic process,intracellular,intracellular organelle,nucleus,…	mmu03010	Ribosome
ENSOCUT00000031870	ENSOCUG00000001914	ORAI1	9.85061	9.47243	0.0564782	0.0116964	0.99954	Calcium release-activated calcium channel protein	GO:0060429,GO:0044767,GO:0032991,GO:0032502,GO:0043234,GO:0048856,GO:0007275,GO:0002115,GO:0008150,GO:0048731,GO:0009888,GO:0048732,GO:0009987,GO:0030879,GO:0070509,GO:0044459,GO:0016323,GO:0051179,GO:0055085,GO:0032501,GO:0061180,GO:0006811,GO:0044707,GO:0048513,GO:0034220,GO:0051234,GO:0005623,GO:0044464,GO:0070588,GO:0006816,GO:0006810,GO:0044765,GO:0070838,GO:0005575,GO:0072511,GO:0006812,GO:…	epithelium development,single-organism developmental process,macromolecular complex,developmental process,protein complex,anatomical structure development,multicellular organismal development,store-operated calcium entry,biological_process,system development,tissue development,gland development,cellular process,mammary gland development,calcium ion import,plasma membrane part,basolateral plasma m…	mmu05340,mmu04611,mmu04020,mmu04024	Primary immunodeficiency,Platelet activation,Calcium signaling pathway,cAMP signaling pathway
ENSOCUT00000012938	ENSOCUG00000012932	SECISBP2	14.9637	14.632	0.0323405	0.0118877	0.99954	Ribosomal protein L7Ae/L30e/S12e/Gadd45||50S ribosomal protein L30e-like	GO:0043227,GO:0043226,GO:0044238,GO:0003723,GO:0071704,GO:0008152,GO:0044444,GO:0031324,GO:0010605,GO:0032268,GO:0009892,GO:0043231,GO:0051246,GO:0005737,GO:0044237,GO:0006417,GO:0010608,GO:0044424,GO:0035368,GO:0003674,GO:0009056,GO:0044267,GO:0021537,GO:0005622,GO:0043229,GO:2000622,GO:2000623,GO:0019538,GO:0001514,GO:0006451,GO:0044767,GO:0048468,GO:1901575,GO:0010467,GO:0032991,GO:0005488,GO:…	membrane-bounded organelle,organelle,primary metabolic process,RNA binding,organic substance metabolic process,metabolic process,cytoplasmic part,negative regulation of cellular metabolic process,negative regulation of macromolecule metabolic process,regulation of cellular protein metabolic process,negative regulation of metabolic process,intracellular membrane-bounded organelle,regulation of pro…	--	--
ENSOCUT00000005160	ENSOCUG00000005162	CES4A	3.31679	2.63128	0.33402	0.0123629	0.99954	Carboxylesterase, type B||Alpha/beta hydrolase fold-3||Alpha/Beta hydrolase fold	GO:0003824,GO:0016787,GO:0003674	catalytic activity,hydrolase activity,molecular_function	--	--
ENSOCUT00000028925	ENSOCUG00000021439	RPL22	236.483	174.457	0.438862	0.0125537	0.99954	Ribosomal protein L22e	GO:0043227,GO:0070062,GO:0043230,GO:0065010,GO:0044421,GO:0031982,GO:0005576,GO:0031988,GO:0043226,GO:0044238,GO:0003723,GO:0071704,GO:0008152,GO:0044444,GO:0044422,GO:0044446,GO:0043231,GO:0005737,GO:0044237,GO:0031012,GO:0044424,GO:0003674,GO:0005829,GO:0044267,GO:0005622,GO:0043229,GO:0005634,GO:0019538,GO:0010467,GO:0032991,GO:0005488,GO:0044260,GO:0043228,GO:0043232,GO:0043170,GO:0015934,GO:…	membrane-bounded organelle,extracellular vesicular exosome,extracellular organelle,extracellular membrane-bounded organelle,extracellular region part,vesicle,extracellular region,membrane-bounded vesicle,organelle,primary metabolic process,RNA binding,organic substance metabolic process,metabolic process,cytoplasmic part,organelle part,intracellular organelle part,intracellular membrane-bounded o…	--	--
ENSOCUT00000021442	ENSOCUG00000009367	SETD7	26.868	25.6027	0.0695942	0.0125624	0.99954	MORN motif||SET domain||Histone-lysine N-methyltransferase, SET	GO:0044424,GO:0043226,GO:0043229,GO:0043227,GO:0043231,GO:0005622,GO:0044446,GO:0044428,GO:0044422,GO:0005634,GO:0044237,GO:0044238,GO:0044260,GO:0009987,GO:0071704,GO:0070013,GO:0043233,GO:0043170,GO:0031974,GO:0031981,GO:0005730,GO:0010467,GO:0008152,GO:0044267,GO:0005488,GO:0043228,GO:0043232,GO:0005623,GO:0044464,GO:0033554,GO:0043412,GO:0019538,GO:0090304,GO:0016570,GO:0006464,GO:0036211,GO:…	intracellular part,organelle,intracellular organelle,membrane-bounded organelle,intracellular membrane-bounded organelle,intracellular,intracellular organelle part,nuclear part,organelle part,nucleus,cellular metabolic process,primary metabolic process,cellular macromolecule metabolic process,cellular process,organic substance metabolic process,intracellular organelle lumen,organelle lumen,macrom…	mmu04068,mmu00310	FoxO signaling pathway,Lysine degradation
ENSOCUT00000016794	ENSOCUG00000016795	AGPAT4	7.38994	6.43933	0.198651	0.0126745	0.99954	Phospholipid/glycerol acyltransferase	GO:0003824,GO:0008152,GO:0003674,GO:0008150,GO:0016740,GO:0016746,GO:0005575,GO:0016020,GO:0044425,GO:0016021,GO:0031224	catalytic activity,metabolic process,molecular_function,biological_process,transferase activity,transferase activity, transferring acyl groups,cellular_component,membrane,membrane part,integral to membrane,intrinsic to membrane	mmu01100,mmu00564,mmu00561	Metabolic pathways,Glycerophospholipid metabolism,Glycerolipid metabolism
ENSOCUT00000029573	ENSOCUG00000027838	-	57.6439	51.0193	0.176124	0.0127991	0.99954	Fatty acid/sphingolipid desaturase||Fatty acid desaturase, type 1||Cytochrome b5-like heme/steroid binding domain	GO:0003824,GO:0044238,GO:0071704,GO:0006629,GO:0008152,GO:0003674,GO:0044710,GO:0008150,GO:0055114,GO:0016491,GO:0005575,GO:0016020,GO:0044425,GO:0016021,GO:0031224	catalytic activity,primary metabolic process,organic substance metabolic process,lipid metabolic process,metabolic process,molecular_function,single-organism metabolic process,biological_process,oxidation-reduction process,oxidoreductase activity,cellular_component,membrane,membrane part,integral to membrane,intrinsic to membrane	--	--
ENSOCUT00000009315	ENSOCUG00000009309	GALC	7.74971	7.07382	0.131654	0.0129665	0.99954	Glycoside hydrolase, family 59||Glycoside hydrolase superfamily	GO:0003824,GO:0043227,GO:0070062,GO:0043230,GO:0065010,GO:0044421,GO:0031982,GO:0005576,GO:0031988,GO:0046477,GO:0043226,GO:0044238,GO:0071704,GO:0006629,GO:0008152,GO:0016787,GO:0044444,GO:0006677,GO:0046479,GO:0019377,GO:0046514,GO:0043231,GO:0004336,GO:0006683,GO:0019376,GO:0005737,GO:0044237,GO:0044424,GO:0003674,GO:0030149,GO:0009056,GO:0046466,GO:0004553,GO:0005622,GO:0043229,GO:1901575,GO:…	catalytic activity,membrane-bounded organelle,extracellular vesicular exosome,extracellular organelle,extracellular membrane-bounded organelle,extracellular region part,vesicle,extracellular region,membrane-bounded vesicle,glycosylceramide catabolic process,organelle,primary metabolic process,organic substance metabolic process,lipid metabolic process,metabolic process,hydrolase activity,cytoplas…	mmu01100,mmu00600,mmu04142	Metabolic pathways,Sphingolipid metabolism,Lysosome
ENSOCUT00000029186	ENSOCUG00000011595	USP14	17.4013	17.7364	-0.0275153	0.0130537	0.99954	Peptidase C19, ubiquitin carboxyl-terminal hydrolase||Ubiquitin-like||Ubiquitin-related domain||Ubiquitin specific protease domain	GO:0044424,GO:0043226,GO:0043229,GO:0043227,GO:0005622,GO:0044444,GO:0005737,GO:0019783,GO:0070646,GO:0004843,GO:0005829,GO:0008234,GO:0044237,GO:0044238,GO:0044260,GO:0070647,GO:0009987,GO:0044265,GO:0071704,GO:0016579,GO:0043170,GO:0032991,GO:0051603,GO:0008152,GO:0009057,GO:0044257,GO:0044267,GO:0005488,GO:0005623,GO:0044464,GO:0019941,GO:0043632,GO:0043412,GO:0019538,GO:0044092,GO:0006464,GO:…	intracellular part,organelle,intracellular organelle,membrane-bounded organelle,intracellular,cytoplasmic part,cytoplasm,small conjugating protein-specific protease activity,protein modification by small protein removal,ubiquitin-specific protease activity,cytosol,cysteine-type peptidase activity,cellular metabolic process,primary metabolic process,cellular macromolecule metabolic process,protein…	--	--
ENSOCUT00000013915	ENSOCUG00000008097	KRT72	32.8857	38.2088	-0.216444	0.0131442	0.99954	Keratin, type II||Intermediate filament protein||Prefoldin	GO:0043227,GO:0070062,GO:0043230,GO:0065010,GO:0044421,GO:0031982,GO:0005576,GO:0031988,GO:0043226,GO:0044422,GO:0044446,GO:0044424,GO:0003674,GO:0005622,GO:0043229,GO:0032991,GO:0043234,GO:0043228,GO:0043232,GO:0005198,GO:0005882,GO:0045095,GO:0045111,GO:0005856,GO:0005623,GO:0044464,GO:0005575,GO:0044430	membrane-bounded organelle,extracellular vesicular exosome,extracellular organelle,extracellular membrane-bounded organelle,extracellular region part,vesicle,extracellular region,membrane-bounded vesicle,organelle,organelle part,intracellular organelle part,intracellular part,molecular_function,intracellular,intracellular organelle,macromolecular complex,protein complex,non-membrane-bounded organ…	--	--
ENSOCUT00000034157	ENSOCUG00000015283	-	3.6212	4.36357	-0.269042	0.0132593	0.99954	--	--	--	--	--
ENSOCUT00000013771	ENSOCUG00000013765	SNX9	25.727	24.5486	0.067643	0.0133888	0.99954	Phox homologous domain||Sorting nexin protein, WASP-binding domain||Variant SH3 domain||SH3 domain||Sorting nexin 9 subfamily	GO:0043227,GO:0070062,GO:0043230,GO:0065010,GO:0044421,GO:0031982,GO:0005576,GO:0031988,GO:0043226,GO:0051259,GO:0044238,GO:0071704,GO:0008152,GO:0044444,GO:0009898,GO:0019897,GO:0044422,GO:0031234,GO:0044446,GO:0032268,GO:0043231,GO:0051246,GO:0005737,GO:0045859,GO:0044237,GO:0031090,GO:0043412,GO:0044424,GO:0003674,GO:0005515,GO:0009056,GO:0005829,GO:0044267,GO:0060988,GO:0043549,GO:0005622,GO:…	membrane-bounded organelle,extracellular vesicular exosome,extracellular organelle,extracellular membrane-bounded organelle,extracellular region part,vesicle,extracellular region,membrane-bounded vesicle,organelle,protein oligomerization,primary metabolic process,organic substance metabolic process,metabolic process,cytoplasmic part,internal side of plasma membrane,extrinsic to plasma membrane,or…	--	--
ENSOCUT00000002386	ENSOCUG00000002386	LYAR	16.7529	14.9395	0.165282	0.0134393	0.99954	Zinc finger, C2H2, LYAR-type	GO:0043227,GO:0043226,GO:0003723,GO:0044422,GO:0044428,GO:0005730,GO:0044446,GO:0043231,GO:0044424,GO:0003674,GO:0005622,GO:0043229,GO:0005634,GO:0005488,GO:0070013,GO:0043233,GO:0031974,GO:0031981,GO:0043228,GO:0043232,GO:0003676,GO:1901363,GO:0097159,GO:0005623,GO:0044464,GO:0005575	membrane-bounded organelle,organelle,RNA binding,organelle part,nuclear part,nucleolus,intracellular organelle part,intracellular membrane-bounded organelle,intracellular part,molecular_function,intracellular,intracellular organelle,nucleus,binding,intracellular organelle lumen,organelle lumen,membrane-enclosed lumen,nuclear lumen,non-membrane-bounded organelle,intracellular non-membrane-bounded …	--	--
ENSOCUT00000022686	ENSOCUG00000002151	SDR39U1	0.856459	1.14688	-0.421254	0.0135345	0.99954	Epimerase family protein SDR39U1||Domain of unknown function DUF1731||NAD-dependent epimerase/dehydratase, N-terminal domain	GO:0044424,GO:0043226,GO:0043229,GO:0043227,GO:0043231,GO:0005622,GO:0005634,GO:0005488,GO:0005623,GO:0044464,GO:0050662,GO:0048037,GO:0003824,GO:0005575,GO:0003674	intracellular part,organelle,intracellular organelle,membrane-bounded organelle,intracellular membrane-bounded organelle,intracellular,nucleus,binding,cell,cell part,coenzyme binding,cofactor binding,catalytic activity,cellular_component,molecular_function	--	--
ENSOCUT00000006081	ENSOCUG00000006084	CMBL	8.52659	7.43114	0.198385	0.0135937	0.99954	Peptidase S9, prolyl oligopeptidase, catalytic domain||Dienelactone hydrolase||Phospholipase/carboxylesterase/thioesterase||Alpha/Beta hydrolase fold	GO:0003824,GO:0043227,GO:0070062,GO:0043230,GO:0065010,GO:0044421,GO:0031982,GO:0005576,GO:0031988,GO:0043226,GO:0016787,GO:0003674,GO:0005575	catalytic activity,membrane-bounded organelle,extracellular vesicular exosome,extracellular organelle,extracellular membrane-bounded organelle,extracellular region part,vesicle,extracellular region,membrane-bounded vesicle,organelle,hydrolase activity,molecular_function,cellular_component	mmu01100	Metabolic pathways
ENSOCUT00000009224	ENSOCUG00000009228	ENC1	49.33	46.2519	0.0929545	0.0138538	0.99954	BTB-kelch protein||BTB/POZ fold||BTB/POZ||BTB/POZ-like||BTB/Kelch-associated||Kelch repeat type 2||Kelch repeat type 1	GO:0044238,GO:0071704,GO:0008152,GO:0031324,GO:0010605,GO:0032268,GO:0009892,GO:0051246,GO:0010498,GO:0005737,GO:0032269,GO:0044237,GO:0006417,GO:0043412,GO:0010608,GO:0044424,GO:0003674,GO:0005515,GO:0009056,GO:0044267,GO:0005622,GO:0051248,GO:0019538,GO:0010499,GO:1901575,GO:0010467,GO:0006464,GO:0036211,GO:0032991,GO:0005488,GO:0048523,GO:0032502,GO:0043234,GO:0044260,GO:0016567,GO:0048856,GO:…	primary metabolic process,organic substance metabolic process,metabolic process,negative regulation of cellular metabolic process,negative regulation of macromolecule metabolic process,regulation of cellular protein metabolic process,negative regulation of metabolic process,regulation of protein metabolic process,proteasomal protein catabolic process,cytoplasm,negative regulation of cellular prot…	--	--
ENSOCUT00000026817	ENSOCUG00000026228	KCTD11	20.866	17.4352	0.259152	0.0138579	0.99954	BTB/POZ fold||Potassium channel tetramerisation-type BTB domain	GO:0007406,GO:0051259,GO:2000178,GO:2000647,GO:0005737,GO:0044424,GO:0003674,GO:0005515,GO:0051260,GO:0005622,GO:0023057,GO:0010648,GO:0044767,GO:0072089,GO:0048468,GO:0072091,GO:0005488,GO:0071840,GO:0009968,GO:0048523,GO:0032502,GO:0042802,GO:0023051,GO:0010646,GO:0007405,GO:0048856,GO:0071822,GO:0009966,GO:0048519,GO:0065003,GO:0006461,GO:0070271,GO:0016043,GO:0043933,GO:0007275,GO:0008589,GO:…	negative regulation of neuroblast proliferation,protein oligomerization,negative regulation of neural precursor cell proliferation,negative regulation of stem cell proliferation,cytoplasm,intracellular part,molecular_function,protein binding,protein homooligomerization,intracellular,negative regulation of signaling,negative regulation of cell communication,single-organism developmental process,st…	--	--
ENSOCUT00000009869	ENSOCUG00000006329	-	182.367	176.051	0.0508515	0.0139909	0.99954	Fructose-bisphosphate aldolase, class-I	GO:0003824,GO:0043226,GO:0051259,GO:0044238,GO:0071704,GO:0008152,GO:0044444,GO:0044422,GO:0005737,GO:0044237,GO:0044424,GO:0003674,GO:0005515,GO:0009056,GO:0051260,GO:0005622,GO:0043229,GO:0006007,GO:0019320,GO:0019318,GO:1901575,GO:0046365,GO:0005488,GO:0071840,GO:0005996,GO:0004332,GO:0006006,GO:0071822,GO:0044724,GO:0043228,GO:0043232,GO:0016052,GO:0016830,GO:0065003,GO:0006461,GO:0070271,GO:…	catalytic activity,organelle,protein oligomerization,primary metabolic process,organic substance metabolic process,metabolic process,cytoplasmic part,organelle part,cytoplasm,cellular metabolic process,intracellular part,molecular_function,protein binding,catabolic process,protein homooligomerization,intracellular,intracellular organelle,glucose catabolic process,hexose catabolic process,hexose m…	mmu01100,mmu00010,mmu00030,mmu01230,mmu00051,mmu01200,mmu04066	Metabolic pathways,Glycolysis / Gluconeogenesis,Pentose phosphate pathway,Biosynthesis of amino acids,Fructose and mannose metabolism,Carbon metabolism,HIF-1 signaling pathway
ENSOCUT00000011218	ENSOCUG00000011217	PANK2	12.5709	13.372	-0.0891303	0.0140854	0.99954	Type II pantothenate kinase	GO:0003824,GO:0043227,GO:0043226,GO:0044238,GO:0071704,GO:0006629,GO:0008152,GO:0051186,GO:0051188,GO:0044444,GO:0043231,GO:0009108,GO:0005737,GO:0044237,GO:0060429,GO:0044424,GO:0003674,GO:0005829,GO:0005622,GO:0006732,GO:0043229,GO:0044767,GO:0004594,GO:0048468,GO:0005488,GO:0071840,GO:0030855,GO:0006807,GO:0048609,GO:0032502,GO:0022412,GO:0032504,GO:0048856,GO:0044710,GO:1901360,GO:1901564,GO:…	catalytic activity,membrane-bounded organelle,organelle,primary metabolic process,organic substance metabolic process,lipid metabolic process,metabolic process,cofactor metabolic process,cofactor biosynthetic process,cytoplasmic part,intracellular membrane-bounded organelle,coenzyme biosynthetic process,cytoplasm,cellular metabolic process,epithelium development,intracellular part,molecular_funct…	mmu01100,mmu00770	Metabolic pathways,Pantothenate and CoA biosynthesis
ENSOCUT00000008617	ENSOCUG00000008615	VAPA	89.0523	85.646	0.0562666	0.0149017	0.99954	PapD-like||MSP domain||Vesicle-associated membrane-protein-associated protein	GO:0043227,GO:0031982,GO:0043226,GO:0044444,GO:0044422,GO:0010627,GO:0044446,GO:0043231,GO:0005737,GO:0031090,GO:0044424,GO:0003674,GO:0005515,GO:0007243,GO:0033149,GO:0005622,GO:0043229,GO:0005794,GO:0044767,GO:0048468,GO:0005488,GO:0071840,GO:0044789,GO:0044791,GO:0032502,GO:0044432,GO:0023051,GO:0005789,GO:0044794,GO:0010646,GO:0010740,GO:0048856,GO:0042175,GO:0043228,GO:0043232,GO:0009966,GO:…	membrane-bounded organelle,vesicle,organelle,cytoplasmic part,organelle part,regulation of intracellular protein kinase cascade,intracellular organelle part,intracellular membrane-bounded organelle,cytoplasm,organelle membrane,intracellular part,molecular_function,protein binding,intracellular protein kinase cascade,FFAT motif binding,intracellular,intracellular organelle,Golgi apparatus,single-o…	mmu04530	Tight junction
ENSOCUT00000029331	ENSOCUG00000017284	NAA38	18.4157	15.7533	0.225282	0.0149453	0.99954	Like-Sm (LSM) domain||Ribonucleoprotein LSM domain, eukaryotic/archaea-type||Ribonucleoprotein LSM domain	GO:0043227,GO:0043226,GO:0044444,GO:0043231,GO:0005737,GO:0044424,GO:0031417,GO:0005622,GO:0043229,GO:0005634,GO:0032991,GO:0005844,GO:0048523,GO:0043234,GO:0048519,GO:0031248,GO:0031414,GO:0030529,GO:0008150,GO:0008219,GO:0016265,GO:0009987,GO:0006915,GO:0012501,GO:0010941,GO:0043067,GO:0060548,GO:0042981,GO:0043066,GO:0043069,GO:0005623,GO:0044464,GO:0005575,GO:0050794,GO:0044763,GO:0065007,GO:…	membrane-bounded organelle,organelle,cytoplasmic part,intracellular membrane-bounded organelle,cytoplasm,intracellular part,NatC complex,intracellular,intracellular organelle,nucleus,macromolecular complex,polysome,negative regulation of cellular process,protein complex,negative regulation of biological process,protein acetyltransferase complex,N-terminal protein acetyltransferase complex,ribonuc…	--	--
ENSOCUT00000004078	ENSOCUG00000004082	TUBA1B	28.1972	17.8488	0.659721	0.0150811	0.99954	Alpha tubulin||Tubulin/FtsZ, GTPase domain||Tubulin/FtsZ, C-terminal||Tubulin||Delta tubulin||Beta tubulin||Tubulin/FtsZ, 2-layer sandwich domain||Epsilon tubulin	GO:0003824,GO:0043227,GO:0070062,GO:0043230,GO:0065010,GO:0044421,GO:0031982,GO:0005576,GO:0031988,GO:0043226,GO:0003723,GO:0003725,GO:0016787,GO:0044444,GO:0044422,GO:0044446,GO:0005737,GO:0044424,GO:0003674,GO:0005515,GO:0071353,GO:0070887,GO:0070670,GO:0005622,GO:0043229,GO:0032991,GO:0005488,GO:0071840,GO:0043234,GO:0034097,GO:0019899,GO:0071310,GO:0043228,GO:0043232,GO:0043209,GO:0016043,GO:…	catalytic activity,membrane-bounded organelle,extracellular vesicular exosome,extracellular organelle,extracellular membrane-bounded organelle,extracellular region part,vesicle,extracellular region,membrane-bounded vesicle,organelle,RNA binding,double-stranded RNA binding,hydrolase activity,cytoplasmic part,organelle part,intracellular organelle part,cytoplasm,intracellular part,molecular_functio…	mmu04145,mmu04540	Phagosome,Gap junction
ENSOCUT00000010225	ENSOCUG00000010223	RIOX2	30.3834	28.8839	0.0730185	0.0154328	0.99954	JmjC domain	GO:0043227,GO:0043226,GO:0044238,GO:0071704,GO:0008152,GO:0044444,GO:0031324,GO:0044422,GO:0044428,GO:0010605,GO:0005730,GO:0044446,GO:0009892,GO:0043231,GO:0005737,GO:0044237,GO:0044424,GO:0003674,GO:0005515,GO:0005829,GO:0005622,GO:0043229,GO:0005634,GO:0010467,GO:0032991,GO:0005488,GO:0070013,GO:0043233,GO:0048523,GO:0006807,GO:0031974,GO:0043234,GO:0042802,GO:0044260,GO:0031981,GO:0043228,GO:…	membrane-bounded organelle,organelle,primary metabolic process,organic substance metabolic process,metabolic process,cytoplasmic part,negative regulation of cellular metabolic process,organelle part,nuclear part,negative regulation of macromolecule metabolic process,nucleolus,intracellular organelle part,negative regulation of metabolic process,intracellular membrane-bounded organelle,cytoplasm,c…	--	--
ENSOCUT00000005374	ENSOCUG00000005376	EIF3J	25.212	27.4062	-0.120391	0.0157538	0.99954	Eukaryotic translation initiation factor 3 subunit J	GO:0044238,GO:0003723,GO:0071704,GO:0008152,GO:0044444,GO:0032268,GO:0051246,GO:0005737,GO:0044237,GO:0006417,GO:0010608,GO:0044424,GO:0003674,GO:0044267,GO:0005622,GO:0019538,GO:0010467,GO:0032991,GO:0005488,GO:0071840,GO:0043234,GO:0044260,GO:0065003,GO:0016043,GO:0043933,GO:0060255,GO:0043170,GO:0022613,GO:0030529,GO:0044085,GO:0005852,GO:0033290,GO:0008150,GO:1901576,GO:0016282,GO:0070993,GO:…	primary metabolic process,RNA binding,organic substance metabolic process,metabolic process,cytoplasmic part,regulation of cellular protein metabolic process,regulation of protein metabolic process,cytoplasm,cellular metabolic process,regulation of translation,posttranscriptional regulation of gene expression,intracellular part,molecular_function,cellular protein metabolic process,intracellular,p…	mmu03013	RNA transport
ENSOCUT00000033899	ENSOCUG00000017563	AKAP1	14.6282	14.9479	-0.0311893	0.0158033	0.99954	K Homology domain||K Homology domain, type 1||Tudor domain||RII binding domain	GO:0043227,GO:0043226,GO:0003723,GO:0010738,GO:0044444,GO:0010627,GO:0043231,GO:0005737,GO:0010737,GO:0044424,GO:0003674,GO:0005515,GO:0007243,GO:0005622,GO:0043229,GO:0005488,GO:0023051,GO:0010646,GO:0009966,GO:0048583,GO:0034237,GO:0005739,GO:0035556,GO:0008150,GO:0003676,GO:0009987,GO:0051018,GO:1901363,GO:0097159,GO:0005623,GO:0044464,GO:0050896,GO:0051716,GO:0005575,GO:0050794,GO:0044763,GO:…	membrane-bounded organelle,organelle,RNA binding,regulation of protein kinase A signaling cascade,cytoplasmic part,regulation of intracellular protein kinase cascade,intracellular membrane-bounded organelle,cytoplasm,protein kinase A signaling cascade,intracellular part,molecular_function,protein binding,intracellular protein kinase cascade,intracellular,intracellular organelle,binding,regulation…	--	--
ENSOCUT00000030712	ENSOCUG00000022492	-	17.088	18.6506	-0.126233	0.0158351	0.99954	Serine-threonine/tyrosine-protein kinase catalytic domain||Protein kinase domain||Variant SH3 domain||SH3 domain||SH2 domain	GO:0003824,GO:0044238,GO:0071704,GO:0008152,GO:0044237,GO:0043412,GO:0003674,GO:0044267,GO:0019538,GO:0006464,GO:0036211,GO:0005488,GO:0044260,GO:0043170,GO:0008150,GO:0006468,GO:0018193,GO:0016740,GO:0006793,GO:0009987,GO:0006796,GO:0016310,GO:0018108,GO:0018212,GO:0004715,GO:1901363,GO:0097159,GO:0016772,GO:0004713,GO:0043167,GO:0016773,GO:0016301,GO:0043168,GO:0000166,GO:1901265,GO:0036094,GO:…	catalytic activity,primary metabolic process,organic substance metabolic process,metabolic process,cellular metabolic process,macromolecule modification,molecular_function,cellular protein metabolic process,protein metabolic process,cellular protein modification process,protein modification process,binding,cellular macromolecule metabolic process,macromolecule metabolic process,biological_process…	--	--
ENSOCUT00000000937	ENSOCUG00000000937	ZDHHC3	30.3699	29.0873	0.0622549	0.0161174	0.99954	Zinc finger, DHHC-type, palmitoyltransferase	GO:0003824,GO:0043227,GO:0043226,GO:0044238,GO:0071704,GO:0008152,GO:0044444,GO:0043231,GO:0005737,GO:0044237,GO:0043412,GO:0044424,GO:0003674,GO:0044267,GO:0005622,GO:0043229,GO:0005794,GO:0019538,GO:0006464,GO:0036211,GO:0044260,GO:0043170,GO:0008150,GO:1901576,GO:0044249,GO:0016740,GO:0009058,GO:0033036,GO:0018345,GO:0009987,GO:0008104,GO:0019706,GO:0019707,GO:0016746,GO:0016417,GO:0016409,GO:…	catalytic activity,membrane-bounded organelle,organelle,primary metabolic process,organic substance metabolic process,metabolic process,cytoplasmic part,intracellular membrane-bounded organelle,cytoplasm,cellular metabolic process,macromolecule modification,intracellular part,molecular_function,cellular protein metabolic process,intracellular,intracellular organelle,Golgi apparatus,protein metabo…	--	--
ENSOCUT00000033500	ENSOCUG00000029141	-	16.5405	16.514	0.00230768	0.0163076	0.99954	--	GO:0044237,GO:0044238,GO:0044260,GO:0070647,GO:0009987,GO:0071704,GO:0043170,GO:0008152,GO:0044267,GO:0043412,GO:0019538,GO:0006464,GO:0036211,GO:0008150,GO:0032446,GO:0016567	cellular metabolic process,primary metabolic process,cellular macromolecule metabolic process,protein modification by small protein conjugation or removal,cellular process,organic substance metabolic process,macromolecule metabolic process,metabolic process,cellular protein metabolic process,macromolecule modification,protein metabolic process,cellular protein modification process,protein modific…	--	--
ENSOCUT00000030428	ENSOCUG00000003593	ACSL5	25.9301	21.1214	0.295923	0.0167036	0.99954	AMP-dependent synthetase/ligase	GO:0003824,GO:0043227,GO:0043226,GO:0008152,GO:0044444,GO:0044422,GO:0044428,GO:0005730,GO:0044446,GO:0043231,GO:0005737,GO:0031090,GO:0044424,GO:0003674,GO:0005622,GO:0043229,GO:0005634,GO:0070013,GO:0043233,GO:0031974,GO:0031981,GO:0043228,GO:0043232,GO:0019866,GO:0005739,GO:0008150,GO:0005743,GO:0031967,GO:0031975,GO:0031966,GO:0005740,GO:0005623,GO:0044464,GO:0044429,GO:0005575,GO:0016020,GO:…	catalytic activity,membrane-bounded organelle,organelle,metabolic process,cytoplasmic part,organelle part,nuclear part,nucleolus,intracellular organelle part,intracellular membrane-bounded organelle,cytoplasm,organelle membrane,intracellular part,molecular_function,intracellular,intracellular organelle,nucleus,intracellular organelle lumen,organelle lumen,membrane-enclosed lumen,nuclear lumen,non…	mmu01100,mmu00061,mmu04146,mmu00071,mmu01212,mmu04920,mmu03320	Metabolic pathways,Fatty acid biosynthesis,Peroxisome,Fatty acid degradation,Fatty acid metabolism,Adipocytokine signaling pathway,PPAR signaling pathway
ENSOCUT00000000357	ENSOCUG00000000356	GBA	20.892	18.8619	0.147479	0.0167102	0.99954	Glycoside hydrolase, family 30||Glycoside hydrolase superfamily	GO:0003824,GO:0043227,GO:0070062,GO:0043230,GO:0065010,GO:0044421,GO:0031982,GO:0005576,GO:0031988,GO:0046477,GO:0043226,GO:0051259,GO:0044238,GO:0071704,GO:0043407,GO:0043405,GO:0006629,GO:0008152,GO:0016787,GO:0005615,GO:0044444,GO:0006677,GO:0031324,GO:0044422,GO:0046479,GO:0010627,GO:0019377,GO:0010605,GO:0044446,GO:0032268,GO:0046514,GO:0009892,GO:0043231,GO:0051246,GO:0010498,GO:0005737,GO:…	catalytic activity,membrane-bounded organelle,extracellular vesicular exosome,extracellular organelle,extracellular membrane-bounded organelle,extracellular region part,vesicle,extracellular region,membrane-bounded vesicle,glycosylceramide catabolic process,organelle,protein oligomerization,primary metabolic process,organic substance metabolic process,negative regulation of MAP kinase activity,re…	mmu01100,mmu00600,mmu00511,mmu04142	Metabolic pathways,Sphingolipid metabolism,Other glycan degradation,Lysosome
ENSOCUT00000013408	ENSOCUG00000013412	-	46.9795	40.2893	0.221636	0.0168724	0.99954	Chemokine interleukin-8-like domain	GO:0044421,GO:0005576,GO:0005615,GO:0003674,GO:0005515,GO:0070887,GO:0005488,GO:0008009,GO:0042379,GO:0040011,GO:0008150,GO:0005125,GO:0006935,GO:0042330,GO:0009987,GO:0006928,GO:0048870,GO:0051674,GO:0005126,GO:0009605,GO:0060326,GO:0051179,GO:0001664,GO:0016477,GO:0005102,GO:0050896,GO:0051716,GO:0006955,GO:0005575,GO:0042221,GO:0002376,GO:0044763,GO:0044699	extracellular region part,extracellular region,extracellular space,molecular_function,protein binding,cellular response to chemical stimulus,binding,chemokine activity,chemokine receptor binding,locomotion,biological_process,cytokine activity,chemotaxis,taxis,cellular process,cellular component movement,cell motility,localization of cell,cytokine receptor binding,response to external stimulus,cel…	mmu04668,mmu04060,mmu05323,mmu05168,mmu05144,mmu04621,mmu05164,mmu04062,mmu05142	TNF signaling pathway,Cytokine-cytokine receptor interaction,Rheumatoid arthritis,Herpes simplex infection,Malaria,NOD-like receptor signaling pathway,Influenza A,Chemokine signaling pathway,Chagas disease (American trypanosomiasis)
ENSOCUT00000021422	ENSOCUG00000027855	DBNL	33.7013	29.8475	0.175192	0.017404	0.99954	Actin-depolymerising factor homology domain||SH3 domain	GO:0043227,GO:0070062,GO:0043230,GO:0065010,GO:0044421,GO:0031982,GO:0005576,GO:0031988,GO:0043226,GO:0044444,GO:0044422,GO:0044446,GO:0005737,GO:0044424,GO:0003674,GO:0005515,GO:0005622,GO:0043229,GO:0044767,GO:0048468,GO:0032991,GO:0005488,GO:0071840,GO:0030031,GO:0032502,GO:0031529,GO:0043234,GO:0048856,GO:0071822,GO:0043228,GO:0043232,GO:0065003,GO:0006461,GO:0070271,GO:0016043,GO:0043933,GO:…	membrane-bounded organelle,extracellular vesicular exosome,extracellular organelle,extracellular membrane-bounded organelle,extracellular region part,vesicle,extracellular region,membrane-bounded vesicle,organelle,cytoplasmic part,organelle part,intracellular organelle part,cytoplasm,intracellular part,molecular_function,protein binding,intracellular,intracellular organelle,single-organism develo…	--	--
ENSOCUT00000031240	ENSOCUG00000026130	GSTZ1	9.66589	7.51868	0.362423	0.0180317	0.99954	Thioredoxin-like fold||Glutathione S-transferase, N-terminal||Glutathione S-transferase, C-terminal-like||Maleylacetoacetate isomerase||Glutathione S-transferase, C-terminal	GO:0003824,GO:0043227,GO:0043226,GO:0044238,GO:0071704,GO:0008152,GO:0044444,GO:0043231,GO:0005737,GO:0044237,GO:0044424,GO:0003674,GO:0005622,GO:0043229,GO:0006807,GO:0044710,GO:1901360,GO:1901564,GO:0006725,GO:0005739,GO:0008150,GO:0009072,GO:0044281,GO:0009987,GO:0019752,GO:0005623,GO:0044464,GO:0043436,GO:0006082,GO:0005575,GO:0006520	catalytic activity,membrane-bounded organelle,organelle,primary metabolic process,organic substance metabolic process,metabolic process,cytoplasmic part,intracellular membrane-bounded organelle,cytoplasm,cellular metabolic process,intracellular part,molecular_function,intracellular,intracellular organelle,nitrogen compound metabolic process,single-organism metabolic process,organic cyclic compoun…	mmu01100,mmu00350	Metabolic pathways,Tyrosine metabolism
ENSOCUT00000000329	ENSOCUG00000000329	IL4R	4.5481	4.11449	0.144552	0.0184378	0.99954	Fibronectin type III||Interleukin-4 receptor alpha, N-terminal	GO:0003674,GO:0045626,GO:0070887,GO:0044767,GO:0048468,GO:0032991,GO:0071840,GO:0050707,GO:0048523,GO:0045630,GO:0032722,GO:0002702,GO:0032502,GO:0050868,GO:0043234,GO:0034097,GO:0050715,GO:0050663,GO:0048856,GO:0071310,GO:0001816,GO:0048519,GO:0045625,GO:0016043,GO:0033008,GO:0043306,GO:0045628,GO:0090197,GO:0002639,GO:0007275,GO:0051250,GO:1901741,GO:0090195,GO:0090196,GO:0032642,GO:0048583,GO:…	molecular_function,negative regulation of T-helper 1 cell differentiation,cellular response to chemical stimulus,single-organism developmental process,cell development,macromolecular complex,cellular component organization or biogenesis,regulation of cytokine secretion,negative regulation of cellular process,positive regulation of T-helper 2 cell differentiation,positive regulation of chemokine p…	mmu04060,mmu04151,mmu05321,mmu04630,mmu04640	Cytokine-cytokine receptor interaction,PI3K-Akt signaling pathway,Inflammatory bowel disease (IBD),Jak-STAT signaling pathway,Hematopoietic cell lineage
ENSOCUT00000003728	ENSOCUG00000003728	CPSF3	42.7215	39.7617	0.103585	0.0193964	0.99954	RNA-metabolising metallo-beta-lactamase||Beta-Casp domain||Beta-lactamase-like||Pre-mRNA 3'-end-processing endonuclease polyadenylation factor C-term	GO:0003824,GO:0043227,GO:0043226,GO:0044238,GO:0003723,GO:0071704,GO:0008152,GO:0016787,GO:0044422,GO:0044428,GO:0044446,GO:0008409,GO:0043231,GO:0044237,GO:0044424,GO:0003674,GO:0016788,GO:0005622,GO:0043229,GO:0005634,GO:0006398,GO:0010467,GO:0032991,GO:0005488,GO:0070013,GO:0043233,GO:0006807,GO:0031974,GO:0043234,GO:0044260,GO:0031981,GO:1901360,GO:0005847,GO:0006725,GO:0043170,GO:0034641,GO:…	catalytic activity,membrane-bounded organelle,organelle,primary metabolic process,RNA binding,organic substance metabolic process,metabolic process,hydrolase activity,organelle part,nuclear part,intracellular organelle part,5'-3' exonuclease activity,intracellular membrane-bounded organelle,cellular metabolic process,intracellular part,molecular_function,hydrolase activity, acting on ester bonds,…	mmu03015	mRNA surveillance pathway
ENSOCUT00000012567	ENSOCUG00000012571	COA4	17.6842	14.7593	0.260831	0.0195828	0.99954	-	--	--	--	--
ENSOCUT00000006106	ENSOCUG00000006105	CDHR1	6.5477	8.69769	-0.409644	0.0196018	0.99954	Cadherin-like||Cadherin	GO:0043227,GO:0043226,GO:0044422,GO:0044446,GO:0043231,GO:0031090,GO:0044424,GO:0003674,GO:0005622,GO:0043229,GO:0005488,GO:0042622,GO:0008150,GO:0016337,GO:0007155,GO:0022610,GO:0009987,GO:0001894,GO:0045494,GO:0060170,GO:0044459,GO:0048871,GO:0031226,GO:0001750,GO:0001895,GO:0032501,GO:0005887,GO:0044707,GO:0005509,GO:0060249,GO:0046872,GO:0065008,GO:0007156,GO:0043169,GO:0031513,GO:0072372,GO:…	membrane-bounded organelle,organelle,organelle part,intracellular organelle part,intracellular membrane-bounded organelle,organelle membrane,intracellular part,molecular_function,intracellular,intracellular organelle,binding,photoreceptor outer segment membrane,biological_process,cell-cell adhesion,cell adhesion,biological adhesion,cellular process,tissue homeostasis,photoreceptor cell maintenanc…	--	--
ENSOCUT00000011684	ENSOCUG00000011685	-	6.49229	6.43564	0.0126438	0.0196217	0.99954	Immunoglobulin-like domain||Immunoglobulin subtype	GO:0005575,GO:0016020,GO:0044425,GO:0016021,GO:0031224	cellular_component,membrane,membrane part,integral to membrane,intrinsic to membrane	mmu05150,mmu04145,mmu04380,mmu05162,mmu04662,mmu05152,mmu04666	Staphylococcus aureus infection,Phagosome,Osteoclast differentiation,Measles,B cell receptor signaling pathway,Tuberculosis,Fc gamma R-mediated phagocytosis
ENSOCUT00000004755	ENSOCUG00000004757	ZNF35	9.12281	8.22259	0.149885	0.0202238	0.99954	Zinc finger, C2H2-like||Zinc finger, C2H2	GO:0043227,GO:0043226,GO:0044238,GO:0071704,GO:0008152,GO:0044444,GO:0043231,GO:0005737,GO:0044237,GO:0044424,GO:0003674,GO:0005622,GO:0043229,GO:0005634,GO:0010467,GO:0005488,GO:0006807,GO:0044260,GO:1901360,GO:0060255,GO:0006725,GO:0043170,GO:0034641,GO:0016070,GO:0046483,GO:0044271,GO:0006139,GO:0019438,GO:0008150,GO:0018130,GO:1901576,GO:0044249,GO:0034654,GO:0031323,GO:0080090,GO:0009058,GO:…	membrane-bounded organelle,organelle,primary metabolic process,organic substance metabolic process,metabolic process,cytoplasmic part,intracellular membrane-bounded organelle,cytoplasm,cellular metabolic process,intracellular part,molecular_function,intracellular,intracellular organelle,nucleus,gene expression,binding,nitrogen compound metabolic process,cellular macromolecule metabolic process,or…	--	--
ENSOCUT00000016991	ENSOCUG00000016995	-	40.3356	34.3763	0.230641	0.0203321	0.99954	Ribulose-phosphate binding barrel||Ribulose-phosphate 3-epimerase-like	GO:0003824,GO:0016857,GO:0016854,GO:0016853,GO:0044238,GO:0071704,GO:0008152,GO:0051186,GO:0019362,GO:0046496,GO:0072524,GO:0004750,GO:0044237,GO:0006733,GO:0003674,GO:0009056,GO:0006732,GO:0006007,GO:0019320,GO:0019318,GO:1901575,GO:0046365,GO:0005488,GO:0005996,GO:0006807,GO:0006006,GO:0044724,GO:0044710,GO:1901360,GO:0016052,GO:1901564,GO:0006725,GO:0034641,GO:0044723,GO:0046483,GO:0006098,GO:…	catalytic activity,racemase and epimerase activity, acting on carbohydrates and derivatives,racemase and epimerase activity,isomerase activity,primary metabolic process,organic substance metabolic process,metabolic process,cofactor metabolic process,pyridine nucleotide metabolic process,nicotinamide nucleotide metabolic process,pyridine-containing compound metabolic process,ribulose-phosphate 3-e…	mmu01100,mmu00030,mmu01230,mmu00040,mmu01200	Metabolic pathways,Pentose phosphate pathway,Biosynthesis of amino acids,Pentose and glucuronate interconversions,Carbon metabolism
ENSOCUT00000014759	ENSOCUG00000014762	COTL1	7.20717	7.31149	-0.0207326	0.020548	0.99954	Actin-depolymerising factor homology domain	GO:0043227,GO:0070062,GO:0043230,GO:0065010,GO:0044421,GO:0031982,GO:0005576,GO:0031988,GO:0043226,GO:0003674,GO:0005515,GO:0005622,GO:0005488,GO:0019899,GO:0008150,GO:0003779,GO:0050832,GO:0008092,GO:0009620,GO:0006950,GO:0051704,GO:0006952,GO:0051707,GO:0005623,GO:0044464,GO:0009607,GO:0050896,GO:0005575	membrane-bounded organelle,extracellular vesicular exosome,extracellular organelle,extracellular membrane-bounded organelle,extracellular region part,vesicle,extracellular region,membrane-bounded vesicle,organelle,molecular_function,protein binding,intracellular,binding,enzyme binding,biological_process,actin binding,defense response to fungus,cytoskeletal protein binding,response to fungus,respo…	--	--
ENSOCUT00000033662	ENSOCUG00000011842	CRNN	387.407	361.338	0.100501	0.021516	0.99954	S100/CaBP-9k-type, calcium binding, subdomain||EF-hand domain	GO:0043227,GO:0070062,GO:0043230,GO:0065010,GO:0044421,GO:0031982,GO:0005576,GO:0031988,GO:0043226,GO:0003674,GO:0005488,GO:0008150,GO:0016337,GO:0007155,GO:0022610,GO:0046914,GO:0009987,GO:0006950,GO:0009628,GO:0009408,GO:0005509,GO:0046872,GO:0043169,GO:0009266,GO:0043167,GO:0050896,GO:0005575,GO:0044763,GO:0016020,GO:0044699	membrane-bounded organelle,extracellular vesicular exosome,extracellular organelle,extracellular membrane-bounded organelle,extracellular region part,vesicle,extracellular region,membrane-bounded vesicle,organelle,molecular_function,binding,biological_process,cell-cell adhesion,cell adhesion,biological adhesion,transition metal ion binding,cellular process,response to stress,response to abiotic s…	--	--
ENSOCUT00000013721	ENSOCUG00000013722	PAWR	34.767	34.3046	0.0193132	0.0217589	0.99954	-	GO:0043227,GO:0043226,GO:0044238,GO:0071704,GO:0008152,GO:0031324,GO:0044422,GO:0044428,GO:0010605,GO:0044446,GO:0009892,GO:0043231,GO:0051246,GO:0030889,GO:0005737,GO:0044237,GO:0030888,GO:0000790,GO:0044424,GO:0003674,GO:0005515,GO:0042986,GO:1901033,GO:1901300,GO:0048144,GO:0048145,GO:0070887,GO:0005622,GO:0023057,GO:0043229,GO:0010648,GO:0005634,GO:0019538,GO:0042100,GO:0050869,GO:0044767,GO:…	membrane-bounded organelle,organelle,primary metabolic process,organic substance metabolic process,metabolic process,negative regulation of cellular metabolic process,organelle part,nuclear part,negative regulation of macromolecule metabolic process,intracellular organelle part,negative regulation of metabolic process,intracellular membrane-bounded organelle,regulation of protein metabolic proces…	--	--
ENSOCUT00000026642	ENSOCUG00000009461	ESYT3	3.75068	4.17274	-0.153845	0.0220555	0.99954	C2 domain	GO:0043227,GO:0043226,GO:0044444,GO:0009898,GO:0019897,GO:0044422,GO:0031234,GO:0044446,GO:0043231,GO:0005737,GO:0031090,GO:0044424,GO:0003674,GO:0005622,GO:0043229,GO:0019898,GO:0005488,GO:0044432,GO:0031227,GO:0005789,GO:0042175,GO:0031300,GO:0005783,GO:0044232,GO:0012505,GO:0044459,GO:0031226,GO:0005887,GO:0008289,GO:0005623,GO:0044464,GO:0005575,GO:0016020,GO:0071944,GO:0005886,GO:0044425,GO:…	membrane-bounded organelle,organelle,cytoplasmic part,internal side of plasma membrane,extrinsic to plasma membrane,organelle part,extrinsic to internal side of plasma membrane,intracellular organelle part,intracellular membrane-bounded organelle,cytoplasm,organelle membrane,intracellular part,molecular_function,intracellular,intracellular organelle,extrinsic to membrane,binding,endoplasmic retic…	--	--
ENSOCUT00000011673	ENSOCUG00000011674	BMP2	15.2047	15.6553	-0.0421338	0.0222629	0.99954	Transforming growth factor-beta, N-terminal||Inhibin, alpha subunit||Cystine-knot cytokine||Transforming growth factor-beta, C-terminal	GO:0044424,GO:0043226,GO:0043229,GO:0043227,GO:0043231,GO:0005622,GO:0044237,GO:0044238,GO:0044260,GO:0009987,GO:0071704,GO:0043170,GO:0032991,GO:0010467,GO:0008152,GO:0044267,GO:0005488,GO:0016338,GO:0005623,GO:0044464,GO:0033554,GO:0043412,GO:0051726,GO:0019538,GO:0090304,GO:0006464,GO:0036211,GO:0031647,GO:0006139,GO:0043569,GO:0007049,GO:0051042,GO:0060804,GO:0071840,GO:0038066,GO:0043234,GO:…	intracellular part,organelle,intracellular organelle,membrane-bounded organelle,intracellular membrane-bounded organelle,intracellular,cellular metabolic process,primary metabolic process,cellular macromolecule metabolic process,cellular process,organic substance metabolic process,macromolecule metabolic process,macromolecular complex,gene expression,metabolic process,cellular protein metabolic p…	mmu05200,mmu04550,mmu04350,mmu05217,mmu04390,mmu04340,mmu04060	Pathways in cancer,Signaling pathways regulating pluripotency of stem cells,TGF-beta signaling pathway,Basal cell carcinoma,Hippo signaling pathway,Hedgehog signaling pathway,Cytokine-cytokine receptor interaction
ENSOCUT00000009630	ENSOCUG00000009625	ATP8B1	17.6771	16.9153	0.0635502	0.0223951	0.99954	P-type ATPase, cytoplasmic domain N||HAD-like domain||P-type ATPase, subfamily IV||P-type ATPase, A domain||P-type ATPase	GO:0003824,GO:0043227,GO:0043226,GO:0044238,GO:0071704,GO:0006629,GO:0008152,GO:0016787,GO:0044444,GO:0031324,GO:0044422,GO:0010605,GO:0009892,GO:0043231,GO:0005737,GO:0044237,GO:0044424,GO:0003674,GO:0007423,GO:0005622,GO:0043229,GO:0005794,GO:0005902,GO:0044767,GO:0021650,GO:0048468,GO:0010467,GO:0005488,GO:0005548,GO:0071840,GO:0030031,GO:0048523,GO:0032534,GO:0006807,GO:0032502,GO:0021562,GO:…	catalytic activity,membrane-bounded organelle,organelle,primary metabolic process,organic substance metabolic process,lipid metabolic process,metabolic process,hydrolase activity,cytoplasmic part,negative regulation of cellular metabolic process,organelle part,negative regulation of macromolecule metabolic process,negative regulation of metabolic process,intracellular membrane-bounded organelle,c…	--	--
ENSOCUT00000014942	ENSOCUG00000014945	HSDL1	9.28164	8.75475	0.0843146	0.0223965	0.99954	Glucose/ribitol dehydrogenase||Polyketide synthase, ketoreductase domain||Short-chain dehydrogenase/reductase SDR	GO:0003824,GO:0043227,GO:0043226,GO:0008152,GO:0044444,GO:0043231,GO:0005737,GO:0044424,GO:0003674,GO:0005622,GO:0043229,GO:0044710,GO:0005739,GO:0008150,GO:0055114,GO:0016491,GO:0005623,GO:0044464,GO:0005575	catalytic activity,membrane-bounded organelle,organelle,metabolic process,cytoplasmic part,intracellular membrane-bounded organelle,cytoplasm,intracellular part,molecular_function,intracellular,intracellular organelle,single-organism metabolic process,mitochondrion,biological_process,oxidation-reduction process,oxidoreductase activity,cell,cell part,cellular_component	--	--
ENSOCUT00000013524	ENSOCUG00000013517	-	5.2002	5.17551	0.00686775	0.0225369	0.99954	HD/PDEase domain||3'5'-cyclic nucleotide phosphodiesterase||3'5'-cyclic nucleotide phosphodiesterase N-terminal||Nuclear hormone receptor, ligand-binding||3'5'-cyclic nucleotide phosphodiesterase, catalytic domain||Nck-associated protein 1	GO:0009987,GO:0005488,GO:0008150,GO:0016787,GO:0003824,GO:0016788,GO:0004114,GO:0044763,GO:0004112,GO:0042578,GO:0050794,GO:0003674,GO:0050789,GO:0044699,GO:0065007,GO:0008081,GO:0043167,GO:0046872,GO:0043169,GO:0050896,GO:0051716,GO:0007154,GO:0044700,GO:0023052,GO:0007165	cellular process,binding,biological_process,hydrolase activity,catalytic activity,hydrolase activity, acting on ester bonds,3',5'-cyclic-nucleotide phosphodiesterase activity,single-organism cellular process,cyclic-nucleotide phosphodiesterase activity,phosphoric ester hydrolase activity,regulation of cellular process,molecular_function,regulation of biological process,single-organism process,bio…	mmu04810	Regulation of actin cytoskeleton
ENSOCUT00000022097	ENSOCUG00000024691	-	30.4993	24.2947	0.328134	0.0226487	0.99954	ATPase, F0 complex, B chain/subunit B/MI25	GO:0043227,GO:0043226,GO:0044238,GO:0071704,GO:0008152,GO:0044444,GO:0044422,GO:0044446,GO:0043231,GO:0005737,GO:0044237,GO:0031090,GO:0016469,GO:0044424,GO:0003674,GO:0005622,GO:0043229,GO:0032991,GO:0015992,GO:0006818,GO:0006807,GO:0043234,GO:0044710,GO:1901360,GO:1901564,GO:0006725,GO:0034641,GO:0019866,GO:0000276,GO:0046483,GO:0044271,GO:1901566,GO:0005739,GO:0006139,GO:0019438,GO:0008150,GO:…	membrane-bounded organelle,organelle,primary metabolic process,organic substance metabolic process,metabolic process,cytoplasmic part,organelle part,intracellular organelle part,intracellular membrane-bounded organelle,cytoplasm,cellular metabolic process,organelle membrane,proton-transporting two-sector ATPase complex,intracellular part,molecular_function,intracellular,intracellular organelle,ma…	mmu01100,mmu05016,mmu00190,mmu05012,mmu05010	Metabolic pathways,Huntington's disease,Oxidative phosphorylation,Parkinson's disease,Alzheimer's disease
ENSOCUT00000003463	ENSOCUG00000003465	PLPP6	8.33655	7.10908	0.229786	0.0230294	0.99954	Phosphatidic acid phosphatase type 2/haloperoxidase	GO:0005575,GO:0016020,GO:0044425,GO:0016021,GO:0031224	cellular_component,membrane,membrane part,integral to membrane,intrinsic to membrane	--	--
ENSOCUT00000012447	ENSOCUG00000027371	KIF2C	9.92484	8.68829	0.191973	0.0230856	0.99954	P-loop containing nucleoside triphosphate hydrolase||Kinesin motor domain	GO:0003824,GO:0043227,GO:0043226,GO:0016787,GO:0044444,GO:0044422,GO:0044428,GO:0044446,GO:0043231,GO:0005737,GO:0044424,GO:0003674,GO:0005515,GO:0005829,GO:0008608,GO:0005622,GO:0043229,GO:0005634,GO:0030951,GO:0032991,GO:0007163,GO:0005488,GO:0071840,GO:0070013,GO:0043233,GO:0031974,GO:0043234,GO:0030952,GO:0031981,GO:0000070,GO:0000819,GO:0071822,GO:0043228,GO:0043232,GO:0034453,GO:0051983,GO:…	catalytic activity,membrane-bounded organelle,organelle,hydrolase activity,cytoplasmic part,organelle part,nuclear part,intracellular organelle part,intracellular membrane-bounded organelle,cytoplasm,intracellular part,molecular_function,protein binding,cytosol,attachment of spindle microtubules to kinetochore,intracellular,intracellular organelle,nucleus,establishment or maintenance of microtubu…	--	--
ENSOCUT00000029497	ENSOCUG00000025096	SH3TC2	16.7558	19.2443	-0.199774	0.0231658	0.99954	Variant SH3 domain||Tetratricopeptide repeat||Tetratricopeptide TPR1||SH3 domain	GO:0043227,GO:0031982,GO:0043226,GO:0044444,GO:0043231,GO:0005737,GO:0044424,GO:0005622,GO:0043229,GO:0044767,GO:0048468,GO:0038127,GO:0071840,GO:0007169,GO:0032287,GO:0032502,GO:0023051,GO:0010646,GO:1901184,GO:0048856,GO:0009966,GO:0042063,GO:0016043,GO:0043217,GO:0007167,GO:0007275,GO:0022008,GO:0048583,GO:0008150,GO:0048731,GO:0010001,GO:0042552,GO:0022011,GO:0032292,GO:0007272,GO:0008366,GO:…	membrane-bounded organelle,vesicle,organelle,cytoplasmic part,intracellular membrane-bounded organelle,cytoplasm,intracellular part,intracellular,intracellular organelle,single-organism developmental process,cell development,ERBB signaling pathway,cellular component organization or biogenesis,transmembrane receptor protein tyrosine kinase signaling pathway,peripheral nervous system myelin mainten…	--	--
ENSOCUT00000017130	ENSOCUG00000017130	TMEM33	24.3691	22.5465	0.112149	0.0234893	0.99954	Uncharacterised protein family UPF0121	GO:0043227,GO:0070062,GO:0043230,GO:0065010,GO:0044421,GO:0031982,GO:0005576,GO:0031988,GO:0043226,GO:0044444,GO:0044422,GO:0044428,GO:0044446,GO:0043231,GO:0005737,GO:0031090,GO:0044424,GO:0005622,GO:0043229,GO:0005634,GO:0044432,GO:0031227,GO:0005789,GO:0042175,GO:0031300,GO:0005783,GO:0033554,GO:0008150,GO:0012505,GO:0030176,GO:0009987,GO:0031967,GO:0031975,GO:0031301,GO:0042470,GO:0048770,GO:…	membrane-bounded organelle,extracellular vesicular exosome,extracellular organelle,extracellular membrane-bounded organelle,extracellular region part,vesicle,extracellular region,membrane-bounded vesicle,organelle,cytoplasmic part,organelle part,nuclear part,intracellular organelle part,intracellular membrane-bounded organelle,cytoplasm,organelle membrane,intracellular part,intracellular,intracel…	--	--
ENSOCUT00000010338	ENSOCUG00000010329	TRIM65	5.66837	5.01061	0.177947	0.0237458	0.99954	B30.2/SPRY domain||U box domain||Zinc finger, RING-type||Zinc finger, C3HC4 RING-type||SPRY domain||Concanavalin A-like lectin/glucanase domain	GO:0003824,GO:0043227,GO:0043226,GO:0044238,GO:0071704,GO:0008152,GO:0044444,GO:0044422,GO:0044428,GO:0044446,GO:0043231,GO:0005737,GO:0044237,GO:0043412,GO:0044424,GO:0003674,GO:0009056,GO:0005829,GO:0044267,GO:0005622,GO:0043229,GO:0005634,GO:0019538,GO:0006464,GO:0036211,GO:0005488,GO:0070013,GO:0043233,GO:0031974,GO:0016879,GO:0004842,GO:0044260,GO:0016567,GO:0031981,GO:0019787,GO:0070647,GO:…	catalytic activity,membrane-bounded organelle,organelle,primary metabolic process,organic substance metabolic process,metabolic process,cytoplasmic part,organelle part,nuclear part,intracellular organelle part,intracellular membrane-bounded organelle,cytoplasm,cellular metabolic process,macromolecule modification,intracellular part,molecular_function,catabolic process,cytosol,cellular protein met…	--	--
ENSOCUT00000014922	ENSOCUG00000014926	-	35.1515	28.94	0.280522	0.0241619	0.99954	EF-hand domain	GO:0003674,GO:0005488,GO:0005509,GO:0046872,GO:0043169,GO:0043167	molecular_function,binding,calcium ion binding,metal ion binding,cation binding,ion binding	--	--
ENSOCUT00000003686	ENSOCUG00000003683	GPR155	4.12492	3.72474	0.147226	0.024402	0.99954	DEP domain||Auxin efflux carrier	GO:0043226,GO:0043227,GO:0005622,GO:0009987,GO:0005623,GO:0044464,GO:0051234,GO:0051179,GO:0006810,GO:0008150,GO:0031982,GO:0031988,GO:0070062,GO:0043230,GO:0065010,GO:0044765,GO:0035556,GO:0044421,GO:0044763,GO:0005575,GO:0005576,GO:0050794,GO:0050789,GO:0044699,GO:0065007,GO:0032501,GO:0050890,GO:0044707,GO:0050896,GO:0055085,GO:0051716,GO:0044425,GO:0007154,GO:0044700,GO:0023052,GO:0003008,GO:…	organelle,membrane-bounded organelle,intracellular,cellular process,cell,cell part,establishment of localization,localization,transport,biological_process,vesicle,membrane-bounded vesicle,extracellular vesicular exosome,extracellular organelle,extracellular membrane-bounded organelle,single-organism transport,intracellular signal transduction,extracellular region part,single-organism cellular pro…	--	--
ENSOCUT00000010168	ENSOCUG00000010172	RALBP1	30.4257	32.8311	-0.109775	0.0244532	0.99954	Rho GTPase-activating protein domain||Rho GTPase activation protein	GO:0003824,GO:0044238,GO:0071704,GO:0008152,GO:0016787,GO:0044237,GO:0003674,GO:0005515,GO:0009056,GO:0005622,GO:1901575,GO:0005488,GO:0006807,GO:0019899,GO:0044710,GO:1901360,GO:1901564,GO:0006725,GO:0034641,GO:0017160,GO:0044248,GO:0046483,GO:1901136,GO:0035556,GO:0006139,GO:0008150,GO:1901135,GO:0031323,GO:0080090,GO:0046128,GO:0042278,GO:0006793,GO:0019222,GO:0009119,GO:0044281,GO:1901565,GO:…	catalytic activity,primary metabolic process,organic substance metabolic process,metabolic process,hydrolase activity,cellular metabolic process,molecular_function,protein binding,catabolic process,intracellular,organic substance catabolic process,binding,nitrogen compound metabolic process,enzyme binding,single-organism metabolic process,organic cyclic compound metabolic process,organonitrogen c…	mmu05200,mmu05212,mmu04014	Pathways in cancer,Pancreatic cancer,Ras signaling pathway
ENSOCUT00000014698	ENSOCUG00000014676	LAMB1	43.5905	42.0783	0.0509376	0.0246866	0.99954	Laminin, N-terminal||Laminin IV||EGF-like, laminin||Epidermal growth factor-like domain||Prefoldin	GO:0043226,GO:0043227,GO:0009987,GO:0032991,GO:0071840,GO:0043234,GO:0051179,GO:0048468,GO:0005607,GO:0043257,GO:0043259,GO:0016043,GO:0008150,GO:0040012,GO:0031982,GO:0031988,GO:0070062,GO:0043230,GO:0065010,GO:0005606,GO:0021812,GO:2000145,GO:0021801,GO:0030334,GO:0044421,GO:0030335,GO:2000147,GO:0051270,GO:0051272,GO:0021799,GO:0032879,GO:0043256,GO:0044763,GO:0040017,GO:0000904,GO:0005198,GO:…	organelle,membrane-bounded organelle,cellular process,macromolecular complex,cellular component organization or biogenesis,protein complex,localization,cell development,laminin-2 complex,laminin-8 complex,laminin-10 complex,cellular component organization,biological_process,regulation of locomotion,vesicle,membrane-bounded vesicle,extracellular vesicular exosome,extracellular organelle,extracellu…	mmu05222,mmu05145,mmu05200,mmu04512,mmu04151,mmu05146,mmu04510	Small cell lung cancer,Toxoplasmosis,Pathways in cancer,ECM-receptor interaction,PI3K-Akt signaling pathway,Amoebiasis,Focal adhesion
ENSOCUT00000017753	ENSOCUG00000017755	MPST	13.1893	13.2574	-0.00742457	0.0255653	0.99954	Rhodanese-like domain	GO:0003824,GO:0043227,GO:0070062,GO:0043230,GO:0065010,GO:0044421,GO:0031982,GO:0005576,GO:0031988,GO:0043226,GO:0003674,GO:0004792,GO:0016783,GO:0016740,GO:0016782,GO:0005575	catalytic activity,membrane-bounded organelle,extracellular vesicular exosome,extracellular organelle,extracellular membrane-bounded organelle,extracellular region part,vesicle,extracellular region,membrane-bounded vesicle,organelle,molecular_function,thiosulfate sulfurtransferase activity,sulfurtransferase activity,transferase activity,transferase activity, transferring sulfur-containing groups,…	mmu01100,mmu04122,mmu00920,mmu00270	Metabolic pathways,Sulfur relay system,Sulfur metabolism,Cysteine and methionine metabolism
ENSOCUT00000009082	ENSOCUG00000009081	SS18	52.5177	46.8981	0.163275	0.0261142	0.99954	SS18 family	GO:0044238,GO:0071704,GO:0008152,GO:0044237,GO:0003674,GO:0010467,GO:0006807,GO:0044260,GO:1901360,GO:0060255,GO:0006725,GO:0043170,GO:0034641,GO:0016070,GO:0046483,GO:0044271,GO:0006139,GO:0019438,GO:0008150,GO:0018130,GO:1901576,GO:0044249,GO:0034654,GO:0031323,GO:0006366,GO:0080090,GO:0009058,GO:1901362,GO:0010468,GO:0019222,GO:0006351,GO:0009987,GO:0032774,GO:2000112,GO:0090304,GO:0034645,GO:…	primary metabolic process,organic substance metabolic process,metabolic process,cellular metabolic process,molecular_function,gene expression,nitrogen compound metabolic process,cellular macromolecule metabolic process,organic cyclic compound metabolic process,regulation of macromolecule metabolic process,cellular aromatic compound metabolic process,macromolecule metabolic process,cellular nitrog…	mmu05202	Transcriptional misregulation in cancer
ENSOCUT00000033395	ENSOCUG00000006964	ATP6V1E1	1.65667	2.25022	-0.441773	0.0263095	0.99954	ATPase, V1/A1 complex, subunit E	GO:0044424,GO:0043226,GO:0043229,GO:0043227,GO:0043231,GO:0005622,GO:0044444,GO:0005737,GO:0044446,GO:0044422,GO:0005829,GO:0009987,GO:0005773,GO:0032991,GO:0005768,GO:0005488,GO:0005623,GO:0044464,GO:0051234,GO:0005764,GO:0000323,GO:0046961,GO:0044437,GO:0043234,GO:0051179,GO:0006810,GO:0005774,GO:0005765,GO:0044769,GO:0008150,GO:0031982,GO:0031988,GO:0070062,GO:0043230,GO:0065010,GO:0016887,GO:…	intracellular part,organelle,intracellular organelle,membrane-bounded organelle,intracellular membrane-bounded organelle,intracellular,cytoplasmic part,cytoplasm,intracellular organelle part,organelle part,cytosol,cellular process,vacuole,macromolecular complex,endosome,binding,cell,cell part,establishment of localization,lysosome,lytic vacuole,proton-transporting ATPase activity, rotational mech…	mmu01100,mmu00190,mmu04721,mmu04966,mmu05323,mmu04145	Metabolic pathways,Oxidative phosphorylation,Synaptic vesicle cycle,Collecting duct acid secretion,Rheumatoid arthritis,Phagosome
ENSOCUT00000002075	ENSOCUG00000002075	DUSP7	16.95	15.3861	0.13966	0.0263748	0.99954	Mitogen-activated protein (MAP) kinase phosphatase||Dual specificity phosphatase, catalytic domain||Dual specificity phosphatase, subgroup, catalytic domain||Protein-tyrosine/Dual specificity phosphatase||Protein-tyrosine phosphatase-like	GO:0003824,GO:0044238,GO:0071704,GO:0043407,GO:0043405,GO:0008152,GO:0016787,GO:0044444,GO:0031324,GO:0010627,GO:0010605,GO:0032268,GO:0009892,GO:0051246,GO:0017017,GO:0005737,GO:0045859,GO:0032269,GO:0044237,GO:0033549,GO:0043412,GO:0071901,GO:0044424,GO:0006469,GO:0003674,GO:0016788,GO:0007243,GO:0000188,GO:0005829,GO:0044267,GO:0043549,GO:0005622,GO:0033673,GO:0023057,GO:0001933,GO:0010648,GO:…	catalytic activity,primary metabolic process,organic substance metabolic process,negative regulation of MAP kinase activity,regulation of MAP kinase activity,metabolic process,hydrolase activity,cytoplasmic part,negative regulation of cellular metabolic process,regulation of intracellular protein kinase cascade,negative regulation of macromolecule metabolic process,regulation of cellular protein …	mmu04010	MAPK signaling pathway
ENSOCUT00000027272	ENSOCUG00000021954	-	7.99197	6.89132	0.213771	0.026389	0.99954	--	--	--	--	--
ENSOCUT00000003495	ENSOCUG00000003500	FAM84B	12.0022	12.4593	-0.0539291	0.0264372	0.99954	LRAT-like domain	GO:0005737,GO:0044424,GO:0005622,GO:0005623,GO:0044464,GO:0005575,GO:0016020,GO:0071944,GO:0005886	cytoplasm,intracellular part,intracellular,cell,cell part,cellular_component,membrane,cell periphery,plasma membrane	--	--
ENSOCUT00000034022	ENSOCUG00000029423	PPM1H	8.85139	9.64913	-0.124495	0.0266099	0.99954	Protein phosphatase 2C (PP2C)-like domain	GO:0044424,GO:0043226,GO:0043229,GO:0043227,GO:0043231,GO:0005622,GO:0005737,GO:0044446,GO:0044428,GO:0044422,GO:0005634,GO:0044237,GO:0044238,GO:0044260,GO:0009987,GO:0071704,GO:0070013,GO:0043233,GO:0043170,GO:0031974,GO:0031981,GO:0008152,GO:0044267,GO:0005623,GO:0044464,GO:0043412,GO:0019538,GO:0005654,GO:0006464,GO:0036211,GO:0008150,GO:0016787,GO:0003824,GO:0004722,GO:0016311,GO:0016788,GO:…	intracellular part,organelle,intracellular organelle,membrane-bounded organelle,intracellular membrane-bounded organelle,intracellular,cytoplasm,intracellular organelle part,nuclear part,organelle part,nucleus,cellular metabolic process,primary metabolic process,cellular macromolecule metabolic process,cellular process,organic substance metabolic process,intracellular organelle lumen,organelle lu…	--	--
ENSOCUT00000032990	ENSOCUG00000028987	ZNF621	9.52877	9.17884	0.0539777	0.0266213	0.99954	Zinc finger, C2H2||Zinc finger, C2H2-like	GO:0043227,GO:0043226,GO:0044422,GO:0044428,GO:0044446,GO:0043231,GO:0044424,GO:0003674,GO:0005622,GO:0043229,GO:0005634,GO:0005488,GO:0070013,GO:0043233,GO:0031974,GO:0031981,GO:0003676,GO:0005654,GO:0044451,GO:1901363,GO:0097159,GO:0005623,GO:0044464,GO:0016604,GO:0005575,GO:0016607	membrane-bounded organelle,organelle,organelle part,nuclear part,intracellular organelle part,intracellular membrane-bounded organelle,intracellular part,molecular_function,intracellular,intracellular organelle,nucleus,binding,intracellular organelle lumen,organelle lumen,membrane-enclosed lumen,nuclear lumen,nucleic acid binding,nucleoplasm,nucleoplasm part,heterocyclic compound binding,organic …	--	--
ENSOCUT00000009500	ENSOCUG00000009501	TMEM223	10.352	8.6572	0.25794	0.0271106	0.99954	-	GO:0005575,GO:0016020,GO:0044425,GO:0016021,GO:0031224	cellular_component,membrane,membrane part,integral to membrane,intrinsic to membrane	--	--
ENSOCUT00000005000	ENSOCUG00000005001	FAM45A	26.5097	22.4471	0.239991	0.0272189	0.99954	AVL9/DENND6 domain	--	--	--	--
ENSOCUT00000021211	ENSOCUG00000026188	-	8.6227	8.70101	-0.0130433	0.0278965	0.99954	Quinolinate phosphoribosyl transferase, C-terminal	GO:0003824,GO:0044238,GO:0071704,GO:0008152,GO:0051186,GO:0051188,GO:0009435,GO:0019362,GO:0046496,GO:0019359,GO:0019363,GO:0072524,GO:0072525,GO:0009108,GO:0044237,GO:0006733,GO:0019674,GO:0003674,GO:0006732,GO:0004514,GO:0006807,GO:0044710,GO:1901360,GO:1901564,GO:0006725,GO:0034641,GO:0046483,GO:0016763,GO:0044271,GO:1901566,GO:0006139,GO:0019438,GO:0008150,GO:0018130,GO:1901576,GO:0044249,GO:…	catalytic activity,primary metabolic process,organic substance metabolic process,metabolic process,cofactor metabolic process,cofactor biosynthetic process,NAD biosynthetic process,pyridine nucleotide metabolic process,nicotinamide nucleotide metabolic process,nicotinamide nucleotide biosynthetic process,pyridine nucleotide biosynthetic process,pyridine-containing compound metabolic process,pyrid…	mmu01100,mmu00760	Metabolic pathways,Nicotinate and nicotinamide metabolism
ENSOCUT00000007571	ENSOCUG00000007574	-	40.2476	32.9895	0.286897	0.0279472	0.99954	Trypsin-like cysteine/serine peptidase domain||Peptidase S1||Peptidase S1A, chymotrypsin-type	GO:0003824,GO:0044238,GO:0071704,GO:0008152,GO:0016787,GO:0003674,GO:0019538,GO:0043170,GO:0008150,GO:0006508,GO:0004252,GO:0008236,GO:0017171,GO:0070011,GO:0004175,GO:0008233	catalytic activity,primary metabolic process,organic substance metabolic process,metabolic process,hydrolase activity,molecular_function,protein metabolic process,macromolecule metabolic process,biological_process,proteolysis,serine-type endopeptidase activity,serine-type peptidase activity,serine hydrolase activity,peptidase activity, acting on L-amino acid peptides,endopeptidase activity,peptid…	--	--
ENSOCUT00000033388	ENSOCUG00000029302	-	2.05394	1.43624	0.516095	0.0281898	0.99954	Scavenger mRNA decapping enzyme, N-terminal||HIT-like domain||Scavenger mRNA decapping enzyme DcpS/DCS2	GO:0044237,GO:0044238,GO:0044260,GO:0009987,GO:0044265,GO:0071704,GO:0043170,GO:0008152,GO:0009057,GO:0090304,GO:0006139,GO:0046483,GO:0006725,GO:0016070,GO:1901360,GO:0000956,GO:0034641,GO:0006401,GO:0006807,GO:0009056,GO:0006402,GO:0008150,GO:0044248,GO:1901575,GO:0016787,GO:0016071,GO:0003824,GO:0000290,GO:0003674,GO:1901361,GO:0044270,GO:0019439,GO:0046700,GO:0034655,GO:0000288	cellular metabolic process,primary metabolic process,cellular macromolecule metabolic process,cellular process,cellular macromolecule catabolic process,organic substance metabolic process,macromolecule metabolic process,metabolic process,macromolecule catabolic process,nucleic acid metabolic process,nucleobase-containing compound metabolic process,heterocycle metabolic process,cellular aromatic c…	mmu03018	RNA degradation
ENSOCUT00000012724	ENSOCUG00000022984	-	60.5377	67.1219	-0.148948	0.0283886	0.99954	Interferon alpha-inducible protein 6/27	GO:0005575,GO:0016020,GO:0044425,GO:0016021,GO:0031224	cellular_component,membrane,membrane part,integral to membrane,intrinsic to membrane	--	--
ENSOCUT00000027419	ENSOCUG00000027336	-	7.98128	7.36136	0.116648	0.028488	0.99954	--	--	--	--	--
ENSOCUT00000000600	ENSOCUG00000029569	KRT17	1593.44	1441.33	0.144743	0.0286431	0.99954	Keratin, type I||Intermediate filament protein||Prefoldin	GO:0043227,GO:0070062,GO:0043230,GO:0065010,GO:0044421,GO:0043589,GO:0031982,GO:0005576,GO:0031988,GO:0043226,GO:0044238,GO:0071704,GO:0008152,GO:0044422,GO:0044446,GO:0032268,GO:0051246,GO:0032395,GO:0005737,GO:0044237,GO:0006417,GO:0060429,GO:0010608,GO:0044424,GO:0003674,GO:0005515,GO:0044267,GO:0005622,GO:0043229,GO:0019538,GO:0044767,GO:0043588,GO:0010467,GO:0032991,GO:0005488,GO:0071840,GO:…	membrane-bounded organelle,extracellular vesicular exosome,extracellular organelle,extracellular membrane-bounded organelle,extracellular region part,skin morphogenesis,vesicle,extracellular region,membrane-bounded vesicle,organelle,primary metabolic process,organic substance metabolic process,metabolic process,organelle part,intracellular organelle part,regulation of cellular protein metabolic p…	--	--
ENSOCUT00000017875	ENSOCUG00000017874	STK39	11.8901	12.3605	-0.0559749	0.0286787	0.99954	Serine-threonine/tyrosine-protein kinase catalytic domain||Protein kinase domain||Serine/threonine/dual specificity protein kinase, catalytic domain||Protein kinase-like domain||Serine/threonine-protein kinase OSR1/WNK, CCT domain||Tyrosine-protein kinase, catalytic domain	GO:0003824,GO:0043227,GO:0043226,GO:0044238,GO:0071704,GO:0008152,GO:0044444,GO:2000681,GO:2000687,GO:0031324,GO:0044422,GO:0044428,GO:0010605,GO:0044446,GO:0032268,GO:0009892,GO:0043231,GO:0051246,GO:0005737,GO:0032269,GO:0044237,GO:2000686,GO:0043412,GO:0044424,GO:0003674,GO:0005829,GO:0044267,GO:0005622,GO:0001933,GO:0023016,GO:0043229,GO:0035826,GO:2000680,GO:0051248,GO:0005634,GO:0019538,GO:…	catalytic activity,membrane-bounded organelle,organelle,primary metabolic process,organic substance metabolic process,metabolic process,cytoplasmic part,negative regulation of rubidium ion transport,negative regulation of rubidium ion transmembrane transporter activity,negative regulation of cellular metabolic process,organelle part,nuclear part,negative regulation of macromolecule metabolic proc…	--	--
ENSOCUT00000015855	ENSOCUG00000015851	DYM	14.6462	14.7035	-0.00562797	0.0287083	0.99954	Dymeclin	GO:0043227,GO:0043226,GO:0044444,GO:0043231,GO:0005737,GO:0044424,GO:0003674,GO:0005515,GO:0005622,GO:0043229,GO:0005794,GO:0044767,GO:0005488,GO:0071840,GO:0032502,GO:0019899,GO:0048856,GO:0016043,GO:0007275,GO:0008150,GO:0048731,GO:0009987,GO:0001501,GO:0060348,GO:0032501,GO:0006996,GO:0044707,GO:0007030,GO:0005623,GO:0044464,GO:0005575,GO:0044763,GO:0044699	membrane-bounded organelle,organelle,cytoplasmic part,intracellular membrane-bounded organelle,cytoplasm,intracellular part,molecular_function,protein binding,intracellular,intracellular organelle,Golgi apparatus,single-organism developmental process,binding,cellular component organization or biogenesis,developmental process,enzyme binding,anatomical structure development,cellular component organ…	--	--
ENSOCUT00000017093	ENSOCUG00000017096	ZNF513	8.90447	8.11196	0.13448	0.0287989	0.99954	Zinc finger, C2H2||Zinc finger, C2H2-like	GO:0043227,GO:0043226,GO:0043231,GO:0044424,GO:0060041,GO:0003674,GO:0007423,GO:0005622,GO:0043229,GO:0005634,GO:0044767,GO:0005488,GO:0032502,GO:0048856,GO:0043010,GO:0007275,GO:0001654,GO:0008150,GO:0048731,GO:0003676,GO:0032501,GO:1901363,GO:0044707,GO:0097159,GO:0048513,GO:0001067,GO:0003677,GO:0005623,GO:0044464,GO:0044212,GO:0000975,GO:0005575,GO:0044699	membrane-bounded organelle,organelle,intracellular membrane-bounded organelle,intracellular part,retina development in camera-type eye,molecular_function,sensory organ development,intracellular,intracellular organelle,nucleus,single-organism developmental process,binding,developmental process,anatomical structure development,camera-type eye development,multicellular organismal development,eye dev…	--	--
ENSOCUT00000011686	ENSOCUG00000011690	SLC25A28	10.4097	10.053	0.0503025	0.0292605	0.99954	Mitochondrial carrier domain||Mitochondrial substrate/solute carrier	GO:0043227,GO:0043226,GO:0044444,GO:0043231,GO:0005737,GO:0044424,GO:0005622,GO:0043229,GO:0005739,GO:0008150,GO:0051179,GO:0051234,GO:0005623,GO:0044464,GO:0006810,GO:0005575,GO:0016020,GO:0044425,GO:0016021,GO:0031224	membrane-bounded organelle,organelle,cytoplasmic part,intracellular membrane-bounded organelle,cytoplasm,intracellular part,intracellular,intracellular organelle,mitochondrion,biological_process,localization,establishment of localization,cell,cell part,transport,cellular_component,membrane,membrane part,integral to membrane,intrinsic to membrane	--	--
ENSOCUT00000016221	ENSOCUG00000016224	TTLL1	20.4825	17.9074	0.193838	0.0298252	0.99954	Tubulin-tyrosine ligase/Tubulin polyglutamylase	GO:0044238,GO:0071704,GO:0008152,GO:0018200,GO:0044237,GO:0060429,GO:0043412,GO:0044267,GO:0019538,GO:0044767,GO:0048468,GO:0006464,GO:0036211,GO:0071840,GO:0030031,GO:0030855,GO:0048609,GO:0032502,GO:0022412,GO:0032504,GO:0044260,GO:0048856,GO:0016043,GO:0018095,GO:0043170,GO:0007281,GO:0007286,GO:0007288,GO:0035083,GO:0070925,GO:0048515,GO:0009653,GO:0044085,GO:0003351,GO:0002064,GO:0008150,GO:…	primary metabolic process,organic substance metabolic process,metabolic process,peptidyl-glutamic acid modification,cellular metabolic process,epithelium development,macromolecule modification,cellular protein metabolic process,protein metabolic process,single-organism developmental process,cell development,cellular protein modification process,protein modification process,cellular component orga…	--	--
ENSOCUT00000031624	ENSOCUG00000011221	PPP2R5C	59.3053	60.1921	-0.0214123	0.0301206	0.99954	Armadillo-type fold||Protein phosphatase 2A, regulatory B subunit, B56	GO:0043227,GO:0043226,GO:0044238,GO:0071704,GO:0008152,GO:0044444,GO:0044422,GO:0044428,GO:0044446,GO:0043231,GO:0010498,GO:0005737,GO:0044237,GO:0044424,GO:0003674,GO:0009056,GO:0005829,GO:0044267,GO:0005622,GO:0043229,GO:0005794,GO:0005634,GO:0019538,GO:1901575,GO:0032991,GO:0070013,GO:0043233,GO:0048523,GO:0031974,GO:0043234,GO:0044260,GO:0031981,GO:0043228,GO:0043232,GO:0009057,GO:0048519,GO:…	membrane-bounded organelle,organelle,primary metabolic process,organic substance metabolic process,metabolic process,cytoplasmic part,organelle part,nuclear part,intracellular organelle part,intracellular membrane-bounded organelle,proteasomal protein catabolic process,cytoplasm,cellular metabolic process,intracellular part,molecular_function,catabolic process,cytosol,cellular protein metabolic p…	mmu03015,mmu04151,mmu04152,mmu04728,mmu04261,mmu04114	mRNA surveillance pathway,PI3K-Akt signaling pathway,AMPK signaling pathway,Dopaminergic synapse,Adrenergic signaling in cardiomyocytes,Oocyte meiosis
ENSOCUT00000002670	ENSOCUG00000002670	NUDT9	12.6815	13.2983	-0.0685161	0.0301536	0.99954	NUDIX hydrolase domain||NUDIX hydrolase domain-like	GO:0003824,GO:0043227,GO:0070062,GO:0043230,GO:0065010,GO:0044421,GO:0031982,GO:0005576,GO:0031988,GO:0043226,GO:0044238,GO:0071704,GO:0008152,GO:0016787,GO:0044444,GO:0044422,GO:0044428,GO:0044446,GO:0043231,GO:0009137,GO:0009181,GO:0046032,GO:0046707,GO:0046709,GO:0005737,GO:0044237,GO:0031090,GO:0044424,GO:0003674,GO:0009056,GO:0043262,GO:0005622,GO:0043229,GO:0005634,GO:1901575,GO:0009191,GO:…	catalytic activity,membrane-bounded organelle,extracellular vesicular exosome,extracellular organelle,extracellular membrane-bounded organelle,extracellular region part,vesicle,extracellular region,membrane-bounded vesicle,organelle,primary metabolic process,organic substance metabolic process,metabolic process,hydrolase activity,cytoplasmic part,organelle part,nuclear part,intracellular organell…	mmu00230	Purine metabolism
ENSOCUT00000015339	ENSOCUG00000015340	-	27.6516	23.5793	0.229841	0.030156	0.99954	Zinc finger, C2H2-like||Zinc finger, C2H2	GO:0003674,GO:0005488,GO:0003676,GO:1901363,GO:0097159	molecular_function,binding,nucleic acid binding,heterocyclic compound binding,organic cyclic compound binding	--	--
ENSOCUT00000006441	ENSOCUG00000006445	FZD4	14.3339	13.3124	0.10666	0.0304457	0.99954	GPCR, family 2-like||Frizzled protein||Frizzled domain	GO:0043227,GO:0070062,GO:0043230,GO:0065010,GO:0044421,GO:0031982,GO:0005576,GO:0031988,GO:0043226,GO:0044238,GO:0071704,GO:0043405,GO:0008152,GO:0061299,GO:0010627,GO:0032268,GO:0051246,GO:0061298,GO:0061300,GO:0061301,GO:0045859,GO:0044237,GO:0043412,GO:0060041,GO:0003674,GO:0005515,GO:0007243,GO:0044267,GO:0043549,GO:0007423,GO:0070887,GO:0019538,GO:0044767,GO:0048468,GO:0007223,GO:0042701,GO:…	membrane-bounded organelle,extracellular vesicular exosome,extracellular organelle,extracellular membrane-bounded organelle,extracellular region part,vesicle,extracellular region,membrane-bounded vesicle,organelle,primary metabolic process,organic substance metabolic process,regulation of MAP kinase activity,metabolic process,retina vasculature morphogenesis in camera-type eye,regulation of intra…	mmu04390,mmu05217,mmu05166,mmu04310,mmu05200,mmu04916,mmu05205,mmu04550	Hippo signaling pathway,Basal cell carcinoma,HTLV-I infection,Wnt signaling pathway,Pathways in cancer,Melanogenesis,Proteoglycans in cancer,Signaling pathways regulating pluripotency of stem cells
ENSOCUT00000027799	ENSOCUG00000022197	-	149.84	132.016	0.18271	0.0304535	0.99954	Histone core||Histone H2A||Histone-fold||Transcription factor CBF/NF-Y/archaeal histone	GO:0043227,GO:0043226,GO:0044422,GO:0044446,GO:0043231,GO:0044424,GO:0003674,GO:0005515,GO:0005622,GO:0043229,GO:0005634,GO:0032991,GO:0005488,GO:0000785,GO:0043228,GO:0043232,GO:0046982,GO:0005694,GO:0044427,GO:0003676,GO:0046983,GO:0000786,GO:1901363,GO:0097159,GO:0032993,GO:0003677,GO:0005623,GO:0044464,GO:0005575	membrane-bounded organelle,organelle,organelle part,intracellular organelle part,intracellular membrane-bounded organelle,intracellular part,molecular_function,protein binding,intracellular,intracellular organelle,nucleus,macromolecular complex,binding,chromatin,non-membrane-bounded organelle,intracellular non-membrane-bounded organelle,protein heterodimerization activity,chromosome,chromosomal p…	mmu05322,mmu05034	Systemic lupus erythematosus,Alcoholism
ENSOCUT00000003943	ENSOCUG00000003946	PAQR8	5.49224	5.10206	0.106315	0.0304994	0.99954	C-type lectin fold||AdipoR/Haemolysin-III-related	GO:0043227,GO:0043226,GO:0044444,GO:0043231,GO:0005737,GO:0044424,GO:0005622,GO:0043229,GO:0005794,GO:0005623,GO:0044464,GO:0005575,GO:0016020,GO:0071944,GO:0005886,GO:0044425,GO:0016021,GO:0031224	membrane-bounded organelle,organelle,cytoplasmic part,intracellular membrane-bounded organelle,cytoplasm,intracellular part,intracellular,intracellular organelle,Golgi apparatus,cell,cell part,cellular_component,membrane,cell periphery,plasma membrane,membrane part,integral to membrane,intrinsic to membrane	--	--
ENSOCUT00000002893	ENSOCUG00000002892	SRF	14.6031	13.3805	0.126138	0.0305177	0.99954	Transcription factor, MADS-box	GO:0043227,GO:0043589,GO:0030324,GO:0030323,GO:0043226,GO:0060541,GO:0044238,GO:0003723,GO:0071704,GO:0008152,GO:1901213,GO:0044422,GO:0044428,GO:0035295,GO:0051491,GO:0090136,GO:0044446,GO:0043231,GO:0030038,GO:0005737,GO:0044237,GO:0060429,GO:0000790,GO:0044424,GO:0003674,GO:0005515,GO:0051489,GO:1900222,GO:0021537,GO:0060532,GO:0061145,GO:0010736,GO:0060947,GO:0007423,GO:0005622,GO:0023057,GO:…	membrane-bounded organelle,skin morphogenesis,lung development,respiratory tube development,organelle,respiratory system development,primary metabolic process,RNA binding,organic substance metabolic process,metabolic process,regulation of transcription from RNA polymerase II promoter involved in heart development,organelle part,nuclear part,tube development,positive regulation of filopodium assem…	mmu05166,mmu04022,mmu05203,mmu04010	HTLV-I infection,cGMP-PKG signaling pathway,Viral carcinogenesis,MAPK signaling pathway
ENSOCUT00000006324	ENSOCUG00000006325	GALM	6.17714	4.90008	0.334135	0.0306206	0.99954	Galactose mutarotase-like domain||Aldose 1-/Glucose-6-phosphate 1-epimerase	GO:0003824,GO:0043227,GO:0016857,GO:0070062,GO:0043230,GO:0065010,GO:0044421,GO:0016854,GO:0031982,GO:0005576,GO:0031988,GO:0043226,GO:0016853,GO:0044238,GO:0071704,GO:0008152,GO:0004034,GO:0003674,GO:0019318,GO:0005488,GO:0005996,GO:0006006,GO:0006012,GO:0044723,GO:0008150,GO:0005975,GO:0030246,GO:0005575	catalytic activity,membrane-bounded organelle,racemase and epimerase activity, acting on carbohydrates and derivatives,extracellular vesicular exosome,extracellular organelle,extracellular membrane-bounded organelle,extracellular region part,racemase and epimerase activity,vesicle,extracellular region,membrane-bounded vesicle,organelle,isomerase activity,primary metabolic process,organic substanc…	mmu01100,mmu00010,mmu00052	Metabolic pathways,Glycolysis / Gluconeogenesis,Galactose metabolism
ENSOCUT00000030595	ENSOCUG00000022892	TSTD1	12.3468	11.1096	0.152331	0.0308194	0.99954	Rhodanese-like domain	GO:0043227,GO:0043226,GO:0044444,GO:0043231,GO:0005737,GO:0044424,GO:0005829,GO:0005622,GO:0043229,GO:0032991,GO:0043228,GO:0043232,GO:0005739,GO:0030529,GO:0035770,GO:0000932,GO:0005623,GO:0044464,GO:0005575	membrane-bounded organelle,organelle,cytoplasmic part,intracellular membrane-bounded organelle,cytoplasm,intracellular part,cytosol,intracellular,intracellular organelle,macromolecular complex,non-membrane-bounded organelle,intracellular non-membrane-bounded organelle,mitochondrion,ribonucleoprotein complex,ribonucleoprotein granule,cytoplasmic mRNA processing body,cell,cell part,cellular_compone…	--	--
ENSOCUT00000013923	ENSOCUG00000013924	OTUD7B	18.5283	19.0958	-0.0435268	0.0309222	0.99954	UBA-like||Ovarian tumour, otubain	GO:0003824,GO:0043227,GO:0043226,GO:0044238,GO:0071704,GO:0008152,GO:0016787,GO:0031324,GO:0010627,GO:0010605,GO:0009892,GO:0043231,GO:0005737,GO:0044237,GO:0043412,GO:0044424,GO:0003674,GO:0005515,GO:0007243,GO:0044267,GO:0005622,GO:0023057,GO:0043229,GO:0010648,GO:0005634,GO:0019538,GO:0032717,GO:0010741,GO:0010467,GO:0006464,GO:0036211,GO:0005488,GO:0009968,GO:0048523,GO:0006807,GO:0023051,GO:…	catalytic activity,membrane-bounded organelle,organelle,primary metabolic process,organic substance metabolic process,metabolic process,hydrolase activity,negative regulation of cellular metabolic process,regulation of intracellular protein kinase cascade,negative regulation of macromolecule metabolic process,negative regulation of metabolic process,intracellular membrane-bounded organelle,cytopl…	--	--
ENSOCUT00000033550	ENSOCUG00000010609	DUSP16	18.568	20.635	-0.152271	0.0310375	0.99954	Protein-tyrosine/Dual specificity phosphatase||Protein-tyrosine phosphatase-like||Mitogen-activated protein (MAP) kinase phosphatase||Rhodanese-like domain||Dual specificity phosphatase, catalytic domain||Dual specificity phosphatase, subgroup, catalytic domain	GO:0003824,GO:0043227,GO:0043226,GO:0044238,GO:0071704,GO:0043407,GO:0043405,GO:0008152,GO:0016787,GO:0031324,GO:0044422,GO:0010627,GO:0044428,GO:0010605,GO:0044446,GO:0032268,GO:0009892,GO:0043231,GO:0051246,GO:0017017,GO:0005737,GO:0045859,GO:0032269,GO:0044237,GO:0033549,GO:0043412,GO:0071901,GO:0044424,GO:0006469,GO:0003674,GO:0016788,GO:0007243,GO:0000188,GO:0044267,GO:0043549,GO:0005622,GO:…	catalytic activity,membrane-bounded organelle,organelle,primary metabolic process,organic substance metabolic process,negative regulation of MAP kinase activity,regulation of MAP kinase activity,metabolic process,hydrolase activity,negative regulation of cellular metabolic process,organelle part,regulation of intracellular protein kinase cascade,nuclear part,negative regulation of macromolecule m…	mmu04010	MAPK signaling pathway
ENSOCUT00000011275	ENSOCUG00000011275	PFDN5	37.9154	32.4558	0.22431	0.0315914	0.99954	Prefoldin||Prefoldin alpha subunit, archaea-type||Prefoldin alpha-like	GO:0044424,GO:0005622,GO:0044444,GO:0005737,GO:0005829,GO:0044237,GO:0044238,GO:0044260,GO:0009987,GO:0071704,GO:0043170,GO:0032991,GO:0010467,GO:0008152,GO:0044267,GO:0005488,GO:0005623,GO:0044464,GO:0019538,GO:0090304,GO:0006139,GO:0043234,GO:0046483,GO:0006725,GO:0016070,GO:1901360,GO:0034641,GO:1901576,GO:0044249,GO:0006807,GO:0009058,GO:0008150,GO:0010629,GO:0045892,GO:0034645,GO:0009059,GO:…	intracellular part,intracellular,cytoplasmic part,cytoplasm,cytosol,cellular metabolic process,primary metabolic process,cellular macromolecule metabolic process,cellular process,organic substance metabolic process,macromolecule metabolic process,macromolecular complex,gene expression,metabolic process,cellular protein metabolic process,binding,cell,cell part,protein metabolic process,nucleic aci…	--	--
ENSOCUT00000030797	ENSOCUG00000001035	ADAMTS2	11.958	12.0406	-0.00993243	0.0329241	0.99954	Peptidase M12B, ADAM-TS2||Peptidase M12B, ADAM/reprolysin||ADAM-TS Spacer 1||PLAC||Thrombospondin, type 1 repeat||Peptidase M12B, ADAM-TS	GO:0003824,GO:0044421,GO:0005576,GO:0030324,GO:0030323,GO:0060541,GO:0044238,GO:0071704,GO:0008152,GO:0016787,GO:0005615,GO:0035295,GO:0016485,GO:0031012,GO:0003674,GO:0005578,GO:0051604,GO:0019538,GO:0044767,GO:0043588,GO:0010467,GO:0005488,GO:0071840,GO:0030199,GO:0048609,GO:0032502,GO:0032504,GO:0048856,GO:0016043,GO:0043170,GO:0007275,GO:0008270,GO:0008150,GO:0048731,GO:0007283,GO:0048232,GO:…	catalytic activity,extracellular region part,extracellular region,lung development,respiratory tube development,respiratory system development,primary metabolic process,organic substance metabolic process,metabolic process,hydrolase activity,extracellular space,tube development,protein processing,extracellular matrix,molecular_function,proteinaceous extracellular matrix,protein maturation,protein…	--	--
ENSOCUT00000009243	ENSOCUG00000009243	FAM20B	15.9488	15.0116	0.087374	0.0330309	0.99954	Domain of unknown function DUF1193	GO:0003824,GO:0043227,GO:0044421,GO:0005576,GO:0043226,GO:0005615,GO:0044444,GO:0044422,GO:0044428,GO:0044446,GO:0043231,GO:0005737,GO:0044424,GO:0003674,GO:0005622,GO:0043229,GO:0005794,GO:0005634,GO:0070013,GO:0043233,GO:0031974,GO:0031981,GO:0016740,GO:0005654,GO:0016772,GO:0005623,GO:0044464,GO:0005575,GO:0016773	catalytic activity,membrane-bounded organelle,extracellular region part,extracellular region,organelle,extracellular space,cytoplasmic part,organelle part,nuclear part,intracellular organelle part,intracellular membrane-bounded organelle,cytoplasm,intracellular part,molecular_function,intracellular,intracellular organelle,Golgi apparatus,nucleus,intracellular organelle lumen,organelle lumen,membr…	--	--
ENSOCUT00000025824	ENSOCUG00000003978	SPECC1	22.0938	22.2806	-0.012151	0.0332856	0.99954	Calmodulin-regulated spectrin-associated protein, CH domain||Calponin homology domain	--	--	--	--
ENSOCUT00000024616	ENSOCUG00000024383	MIF	29.9372	31.7556	-0.0850736	0.0333958	0.99954	Tautomerase/MIF superfamily||Macrophage migration inhibitory factor	GO:0003824,GO:0043227,GO:0070062,GO:0043230,GO:0065010,GO:0044421,GO:0031982,GO:0005576,GO:0031988,GO:0043226,GO:0051259,GO:0016853,GO:0044238,GO:0071704,GO:0016863,GO:0043405,GO:0006629,GO:0008152,GO:0005615,GO:0010738,GO:0044444,GO:0031324,GO:0044422,GO:0010627,GO:0044428,GO:0010605,GO:0044446,GO:0032268,GO:0009892,GO:0043231,GO:0051246,GO:0050178,GO:0061078,GO:0090323,GO:0005737,GO:0045859,GO:…	catalytic activity,membrane-bounded organelle,extracellular vesicular exosome,extracellular organelle,extracellular membrane-bounded organelle,extracellular region part,vesicle,extracellular region,membrane-bounded vesicle,organelle,protein oligomerization,isomerase activity,primary metabolic process,organic substance metabolic process,intramolecular oxidoreductase activity, transposing C=C bonds…	mmu00350,mmu00360	Tyrosine metabolism,Phenylalanine metabolism
ENSOCUT00000015548	ENSOCUG00000015554	EPT1	36.3579	32.3292	0.169431	0.0338187	0.99954	Choline/ethanolamine phosphotransferase||CDP-alcohol phosphatidyltransferase	GO:0003824,GO:0044238,GO:0071704,GO:0006629,GO:0008152,GO:0004307,GO:0044237,GO:0003674,GO:0017169,GO:0006646,GO:0044710,GO:0046337,GO:0008610,GO:0016780,GO:0008150,GO:1901576,GO:0044249,GO:0016740,GO:0009058,GO:0044255,GO:0006793,GO:0009987,GO:0019637,GO:0006796,GO:0046486,GO:0006650,GO:0090407,GO:0006644,GO:0016772,GO:0046474,GO:0008654,GO:0045017,GO:0005575,GO:0016020,GO:0044425,GO:0016021,GO:…	catalytic activity,primary metabolic process,organic substance metabolic process,lipid metabolic process,metabolic process,ethanolaminephosphotransferase activity,cellular metabolic process,molecular_function,CDP-alcohol phosphatidyltransferase activity,phosphatidylethanolamine biosynthetic process,single-organism metabolic process,phosphatidylethanolamine metabolic process,lipid biosynthetic pro…	mmu01100,mmu00565,mmu00564	Metabolic pathways,Ether lipid metabolism,Glycerophospholipid metabolism
ENSOCUT00000004891	ENSOCUG00000004892	RNF2	31.2739	30.123	0.0540919	0.0339238	0.99954	Zinc finger, RING-type||Zinc finger, C3HC4 RING-type	GO:0003824,GO:0043227,GO:0043226,GO:0044238,GO:0071704,GO:0000791,GO:0008152,GO:0031324,GO:0044422,GO:0044428,GO:0010605,GO:0044446,GO:0009892,GO:0043231,GO:0044237,GO:0043412,GO:0000790,GO:0044424,GO:0003674,GO:0005515,GO:0044267,GO:0071535,GO:0005622,GO:0043229,GO:0005634,GO:0001702,GO:0019538,GO:0036353,GO:0044767,GO:0048468,GO:0010467,GO:0006464,GO:0036211,GO:0032991,GO:0005488,GO:0071840,GO:…	catalytic activity,membrane-bounded organelle,organelle,primary metabolic process,organic substance metabolic process,euchromatin,metabolic process,negative regulation of cellular metabolic process,organelle part,nuclear part,negative regulation of macromolecule metabolic process,intracellular organelle part,negative regulation of metabolic process,intracellular membrane-bounded organelle,cellula…	--	--
ENSOCUT00000034107	ENSOCUG00000011521	AGPS	13.3331	14.0596	-0.0765396	0.0340945	0.99954	FAD-binding, type 2||FAD-linked oxidase-like, C-terminal||FAD linked oxidase, N-terminal||FAD-linked oxidase, C-terminal	GO:0003824,GO:0043227,GO:0043226,GO:0044238,GO:0071704,GO:0006629,GO:0008152,GO:0044444,GO:0044422,GO:0044428,GO:0005730,GO:0008609,GO:0044446,GO:0043231,GO:0005737,GO:0044237,GO:0031090,GO:0044424,GO:0003674,GO:0005622,GO:0043229,GO:0005634,GO:0005488,GO:0070013,GO:0043233,GO:0008611,GO:0097384,GO:1901503,GO:0031974,GO:0031981,GO:0043228,GO:0043232,GO:0044710,GO:0046485,GO:0008610,GO:0005739,GO:…	catalytic activity,membrane-bounded organelle,organelle,primary metabolic process,organic substance metabolic process,lipid metabolic process,metabolic process,cytoplasmic part,organelle part,nuclear part,nucleolus,alkylglycerone-phosphate synthase activity,intracellular organelle part,intracellular membrane-bounded organelle,cytoplasm,cellular metabolic process,organelle membrane,intracellular p…	mmu01100,mmu00565,mmu04146	Metabolic pathways,Ether lipid metabolism,Peroxisome
ENSOCUT00000016260	ENSOCUG00000016227	SVEP1	12.4014	10.6875	0.214583	0.0342748	0.99954	von Willebrand factor, type A||Hyalin||EGF-like domain, extracellular||EGF-like calcium-binding domain||Insulin-like growth factor binding protein, N-terminal||Epidermal growth factor-like domain||Pentaxin||Sushi/SCR/CCP domain||Concanavalin A-like lectin/glucanase domain||Tyrosine-protein kinase ephrin type A/B receptor-like	GO:0005488,GO:0044421,GO:0005575,GO:0005576,GO:0003682,GO:0003674,GO:0005615,GO:0043167,GO:0005509,GO:0046872,GO:0043169	binding,extracellular region part,cellular_component,extracellular region,chromatin binding,molecular_function,extracellular space,ion binding,calcium ion binding,metal ion binding,cation binding	--	--
ENSOCUT00000005826	ENSOCUG00000005824	GLB1	13.8986	15.2103	-0.130114	0.0347034	0.99954	Galactose-binding domain-like||Glycoside hydrolase, family 42, N-terminal||Glycoside hydrolase, family 35||Glycoside hydrolase superfamily	GO:0003824,GO:0043227,GO:0070062,GO:0043230,GO:0065010,GO:0044421,GO:0031982,GO:0005576,GO:0031988,GO:0043226,GO:0044238,GO:0071704,GO:0008152,GO:0016787,GO:0005615,GO:0044444,GO:0043231,GO:0005737,GO:0044237,GO:0044424,GO:0003674,GO:0004553,GO:0005622,GO:0043229,GO:0005794,GO:0016798,GO:0004565,GO:0015925,GO:0008150,GO:0005975,GO:0009987,GO:0005623,GO:0044464,GO:0005575,GO:0044262	catalytic activity,membrane-bounded organelle,extracellular vesicular exosome,extracellular organelle,extracellular membrane-bounded organelle,extracellular region part,vesicle,extracellular region,membrane-bounded vesicle,organelle,primary metabolic process,organic substance metabolic process,metabolic process,hydrolase activity,extracellular space,cytoplasmic part,intracellular membrane-bounded…	mmu01100,mmu00600,mmu00511,mmu04142,mmu00052,mmu00604,mmu00531	Metabolic pathways,Sphingolipid metabolism,Other glycan degradation,Lysosome,Galactose metabolism,Glycosphingolipid biosynthesis - ganglio series,Glycosaminoglycan degradation
ENSOCUT00000007383	ENSOCUG00000007383	CCNT1	18.8055	17.6476	0.0916853	0.0347508	0.99954	Cyclin, N-terminal||Cyclin-like	GO:0043227,GO:0043226,GO:0044238,GO:0003723,GO:0071704,GO:0008152,GO:0031324,GO:0044422,GO:0044428,GO:0010605,GO:0044446,GO:0009892,GO:0043231,GO:0044237,GO:0043412,GO:0044424,GO:0003674,GO:0005515,GO:0044267,GO:0005622,GO:0043229,GO:0005634,GO:0019538,GO:0008024,GO:0010467,GO:0006464,GO:0036211,GO:0032991,GO:0005488,GO:0070013,GO:0043233,GO:0048523,GO:0006807,GO:0031974,GO:0043234,GO:0008023,GO:…	membrane-bounded organelle,organelle,primary metabolic process,RNA binding,organic substance metabolic process,metabolic process,negative regulation of cellular metabolic process,organelle part,nuclear part,negative regulation of macromolecule metabolic process,intracellular organelle part,negative regulation of metabolic process,intracellular membrane-bounded organelle,cellular metabolic process…	mmu05202	Transcriptional misregulation in cancer
ENSOCUT00000009891	ENSOCUG00000009892	-	2.42046	5.45972	-1.17355	0.0352119	0.99954	Immunoglobulin V-set domain||Immunoglobulin-like domain||Immunoglobulin||Immunoglobulin subtype	--	--	--	--
ENSOCUT00000007747	ENSOCUG00000007744	CTNNA1	244.152	232.672	0.0694823	0.0353347	0.99954	Vinculin/alpha-catenin||Alpha-catenin	GO:0043227,GO:0007406,GO:0043226,GO:0003723,GO:0044444,GO:0019897,GO:2000178,GO:0090136,GO:0043231,GO:2000647,GO:0005737,GO:0044424,GO:0003674,GO:0005515,GO:0005829,GO:0070887,GO:0005622,GO:0023057,GO:0043229,GO:0005794,GO:0010648,GO:0019898,GO:2001045,GO:0044767,GO:0072089,GO:0048468,GO:0032991,GO:0007163,GO:0072091,GO:0005488,GO:0071840,GO:0009968,GO:0048523,GO:0043297,GO:0032502,GO:0043234,GO:…	membrane-bounded organelle,negative regulation of neuroblast proliferation,organelle,RNA binding,cytoplasmic part,extrinsic to plasma membrane,negative regulation of neural precursor cell proliferation,epithelial cell-cell adhesion,intracellular membrane-bounded organelle,negative regulation of stem cell proliferation,cytoplasm,intracellular part,molecular_function,protein binding,cytosol,cellula…	mmu04390,mmu04530,mmu04520,mmu05200,mmu05213,mmu05412,mmu05100,mmu04670	Hippo signaling pathway,Tight junction,Adherens junction,Pathways in cancer,Endometrial cancer,Arrhythmogenic right ventricular cardiomyopathy (ARVC),Bacterial invasion of epithelial cells,Leukocyte transendothelial migration
ENSOCUT00000009314	ENSOCUG00000009315	SNAPC3	12.7455	12.2524	0.0569186	0.0356953	0.99954	snRNA-activating protein complex, subunit 3	GO:0043227,GO:0043226,GO:0044422,GO:0044428,GO:0005730,GO:0044446,GO:0043231,GO:0044424,GO:0005622,GO:0043229,GO:0005634,GO:0070013,GO:0043233,GO:0031974,GO:0031981,GO:0043228,GO:0043232,GO:0005654,GO:0044451,GO:0005623,GO:0044464,GO:0016604,GO:0005575	membrane-bounded organelle,organelle,organelle part,nuclear part,nucleolus,intracellular organelle part,intracellular membrane-bounded organelle,intracellular part,intracellular,intracellular organelle,nucleus,intracellular organelle lumen,organelle lumen,membrane-enclosed lumen,nuclear lumen,non-membrane-bounded organelle,intracellular non-membrane-bounded organelle,nucleoplasm,nucleoplasm part,…	--	--
ENSOCUT00000014483	ENSOCUG00000014480	C1R	67.5323	58.3291	0.211362	0.0358588	0.99954	Peptidase S1||CUB domain||Epidermal growth factor-like domain||Peptidase S1A, chymotrypsin-type||Trypsin-like cysteine/serine peptidase domain||EGF-like calcium-binding domain||Sushi/SCR/CCP domain	GO:0043226,GO:0043227,GO:0044238,GO:0071704,GO:0043170,GO:0010467,GO:0008152,GO:0005488,GO:0019538,GO:0006508,GO:0008150,GO:0031982,GO:0031988,GO:0070062,GO:0043230,GO:0065010,GO:0016787,GO:0003824,GO:0070011,GO:0044421,GO:0008233,GO:0005575,GO:0005576,GO:0004175,GO:0003674,GO:0016485,GO:0072562,GO:0051604,GO:0031638,GO:0005615,GO:0043167,GO:0004252,GO:0008236,GO:0017171,GO:0005509,GO:0046872,GO:…	organelle,membrane-bounded organelle,primary metabolic process,organic substance metabolic process,macromolecule metabolic process,gene expression,metabolic process,binding,protein metabolic process,proteolysis,biological_process,vesicle,membrane-bounded vesicle,extracellular vesicular exosome,extracellular organelle,extracellular membrane-bounded organelle,hydrolase activity,catalytic activity,p…	mmu05133,mmu05150,mmu04145,mmu05322,mmu04610	Pertussis,Staphylococcus aureus infection,Phagosome,Systemic lupus erythematosus,Complement and coagulation cascades
ENSOCUT00000022438	ENSOCUG00000017212	AMFR	26.2469	26.8423	-0.0323606	0.0362369	0.99954	Zinc finger, C3HC4 RING-type||Ubiquitin system component Cue||Zinc finger, RING-type	GO:0003824,GO:0043227,GO:0043226,GO:0051259,GO:0044238,GO:0071704,GO:0008152,GO:0044444,GO:0044422,GO:0044446,GO:0043231,GO:0010498,GO:0005737,GO:0044237,GO:0031090,GO:0043412,GO:0044424,GO:0003674,GO:0005515,GO:0009056,GO:0044267,GO:0070887,GO:0005622,GO:0043229,GO:0005794,GO:0019538,GO:1901575,GO:0006464,GO:0036211,GO:0032991,GO:0005488,GO:0071840,GO:0044432,GO:0016879,GO:0031227,GO:0043234,GO:…	catalytic activity,membrane-bounded organelle,organelle,protein oligomerization,primary metabolic process,organic substance metabolic process,metabolic process,cytoplasmic part,organelle part,intracellular organelle part,intracellular membrane-bounded organelle,proteasomal protein catabolic process,cytoplasm,cellular metabolic process,organelle membrane,macromolecule modification,intracellular pa…	mmu04141	Protein processing in endoplasmic reticulum
ENSOCUT00000010336	ENSOCUG00000010328	DCAF1	22.0991	20.9222	0.0789556	0.0363715	0.99954	Armadillo-type fold||LIS1 homology motif||WD40-repeat-containing domain	GO:0044424,GO:0043226,GO:0043229,GO:0043227,GO:0043231,GO:0005622,GO:0044446,GO:0044428,GO:0044422,GO:0005634,GO:0044237,GO:0044238,GO:0044260,GO:0070647,GO:0009987,GO:0071704,GO:0070013,GO:0043233,GO:0043170,GO:0031974,GO:0031981,GO:0005730,GO:0032991,GO:0010467,GO:0008152,GO:0044267,GO:0005488,GO:0043228,GO:0043232,GO:0044452,GO:0005623,GO:0044464,GO:0043412,GO:0019538,GO:0090304,GO:0006464,GO:…	intracellular part,organelle,intracellular organelle,membrane-bounded organelle,intracellular membrane-bounded organelle,intracellular,intracellular organelle part,nuclear part,organelle part,nucleus,cellular metabolic process,primary metabolic process,cellular macromolecule metabolic process,protein modification by small protein conjugation or removal,cellular process,organic substance metabolic…	--	--
ENSOCUT00000010181	ENSOCUG00000010178	IMMT	39.8989	38.1516	0.0646049	0.0363951	0.99954	Mitochondrial inner membrane protein Mitofilin	GO:0043227,GO:0043226,GO:0003723,GO:0044444,GO:0044422,GO:0042407,GO:0044446,GO:0043231,GO:0007007,GO:0005737,GO:0031090,GO:0044424,GO:0003674,GO:0005622,GO:0043229,GO:0005488,GO:0071840,GO:0043209,GO:0016043,GO:0019866,GO:0005739,GO:0007006,GO:0008150,GO:0005743,GO:0051560,GO:0003676,GO:0016044,GO:0050801,GO:0009987,GO:0031967,GO:0031975,GO:0006873,GO:0061024,GO:0031966,GO:0055082,GO:0019725,GO:…	membrane-bounded organelle,organelle,RNA binding,cytoplasmic part,organelle part,cristae formation,intracellular organelle part,intracellular membrane-bounded organelle,inner mitochondrial membrane organization,cytoplasm,organelle membrane,intracellular part,molecular_function,intracellular,intracellular organelle,binding,cellular component organization or biogenesis,myelin sheath,cellular compon…	--	--
ENSOCUT00000001553	ENSOCUG00000001553	LIPA	6.86537	5.36044	0.356984	0.0365384	0.99954	Alpha/beta hydrolase fold-1||Alpha/Beta hydrolase fold||Partial AB-hydrolase lipase domain	GO:0044424,GO:0043226,GO:0043229,GO:0043227,GO:0043231,GO:0005622,GO:0044446,GO:0044428,GO:0044422,GO:0005634,GO:0044238,GO:0009987,GO:0071704,GO:0070013,GO:0043233,GO:0031974,GO:0031981,GO:0005730,GO:0008152,GO:0043228,GO:0043232,GO:0044452,GO:0005623,GO:0044464,GO:0001650,GO:0071840,GO:0004771,GO:0009056,GO:0016043,GO:0006950,GO:0008150,GO:0031982,GO:0031988,GO:0070062,GO:1901575,GO:0043230,GO:…	intracellular part,organelle,intracellular organelle,membrane-bounded organelle,intracellular membrane-bounded organelle,intracellular,intracellular organelle part,nuclear part,organelle part,nucleus,primary metabolic process,cellular process,organic substance metabolic process,intracellular organelle lumen,organelle lumen,membrane-enclosed lumen,nuclear lumen,nucleolus,metabolic process,non-memb…	mmu00100,mmu04142	Steroid biosynthesis,Lysosome
ENSOCUT00000024286	ENSOCUG00000021960	ATXN1L	11.7932	11.6604	0.016341	0.0367058	0.99954	Ataxin, AXH domain||Ataxin-1/HBP1 module (AXH)	GO:0043227,GO:0030324,GO:0030323,GO:0043226,GO:0060541,GO:0044238,GO:0003723,GO:0071704,GO:0008152,GO:0048286,GO:0031324,GO:0044422,GO:0044428,GO:0035295,GO:0010605,GO:0005730,GO:0044446,GO:0009892,GO:0043231,GO:0044237,GO:0044424,GO:0003674,GO:0005622,GO:0043229,GO:0005634,GO:0044767,GO:0072089,GO:0010467,GO:0072091,GO:0005488,GO:0071840,GO:0070013,GO:0043233,GO:0048523,GO:1902035,GO:0006807,GO:…	membrane-bounded organelle,lung development,respiratory tube development,organelle,respiratory system development,primary metabolic process,RNA binding,organic substance metabolic process,metabolic process,lung alveolus development,negative regulation of cellular metabolic process,organelle part,nuclear part,tube development,negative regulation of macromolecule metabolic process,nucleolus,intrace…	--	--
ENSOCUT00000011345	ENSOCUG00000011349	ELOVL1	69.2221	52.3867	0.40203	0.0369669	0.99954	ELO family	GO:0003824,GO:0043227,GO:0043226,GO:0044238,GO:0071704,GO:0006629,GO:0008152,GO:0051186,GO:0051188,GO:0044444,GO:0044422,GO:0044446,GO:0043231,GO:0009108,GO:0005737,GO:0044237,GO:0031090,GO:0044424,GO:0003674,GO:0005622,GO:0006732,GO:0043229,GO:0006807,GO:0044432,GO:0005789,GO:0034625,GO:0006636,GO:0042175,GO:0044710,GO:0035338,GO:0046949,GO:0006665,GO:1901564,GO:0009922,GO:0019367,GO:0019368,GO:…	catalytic activity,membrane-bounded organelle,organelle,primary metabolic process,organic substance metabolic process,lipid metabolic process,metabolic process,cofactor metabolic process,cofactor biosynthetic process,cytoplasmic part,organelle part,intracellular organelle part,intracellular membrane-bounded organelle,coenzyme biosynthetic process,cytoplasm,cellular metabolic process,organelle mem…	mmu00062	Fatty acid elongation
ENSOCUT00000010393	ENSOCUG00000010393	FXR2	22.3744	21.1791	0.0792051	0.0373292	0.99954	Agenet-like domain||K Homology domain, type 1||Fragile X mental retardation protein family||K Homology domain	GO:0044424,GO:0043226,GO:0043227,GO:0005622,GO:0044444,GO:0005737,GO:0005829,GO:0005488,GO:0005623,GO:0044464,GO:1901363,GO:0097159,GO:0003676,GO:0003723,GO:0031982,GO:0031988,GO:0070062,GO:0043230,GO:0065010,GO:0044421,GO:0005515,GO:0046983,GO:0046982,GO:0005575,GO:0005576,GO:0042803,GO:0003674,GO:0042802,GO:0016020	intracellular part,organelle,membrane-bounded organelle,intracellular,cytoplasmic part,cytoplasm,cytosol,binding,cell,cell part,heterocyclic compound binding,organic cyclic compound binding,nucleic acid binding,RNA binding,vesicle,membrane-bounded vesicle,extracellular vesicular exosome,extracellular organelle,extracellular membrane-bounded organelle,extracellular region part,protein binding,prot…	mmu03013	RNA transport
ENSOCUT00000006153	ENSOCUG00000006661	TRIM47	7.84143	6.19224	0.340655	0.0373506	0.99954	B30.2/SPRY domain||Zinc finger, RING-type||Zinc finger, B-box||SPRY domain||Zinc finger, C3HC4 RING-type||Concanavalin A-like lectin/glucanase domain	GO:0044444,GO:0005737,GO:0044424,GO:0003674,GO:0005829,GO:0005622,GO:0005488,GO:0008270,GO:0046914,GO:0046872,GO:0043169,GO:0005623,GO:0044464,GO:0043167,GO:0005575	cytoplasmic part,cytoplasm,intracellular part,molecular_function,cytosol,intracellular,binding,zinc ion binding,transition metal ion binding,metal ion binding,cation binding,cell,cell part,ion binding,cellular_component	--	--
ENSOCUT00000010326	ENSOCUG00000024129	-	6.70395	7.0068	-0.0637459	0.0373712	0.99954	--	--	--	--	--
ENSOCUT00000011873	ENSOCUG00000011872	-	67.498	64.4287	0.067141	0.0376336	0.99954	FDF domain||Like-Sm (LSM) domain	--	--	--	--
ENSOCUT00000005426	ENSOCUG00000005427	CREB1	31.2032	28.8682	0.112216	0.0378797	0.99954	Transcription factor, Skn-1-like, DNA-binding domain||Basic-leucine zipper domain||cAMP response element binding (CREB) protein||Coactivator CBP, pKID	GO:0044424,GO:0043226,GO:0043229,GO:0043227,GO:0043231,GO:0005622,GO:0051641,GO:0044446,GO:0044428,GO:0044422,GO:0051649,GO:0005634,GO:0044237,GO:0044238,GO:0044260,GO:0009987,GO:0071704,GO:0070013,GO:0043233,GO:0043170,GO:0031974,GO:0031981,GO:0032991,GO:0010467,GO:0008152,GO:0044267,GO:0005488,GO:0043228,GO:0043232,GO:0005623,GO:0044464,GO:1901363,GO:0005667,GO:0043412,GO:0019538,GO:0005654,GO:…	intracellular part,organelle,intracellular organelle,membrane-bounded organelle,intracellular membrane-bounded organelle,intracellular,cellular localization,intracellular organelle part,nuclear part,organelle part,establishment of localization in cell,nucleus,cellular metabolic process,primary metabolic process,cellular macromolecule metabolic process,cellular process,organic substance metabolic …	mmu05161,mmu04152,mmu05215,mmu05203,mmu05016,mmu04962,mmu04668,mmu05152,mmu04261,mmu04380,mmu04915,mmu04916,mmu04710,mmu04918,mmu04725,mmu04151,mmu04022,mmu04728,mmu05030,mmu04713,mmu05034,mmu05031,mmu05166,mmu04612,mmu04911,mmu04024	Hepatitis B,AMPK signaling pathway,Prostate cancer,Viral carcinogenesis,Huntington's disease,Vasopressin-regulated water reabsorption,TNF signaling pathway,Tuberculosis,Adrenergic signaling in cardiomyocytes,Osteoclast differentiation,Estrogen signaling pathway,Melanogenesis,Circadian rhythm,Thyroid hormone synthesis,Cholinergic synapse,PI3K-Akt signaling pathway,cGMP-PKG signaling pathway,Dopami…
ENSOCUT00000031620	ENSOCUG00000027756	-	23.7528	23.9027	-0.00907184	0.0385855	0.99954	Splicing factor motif||Prp18||Pre-mRNA processing factor 4 (PRP4)-like	GO:0043227,GO:0043226,GO:0044238,GO:0071704,GO:0008152,GO:0044422,GO:0044428,GO:0044446,GO:0043231,GO:0044237,GO:0044424,GO:0005622,GO:0043229,GO:0005634,GO:0010467,GO:0032991,GO:0006807,GO:0044260,GO:1901360,GO:0006725,GO:0043170,GO:0034641,GO:0016070,GO:0046483,GO:0030529,GO:0006139,GO:0008150,GO:0006396,GO:0009987,GO:0090304,GO:0005681,GO:0008380,GO:0005623,GO:0044464,GO:0005575	membrane-bounded organelle,organelle,primary metabolic process,organic substance metabolic process,metabolic process,organelle part,nuclear part,intracellular organelle part,intracellular membrane-bounded organelle,cellular metabolic process,intracellular part,intracellular,intracellular organelle,nucleus,gene expression,macromolecular complex,nitrogen compound metabolic process,cellular macromol…	mmu03040	Spliceosome
ENSOCUT00000027368	ENSOCUG00000003790	LITAF	16.1337	15.7368	0.0359369	0.0386058	0.99954	LPS-induced tumour necrosis factor alpha factor	GO:0044424,GO:0043226,GO:0043229,GO:0043227,GO:0043231,GO:0005622,GO:0044444,GO:0005737,GO:0051641,GO:0044446,GO:0044428,GO:0044422,GO:0051649,GO:0005634,GO:0005829,GO:0044237,GO:0044238,GO:0046907,GO:0044260,GO:0009987,GO:0071704,GO:0070013,GO:0043233,GO:0005773,GO:0043170,GO:0031974,GO:0031981,GO:0010467,GO:0008152,GO:0005488,GO:0005623,GO:0044464,GO:0016482,GO:1901363,GO:0005654,GO:0090304,GO:…	intracellular part,organelle,intracellular organelle,membrane-bounded organelle,intracellular membrane-bounded organelle,intracellular,cytoplasmic part,cytoplasm,cellular localization,intracellular organelle part,nuclear part,organelle part,establishment of localization in cell,nucleus,cytosol,cellular metabolic process,primary metabolic process,intracellular transport,cellular macromolecule meta…	--	--
ENSOCUT00000027629	ENSOCUG00000001028	MFSD2A	8.56869	7.9646	0.105473	0.038676	0.99954	Major facilitator superfamily||Major facilitator superfamily domain	GO:0051977,GO:0051978,GO:0003674,GO:0021537,GO:0044767,GO:0048468,GO:0005548,GO:0032502,GO:0048856,GO:0015245,GO:0030900,GO:0021766,GO:0015914,GO:0060856,GO:0021543,GO:0007275,GO:0045056,GO:0005319,GO:0008150,GO:0021761,GO:0015908,GO:0048731,GO:0015748,GO:0006869,GO:0007420,GO:0006820,GO:0033036,GO:0007399,GO:0015293,GO:0030154,GO:0009987,GO:0010876,GO:0007417,GO:0015718,GO:1901264,GO:0048869,GO:…	lysophospholipid transport,lysophospholipid transporter activity,molecular_function,telencephalon development,single-organism developmental process,cell development,phospholipid transporter activity,developmental process,anatomical structure development,fatty acid transporter activity,forebrain development,hippocampus development,phospholipid transport,establishment of blood-brain barrier,pallium…	--	--
ENSOCUT00000006171	ENSOCUG00000006173	-	42.9455	35.9576	0.256207	0.0387754	0.99954	H/ACA ribonucleoprotein complex, subunit Nop10	GO:0044238,GO:0003723,GO:0071704,GO:0008152,GO:0044237,GO:0043412,GO:0003674,GO:0005488,GO:0071840,GO:0006807,GO:0044260,GO:1901360,GO:0006725,GO:0043170,GO:0034641,GO:0009451,GO:0016070,GO:0046483,GO:0022613,GO:0044085,GO:0006139,GO:0008150,GO:0042254,GO:0001522,GO:0003676,GO:0030515,GO:0009987,GO:0090304,GO:1901363,GO:0097159	primary metabolic process,RNA binding,organic substance metabolic process,metabolic process,cellular metabolic process,macromolecule modification,molecular_function,binding,cellular component organization or biogenesis,nitrogen compound metabolic process,cellular macromolecule metabolic process,organic cyclic compound metabolic process,cellular aromatic compound metabolic process,macromolecule me…	mmu03008	Ribosome biogenesis in eukaryotes
ENSOCUT00000009371	ENSOCUG00000009369	VDAC1	97.088	78.2566	0.31108	0.0389062	0.99954	Porin, eukaryotic type||Eukaryotic porin/Tom40	GO:0043227,GO:0070062,GO:0043230,GO:0065010,GO:0044421,GO:0031982,GO:0005576,GO:0031988,GO:0043226,GO:0008152,GO:0044444,GO:0031324,GO:0044422,GO:0044446,GO:0009892,GO:0043231,GO:0005737,GO:0044237,GO:0031090,GO:0060429,GO:0044424,GO:0003674,GO:0005515,GO:0015288,GO:0005622,GO:0043229,GO:0005634,GO:0001662,GO:0002209,GO:0032991,GO:0042596,GO:0005488,GO:0030855,GO:0070013,GO:0043233,GO:0048523,GO:…	membrane-bounded organelle,extracellular vesicular exosome,extracellular organelle,extracellular membrane-bounded organelle,extracellular region part,vesicle,extracellular region,membrane-bounded vesicle,organelle,metabolic process,cytoplasmic part,negative regulation of cellular metabolic process,organelle part,intracellular organelle part,negative regulation of metabolic process,intracellular m…	mmu05016,mmu05166,mmu04022,mmu05012,mmu05164,mmu04020	Huntington's disease,HTLV-I infection,cGMP-PKG signaling pathway,Parkinson's disease,Influenza A,Calcium signaling pathway
ENSOCUT00000021429	ENSOCUG00000025059	-	10.6093	7.64522	0.472696	0.039627	0.99954	SMAD/FHA domain||Histidine triad (HIT) protein||HIT-like domain	GO:0003824,GO:0044238,GO:0071704,GO:0008152,GO:0016787,GO:0008409,GO:0044237,GO:0003674,GO:0016788,GO:0033699,GO:0005488,GO:0006807,GO:0044260,GO:0035312,GO:1901360,GO:0006725,GO:0043170,GO:0034641,GO:0033554,GO:0046483,GO:0004527,GO:0004529,GO:0016895,GO:0006139,GO:0008150,GO:0003676,GO:0009987,GO:0090304,GO:0016796,GO:0006950,GO:0004536,GO:0004518,GO:1901363,GO:0097159,GO:0090305,GO:0003677,GO:…	catalytic activity,primary metabolic process,organic substance metabolic process,metabolic process,hydrolase activity,5'-3' exonuclease activity,cellular metabolic process,molecular_function,hydrolase activity, acting on ester bonds,DNA 5'-adenosine monophosphate hydrolase activity,binding,nitrogen compound metabolic process,cellular macromolecule metabolic process,5'-3' exodeoxyribonuclease acti…	--	--
ENSOCUT00000016534	ENSOCUG00000016539	TNFRSF21	26.5342	26.1738	0.0197324	0.0399077	0.99954	Death domain||Death-like domain||TNFR/NGFR cysteine-rich region||Tumour necrosis factor receptor 21	GO:0030889,GO:0097252,GO:2000663,GO:2000666,GO:0030888,GO:0001783,GO:2001180,GO:0070887,GO:0042100,GO:0050869,GO:0044767,GO:2001179,GO:0048468,GO:0071887,GO:0031645,GO:0050707,GO:0045685,GO:0048523,GO:0072608,GO:0072603,GO:0072611,GO:2000662,GO:2000665,GO:0032502,GO:0050868,GO:0031642,GO:0023051,GO:0010646,GO:0034097,GO:0050663,GO:0048856,GO:0071310,GO:0042063,GO:0001816,GO:0048519,GO:0042130,GO:…	negative regulation of B cell proliferation,oligodendrocyte apoptotic process,negative regulation of interleukin-5 secretion,negative regulation of interleukin-13 secretion,regulation of B cell proliferation,B cell apoptotic process,negative regulation of interleukin-10 secretion,cellular response to chemical stimulus,B cell proliferation,negative regulation of B cell activation,single-organism d…	mmu04060	Cytokine-cytokine receptor interaction
ENSOCUT00000008470	ENSOCUG00000008469	MOXD1	37.8867	34.4492	0.137224	0.0403913	0.99954	DOMON domain||PHM/PNGase F domain||Copper type II, ascorbate-dependent monooxygenase, N-terminal||Dopamine beta-hydroxylase-related	GO:0003824,GO:0043227,GO:0043226,GO:0008152,GO:0044444,GO:0044422,GO:0044446,GO:0043231,GO:0005737,GO:0031090,GO:0044424,GO:0003674,GO:0005622,GO:0043229,GO:0005488,GO:0016715,GO:0044432,GO:0005789,GO:0042175,GO:0044710,GO:0005783,GO:0008150,GO:0012505,GO:0046914,GO:0055114,GO:0005507,GO:0016491,GO:0046872,GO:0043169,GO:0005623,GO:0044464,GO:0043167,GO:0004497,GO:0005575,GO:0016705,GO:0016020,GO:…	catalytic activity,membrane-bounded organelle,organelle,metabolic process,cytoplasmic part,organelle part,intracellular organelle part,intracellular membrane-bounded organelle,cytoplasm,organelle membrane,intracellular part,molecular_function,intracellular,intracellular organelle,binding,oxidoreductase activity, acting on paired donors, with incorporation or reduction of molecular oxygen, reduced…	--	--
ENSOCUT00000016229	ENSOCUG00000016235	CYB5A	43.5007	36.2354	0.263638	0.0408553	0.99954	Cytochrome b5-like heme/steroid binding domain	GO:0043227,GO:0070062,GO:0043230,GO:0065010,GO:0044421,GO:0031982,GO:0005576,GO:0031988,GO:0043226,GO:0008152,GO:0044444,GO:0044422,GO:0044446,GO:0043231,GO:0005737,GO:0031090,GO:0044424,GO:0003674,GO:0005515,GO:0005829,GO:0005622,GO:0043229,GO:0005488,GO:0044432,GO:0005789,GO:0019899,GO:0042175,GO:0044710,GO:0005783,GO:0005739,GO:0008150,GO:0012505,GO:0055114,GO:1901363,GO:0097159,GO:0046872,GO:…	membrane-bounded organelle,extracellular vesicular exosome,extracellular organelle,extracellular membrane-bounded organelle,extracellular region part,vesicle,extracellular region,membrane-bounded vesicle,organelle,metabolic process,cytoplasmic part,organelle part,intracellular organelle part,intracellular membrane-bounded organelle,cytoplasm,organelle membrane,intracellular part,molecular_functio…	--	--
ENSOCUT00000033209	ENSOCUG00000010478	DIMT1	6.05983	8.89779	-0.554169	0.0415995	0.99954	Ribosomal RNA adenine methylase transferase, N-terminal||S-adenosyl-L-methionine-dependent methyltransferase||Ribosomal RNA adenine methyltransferase KsgA/Erm||Ribosomal RNA adenine dimethylase	GO:0003824,GO:0043227,GO:0043226,GO:0044238,GO:0003723,GO:0071704,GO:0008152,GO:0044444,GO:0044422,GO:0044428,GO:0005730,GO:0044446,GO:0043231,GO:0005737,GO:0044237,GO:0043412,GO:0044424,GO:0003674,GO:0005829,GO:0005622,GO:0043229,GO:0005634,GO:0010467,GO:0005488,GO:0071840,GO:0070013,GO:0043233,GO:0006807,GO:0031974,GO:0044260,GO:0031981,GO:0000179,GO:0043228,GO:0043232,GO:1901360,GO:0016433,GO:…	catalytic activity,membrane-bounded organelle,organelle,primary metabolic process,RNA binding,organic substance metabolic process,metabolic process,cytoplasmic part,organelle part,nuclear part,nucleolus,intracellular organelle part,intracellular membrane-bounded organelle,cytoplasm,cellular metabolic process,macromolecule modification,intracellular part,molecular_function,cytosol,intracellular,in…	--	--
ENSOCUT00000005399	ENSOCUG00000005395	INPP5B	13.2009	12.3357	0.0977889	0.0419989	0.99954	Inositol polyphosphate-related phosphatase||Endonuclease/exonuclease/phosphatase||Rho GTPase-activating protein domain||Rho GTPase activation protein	GO:0003824,GO:0044238,GO:0071704,GO:0006629,GO:0008152,GO:0016787,GO:0044444,GO:0051246,GO:0052658,GO:0005737,GO:0044237,GO:0016485,GO:0044424,GO:0003674,GO:0016788,GO:0005829,GO:0051604,GO:0005622,GO:0019538,GO:0046030,GO:0044767,GO:0004439,GO:0010467,GO:0042578,GO:0048609,GO:0032502,GO:0032504,GO:0048856,GO:0044710,GO:0016311,GO:0034595,GO:0060255,GO:0043170,GO:0052745,GO:0016791,GO:0007275,GO:…	catalytic activity,primary metabolic process,organic substance metabolic process,lipid metabolic process,metabolic process,hydrolase activity,cytoplasmic part,regulation of protein metabolic process,inositol-1,4,5-trisphosphate 5-phosphatase activity,cytoplasm,cellular metabolic process,protein processing,intracellular part,molecular_function,hydrolase activity, acting on ester bonds,cytosol,prot…	mmu01100,mmu00562,mmu04070	Metabolic pathways,Inositol phosphate metabolism,Phosphatidylinositol signaling system
ENSOCUT00000023931	ENSOCUG00000025589	-	6.03574	5.77896	0.0627212	0.0426	0.99954	Variant SH3 domain||SH3 domain	--	--	--	--
ENSOCUT00000014982	ENSOCUG00000014984	POLR2C	36.8041	32.9847	0.15807	0.0427183	0.99954	DNA-directed RNA polymerase, RBP11-like dimerisation domain||DNA-directed RNA polymerase, insert domain||DNA-directed RNA polymerase, RpoA/D/Rpb3-type	GO:0044424,GO:0043226,GO:0043229,GO:0043227,GO:0043231,GO:0005622,GO:0044444,GO:0005737,GO:0044446,GO:0044428,GO:0044422,GO:0005634,GO:0005829,GO:0044237,GO:0044238,GO:0044260,GO:0009987,GO:0071704,GO:0070013,GO:0043233,GO:0043170,GO:0031974,GO:0031981,GO:0032991,GO:0010467,GO:0008152,GO:0005488,GO:0043228,GO:0043232,GO:0005623,GO:0044464,GO:1901363,GO:0005654,GO:0090304,GO:0097159,GO:0003676,GO:…	intracellular part,organelle,intracellular organelle,membrane-bounded organelle,intracellular membrane-bounded organelle,intracellular,cytoplasmic part,cytoplasm,intracellular organelle part,nuclear part,organelle part,nucleus,cytosol,cellular metabolic process,primary metabolic process,cellular macromolecule metabolic process,cellular process,organic substance metabolic process,intracellular org…	mmu00240,mmu05169,mmu05016,mmu03020,mmu00230,mmu01100	Pyrimidine metabolism,Epstein-Barr virus infection,Huntington's disease,RNA polymerase,Purine metabolism,Metabolic pathways
ENSOCUT00000011774	ENSOCUG00000011769	PNPLA6	3.97123	3.73752	0.0875033	0.0429527	0.99954	Patatin/Phospholipase A2-related||Cyclic nucleotide-binding-like||Acyl transferase/acyl hydrolase/lysophospholipase||Cyclic nucleotide-binding domain	GO:0003824,GO:0044238,GO:0071704,GO:0006629,GO:0008152,GO:0016787,GO:0044237,GO:0003674,GO:0016788,GO:0009056,GO:1901575,GO:0006807,GO:0016042,GO:0044710,GO:1901564,GO:0004622,GO:0034641,GO:0006066,GO:0008150,GO:0044255,GO:0006793,GO:0044281,GO:0009987,GO:0019637,GO:0006796,GO:0046486,GO:0016298,GO:1901615,GO:0006650,GO:0046470,GO:0052689,GO:0042439,GO:0006644,GO:0004620,GO:0006576,GO:0044106,GO:…	catalytic activity,primary metabolic process,organic substance metabolic process,lipid metabolic process,metabolic process,hydrolase activity,cellular metabolic process,molecular_function,hydrolase activity, acting on ester bonds,catabolic process,organic substance catabolic process,nitrogen compound metabolic process,lipid catabolic process,single-organism metabolic process,organonitrogen compou…	mmu00564	Glycerophospholipid metabolism
ENSOCUT00000017018	ENSOCUG00000017020	SRD5A1	8.22559	6.17013	0.414817	0.0431681	0.99954	Protein of unknown function DUF1295||3-oxo-5-alpha-steroid 4-dehydrogenase||3-oxo-5-alpha-steroid 4-dehydrogenase, C-terminal	GO:0044424,GO:0005622,GO:0005737,GO:0044238,GO:0071704,GO:0008152,GO:0005623,GO:0044464,GO:1901360,GO:0008150,GO:0003824,GO:0003865,GO:0033765,GO:0006629,GO:0055114,GO:0016491,GO:0005575,GO:0003674,GO:0016229,GO:0044710,GO:0008202,GO:0016627,GO:0044425,GO:0016020,GO:0016021,GO:0031224	intracellular part,intracellular,cytoplasm,primary metabolic process,organic substance metabolic process,metabolic process,cell,cell part,organic cyclic compound metabolic process,biological_process,catalytic activity,3-oxo-5-alpha-steroid 4-dehydrogenase activity,steroid dehydrogenase activity, acting on the CH-CH group of donors,lipid metabolic process,oxidation-reduction process,oxidoreductase…	mmu00140	Steroid hormone biosynthesis
ENSOCUT00000030142	ENSOCUG00000016753	ASCC1	13.644	12.1486	0.167473	0.0433698	0.99954	RNA ligase/cyclic nucleotide phosphodiesterase||Activating signal cointegrator 1 complex subunit 1||K Homology domain||Protein kinase A anchor protein, nuclear localisation signal domain||K Homology domain, type 1	GO:0043227,GO:0043226,GO:0044238,GO:0003723,GO:0071704,GO:0008152,GO:0044422,GO:0044428,GO:0044446,GO:0043231,GO:0044237,GO:0044424,GO:0003674,GO:0005622,GO:0043229,GO:0005634,GO:0010467,GO:0032991,GO:0005488,GO:0070013,GO:0043233,GO:0006807,GO:0031974,GO:0043234,GO:0044260,GO:0031981,GO:1901360,GO:0060255,GO:0006725,GO:0043170,GO:0034641,GO:0016070,GO:0046483,GO:0044271,GO:0006139,GO:0019438,GO:…	membrane-bounded organelle,organelle,primary metabolic process,RNA binding,organic substance metabolic process,metabolic process,organelle part,nuclear part,intracellular organelle part,intracellular membrane-bounded organelle,cellular metabolic process,intracellular part,molecular_function,intracellular,intracellular organelle,nucleus,gene expression,macromolecular complex,binding,intracellular …	--	--
ENSOCUT00000011074	ENSOCUG00000011074	TMEM43	46.4314	40.0898	0.211866	0.0434469	0.99954	Transmembrane protein 43 family	GO:0044424,GO:0043226,GO:0043229,GO:0043227,GO:0043231,GO:0005622,GO:0044444,GO:0005737,GO:0044446,GO:0044428,GO:0044422,GO:0005634,GO:0006997,GO:0006998,GO:0009987,GO:0070013,GO:0043233,GO:0031974,GO:0005488,GO:0005623,GO:0044464,GO:0071763,GO:0005788,GO:0005783,GO:0005639,GO:0031229,GO:0044453,GO:0071840,GO:0006996,GO:0016043,GO:0008150,GO:0005635,GO:0031090,GO:0031965,GO:0061024,GO:0005515,GO:…	intracellular part,organelle,intracellular organelle,membrane-bounded organelle,intracellular membrane-bounded organelle,intracellular,cytoplasmic part,cytoplasm,intracellular organelle part,nuclear part,organelle part,nucleus,nucleus organization,nuclear envelope organization,cellular process,intracellular organelle lumen,organelle lumen,membrane-enclosed lumen,binding,cell,cell part,nuclear mem…	--	--
ENSOCUT00000004607	ENSOCUG00000004607	ERRFI1	10.8189	12.4356	-0.200928	0.0434604	0.99954	Mig-6 domain||Cdc42 binding domain like	GO:0043589,GO:0030324,GO:0030323,GO:0060541,GO:0044238,GO:0071704,GO:0008152,GO:0048286,GO:0044444,GO:0009898,GO:0031324,GO:0019897,GO:0035295,GO:0031234,GO:0010605,GO:0032268,GO:0009892,GO:0051246,GO:0005737,GO:0045859,GO:0032269,GO:0044237,GO:0060429,GO:0043412,GO:0044424,GO:0006469,GO:0003674,GO:0005515,GO:0005829,GO:0044267,GO:0043549,GO:0005622,GO:0033673,GO:0023057,GO:0001933,GO:0010648,GO:…	skin morphogenesis,lung development,respiratory tube development,respiratory system development,primary metabolic process,organic substance metabolic process,metabolic process,lung alveolus development,cytoplasmic part,internal side of plasma membrane,negative regulation of cellular metabolic process,extrinsic to plasma membrane,tube development,extrinsic to internal side of plasma membrane,negat…	--	--
ENSOCUT00000025487	ENSOCUG00000025171	NBR1	42.9959	38.6701	0.152982	0.0435471	0.99954	UBA-like||Ubiquitin-associated/translation elongation factor EF1B, N-terminal, eukaryote||Zinc finger, ZZ-type||Phox/Bem1p	GO:0043227,GO:0070062,GO:0043230,GO:0065010,GO:0044421,GO:0031982,GO:0005576,GO:0031988,GO:0043226,GO:0051259,GO:0008152,GO:0044444,GO:0044422,GO:0010627,GO:0044428,GO:0044446,GO:0043231,GO:0005737,GO:0000407,GO:0044237,GO:0044424,GO:0003674,GO:0005515,GO:0007243,GO:0009056,GO:0005829,GO:0005622,GO:0043229,GO:0005634,GO:0005488,GO:0071840,GO:0070013,GO:0043233,GO:0048523,GO:0031974,GO:0032502,GO:…	membrane-bounded organelle,extracellular vesicular exosome,extracellular organelle,extracellular membrane-bounded organelle,extracellular region part,vesicle,extracellular region,membrane-bounded vesicle,organelle,protein oligomerization,metabolic process,cytoplasmic part,organelle part,regulation of intracellular protein kinase cascade,nuclear part,intracellular organelle part,intracellular memb…	--	--
ENSOCUT00000010402	ENSOCUG00000010403	-	9.01969	8.41319	0.100424	0.0435695	0.99954	GMP phosphodiesterase, delta subunit||Immunoglobulin E-set	GO:0008150,GO:0016787,GO:0003824,GO:0016788,GO:0004114,GO:0004112,GO:0042578,GO:0003674,GO:0044699,GO:0008081,GO:0007601,GO:0050953,GO:0032501,GO:0044707,GO:0003008,GO:0050877,GO:0007600	biological_process,hydrolase activity,catalytic activity,hydrolase activity, acting on ester bonds,3',5'-cyclic-nucleotide phosphodiesterase activity,cyclic-nucleotide phosphodiesterase activity,phosphoric ester hydrolase activity,molecular_function,single-organism process,phosphoric diester hydrolase activity,visual perception,sensory perception of light stimulus,multicellular organismal process…	mmu00230	Purine metabolism
ENSOCUT00000011967	ENSOCUG00000011970	-	344.071	323.193	0.0903068	0.0444913	0.99954	Calponin repeat||Calponin homology domain||Smooth muscle protein/calponin	GO:0003674,GO:0005515,GO:0005488,GO:0051015,GO:0003779,GO:0008092	molecular_function,protein binding,binding,actin filament binding,actin binding,cytoskeletal protein binding	--	--
ENSOCUT00000003194	ENSOCUG00000003196	CLIC4	62.0138	62.6523	-0.0147768	0.0447103	0.99954	Thioredoxin-like fold||Glutathione S-transferase, C-terminal-like||Intracellular chloride channel	GO:0043227,GO:0070062,GO:0043230,GO:0065010,GO:0044421,GO:0031982,GO:0005576,GO:0031988,GO:0043226,GO:0061299,GO:0044444,GO:0044422,GO:0044428,GO:0035295,GO:0044446,GO:0051452,GO:0043231,GO:0061298,GO:0005737,GO:0045851,GO:0060429,GO:0044424,GO:0060041,GO:0003674,GO:0005829,GO:0007035,GO:0007423,GO:0070887,GO:0005622,GO:0043229,GO:0005634,GO:0005902,GO:0051453,GO:0044767,GO:0048468,GO:0043588,GO:…	membrane-bounded organelle,extracellular vesicular exosome,extracellular organelle,extracellular membrane-bounded organelle,extracellular region part,vesicle,extracellular region,membrane-bounded vesicle,organelle,retina vasculature morphogenesis in camera-type eye,cytoplasmic part,organelle part,nuclear part,tube development,intracellular organelle part,intracellular pH reduction,intracellular m…	--	--
ENSOCUT00000022007	ENSOCUG00000024093	-	4.04796	4.15066	-0.0361445	0.0451788	0.99954	RBM1CTR||RNA recognition motif domain||RNA recognition motif domain, eukaryote	GO:0003723,GO:0003674,GO:0005488,GO:0003676,GO:1901363,GO:0097159	RNA binding,molecular_function,binding,nucleic acid binding,heterocyclic compound binding,organic cyclic compound binding	mmu03040	Spliceosome
ENSOCUT00000008067	ENSOCUG00000008069	C1orf122	19.588	19.2312	0.0265179	0.0458733	0.99954	-	--	--	--	--
ENSOCUT00000001784	ENSOCUG00000001786	FAM98B	12.0318	13.9268	-0.211017	0.0459535	0.99954	Uncharacterised protein family FAM98	GO:0003824,GO:0043227,GO:0043226,GO:0044238,GO:0003723,GO:0071704,GO:0008152,GO:0044422,GO:0044428,GO:0044446,GO:0043231,GO:0005737,GO:0044237,GO:0043412,GO:0044424,GO:0003674,GO:0005515,GO:0044267,GO:0005622,GO:0043229,GO:0005634,GO:0019538,GO:0010467,GO:0006464,GO:0036211,GO:0032991,GO:0005488,GO:0070013,GO:0043233,GO:0072669,GO:0031974,GO:0043234,GO:0042802,GO:0044260,GO:0031981,GO:0060255,GO:…	catalytic activity,membrane-bounded organelle,organelle,primary metabolic process,RNA binding,organic substance metabolic process,metabolic process,organelle part,nuclear part,intracellular organelle part,intracellular membrane-bounded organelle,cytoplasm,cellular metabolic process,macromolecule modification,intracellular part,molecular_function,protein binding,cellular protein metabolic process,…	--	--
ENSOCUT00000006774	ENSOCUG00000006778	EBPL	4.48087	4.63878	-0.0499653	0.046197	0.99954	Emopamil-binding protein	GO:0003824,GO:0043227,GO:0043226,GO:0016853,GO:0044238,GO:0071704,GO:0016863,GO:0006629,GO:0008152,GO:0044444,GO:0043231,GO:0005737,GO:0044424,GO:0003674,GO:0047750,GO:0005622,GO:0043229,GO:0016860,GO:0044710,GO:1901360,GO:0005783,GO:0008202,GO:0006066,GO:0008150,GO:0044281,GO:1901615,GO:0016125,GO:0005623,GO:0044464,GO:0005575,GO:0016020,GO:0044425,GO:0016021,GO:0031224	catalytic activity,membrane-bounded organelle,organelle,isomerase activity,primary metabolic process,organic substance metabolic process,intramolecular oxidoreductase activity, transposing C=C bonds,lipid metabolic process,metabolic process,cytoplasmic part,intracellular membrane-bounded organelle,cytoplasm,intracellular part,molecular_function,cholestenol delta-isomerase activity,intracellular,i…	--	--
ENSOCUT00000001083	ENSOCUG00000001081	WWP1	33.1856	37.1045	-0.161037	0.0462669	0.99954	C2 domain||WW domain||HECT	GO:0003824,GO:0043227,GO:0070062,GO:0043230,GO:0065010,GO:0044421,GO:0031982,GO:0005576,GO:0031988,GO:0043226,GO:0044238,GO:0071704,GO:0008152,GO:0031324,GO:0010605,GO:0009892,GO:0010498,GO:0044237,GO:0043412,GO:0003674,GO:0009056,GO:0044267,GO:0019538,GO:1901575,GO:0010467,GO:0006464,GO:0036211,GO:0048523,GO:0006807,GO:0016879,GO:0004842,GO:0044260,GO:0016567,GO:0019787,GO:1901360,GO:0009057,GO:…	catalytic activity,membrane-bounded organelle,extracellular vesicular exosome,extracellular organelle,extracellular membrane-bounded organelle,extracellular region part,vesicle,extracellular region,membrane-bounded vesicle,organelle,primary metabolic process,organic substance metabolic process,metabolic process,negative regulation of cellular metabolic process,negative regulation of macromolecule…	mmu04120,mmu04144	Ubiquitin mediated proteolysis,Endocytosis
ENSOCUT00000014715	ENSOCUG00000014720	LYG1	4.0407	2.81481	0.521569	0.0464154	0.99954	Glycoside hydrolase, family 23||Lysozyme-like domain	GO:0003824,GO:0071704,GO:0008152,GO:0016787,GO:0044237,GO:0003674,GO:0009056,GO:0016998,GO:0044036,GO:0071554,GO:0004553,GO:1901575,GO:0071840,GO:0016798,GO:0006807,GO:0000270,GO:0009253,GO:0044260,GO:0009057,GO:1901564,GO:0043170,GO:0044248,GO:0003796,GO:1901136,GO:0008150,GO:1901135,GO:0006027,GO:0006026,GO:1901565,GO:0009987,GO:0030203,GO:0006022,GO:0044763,GO:0044699	catalytic activity,organic substance metabolic process,metabolic process,hydrolase activity,cellular metabolic process,molecular_function,catabolic process,cell wall macromolecule catabolic process,cell wall macromolecule metabolic process,cell wall organization or biogenesis,hydrolase activity, hydrolyzing O-glycosyl compounds,organic substance catabolic process,cellular component organization o…	--	--
ENSOCUT00000006915	ENSOCUG00000006916	BLVRA	21.4524	18.9405	0.179662	0.0466993	0.99954	Oxidoreductase, N-terminal||Biliverdin reductase, catalytic	GO:0003824,GO:0043227,GO:0070062,GO:0043230,GO:0065010,GO:0044421,GO:0031982,GO:0005576,GO:0031988,GO:0043226,GO:0071704,GO:0008152,GO:0051186,GO:0044444,GO:0005737,GO:0044237,GO:0042168,GO:0044424,GO:0003674,GO:0009056,GO:0005829,GO:0004074,GO:0005622,GO:0006778,GO:1901575,GO:0042167,GO:0046149,GO:0005488,GO:0006787,GO:0033015,GO:0006807,GO:0033013,GO:0042440,GO:0044710,GO:1901360,GO:1901564,GO:…	catalytic activity,membrane-bounded organelle,extracellular vesicular exosome,extracellular organelle,extracellular membrane-bounded organelle,extracellular region part,vesicle,extracellular region,membrane-bounded vesicle,organelle,organic substance metabolic process,metabolic process,cofactor metabolic process,cytoplasmic part,cytoplasm,cellular metabolic process,heme metabolic process,intracel…	mmu00860	Porphyrin and chlorophyll metabolism
ENSOCUT00000002981	ENSOCUG00000002981	-	40.5242	33.8505	0.259607	0.0468139	0.99954	Longin domain||Longin-like domain||Synaptobrevin	GO:0016192,GO:0051234,GO:0051179,GO:0006810,GO:0008150,GO:0005575,GO:0044425,GO:0016020,GO:0016021,GO:0031224	vesicle-mediated transport,establishment of localization,localization,transport,biological_process,cellular_component,membrane part,membrane,integral to membrane,intrinsic to membrane	mmu04130	SNARE interactions in vesicular transport
ENSOCUT00000010273	ENSOCUG00000010272	ACPP	73.9271	61.838	0.257609	0.046838	0.99954	Histidine phosphatase superfamily, clade-2||Histidine phosphatase superfamily	GO:0003824,GO:0043227,GO:0070062,GO:0043230,GO:0065010,GO:0044421,GO:0031982,GO:0005576,GO:0031988,GO:0043226,GO:0051259,GO:0044238,GO:0071704,GO:0008152,GO:0016787,GO:0005615,GO:0044444,GO:0044422,GO:0044446,GO:0043231,GO:0042131,GO:0052642,GO:0005737,GO:0044237,GO:0031090,GO:0044424,GO:0003674,GO:0005515,GO:0016788,GO:0060168,GO:0051260,GO:0005622,GO:0043229,GO:0006772,GO:0042723,GO:0005634,GO:…	catalytic activity,membrane-bounded organelle,extracellular vesicular exosome,extracellular organelle,extracellular membrane-bounded organelle,extracellular region part,vesicle,extracellular region,membrane-bounded vesicle,organelle,protein oligomerization,primary metabolic process,organic substance metabolic process,metabolic process,hydrolase activity,extracellular space,cytoplasmic part,organe…	mmu00740	Riboflavin metabolism
ENSOCUT00000029123	ENSOCUG00000026539	-	5.31352	4.93349	0.107058	0.0470304	0.99954	RNA recognition motif domain, eukaryote||Zinc finger, CCHC-type||RNA recognition motif domain	GO:0003723,GO:0003674,GO:0005488,GO:0008270,GO:0003676,GO:0046914,GO:1901363,GO:0097159,GO:0046872,GO:0043169,GO:0043167	RNA binding,molecular_function,binding,zinc ion binding,nucleic acid binding,transition metal ion binding,heterocyclic compound binding,organic cyclic compound binding,metal ion binding,cation binding,ion binding	--	--
ENSOCUT00000009398	ENSOCUG00000009397	STRBP	20.2089	20.4845	-0.0195411	0.0470812	0.99954	DZF domain||Double-stranded RNA-binding domain	GO:0044424,GO:0043226,GO:0043229,GO:0043227,GO:0043231,GO:0005622,GO:0005634,GO:0009987,GO:0005488,GO:0043228,GO:0043232,GO:0005623,GO:0044464,GO:0003727,GO:1901363,GO:0022412,GO:0097159,GO:0003676,GO:0007281,GO:0003723,GO:0032504,GO:0048609,GO:0007286,GO:0048468,GO:0048515,GO:0003725,GO:0008150,GO:0003006,GO:0009628,GO:0002064,GO:0007283,GO:0048232,GO:0048610,GO:0030855,GO:0060429,GO:0007276,GO:…	intracellular part,organelle,intracellular organelle,membrane-bounded organelle,intracellular membrane-bounded organelle,intracellular,nucleus,cellular process,binding,non-membrane-bounded organelle,intracellular non-membrane-bounded organelle,cell,cell part,single-stranded RNA binding,heterocyclic compound binding,cellular process involved in reproduction in multicellular organism,organic cyclic…	--	--
ENSOCUT00000030244	ENSOCUG00000005402	IRGQ	6.13218	4.68239	0.389155	0.0472272	0.99954	-	GO:0005488,GO:1901363,GO:0097159,GO:0000166,GO:1901265,GO:0036094,GO:0005525,GO:0035639,GO:0032553,GO:0032550,GO:0001883,GO:0032549,GO:0001882,GO:0032561,GO:0019001,GO:0032555,GO:0017076,GO:0003674,GO:0043168,GO:0043167	binding,heterocyclic compound binding,organic cyclic compound binding,nucleotide binding,nucleoside phosphate binding,small molecule binding,GTP binding,purine ribonucleoside triphosphate binding,ribonucleotide binding,purine ribonucleoside binding,purine nucleoside binding,ribonucleoside binding,nucleoside binding,guanyl ribonucleotide binding,guanyl nucleotide binding,purine ribonucleotide bind…	--	--
ENSOCUT00000016641	ENSOCUG00000016640	TET3	2.37147	1.34484	0.818346	0.0472735	0.99954	Zinc finger, CXXC-type||-	GO:0044238,GO:0071704,GO:0008152,GO:0044237,GO:0043412,GO:0003674,GO:0044267,GO:0019538,GO:0010467,GO:0006464,GO:0036211,GO:0005488,GO:0071840,GO:0006807,GO:0044260,GO:0006493,GO:1901360,GO:0016043,GO:0060255,GO:0006725,GO:0043170,GO:0034641,GO:0018022,GO:0044723,GO:0043414,GO:0016070,GO:0008270,GO:0046483,GO:0044271,GO:0006139,GO:0019438,GO:0008150,GO:0018130,GO:1901576,GO:0070085,GO:0009100,GO:…	primary metabolic process,organic substance metabolic process,metabolic process,cellular metabolic process,macromolecule modification,molecular_function,cellular protein metabolic process,protein metabolic process,gene expression,cellular protein modification process,protein modification process,binding,cellular component organization or biogenesis,nitrogen compound metabolic process,cellular mac…	--	--
ENSOCUT00000015084	ENSOCUG00000015079	SEC23B	25.6573	24.2321	0.0824513	0.0473387	0.99954	Zinc finger, Sec23/Sec24-type||von Willebrand factor, type A||Sec23/Sec24, helical domain||Sec23/Sec24, trunk domain||Gelsolin-like domain||Sec23/Sec24 beta-sandwich	GO:0043227,GO:0031982,GO:0031988,GO:0043226,GO:0044444,GO:0044422,GO:0044446,GO:0043231,GO:0005737,GO:0031090,GO:0044424,GO:0003674,GO:0005622,GO:0043229,GO:0032991,GO:0005488,GO:0043234,GO:0005783,GO:0006888,GO:0008270,GO:0030127,GO:0008150,GO:0012507,GO:0012505,GO:0033036,GO:0046914,GO:0030134,GO:0009987,GO:0008104,GO:0030658,GO:0030135,GO:0012506,GO:0048471,GO:0034613,GO:0030120,GO:0070727,GO:…	membrane-bounded organelle,vesicle,membrane-bounded vesicle,organelle,cytoplasmic part,organelle part,intracellular organelle part,intracellular membrane-bounded organelle,cytoplasm,organelle membrane,intracellular part,molecular_function,intracellular,intracellular organelle,macromolecular complex,binding,protein complex,endoplasmic reticulum,ER to Golgi vesicle-mediated transport,zinc ion bindi…	mmu04141	Protein processing in endoplasmic reticulum
ENSOCUT00000005489	ENSOCUG00000005489	PRKRA	15.2056	13.6625	0.154381	0.0473401	0.99954	Double-stranded RNA-binding domain	GO:0043227,GO:0043226,GO:0044238,GO:0003723,GO:0071704,GO:0003725,GO:0008152,GO:0044444,GO:0044422,GO:0044428,GO:0010605,GO:0044446,GO:0009892,GO:0043231,GO:0005737,GO:0044237,GO:0043412,GO:0010608,GO:0044424,GO:0003674,GO:0005515,GO:0005829,GO:0044267,GO:0007423,GO:0070887,GO:0005622,GO:0043229,GO:0005634,GO:0019538,GO:0044767,GO:0030422,GO:0010467,GO:0006464,GO:0036211,GO:0032991,GO:0005488,GO:…	membrane-bounded organelle,organelle,primary metabolic process,RNA binding,organic substance metabolic process,double-stranded RNA binding,metabolic process,cytoplasmic part,organelle part,nuclear part,negative regulation of macromolecule metabolic process,intracellular organelle part,negative regulation of metabolic process,intracellular membrane-bounded organelle,cytoplasm,cellular metabolic pr…	--	--
ENSOCUT00000014396	ENSOCUG00000014399	SNRPD1	6.87518	5.55435	0.307779	0.0479802	0.99954	Like-Sm (LSM) domain||Ribonucleoprotein LSM domain, eukaryotic/archaea-type||Ribonucleoprotein LSM domain	GO:0043227,GO:0043226,GO:0044238,GO:0003723,GO:0071704,GO:0008152,GO:0044444,GO:0044422,GO:0044428,GO:0044446,GO:0043231,GO:0005737,GO:0044237,GO:0044424,GO:0003674,GO:0005829,GO:0005622,GO:0043229,GO:0005634,GO:0010467,GO:0032991,GO:0005488,GO:0071840,GO:0006807,GO:0043234,GO:0044260,GO:1901360,GO:0005687,GO:0065003,GO:0016043,GO:0043933,GO:0034715,GO:0006725,GO:0043170,GO:0034641,GO:0016070,GO:…	membrane-bounded organelle,organelle,primary metabolic process,RNA binding,organic substance metabolic process,metabolic process,cytoplasmic part,organelle part,nuclear part,intracellular organelle part,intracellular membrane-bounded organelle,cytoplasm,cellular metabolic process,intracellular part,molecular_function,cytosol,intracellular,intracellular organelle,nucleus,gene expression,macromolec…	mmu05322,mmu03040	Systemic lupus erythematosus,Spliceosome
ENSOCUT00000026257	ENSOCUG00000022702	-	1.18422	1.17678	0.00909415	0.0480526	0.99954	Zinc-binding ribosomal protein||Ribosomal protein L32p	GO:0043226,GO:0044238,GO:0071704,GO:0008152,GO:0044444,GO:0044422,GO:0044446,GO:0005737,GO:0044237,GO:0044424,GO:0003674,GO:0044267,GO:0005622,GO:0043229,GO:0019538,GO:0010467,GO:0032991,GO:0044260,GO:0043228,GO:0043232,GO:0043170,GO:0015934,GO:0030529,GO:0008150,GO:1901576,GO:0005198,GO:0044391,GO:0044249,GO:0009058,GO:0006412,GO:0009987,GO:0034645,GO:0009059,GO:0005840,GO:0003735,GO:0005623,GO:…	organelle,primary metabolic process,organic substance metabolic process,metabolic process,cytoplasmic part,organelle part,intracellular organelle part,cytoplasm,cellular metabolic process,intracellular part,molecular_function,cellular protein metabolic process,intracellular,intracellular organelle,protein metabolic process,gene expression,macromolecular complex,cellular macromolecule metabolic pr…	mmu03010	Ribosome
ENSOCUT00000006926	ENSOCUG00000006928	-	29.527	26.6793	0.146311	0.0483076	0.99954	Basic-leucine zipper domain||Transcription factor, Skn-1-like, DNA-binding domain	GO:0044238,GO:0071704,GO:0008152,GO:0044237,GO:0003674,GO:0010467,GO:0006807,GO:0044260,GO:1901360,GO:0060255,GO:0006725,GO:0043170,GO:0034641,GO:0016070,GO:0046483,GO:0044271,GO:0006139,GO:0019438,GO:0008150,GO:0018130,GO:1901576,GO:0044249,GO:0034654,GO:0031323,GO:0080090,GO:0009058,GO:1901362,GO:0010468,GO:0019222,GO:0006351,GO:0009987,GO:0032774,GO:2000112,GO:0090304,GO:0034645,GO:0010556,GO:…	primary metabolic process,organic substance metabolic process,metabolic process,cellular metabolic process,molecular_function,gene expression,nitrogen compound metabolic process,cellular macromolecule metabolic process,organic cyclic compound metabolic process,regulation of macromolecule metabolic process,cellular aromatic compound metabolic process,macromolecule metabolic process,cellular nitrog…	mmu05166,mmu04141,mmu04932	HTLV-I infection,Protein processing in endoplasmic reticulum,Non-alcoholic fatty liver disease (NAFLD)
ENSOCUT00000017327	ENSOCUG00000017332	TRAPPC1	53.2846	50.2384	0.0849281	0.0485768	0.99954	Longin-like domain||Sybindin-like protein	GO:0044424,GO:0005622,GO:0032991,GO:0043234,GO:0030008,GO:0008150,GO:0051179,GO:0051234,GO:0005623,GO:0044464,GO:0006810,GO:0005575	intracellular part,intracellular,macromolecular complex,protein complex,TRAPP complex,biological_process,localization,establishment of localization,cell,cell part,transport,cellular_component	--	--
ENSOCUT00000009907	ENSOCUG00000009909	PHYHIP	6.01628	6.16187	-0.0344958	0.048601	0.99954	Fibronectin type III	--	--	--	--
ENSOCUT00000005097	ENSOCUG00000005099	CCDC115	13.7569	11.1739	0.300019	0.0487954	0.99954	-	GO:0043227,GO:0031982,GO:0031988,GO:0043226,GO:0044444,GO:0044422,GO:0044446,GO:0051452,GO:0043231,GO:0005737,GO:0031090,GO:0045851,GO:0016469,GO:0044424,GO:0070887,GO:0005622,GO:0043229,GO:0005794,GO:0051453,GO:0032991,GO:0005774,GO:0071840,GO:0030641,GO:0044437,GO:0007042,GO:0043234,GO:0030004,GO:0035751,GO:0016043,GO:0005773,GO:0005783,GO:0006885,GO:0036295,GO:0036296,GO:0016471,GO:0008150,GO:…	membrane-bounded organelle,vesicle,membrane-bounded vesicle,organelle,cytoplasmic part,organelle part,intracellular organelle part,intracellular pH reduction,intracellular membrane-bounded organelle,cytoplasm,organelle membrane,pH reduction,proton-transporting two-sector ATPase complex,intracellular part,cellular response to chemical stimulus,intracellular,intracellular organelle,Golgi apparatus,…	--	--
ENSOCUT00000015129	ENSOCUG00000015126	FRMD6	57.7283	54.6701	0.0785265	0.0488659	0.99954	Ubiquitin-related domain||FERM, N-terminal||FERM domain||Band 4.1 domain||FERM central domain||FERM, C-terminal PH-like domain	GO:0043226,GO:0060429,GO:0044424,GO:0005622,GO:0043229,GO:0003383,GO:0044767,GO:0048468,GO:0071840,GO:0030855,GO:0032502,GO:0048856,GO:0043228,GO:0043232,GO:0043296,GO:0003382,GO:0016043,GO:0009653,GO:0002064,GO:0008150,GO:0009888,GO:0000904,GO:0033036,GO:0030154,GO:0009987,GO:0008104,GO:0005911,GO:0032989,GO:0000902,GO:0006928,GO:0048869,GO:0070252,GO:0034613,GO:0070727,GO:0051179,GO:0051641,GO:…	organelle,epithelium development,intracellular part,intracellular,intracellular organelle,apical constriction,single-organism developmental process,cell development,cellular component organization or biogenesis,epithelial cell differentiation,developmental process,anatomical structure development,non-membrane-bounded organelle,intracellular non-membrane-bounded organelle,apical junction complex,e…	mmu04390	Hippo signaling pathway
ENSOCUT00000002367	ENSOCUG00000002368	GGCX	10.924	10.9798	-0.00734449	0.0488871	0.99954	Vitamin K-dependent gamma-carboxylase||HTTM||RmlC-like cupin domain	GO:0003824,GO:0044238,GO:0071704,GO:0008152,GO:0018200,GO:0008488,GO:0044237,GO:0043412,GO:0003674,GO:0044267,GO:0017187,GO:0018214,GO:0019538,GO:0006464,GO:0036211,GO:0044260,GO:0016830,GO:0043170,GO:0008150,GO:0018193,GO:0009987,GO:0016829,GO:0016831,GO:0005575,GO:0016020,GO:0044425,GO:0016021,GO:0031224	catalytic activity,primary metabolic process,organic substance metabolic process,metabolic process,peptidyl-glutamic acid modification,gamma-glutamyl carboxylase activity,cellular metabolic process,macromolecule modification,molecular_function,cellular protein metabolic process,peptidyl-glutamic acid carboxylation,protein carboxylation,protein metabolic process,cellular protein modification proce…	mmu00130	Ubiquinone and other terpenoid-quinone biosynthesis
ENSOCUT00000017522	ENSOCUG00000017522	TGS1	13.9517	14.4405	-0.049687	0.049151	0.99954	Putative RNA methylase domain||S-adenosyl-L-methionine-dependent methyltransferase||SAM-dependent methyltransferase TRM5/TYW2-type||RNA cap guanine-N2 methyltransferase	GO:0044424,GO:0043226,GO:0043229,GO:0043227,GO:0043231,GO:0005622,GO:0044444,GO:0005737,GO:0005634,GO:0005829,GO:0044237,GO:0044238,GO:0044260,GO:0009987,GO:0071704,GO:0043170,GO:0010467,GO:0008152,GO:0005623,GO:0044464,GO:0043412,GO:0090304,GO:0006139,GO:0008173,GO:0046483,GO:0006396,GO:0006725,GO:0001510,GO:0016070,GO:1901360,GO:0034641,GO:0036261,GO:0071164,GO:0006807,GO:0008150,GO:0003824,GO:…	intracellular part,organelle,intracellular organelle,membrane-bounded organelle,intracellular membrane-bounded organelle,intracellular,cytoplasmic part,cytoplasm,nucleus,cytosol,cellular metabolic process,primary metabolic process,cellular macromolecule metabolic process,cellular process,organic substance metabolic process,macromolecule metabolic process,gene expression,metabolic process,cell,cel…	mmu03013	RNA transport
ENSOCUT00000033328	ENSOCUG00000029619	-	8.66375	9.85547	-0.185933	0.0493809	0.99954	Zinc finger, C2H2||Zinc finger, C2H2-like||Krueppel-associated box	GO:0044238,GO:0071704,GO:0008152,GO:0044237,GO:0003674,GO:0005622,GO:0010467,GO:0005488,GO:0006807,GO:0044260,GO:1901360,GO:0060255,GO:0006725,GO:0043170,GO:0034641,GO:0016070,GO:0046483,GO:0044271,GO:0006139,GO:0019438,GO:0008150,GO:0018130,GO:1901576,GO:0044249,GO:0034654,GO:0031323,GO:0080090,GO:0009058,GO:1901362,GO:0010468,GO:0003676,GO:0019222,GO:0006351,GO:0009987,GO:0032774,GO:2000112,GO:…	primary metabolic process,organic substance metabolic process,metabolic process,cellular metabolic process,molecular_function,intracellular,gene expression,binding,nitrogen compound metabolic process,cellular macromolecule metabolic process,organic cyclic compound metabolic process,regulation of macromolecule metabolic process,cellular aromatic compound metabolic process,macromolecule metabolic p…	--	--
ENSOCUT00000008198	ENSOCUG00000008195	ZNF207	73.1587	67.3363	0.119646	0.0495178	0.99954	Zinc finger, C2H2-like	GO:0043227,GO:0043226,GO:0003723,GO:0071704,GO:0008152,GO:0044422,GO:0044428,GO:0005730,GO:0044446,GO:0043231,GO:1990047,GO:0010608,GO:0044424,GO:0003674,GO:0005515,GO:0008608,GO:0005622,GO:0043229,GO:0005634,GO:0010467,GO:0032991,GO:0005488,GO:0071840,GO:0070013,GO:0043233,GO:0048523,GO:0031974,GO:0043234,GO:0031981,GO:0000070,GO:0000819,GO:0071822,GO:0043228,GO:0043232,GO:0034453,GO:0048519,GO:…	membrane-bounded organelle,organelle,RNA binding,organic substance metabolic process,metabolic process,organelle part,nuclear part,nucleolus,intracellular organelle part,intracellular membrane-bounded organelle,spindle matrix,posttranscriptional regulation of gene expression,intracellular part,molecular_function,protein binding,attachment of spindle microtubules to kinetochore,intracellular,intra…	--	--
ENSOCUT00000025704	ENSOCUG00000005846	ALAD	29.7304	24.5117	0.278469	0.0496723	0.99954	Delta-aminolevulinic acid dehydratase	GO:0003824,GO:0043227,GO:0070062,GO:0043230,GO:0065010,GO:0044421,GO:0031982,GO:0005576,GO:0031988,GO:0043226,GO:0051259,GO:0044238,GO:0071704,GO:0008152,GO:0051186,GO:0051188,GO:0031324,GO:0010605,GO:0032268,GO:0009892,GO:0043231,GO:0051246,GO:0010498,GO:0004655,GO:0032269,GO:0044237,GO:0042168,GO:0044424,GO:0003674,GO:0005515,GO:0071353,GO:0009056,GO:0044267,GO:0051260,GO:0070887,GO:0070670,GO:…	catalytic activity,membrane-bounded organelle,extracellular vesicular exosome,extracellular organelle,extracellular membrane-bounded organelle,extracellular region part,vesicle,extracellular region,membrane-bounded vesicle,organelle,protein oligomerization,primary metabolic process,organic substance metabolic process,metabolic process,cofactor metabolic process,cofactor biosynthetic process,negat…	mmu01100,mmu00860	Metabolic pathways,Porphyrin and chlorophyll metabolism
ENSOCUT00000017381	ENSOCUG00000017377	MATN2	7.69593	7.57745	0.0223843	0.0497481	0.99954	von Willebrand factor, type A||Epidermal growth factor-like domain||Matrilin, coiled-coil trimerisation domain||EGF-like calcium-binding domain	GO:0044421,GO:0005576,GO:0005615,GO:0031104,GO:0031012,GO:0005604,GO:0003674,GO:0005578,GO:0044420,GO:0044767,GO:0048468,GO:0005488,GO:0071840,GO:0032502,GO:0048856,GO:0042063,GO:0016043,GO:0007275,GO:0008347,GO:0033554,GO:0022008,GO:0048699,GO:0009653,GO:0040011,GO:0008150,GO:0048731,GO:0030182,GO:0000904,GO:0006935,GO:0042330,GO:0007399,GO:0030154,GO:0009987,GO:0031102,GO:0048678,GO:0032989,GO:…	extracellular region part,extracellular region,extracellular space,dendrite regeneration,extracellular matrix,basement membrane,molecular_function,proteinaceous extracellular matrix,extracellular matrix part,single-organism developmental process,cell development,binding,cellular component organization or biogenesis,developmental process,anatomical structure development,gliogenesis,cellular compon…	--	--
ENSOCUT00000007054	ENSOCUG00000007052	PENK	6.43533	6.88566	-0.0975803	0.0497631	0.99954	Proenkephalin A||Opioid neuropeptide precursor	GO:0005576,GO:0003674,GO:0005515,GO:0001662,GO:0002209,GO:0042596,GO:0005488,GO:0002118,GO:0001515,GO:0019233,GO:0007610,GO:0051705,GO:0033555,GO:0001964,GO:0008150,GO:0044708,GO:0009987,GO:0006950,GO:0009605,GO:0032501,GO:0007218,GO:0007626,GO:0044707,GO:0051704,GO:0005102,GO:0050905,GO:0006952,GO:0050896,GO:0051716,GO:0005575,GO:0050794,GO:0044763,GO:0007154,GO:0044700,GO:0023052,GO:0007165,GO:…	extracellular region,molecular_function,protein binding,behavioral fear response,behavioral defense response,fear response,binding,aggressive behavior,opioid peptide activity,sensory perception of pain,behavior,multi-organism behavior,multicellular organismal response to stress,startle response,biological_process,single-organism behavior,cellular process,response to stress,response to external st…	--	--
ENSOCUT00000031112	ENSOCUG00000027506	-	5.91977	5.0966	0.216006	0.0499126	0.99954	RNA polymerase II elongation factor ELL||Occludin/RNA polymerase II elongation factor, ELL domain	GO:0043227,GO:0043226,GO:0044238,GO:0071704,GO:0008152,GO:0044422,GO:0044428,GO:0044446,GO:0043231,GO:0044237,GO:0044424,GO:0005622,GO:0043229,GO:0005634,GO:0010467,GO:0032991,GO:0070013,GO:0043233,GO:0006807,GO:0031974,GO:0043234,GO:0008023,GO:0044260,GO:0031981,GO:1901360,GO:0006725,GO:0043170,GO:0034641,GO:0016070,GO:0046483,GO:0044271,GO:0006139,GO:0019438,GO:0008150,GO:0018130,GO:1901576,GO:…	membrane-bounded organelle,organelle,primary metabolic process,organic substance metabolic process,metabolic process,organelle part,nuclear part,intracellular organelle part,intracellular membrane-bounded organelle,cellular metabolic process,intracellular part,intracellular,intracellular organelle,nucleus,gene expression,macromolecular complex,intracellular organelle lumen,organelle lumen,nitroge…	--	--
Differentially expressed mRNAs between 150 days and 90 days
transcript_id	gene_id	gene_name	W_150D_FPKM	W_90D_FPKM	log2(foldchange)	pvalue	qvalue	Gene_description	GO_id	GO_description	KO_id	KO_pathway
ENSOCUT00000007095	ENSOCUG00000007094	METTL17	14.622	13.5502	0.109825	6.69193e-05	0.200758	Ribosomal protein Rsm22, bacterial-type||Methyltransferase type 11||S-adenosyl-L-methionine-dependent methyltransferase	GO:0043226,GO:0043227,GO:0005737,GO:0044444,GO:0044424,GO:0005622,GO:0043229,GO:0043231,GO:0008152,GO:0071704,GO:0003824,GO:0044238,GO:0044237,GO:0044267,GO:0044260,GO:0006412,GO:0043170,GO:0019538,GO:0005739,GO:0044464,GO:0005623,GO:0010467,GO:0009059,GO:0034645,GO:0005575,GO:0009987,GO:0016740,GO:1901576,GO:0008150,GO:0044249,GO:0009058,GO:0003674,GO:0008168,GO:0016741,GO:0032259	organelle,membrane-bounded organelle,cytoplasm,cytoplasmic part,intracellular part,intracellular,intracellular organelle,intracellular membrane-bounded organelle,metabolic process,organic substance metabolic process,catalytic activity,primary metabolic process,cellular metabolic process,cellular protein metabolic process,cellular macromolecule metabolic process,translation,macromolecule metabolic…	--	--
ENSOCUT00000032118	ENSOCUG00000004532	THRB	10.4843	11.098	-0.082068	0.000145006	0.267152	Zinc finger, nuclear hormone receptor-type||Steroid hormone receptor||Nuclear hormone receptor, ligand-binding, core||Thyroid hormone receptor||Nuclear hormone receptor, ligand-binding	GO:0043226,GO:0043227,GO:0044424,GO:0005622,GO:0043229,GO:0031988,GO:0070062,GO:0043230,GO:0065010,GO:0043231,GO:0031982,GO:0044446,GO:0044422,GO:0008152,GO:0071704,GO:0044421,GO:0044238,GO:0044237,GO:0044260,GO:0043170,GO:0031974,GO:0070013,GO:0043233,GO:0005576,GO:0019899,GO:0043228,GO:0043232,GO:0005634,GO:0044464,GO:0044428,GO:0005623,GO:0007619,GO:0031981,GO:0043566,GO:0007617,GO:0010467,GO:…	organelle,membrane-bounded organelle,intracellular part,intracellular,intracellular organelle,membrane-bounded vesicle,extracellular vesicular exosome,extracellular organelle,extracellular membrane-bounded organelle,intracellular membrane-bounded organelle,vesicle,intracellular organelle part,organelle part,metabolic process,organic substance metabolic process,extracellular region part,primary me…	mmu04919,mmu04080	Thyroid hormone signaling pathway,Neuroactive ligand-receptor interaction
ENSOCUT00000031638	ENSOCUG00000016995	-	12.1679	15.9789	-0.393086	0.000175117	0.267152	Ribulose-phosphate binding barrel||Ribulose-phosphate 3-epimerase-like	GO:0003824,GO:0016857,GO:0016854,GO:0016853,GO:0044238,GO:0071704,GO:0008152,GO:0051186,GO:0019362,GO:0046496,GO:0072524,GO:0004750,GO:0044237,GO:0006733,GO:0003674,GO:0009056,GO:0006732,GO:0006007,GO:0019320,GO:0019318,GO:1901575,GO:0046365,GO:0005488,GO:0005996,GO:0006807,GO:0006006,GO:0044724,GO:0044710,GO:1901360,GO:0016052,GO:1901564,GO:0006725,GO:0034641,GO:0044723,GO:0046483,GO:0006098,GO:…	catalytic activity,racemase and epimerase activity, acting on carbohydrates and derivatives,racemase and epimerase activity,isomerase activity,primary metabolic process,organic substance metabolic process,metabolic process,cofactor metabolic process,pyridine nucleotide metabolic process,nicotinamide nucleotide metabolic process,pyridine-containing compound metabolic process,ribulose-phosphate 3-e…	mmu01100,mmu00030,mmu01230,mmu00040,mmu01200	Metabolic pathways,Pentose phosphate pathway,Biosynthesis of amino acids,Pentose and glucuronate interconversions,Carbon metabolism
ENSOCUT00000015673	ENSOCUG00000015674	COMMD9	10.2491	8.69615	0.237045	0.000181102	0.267152	HCaRG	GO:0043226,GO:0043227,GO:0005737,GO:0044444,GO:0044424,GO:0005622,GO:0043229,GO:0043231,GO:0005634,GO:0005829,GO:0044464,GO:0005623,GO:0048878,GO:0005575,GO:0008150,GO:0042592,GO:0042632,GO:0055092,GO:0005794,GO:0065008,GO:0055088,GO:0065007	organelle,membrane-bounded organelle,cytoplasm,cytoplasmic part,intracellular part,intracellular,intracellular organelle,intracellular membrane-bounded organelle,nucleus,cytosol,cell part,cell,chemical homeostasis,cellular_component,biological_process,homeostatic process,cholesterol homeostasis,sterol homeostasis,Golgi apparatus,regulation of biological quality,lipid homeostasis,biological regula…	--	--
ENSOCUT00000003061	ENSOCUG00000003062	METTL14	30.0376	29.5121	0.0254661	0.000207785	0.267152	S-adenosyl-L-methionine-dependent methyltransferase||MT-A70-like	GO:0043226,GO:0043227,GO:0044424,GO:0005622,GO:0043229,GO:0043231,GO:0044446,GO:0044422,GO:0008152,GO:0032991,GO:0071704,GO:0003824,GO:0044238,GO:0044237,GO:0003723,GO:0044260,GO:0043170,GO:0031974,GO:0070013,GO:0043233,GO:0006397,GO:0005634,GO:0044464,GO:0044428,GO:0005623,GO:0016071,GO:0031981,GO:0006396,GO:0010467,GO:0043234,GO:0003676,GO:0043412,GO:0005488,GO:0005654,GO:0048523,GO:0005575,GO:…	organelle,membrane-bounded organelle,intracellular part,intracellular,intracellular organelle,intracellular membrane-bounded organelle,intracellular organelle part,organelle part,metabolic process,macromolecular complex,organic substance metabolic process,catalytic activity,primary metabolic process,cellular metabolic process,RNA binding,cellular macromolecule metabolic process,macromolecule meta…	--	--
ENSOCUT00000005071	ENSOCUG00000005072	-	12.2172	11.684	0.0643787	0.000278222	0.278222	Protein of unknown function DUF167	--	--	--	--
ENSOCUT00000005565	ENSOCUG00000005551	VPS13D	21.7075	23.5431	-0.117108	0.000465888	0.338861	Ubiquitin-associated domain/translation elongation factor EF-Ts, N-terminal||Vacuolar protein sorting-associated protein 13 domain||Ubiquitin-associated/translation elongation factor EF1B, N-terminal, eukaryote||UBA-like	GO:0043226,GO:0043227,GO:0031988,GO:0070062,GO:0043230,GO:0065010,GO:0031982,GO:0044421,GO:0005576,GO:0005575	organelle,membrane-bounded organelle,membrane-bounded vesicle,extracellular vesicular exosome,extracellular organelle,extracellular membrane-bounded organelle,vesicle,extracellular region part,extracellular region,cellular_component	--	--
ENSOCUT00000028253	ENSOCUG00000023380	CYP3A6	6.21353	4.24792	0.548657	0.000556463	0.338861	Cytochrome P450, B-class||Cytochrome P450||Cytochrome P450, E-class, group I||Cytochrome P450, E-class, CYP3A||Cytochrome P450, E-class, group II||Cytochrome P450, E-class, group IV	GO:0008152,GO:0003824,GO:0055114,GO:0005488,GO:0005575,GO:0044710,GO:1901363,GO:0008150,GO:0097159,GO:0016491,GO:0003674,GO:0016712,GO:0046914,GO:0016705,GO:0005506,GO:0046872,GO:0020037,GO:0046906,GO:0043169,GO:0043167,GO:0004497,GO:0016020,GO:0044425,GO:0016021,GO:0031224	metabolic process,catalytic activity,oxidation-reduction process,binding,cellular_component,single-organism metabolic process,heterocyclic compound binding,biological_process,organic cyclic compound binding,oxidoreductase activity,molecular_function,oxidoreductase activity, acting on paired donors, with incorporation or reduction of molecular oxygen, reduced flavin or flavoprotein as one donor, a…	mmu01100,mmu00830,mmu05204,mmu00140,mmu00591	Metabolic pathways,Retinol metabolism,Chemical carcinogenesis,Steroid hormone biosynthesis,Linoleic acid metabolism
ENSOCUT00000003915	ENSOCUG00000028195	-	225.502	197.116	0.1941	0.000579043	0.338861	Rad60/SUMO-like domain||Ubiquitin-related domain||Ubiquitin-like	GO:0043226,GO:0043227,GO:0044424,GO:0005622,GO:0043229,GO:0043231,GO:0008152,GO:0071704,GO:0044238,GO:0044237,GO:0044267,GO:0044260,GO:0043170,GO:0019538,GO:0005634,GO:0044464,GO:0005623,GO:0070647,GO:0043412,GO:0006464,GO:0036211,GO:0032446,GO:0016925,GO:0005575,GO:0009987,GO:0008150	organelle,membrane-bounded organelle,intracellular part,intracellular,intracellular organelle,intracellular membrane-bounded organelle,metabolic process,organic substance metabolic process,primary metabolic process,cellular metabolic process,cellular protein metabolic process,cellular macromolecule metabolic process,macromolecule metabolic process,protein metabolic process,nucleus,cell part,cell,…	mmu03013	RNA transport
ENSOCUT00000011166	ENSOCUG00000023703	-	108.088	94.2632	0.197442	0.000675582	0.338861	Glutathione S-transferase, Mu class||Glutathione S-transferase, N-terminal||Thioredoxin-like fold||Glutathione S-transferase, C-terminal||Glutathione S-transferase, C-terminal-like	GO:0008152,GO:0003824,GO:0016740,GO:0008150,GO:0004364,GO:0016765,GO:0003674	metabolic process,catalytic activity,transferase activity,biological_process,glutathione transferase activity,transferase activity, transferring alkyl or aryl (other than methyl) groups,molecular_function	mmu00982,mmu00480,mmu05204,mmu00980	Drug metabolism - cytochrome P450,Glutathione metabolism,Chemical carcinogenesis,Metabolism of xenobiotics by cytochrome P450
ENSOCUT00000008223	ENSOCUG00000008225	LACTB2	11.4811	9.46165	0.279102	0.0007228	0.338861	Beta-lactamase-like	GO:0043226,GO:0043227,GO:0005737,GO:0044444,GO:0044424,GO:0005622,GO:0043229,GO:0043231,GO:0044446,GO:0044422,GO:0008152,GO:0071704,GO:0003824,GO:0044238,GO:0044237,GO:0003723,GO:0044260,GO:0043170,GO:0031974,GO:0070013,GO:0043233,GO:0005739,GO:0044429,GO:0044464,GO:0005623,GO:0016788,GO:0005759,GO:0004518,GO:0016787,GO:0003676,GO:0004519,GO:0090305,GO:0004540,GO:0090501,GO:0005488,GO:0004521,GO:…	organelle,membrane-bounded organelle,cytoplasm,cytoplasmic part,intracellular part,intracellular,intracellular organelle,intracellular membrane-bounded organelle,intracellular organelle part,organelle part,metabolic process,organic substance metabolic process,catalytic activity,primary metabolic process,cellular metabolic process,RNA binding,cellular macromolecule metabolic process,macromolecule …	--	--
ENSOCUT00000004812	ENSOCUG00000004814	SIAH1	16.5286	10.7772	0.616985	0.000780774	0.338861	Zinc finger, RING-type||Seven-in-absentia protein, TRAF-like domain||TRAF-like||Zinc finger, SIAH-type	GO:0044424,GO:0043226,GO:0043229,GO:0043227,GO:0043231,GO:0005622,GO:0044444,GO:0005737,GO:0005634,GO:0044237,GO:0044238,GO:0044260,GO:0070647,GO:0009987,GO:0044265,GO:0071704,GO:0043170,GO:0032991,GO:0051603,GO:0008152,GO:0009057,GO:0044257,GO:0044267,GO:0005488,GO:0005623,GO:0044464,GO:0019941,GO:0043632,GO:0043412,GO:0019538,GO:0006464,GO:0036211,GO:0006511,GO:0006508,GO:0030163,GO:0043234,GO:…	intracellular part,organelle,intracellular organelle,membrane-bounded organelle,intracellular membrane-bounded organelle,intracellular,cytoplasmic part,cytoplasm,nucleus,cellular metabolic process,primary metabolic process,cellular macromolecule metabolic process,protein modification by small protein conjugation or removal,cellular process,cellular macromolecule catabolic process,organic substanc…	mmu04120,mmu04115,mmu04310	Ubiquitin mediated proteolysis,p53 signaling pathway,Wnt signaling pathway
ENSOCUT00000004524	ENSOCUG00000004525	NDUFAF2	3.5602	4.22643	-0.24748	0.000876056	0.338861	-	GO:0043226,GO:0043227,GO:0005737,GO:0044444,GO:0044424,GO:0005622,GO:0043229,GO:0043231,GO:0008152,GO:0003824,GO:0044237,GO:0005739,GO:0044464,GO:0071702,GO:0005623,GO:0051649,GO:0045333,GO:0015980,GO:0019725,GO:0051641,GO:0044765,GO:0061179,GO:0006091,GO:0055114,GO:0030073,GO:0006810,GO:0035773,GO:0046676,GO:0051048,GO:0051234,GO:0048523,GO:0001678,GO:0090278,GO:0048878,GO:0015833,GO:0002792,GO:…	organelle,membrane-bounded organelle,cytoplasm,cytoplasmic part,intracellular part,intracellular,intracellular organelle,intracellular membrane-bounded organelle,metabolic process,catalytic activity,cellular metabolic process,mitochondrion,cell part,organic substance transport,cell,establishment of localization in cell,cellular respiration,energy derivation by oxidation of organic compounds,cellu…	--	--
ENSOCUT00000031436	ENSOCUG00000026828	-	6.10911	4.63256	0.399152	0.000925243	0.338861	Ribosomal protein S27e||Zinc-binding ribosomal protein	GO:0043226,GO:0005737,GO:0044444,GO:0044424,GO:0005622,GO:0043229,GO:0008152,GO:0032991,GO:0030529,GO:0071704,GO:0044238,GO:0005840,GO:0044237,GO:0044267,GO:0044260,GO:0006412,GO:0043170,GO:0019538,GO:0003735,GO:0043228,GO:0043232,GO:0044464,GO:0005623,GO:0010467,GO:0005198,GO:0005488,GO:0009059,GO:0034645,GO:0005575,GO:0009987,GO:1901576,GO:0008150,GO:0044249,GO:0009058,GO:0003674,GO:0046872,GO:…	organelle,cytoplasm,cytoplasmic part,intracellular part,intracellular,intracellular organelle,metabolic process,macromolecular complex,ribonucleoprotein complex,organic substance metabolic process,primary metabolic process,ribosome,cellular metabolic process,cellular protein metabolic process,cellular macromolecule metabolic process,translation,macromolecule metabolic process,protein metabolic pr…	mmu03010	Ribosome
ENSOCUT00000006459	ENSOCUG00000006461	GALK2	6.43789	5.53912	0.216933	0.000956925	0.338861	GHMP kinase, C-terminal domain||Galactokinase||Ribosomal protein S5 domain 2-type fold||GHMP kinase N-terminal domain||Galactokinase galactose-binding domain||Mevalonate/galactokinase	GO:0005737,GO:0044424,GO:0005622,GO:0008152,GO:0071704,GO:0003824,GO:0044238,GO:0044237,GO:0044464,GO:0005623,GO:0006012,GO:0005488,GO:0004335,GO:0019318,GO:0005534,GO:0005575,GO:0048029,GO:0009987,GO:0005996,GO:0016740,GO:1901363,GO:0008150,GO:0097159,GO:0016772,GO:0003674,GO:0044723,GO:0006793,GO:0030246,GO:0005975,GO:0016301,GO:0006796,GO:0019200,GO:0044262,GO:0046835,GO:0016310,GO:0016773,GO:…	cytoplasm,intracellular part,intracellular,metabolic process,organic substance metabolic process,catalytic activity,primary metabolic process,cellular metabolic process,cell part,cell,galactose metabolic process,binding,galactokinase activity,hexose metabolic process,galactose binding,cellular_component,monosaccharide binding,cellular process,monosaccharide metabolic process,transferase activity,…	mmu01100,mmu00520,mmu00052	Metabolic pathways,Amino sugar and nucleotide sugar metabolism,Galactose metabolism
ENSOCUT00000033628	ENSOCUG00000029712	-	18.6693	21.1043	-0.176876	0.000984889	0.338861	--	GO:0044238,GO:0071704,GO:0008152,GO:0044237,GO:0043412,GO:0044267,GO:0019538,GO:0006464,GO:0036211,GO:0044260,GO:0016567,GO:0070647,GO:0043170,GO:0032446,GO:0008150,GO:0009987,GO:0000209	primary metabolic process,organic substance metabolic process,metabolic process,cellular metabolic process,macromolecule modification,cellular protein metabolic process,protein metabolic process,cellular protein modification process,protein modification process,cellular macromolecule metabolic process,protein ubiquitination,protein modification by small protein conjugation or removal,macromolecul…	--	--
ENSOCUT00000009865	ENSOCUG00000009867	-	22.5023	19.5771	0.200909	0.000993509	0.338861	Aspartyl/glutamyl-tRNA(Asn/Gln) amidotransferase, C subunit	GO:0043226,GO:0043227,GO:0005737,GO:0044444,GO:0044424,GO:0005622,GO:0043229,GO:0043231,GO:0008152,GO:0032991,GO:0071704,GO:0003824,GO:0044238,GO:0044237,GO:0044267,GO:0044260,GO:0006412,GO:0043170,GO:0019538,GO:0005739,GO:0044464,GO:0005623,GO:0010467,GO:0043234,GO:0007005,GO:0005488,GO:0009059,GO:0034645,GO:0006996,GO:0005575,GO:0030956,GO:0050567,GO:0070681,GO:0009987,GO:0006417,GO:0044710,GO:…	organelle,membrane-bounded organelle,cytoplasm,cytoplasmic part,intracellular part,intracellular,intracellular organelle,intracellular membrane-bounded organelle,metabolic process,macromolecular complex,organic substance metabolic process,catalytic activity,primary metabolic process,cellular metabolic process,cellular protein metabolic process,cellular macromolecule metabolic process,translation,…	mmu01100,mmu00970	Metabolic pathways,Aminoacyl-tRNA biosynthesis
ENSOCUT00000014942	ENSOCUG00000014945	HSDL1	9.24824	8.75475	0.0791131	0.00103747	0.338861	Glucose/ribitol dehydrogenase||Polyketide synthase, ketoreductase domain||Short-chain dehydrogenase/reductase SDR	GO:0003824,GO:0043227,GO:0043226,GO:0008152,GO:0044444,GO:0043231,GO:0005737,GO:0044424,GO:0003674,GO:0005622,GO:0043229,GO:0044710,GO:0005739,GO:0008150,GO:0055114,GO:0016491,GO:0005623,GO:0044464,GO:0005575	catalytic activity,membrane-bounded organelle,organelle,metabolic process,cytoplasmic part,intracellular membrane-bounded organelle,cytoplasm,intracellular part,molecular_function,intracellular,intracellular organelle,single-organism metabolic process,mitochondrion,biological_process,oxidation-reduction process,oxidoreductase activity,cell,cell part,cellular_component	--	--
ENSOCUT00000026069	ENSOCUG00000021982	-	3.10121	3.22709	-0.0574023	0.00105423	0.338861	Rho GTPase-activating protein domain||DEP domain||Rho GTPase activation protein	GO:0005622,GO:0044464,GO:0005623,GO:0005575,GO:0009987,GO:0008150,GO:0035556,GO:0044699,GO:0044763,GO:0050789,GO:0050794,GO:0065007,GO:0050896,GO:0051716,GO:0044700,GO:0023052,GO:0007154,GO:0007165	intracellular,cell part,cell,cellular_component,cellular process,biological_process,intracellular signal transduction,single-organism process,single-organism cellular process,regulation of biological process,regulation of cellular process,biological regulation,response to stimulus,cellular response to stimulus,single organism signaling,signaling,cell communication,signal transduction	--	--
ENSOCUT00000013244	ENSOCUG00000013249	GLRX2	19.812	17.124	0.210355	0.00137844	0.413532	Glutaredoxin||Glutaredoxin subgroup||Thioredoxin-like fold||Glutaredoxin, eukaryotic/virial	GO:0043226,GO:0043227,GO:0005737,GO:0044444,GO:0044424,GO:0005622,GO:0043229,GO:0043231,GO:0044446,GO:0044422,GO:0008152,GO:0003824,GO:0031974,GO:0070013,GO:0043233,GO:0005739,GO:0005634,GO:0044464,GO:0044428,GO:0005623,GO:0031981,GO:0016667,GO:0045454,GO:0019725,GO:0055114,GO:0015036,GO:0005654,GO:0005575,GO:0009987,GO:0044710,GO:0015035,GO:0008150,GO:0009055,GO:0016491,GO:0006950,GO:0042542,GO:…	organelle,membrane-bounded organelle,cytoplasm,cytoplasmic part,intracellular part,intracellular,intracellular organelle,intracellular membrane-bounded organelle,intracellular organelle part,organelle part,metabolic process,catalytic activity,membrane-enclosed lumen,intracellular organelle lumen,organelle lumen,mitochondrion,nucleus,cell part,nuclear part,cell,nuclear lumen,oxidoreductase activit…	--	--
ENSOCUT00000028925	ENSOCUG00000021439	RPL22	219.805	174.457	0.333354	0.00163147	0.458851	Ribosomal protein L22e	GO:0043227,GO:0070062,GO:0043230,GO:0065010,GO:0044421,GO:0031982,GO:0005576,GO:0031988,GO:0043226,GO:0044238,GO:0003723,GO:0071704,GO:0008152,GO:0044444,GO:0044422,GO:0044446,GO:0043231,GO:0005737,GO:0044237,GO:0031012,GO:0044424,GO:0003674,GO:0005829,GO:0044267,GO:0005622,GO:0043229,GO:0005634,GO:0019538,GO:0010467,GO:0032991,GO:0005488,GO:0044260,GO:0043228,GO:0043232,GO:0043170,GO:0015934,GO:…	membrane-bounded organelle,extracellular vesicular exosome,extracellular organelle,extracellular membrane-bounded organelle,extracellular region part,vesicle,extracellular region,membrane-bounded vesicle,organelle,primary metabolic process,RNA binding,organic substance metabolic process,metabolic process,cytoplasmic part,organelle part,intracellular organelle part,intracellular membrane-bounded o…	--	--
ENSOCUT00000013890	ENSOCUG00000013891	-	42.0319	18.8709	1.15532	0.00170306	0.464472	Glycoside hydrolase, family 22||Lytic transglycosylase-like SLT domain||Lysozyme-like domain||Glycoside hydrolase, family 22, lysozyme	GO:0008152,GO:0003824,GO:0016798,GO:0004553,GO:0003796,GO:0016787,GO:0019835,GO:0009987,GO:0008219,GO:0016265,GO:0008150,GO:0006950,GO:0003674,GO:0051704,GO:0006952,GO:0051707,GO:0009607,GO:0009617,GO:0042742,GO:0044699,GO:0044763,GO:0050896	metabolic process,catalytic activity,hydrolase activity, acting on glycosyl bonds,hydrolase activity, hydrolyzing O-glycosyl compounds,lysozyme activity,hydrolase activity,cytolysis,cellular process,cell death,death,biological_process,response to stress,molecular_function,multi-organism process,defense response,response to other organism,response to biotic stimulus,response to bacterium,defense r…	mmu04970	Salivary secretion
ENSOCUT00000022529	ENSOCUG00000026424	HNRNPAB	103.135	105.551	-0.0334136	0.00185457	0.470387	RNA recognition motif domain	GO:0043226,GO:0043227,GO:0044424,GO:0005622,GO:0043229,GO:0043231,GO:0044446,GO:0044422,GO:0032991,GO:0030529,GO:0003723,GO:0031974,GO:0070013,GO:0043233,GO:0005634,GO:0044464,GO:0044428,GO:0005623,GO:0031981,GO:0003676,GO:0005488,GO:0005654,GO:0005575,GO:1901363,GO:0097159,GO:0003674	organelle,membrane-bounded organelle,intracellular part,intracellular,intracellular organelle,intracellular membrane-bounded organelle,intracellular organelle part,organelle part,macromolecular complex,ribonucleoprotein complex,RNA binding,membrane-enclosed lumen,intracellular organelle lumen,organelle lumen,nucleus,cell part,nuclear part,cell,nuclear lumen,nucleic acid binding,binding,nucleoplas…	--	--
ENSOCUT00000027364	ENSOCUG00000017170	-	0.891713	1.17491	-0.397894	0.00188155	0.470387	--	--	--	mmu04360	Axon guidance
ENSOCUT00000005449	ENSOCUG00000005449	SNX1	37.5498	38.052	-0.0191674	0.00211826	0.496885	Vps5 C-terminal||Phox homologous domain||Sorting nexin, N-terminal	GO:0043226,GO:0043227,GO:0005737,GO:0044444,GO:0044424,GO:0005622,GO:0043229,GO:0043231,GO:0031982,GO:0044446,GO:0044422,GO:0008152,GO:0032991,GO:0031090,GO:0071704,GO:0044237,GO:0044260,GO:0043170,GO:0015031,GO:0012505,GO:0045184,GO:0005829,GO:0044464,GO:0071702,GO:0005623,GO:0042802,GO:0051649,GO:0006886,GO:0016482,GO:0043234,GO:0000323,GO:0048193,GO:0008104,GO:0005764,GO:0051641,GO:0005773,GO:…	organelle,membrane-bounded organelle,cytoplasm,cytoplasmic part,intracellular part,intracellular,intracellular organelle,intracellular membrane-bounded organelle,vesicle,intracellular organelle part,organelle part,metabolic process,macromolecular complex,organelle membrane,organic substance metabolic process,cellular metabolic process,cellular macromolecule metabolic process,macromolecule metabol…	--	--
ENSOCUT00000013242	ENSOCUG00000013245	BIN3	18.1378	18.112	0.00205669	0.0022816	0.500838	Vps5 C-terminal||BAR domain	GO:0043226,GO:0005737,GO:0044424,GO:0005622,GO:0043229,GO:0044446,GO:0044422,GO:0032991,GO:0043228,GO:0043232,GO:0044464,GO:0005623,GO:0043234,GO:0016049,GO:0008104,GO:0033036,GO:0009826,GO:0014839,GO:0005575,GO:0040007,GO:0009987,GO:0008150,GO:0006950,GO:0051179,GO:0060491,GO:0014812,GO:0042060,GO:0051451,GO:0071840,GO:0060560,GO:0009611,GO:0009888,GO:0010591,GO:0048856,GO:0043403,GO:0044085,GO:…	organelle,cytoplasm,intracellular part,intracellular,intracellular organelle,intracellular organelle part,organelle part,macromolecular complex,non-membrane-bounded organelle,intracellular non-membrane-bounded organelle,cell part,cell,protein complex,cell growth,protein localization,macromolecule localization,unidimensional cell growth,myoblast migration involved in skeletal muscle regeneration,c…	--	--
ENSOCUT00000011291	ENSOCUG00000011290	SMAD2	50.8683	47.6364	0.0947023	0.0023816	0.510342	SMAD/FHA domain||MAD homology 1, Dwarfin-type||MAD homology, MH1||Interferon regulatory factor-3||SMAD domain, Dwarfin-type	GO:0043226,GO:0043227,GO:0005737,GO:0044424,GO:0005622,GO:0043229,GO:0043231,GO:0044446,GO:0044422,GO:0008152,GO:0032991,GO:0071704,GO:0044238,GO:0044237,GO:0044267,GO:0003723,GO:0044260,GO:0043170,GO:0031974,GO:0070013,GO:0043233,GO:0019538,GO:0019899,GO:0043228,GO:0043232,GO:0005634,GO:0044464,GO:0003690,GO:0044428,GO:0071702,GO:0005623,GO:0031981,GO:0043566,GO:0042802,GO:0051649,GO:0010467,GO:…	organelle,membrane-bounded organelle,cytoplasm,intracellular part,intracellular,intracellular organelle,intracellular membrane-bounded organelle,intracellular organelle part,organelle part,metabolic process,macromolecular complex,organic substance metabolic process,primary metabolic process,cellular metabolic process,cellular protein metabolic process,RNA binding,cellular macromolecule metabolic …	mmu05210,mmu04110,mmu04520,mmu05166,mmu05200,mmu05321,mmu05212,mmu04390,mmu04144,mmu04550,mmu04068,mmu04350,mmu05205,mmu05142	Colorectal cancer,Cell cycle,Adherens junction,HTLV-I infection,Pathways in cancer,Inflammatory bowel disease (IBD),Pancreatic cancer,Hippo signaling pathway,Endocytosis,Signaling pathways regulating pluripotency of stem cells,FoxO signaling pathway,TGF-beta signaling pathway,Proteoglycans in cancer,Chagas disease (American trypanosomiasis)
ENSOCUT00000024662	ENSOCUG00000026766	SCNM1	14.4588	13.471	0.102089	0.00255385	0.510882	-	GO:0008152,GO:0071704,GO:0044238,GO:0044237,GO:0044260,GO:0043170,GO:0019899,GO:0006396,GO:0010467,GO:0005515,GO:0005488,GO:0009987,GO:0008380,GO:0008150,GO:0003674,GO:0016070,GO:0006807,GO:0090304,GO:0006139,GO:0034641,GO:0006725,GO:0046483,GO:1901360	metabolic process,organic substance metabolic process,primary metabolic process,cellular metabolic process,cellular macromolecule metabolic process,macromolecule metabolic process,enzyme binding,RNA processing,gene expression,protein binding,binding,cellular process,RNA splicing,biological_process,molecular_function,RNA metabolic process,nitrogen compound metabolic process,nucleic acid metabolic …	--	--
ENSOCUT00000022097	ENSOCUG00000024691	-	29.2769	24.2947	0.269122	0.00256648	0.510882	ATPase, F0 complex, B chain/subunit B/MI25	GO:0043227,GO:0043226,GO:0044238,GO:0071704,GO:0008152,GO:0044444,GO:0044422,GO:0044446,GO:0043231,GO:0005737,GO:0044237,GO:0031090,GO:0016469,GO:0044424,GO:0003674,GO:0005622,GO:0043229,GO:0032991,GO:0015992,GO:0006818,GO:0006807,GO:0043234,GO:0044710,GO:1901360,GO:1901564,GO:0006725,GO:0034641,GO:0019866,GO:0000276,GO:0046483,GO:0044271,GO:1901566,GO:0005739,GO:0006139,GO:0019438,GO:0008150,GO:…	membrane-bounded organelle,organelle,primary metabolic process,organic substance metabolic process,metabolic process,cytoplasmic part,organelle part,intracellular organelle part,intracellular membrane-bounded organelle,cytoplasm,cellular metabolic process,organelle membrane,proton-transporting two-sector ATPase complex,intracellular part,molecular_function,intracellular,intracellular organelle,ma…	mmu01100,mmu05016,mmu00190,mmu05012,mmu05010	Metabolic pathways,Huntington's disease,Oxidative phosphorylation,Parkinson's disease,Alzheimer's disease
ENSOCUT00000011218	ENSOCUG00000011217	PANK2	12.279	13.372	-0.123022	0.00261117	0.510882	Type II pantothenate kinase	GO:0003824,GO:0043227,GO:0043226,GO:0044238,GO:0071704,GO:0006629,GO:0008152,GO:0051186,GO:0051188,GO:0044444,GO:0043231,GO:0009108,GO:0005737,GO:0044237,GO:0060429,GO:0044424,GO:0003674,GO:0005829,GO:0005622,GO:0006732,GO:0043229,GO:0044767,GO:0004594,GO:0048468,GO:0005488,GO:0071840,GO:0030855,GO:0006807,GO:0048609,GO:0032502,GO:0022412,GO:0032504,GO:0048856,GO:0044710,GO:1901360,GO:1901564,GO:…	catalytic activity,membrane-bounded organelle,organelle,primary metabolic process,organic substance metabolic process,lipid metabolic process,metabolic process,cofactor metabolic process,cofactor biosynthetic process,cytoplasmic part,intracellular membrane-bounded organelle,coenzyme biosynthetic process,cytoplasm,cellular metabolic process,epithelium development,intracellular part,molecular_funct…	mmu01100,mmu00770	Metabolic pathways,Pantothenate and CoA biosynthesis
ENSOCUT00000023252	ENSOCUG00000021624	-	3.32407	2.10602	0.658428	0.00297875	0.536587	--	--	--	mmu04142	Lysosome
ENSOCUT00000017491	ENSOCUG00000017490	TBCE	24.1964	21.6274	0.161936	0.00302784	0.536587	Ubiquitin-related domain||CAP Gly-rich domain||Ubiquitin-like	GO:0008152,GO:0071704,GO:0044238,GO:0044237,GO:0044267,GO:0044260,GO:0043170,GO:0019538,GO:0007626,GO:0008344,GO:0006457,GO:0006996,GO:0048936,GO:0040007,GO:0009987,GO:0008150,GO:0044708,GO:0007023,GO:0030534,GO:0014889,GO:0048934,GO:0048935,GO:0072668,GO:0007610,GO:0071840,GO:0070271,GO:0007422,GO:0071822,GO:0007051,GO:0009791,GO:0048856,GO:0043933,GO:0000278,GO:0044085,GO:0032502,GO:0016043,GO:…	metabolic process,organic substance metabolic process,primary metabolic process,cellular metabolic process,cellular protein metabolic process,cellular macromolecule metabolic process,macromolecule metabolic process,protein metabolic process,locomotory behavior,adult locomotory behavior,protein folding,organelle organization,peripheral nervous system neuron axonogenesis,growth,cellular process,bio…	--	--
ENSOCUT00000033710	ENSOCUG00000029521	-	3.86614	4.61347	-0.254958	0.00316125	0.536587	SPRY domain||Concanavalin A-like lectin/glucanase domain||B30.2/SPRY domain	--	--	--	--
ENSOCUT00000003463	ENSOCUG00000003465	PLPP6	7.83862	7.10908	0.140936	0.00317458	0.536587	Phosphatidic acid phosphatase type 2/haloperoxidase	GO:0005575,GO:0016020,GO:0044425,GO:0016021,GO:0031224	cellular_component,membrane,membrane part,integral to membrane,intrinsic to membrane	--	--
ENSOCUT00000025797	ENSOCUG00000021665	SSU72	19.3164	17.4115	0.149787	0.00318886	0.536587	RNA polymerase II subunit A||Phosphotyrosine protein phosphatase I superfamily	GO:0043226,GO:0043227,GO:0005737,GO:0044444,GO:0044424,GO:0005622,GO:0043229,GO:0043231,GO:0044446,GO:0044422,GO:0008152,GO:0071704,GO:0003824,GO:0044238,GO:0031123,GO:0044237,GO:0044267,GO:0044260,GO:0043170,GO:0031974,GO:0070013,GO:0043233,GO:0031124,GO:0019538,GO:0006397,GO:0005634,GO:0006378,GO:0005829,GO:0044464,GO:0044428,GO:0043631,GO:0005623,GO:0016788,GO:0016071,GO:0031981,GO:0006396,GO:…	organelle,membrane-bounded organelle,cytoplasm,cytoplasmic part,intracellular part,intracellular,intracellular organelle,intracellular membrane-bounded organelle,intracellular organelle part,organelle part,metabolic process,organic substance metabolic process,catalytic activity,primary metabolic process,RNA 3'-end processing,cellular metabolic process,cellular protein metabolic process,cellular m…	mmu03015	mRNA surveillance pathway
ENSOCUT00000017096	ENSOCUG00000017097	-	14.4322	11.9849	0.268075	0.00324383	0.536587	Survival motor neuron||Tudor domain	GO:0043226,GO:0043227,GO:0005737,GO:0044424,GO:0005622,GO:0043229,GO:0043231,GO:0008152,GO:0071704,GO:0044238,GO:0044237,GO:0003723,GO:0044260,GO:0043170,GO:0006397,GO:0005634,GO:0044464,GO:0005623,GO:0016071,GO:0006396,GO:0010467,GO:0003676,GO:0005488,GO:0005575,GO:0009987,GO:1901363,GO:0008150,GO:0097159,GO:0003674,GO:0016070,GO:0006807,GO:0090304,GO:0006139,GO:0034641,GO:0006725,GO:0046483,GO:…	organelle,membrane-bounded organelle,cytoplasm,intracellular part,intracellular,intracellular organelle,intracellular membrane-bounded organelle,metabolic process,organic substance metabolic process,primary metabolic process,cellular metabolic process,RNA binding,cellular macromolecule metabolic process,macromolecule metabolic process,mRNA processing,nucleus,cell part,cell,mRNA metabolic process,…	mmu03013	RNA transport
ENSOCUT00000006737	ENSOCUG00000006739	NAGA	8.72224	8.9997	-0.0451782	0.00327914	0.536587	Glycoside hydrolase, family 27||Glycoside hydrolase superfamily||Glycoside hydrolase, clan GH-D	GO:0043226,GO:0043227,GO:0031988,GO:0070062,GO:0043230,GO:0065010,GO:0031982,GO:0008152,GO:0071704,GO:0003824,GO:0044421,GO:0044238,GO:0016798,GO:0044237,GO:0004553,GO:0006643,GO:0019377,GO:0005576,GO:0015929,GO:0046466,GO:0042802,GO:0006664,GO:0006629,GO:0016787,GO:0044255,GO:0009056,GO:0005515,GO:0016052,GO:1901575,GO:0008456,GO:0044248,GO:0005488,GO:0005575,GO:0009987,GO:0044710,GO:0008150,GO:…	organelle,membrane-bounded organelle,membrane-bounded vesicle,extracellular vesicular exosome,extracellular organelle,extracellular membrane-bounded organelle,vesicle,metabolic process,organic substance metabolic process,catalytic activity,extracellular region part,primary metabolic process,hydrolase activity, acting on glycosyl bonds,cellular metabolic process,hydrolase activity, hydrolyzing O-g…	mmu04142,mmu00603	Lysosome,Glycosphingolipid biosynthesis - globo series
ENSOCUT00000007211	ENSOCUG00000007205	HEATR5B	14.2266	13.1122	0.117682	0.00347214	0.53878	Armadillo-type fold	GO:0043226,GO:0043227,GO:0031988,GO:0070062,GO:0043230,GO:0065010,GO:0031982,GO:0044421,GO:0005576,GO:0005575,GO:0016020	organelle,membrane-bounded organelle,membrane-bounded vesicle,extracellular vesicular exosome,extracellular organelle,extracellular membrane-bounded organelle,vesicle,extracellular region part,extracellular region,cellular_component,membrane	--	--
ENSOCUT00000005596	ENSOCUG00000005599	-	157.005	126.604	0.310492	0.0037739	0.562941	Keratin-associated protein, PMG type	--	--	--	--
ENSOCUT00000004832	ENSOCUG00000004834	F3	42.5472	34.1667	0.316475	0.00382821	0.562941	Interferon alpha/beta receptor, beta chain||Fibronectin type III||Tissue factor||Tissue factor/coagulation factor III	GO:0003824,GO:0043227,GO:0070062,GO:0043230,GO:0065010,GO:0044421,GO:0031982,GO:0005576,GO:0031988,GO:0043226,GO:0044238,GO:0071704,GO:0008152,GO:0016787,GO:0051897,GO:0005615,GO:0010627,GO:0016485,GO:0031012,GO:0003674,GO:0005515,GO:0051896,GO:0007243,GO:0051604,GO:0002541,GO:0019538,GO:0044767,GO:0010641,GO:0010467,GO:0005488,GO:0043491,GO:0007169,GO:0032502,GO:0023051,GO:0010646,GO:0010740,GO:…	catalytic activity,membrane-bounded organelle,extracellular vesicular exosome,extracellular organelle,extracellular membrane-bounded organelle,extracellular region part,vesicle,extracellular region,membrane-bounded vesicle,organelle,primary metabolic process,organic substance metabolic process,metabolic process,hydrolase activity,positive regulation of protein kinase B signaling cascade,extracell…	mmu04610	Complement and coagulation cascades
ENSOCUT00000033872	ENSOCUG00000015620	APC	4.61161	4.22735	0.125517	0.00391498	0.562941	EB-1 binding||Armadillo-type fold||SAMP||Adenomatous polyposis coli domain||Adenomatous polyposis coli protein, 15 residue repeat||Adenomatous polyposis coli protein, cysteine-rich repeat||Armadillo||Adenomatous polyposis coli protein basic domain	GO:0043226,GO:0043227,GO:0005737,GO:0044444,GO:0044424,GO:0005622,GO:0043229,GO:0043231,GO:0044446,GO:0044422,GO:0008152,GO:0032991,GO:0071704,GO:0044238,GO:0044237,GO:0044267,GO:0044260,GO:0043170,GO:0019538,GO:0019899,GO:0009057,GO:0043228,GO:0043232,GO:0005634,GO:0044464,GO:0005623,GO:0030163,GO:0042802,GO:0043234,GO:0044389,GO:0005694,GO:0008104,GO:0044427,GO:0009056,GO:0031625,GO:0051641,GO:…	organelle,membrane-bounded organelle,cytoplasm,cytoplasmic part,intracellular part,intracellular,intracellular organelle,intracellular membrane-bounded organelle,intracellular organelle part,organelle part,metabolic process,macromolecular complex,organic substance metabolic process,primary metabolic process,cellular metabolic process,cellular protein metabolic process,cellular macromolecule metab…	mmu04310,mmu05210,mmu05166,mmu05200,mmu05213,mmu04390,mmu04550,mmu05217,mmu04810,mmu05206	Wnt signaling pathway,Colorectal cancer,HTLV-I infection,Pathways in cancer,Endometrial cancer,Hippo signaling pathway,Signaling pathways regulating pluripotency of stem cells,Basal cell carcinoma,Regulation of actin cytoskeleton,MicroRNAs in cancer
ENSOCUT00000005108	ENSOCUG00000005109	MMP19	4.48328	4.23866	0.0809471	0.00393723	0.562941	Hemopexin-like domain||Peptidase, metallopeptidase||Peptidoglycan binding-like||Peptidase M10, metallopeptidase||Hemopexin-like repeats||Peptidase M10A, stromelysin-type||Peptidase M10A	GO:0008152,GO:0071704,GO:0003824,GO:0044421,GO:0044238,GO:0043170,GO:0019538,GO:0005576,GO:0016787,GO:0005488,GO:0005575,GO:0005615,GO:0008150,GO:0006508,GO:0003674,GO:0031012,GO:0008233,GO:0070011,GO:0004222,GO:0046914,GO:0008237,GO:0004175,GO:0008270,GO:0046872,GO:0043169,GO:0043167	metabolic process,organic substance metabolic process,catalytic activity,extracellular region part,primary metabolic process,macromolecule metabolic process,protein metabolic process,extracellular region,hydrolase activity,binding,cellular_component,extracellular space,biological_process,proteolysis,molecular_function,extracellular matrix,peptidase activity,peptidase activity, acting on L-amino a…	--	--
ENSOCUT00000007758	ENSOCUG00000007759	USP2	12.9967	13.8264	-0.0892786	0.00394058	0.562941	Ubiquitin specific protease domain||Peptidase C19, ubiquitin carboxyl-terminal hydrolase	GO:0043226,GO:0043227,GO:0005737,GO:0044444,GO:0044424,GO:0005622,GO:0043229,GO:0043231,GO:0008152,GO:0071704,GO:0003824,GO:0044238,GO:0044237,GO:0044267,GO:0044260,GO:0043170,GO:0019538,GO:0019899,GO:0009057,GO:0005634,GO:0044464,GO:0005623,GO:0044257,GO:0019941,GO:0030163,GO:0043632,GO:0051603,GO:0009648,GO:0043153,GO:0032922,GO:0042802,GO:0006511,GO:0009649,GO:0010467,GO:0044265,GO:0044389,GO:…	organelle,membrane-bounded organelle,cytoplasm,cytoplasmic part,intracellular part,intracellular,intracellular organelle,intracellular membrane-bounded organelle,metabolic process,organic substance metabolic process,catalytic activity,primary metabolic process,cellular metabolic process,cellular protein metabolic process,cellular macromolecule metabolic process,macromolecule metabolic process,pro…	--	--
ENSOCUT00000007812	ENSOCUG00000007812	KPNA5	7.63923	6.88944	0.149041	0.00402582	0.566131	Armadillo||Armadillo-type fold||HEAT||Importin-alpha, importin-beta-binding domain	GO:0043226,GO:0043227,GO:0005737,GO:0044444,GO:0044424,GO:0005622,GO:0043229,GO:0043231,GO:0015031,GO:0045184,GO:0005634,GO:0005829,GO:0044464,GO:0071702,GO:0005623,GO:0051649,GO:0006886,GO:0016482,GO:0006913,GO:0051169,GO:0008104,GO:0051641,GO:0044765,GO:0008565,GO:0046907,GO:0033036,GO:0006810,GO:0051234,GO:0006605,GO:0005575,GO:0009987,GO:0034613,GO:0070727,GO:0008150,GO:0051179,GO:0003674,GO:…	organelle,membrane-bounded organelle,cytoplasm,cytoplasmic part,intracellular part,intracellular,intracellular organelle,intracellular membrane-bounded organelle,protein transport,establishment of protein localization,nucleus,cytosol,cell part,organic substance transport,cell,establishment of localization in cell,intracellular protein transport,cytoplasmic transport,nucleocytoplasmic transport,nu…	--	--
ENSOCUT00000015257	ENSOCUG00000015261	SEPHS1	35.7934	34.2529	0.0634702	0.00416121	0.576167	AIR synthase-related protein, C-terminal domain||AIR synthase related protein, N-terminal domain||Selenophosphate synthetase||PurM, N-terminal-like	GO:0003824,GO:0044238,GO:0071704,GO:0008152,GO:0044237,GO:0003674,GO:0005515,GO:0001887,GO:0004756,GO:0016259,GO:0016260,GO:0016781,GO:0005488,GO:0006807,GO:0042802,GO:0044710,GO:1901564,GO:1901566,GO:0008150,GO:1901576,GO:0009070,GO:0044249,GO:0016740,GO:0009058,GO:0006793,GO:0044281,GO:0009987,GO:0006796,GO:0016310,GO:0044283,GO:0044711,GO:0009069,GO:0042398,GO:0016053,GO:0046394,GO:1901607,GO:…	catalytic activity,primary metabolic process,organic substance metabolic process,metabolic process,cellular metabolic process,molecular_function,protein binding,selenium compound metabolic process,selenide, water dikinase activity,selenocysteine metabolic process,selenocysteine biosynthetic process,phosphotransferase activity, paired acceptors,binding,nitrogen compound metabolic process,identical…	mmu01100,mmu00450	Metabolic pathways,Selenocompound metabolism
ENSOCUT00000013940	ENSOCUG00000013943	CISD2	43.7318	37.0198	0.240384	0.0045038	0.588363	Iron sulphur-containing domain, CDGSH-type, subfamily||Iron sulphur domain-containing, mitoNEET, N-terminal||Iron sulphur-containing domain, CDGSH-type	GO:0043226,GO:0043227,GO:0005737,GO:0044444,GO:0044424,GO:0005622,GO:0043229,GO:0043231,GO:0044446,GO:0044422,GO:0008152,GO:0032991,GO:0031090,GO:0044237,GO:0003723,GO:0005783,GO:0012505,GO:0005739,GO:0044429,GO:0044464,GO:0005623,GO:0031967,GO:0031975,GO:0044432,GO:0042802,GO:0042175,GO:0031966,GO:0005789,GO:0043234,GO:0005740,GO:0000422,GO:0003676,GO:0009056,GO:0005515,GO:0010259,GO:0007568,GO:…	organelle,membrane-bounded organelle,cytoplasm,cytoplasmic part,intracellular part,intracellular,intracellular organelle,intracellular membrane-bounded organelle,intracellular organelle part,organelle part,metabolic process,macromolecular complex,organelle membrane,cellular metabolic process,RNA binding,endoplasmic reticulum,endomembrane system,mitochondrion,mitochondrial part,cell part,cell,orga…	--	--
ENSOCUT00000013993	ENSOCUG00000014000	TAF7	58.0619	50.5155	0.200865	0.00450591	0.588363	TAFII55 protein, conserved region	GO:0043226,GO:0043227,GO:0005737,GO:0044444,GO:0044424,GO:0005622,GO:0043229,GO:0043231,GO:0044446,GO:0044422,GO:0008152,GO:0032991,GO:0071704,GO:0044238,GO:0044237,GO:0044267,GO:0044260,GO:0043170,GO:0031974,GO:0070013,GO:0043233,GO:0019538,GO:0019899,GO:0005634,GO:0044464,GO:0044428,GO:0005623,GO:0032806,GO:0000428,GO:0030880,GO:0055029,GO:0008024,GO:0031981,GO:0051427,GO:0042809,GO:0005669,GO:…	organelle,membrane-bounded organelle,cytoplasm,cytoplasmic part,intracellular part,intracellular,intracellular organelle,intracellular membrane-bounded organelle,intracellular organelle part,organelle part,metabolic process,macromolecular complex,organic substance metabolic process,primary metabolic process,cellular metabolic process,cellular protein metabolic process,cellular macromolecule metab…	mmu03022	Basal transcription factors
ENSOCUT00000004730	ENSOCUG00000004732	TCHHL1	883.313	855.618	0.0459578	0.00460528	0.588363	S100/CaBP-9k-type, calcium binding, subdomain	GO:0005488,GO:0003674,GO:0046914,GO:0046872,GO:0043169,GO:0043167	binding,molecular_function,transition metal ion binding,metal ion binding,cation binding,ion binding	--	--
ENSOCUT00000006999	ENSOCUG00000007000	ELP5	15.1834	13.998	0.117271	0.00467947	0.588363	Elongator complex protein 5	GO:0043226,GO:0043227,GO:0005737,GO:0044444,GO:0044424,GO:0005622,GO:0043229,GO:0043231,GO:0032991,GO:0005634,GO:0005829,GO:0044464,GO:0005623,GO:0043234,GO:0005575,GO:0009987,GO:0008150,GO:0051179,GO:0033588,GO:0040017,GO:0032879,GO:0030335,GO:2000147,GO:0051272,GO:0030334,GO:2000145,GO:0051270,GO:0040012,GO:0048522,GO:0048518,GO:0016477,GO:0048870,GO:0051674,GO:0040011,GO:0044699,GO:0044763,GO:…	organelle,membrane-bounded organelle,cytoplasm,cytoplasmic part,intracellular part,intracellular,intracellular organelle,intracellular membrane-bounded organelle,macromolecular complex,nucleus,cytosol,cell part,cell,protein complex,cellular_component,cellular process,biological_process,localization,Elongator holoenzyme complex,positive regulation of locomotion,regulation of localization,positive …	--	--
ENSOCUT00000029303	ENSOCUG00000014895	NUCKS1	169.397	180.77	-0.0937463	0.00468095	0.588363	-	GO:0043226,GO:0043227,GO:0005737,GO:0044424,GO:0005622,GO:0043229,GO:0043231,GO:0044446,GO:0044422,GO:0008152,GO:0071704,GO:0044238,GO:0044237,GO:0003723,GO:0044260,GO:0043170,GO:0005730,GO:0031974,GO:0070013,GO:0043233,GO:0043228,GO:0043232,GO:0005634,GO:0044464,GO:0003690,GO:0044428,GO:0005623,GO:0031981,GO:0043566,GO:0010467,GO:0008134,GO:0005694,GO:0044427,GO:0048524,GO:0003676,GO:0044454,GO:…	organelle,membrane-bounded organelle,cytoplasm,intracellular part,intracellular,intracellular organelle,intracellular membrane-bounded organelle,intracellular organelle part,organelle part,metabolic process,organic substance metabolic process,primary metabolic process,cellular metabolic process,RNA binding,cellular macromolecule metabolic process,macromolecule metabolic process,nucleolus,membrane…	--	--
ENSOCUT00000004115	ENSOCUG00000004116	LYG2	42.8039	30.7875	0.475395	0.00481669	0.593838	Glycoside hydrolase, family 23||Lysozyme-like domain||Lytic transglycosylase-like SLT domain	GO:0008152,GO:0071704,GO:0003824,GO:0016798,GO:0044237,GO:0004553,GO:0044260,GO:0003796,GO:0043170,GO:0009057,GO:0016998,GO:0044036,GO:0071554,GO:0000270,GO:0009253,GO:0006027,GO:0006026,GO:0016787,GO:0009056,GO:1901575,GO:0044248,GO:0030203,GO:0009987,GO:0006022,GO:0008150,GO:0003674,GO:0071840,GO:1901136,GO:1901564,GO:0006807,GO:1901135,GO:1901565,GO:0044699,GO:0044763	metabolic process,organic substance metabolic process,catalytic activity,hydrolase activity, acting on glycosyl bonds,cellular metabolic process,hydrolase activity, hydrolyzing O-glycosyl compounds,cellular macromolecule metabolic process,lysozyme activity,macromolecule metabolic process,macromolecule catabolic process,cell wall macromolecule catabolic process,cell wall macromolecule metabolic pr…	--	--
ENSOCUT00000011454	ENSOCUG00000011445	DPP4	32.7173	30.7407	0.0899046	0.00503187	0.59588	Alpha/Beta hydrolase fold||Peptidase S9, prolyl oligopeptidase, catalytic domain||Peptidase S9B, dipeptidylpeptidase IV N-terminal	GO:0043226,GO:0043227,GO:0005737,GO:0044444,GO:0044424,GO:0005622,GO:0043229,GO:0031988,GO:0070062,GO:0043230,GO:0065010,GO:0043231,GO:0031982,GO:0044446,GO:0044422,GO:0008152,GO:0031090,GO:0071704,GO:0003824,GO:0044421,GO:0044238,GO:0043170,GO:0019538,GO:0005576,GO:0019899,GO:0044464,GO:0005623,GO:0042802,GO:0000323,GO:0016787,GO:0007626,GO:0005764,GO:0005773,GO:0005515,GO:0010715,GO:0005912,GO:…	organelle,membrane-bounded organelle,cytoplasm,cytoplasmic part,intracellular part,intracellular,intracellular organelle,membrane-bounded vesicle,extracellular vesicular exosome,extracellular organelle,extracellular membrane-bounded organelle,intracellular membrane-bounded organelle,vesicle,intracellular organelle part,organelle part,metabolic process,organelle membrane,organic substance metaboli…	mmu04974	Protein digestion and absorption
ENSOCUT00000009371	ENSOCUG00000009369	VDAC1	92.1426	78.2566	0.235656	0.00516589	0.603327	Porin, eukaryotic type||Eukaryotic porin/Tom40	GO:0043227,GO:0070062,GO:0043230,GO:0065010,GO:0044421,GO:0031982,GO:0005576,GO:0031988,GO:0043226,GO:0008152,GO:0044444,GO:0031324,GO:0044422,GO:0044446,GO:0009892,GO:0043231,GO:0005737,GO:0044237,GO:0031090,GO:0060429,GO:0044424,GO:0003674,GO:0005515,GO:0015288,GO:0005622,GO:0043229,GO:0005634,GO:0001662,GO:0002209,GO:0032991,GO:0042596,GO:0005488,GO:0030855,GO:0070013,GO:0043233,GO:0048523,GO:…	membrane-bounded organelle,extracellular vesicular exosome,extracellular organelle,extracellular membrane-bounded organelle,extracellular region part,vesicle,extracellular region,membrane-bounded vesicle,organelle,metabolic process,cytoplasmic part,negative regulation of cellular metabolic process,organelle part,intracellular organelle part,negative regulation of metabolic process,intracellular m…	mmu05016,mmu05166,mmu04022,mmu05012,mmu05164,mmu04020	Huntington's disease,HTLV-I infection,cGMP-PKG signaling pathway,Parkinson's disease,Influenza A,Calcium signaling pathway
ENSOCUT00000011542	ENSOCUG00000011546	-	38.427	17.496	1.13509	0.00538585	0.603327	Lysozyme-like domain||Glycoside hydrolase, family 22, lysozyme||Lytic transglycosylase-like SLT domain||Glycoside hydrolase, family 22	GO:0008152,GO:0003824,GO:0016798,GO:0004553,GO:0003796,GO:0016787,GO:0019835,GO:0009987,GO:0008219,GO:0016265,GO:0008150,GO:0006950,GO:0003674,GO:0051704,GO:0006952,GO:0051707,GO:0009607,GO:0009617,GO:0042742,GO:0044699,GO:0044763,GO:0050896	metabolic process,catalytic activity,hydrolase activity, acting on glycosyl bonds,hydrolase activity, hydrolyzing O-glycosyl compounds,lysozyme activity,hydrolase activity,cytolysis,cellular process,cell death,death,biological_process,response to stress,molecular_function,multi-organism process,defense response,response to other organism,response to biotic stimulus,response to bacterium,defense r…	mmu04970	Salivary secretion
ENSOCUT00000003050	ENSOCUG00000003050	POLR3C	10.8614	9.61859	0.175318	0.00581438	0.603327	RNA polymerase III Rpc82, C -terminal||RNA polymerase III subunit RPC82-related, helix-turn-helix	GO:0043226,GO:0043227,GO:0044424,GO:0005622,GO:0043229,GO:0043231,GO:0044446,GO:0044422,GO:0008152,GO:0032991,GO:0071704,GO:0003824,GO:0044238,GO:0044237,GO:0044260,GO:0043170,GO:0031974,GO:0070013,GO:0043233,GO:0005634,GO:0044464,GO:0044428,GO:0005623,GO:0000428,GO:0030880,GO:0055029,GO:0031981,GO:0010467,GO:0043234,GO:0044451,GO:0003676,GO:0005488,GO:0005654,GO:0009059,GO:0034645,GO:0005575,GO:…	organelle,membrane-bounded organelle,intracellular part,intracellular,intracellular organelle,intracellular membrane-bounded organelle,intracellular organelle part,organelle part,metabolic process,macromolecular complex,organic substance metabolic process,catalytic activity,primary metabolic process,cellular metabolic process,cellular macromolecule metabolic process,macromolecule metabolic proces…	mmu01100,mmu00240,mmu05169,mmu03020,mmu00230,mmu04623	Metabolic pathways,Pyrimidine metabolism,Epstein-Barr virus infection,RNA polymerase,Purine metabolism,Cytosolic DNA-sensing pathway
ENSOCUT00000004607	ENSOCUG00000004607	ERRFI1	11.4417	12.4356	-0.120183	0.00587037	0.603327	Mig-6 domain||Cdc42 binding domain like	GO:0043589,GO:0030324,GO:0030323,GO:0060541,GO:0044238,GO:0071704,GO:0008152,GO:0048286,GO:0044444,GO:0009898,GO:0031324,GO:0019897,GO:0035295,GO:0031234,GO:0010605,GO:0032268,GO:0009892,GO:0051246,GO:0005737,GO:0045859,GO:0032269,GO:0044237,GO:0060429,GO:0043412,GO:0044424,GO:0006469,GO:0003674,GO:0005515,GO:0005829,GO:0044267,GO:0043549,GO:0005622,GO:0033673,GO:0023057,GO:0001933,GO:0010648,GO:…	skin morphogenesis,lung development,respiratory tube development,respiratory system development,primary metabolic process,organic substance metabolic process,metabolic process,lung alveolus development,cytoplasmic part,internal side of plasma membrane,negative regulation of cellular metabolic process,extrinsic to plasma membrane,tube development,extrinsic to internal side of plasma membrane,negat…	--	--
ENSOCUT00000010561	ENSOCUG00000010561	TADA1	9.91572	9.20538	0.107239	0.00593297	0.603327	Histone-fold	GO:0043226,GO:0043227,GO:0005737,GO:0044444,GO:0044424,GO:0005622,GO:0043229,GO:0043231,GO:0044446,GO:0044422,GO:0008152,GO:0032991,GO:0071704,GO:0003824,GO:0044238,GO:0044237,GO:0044267,GO:0044260,GO:0043170,GO:0031974,GO:0070013,GO:0043233,GO:0019538,GO:0005634,GO:0005829,GO:0044464,GO:0044428,GO:0005623,GO:0031981,GO:0043234,GO:0044451,GO:0000989,GO:0000988,GO:0043412,GO:0070461,GO:0003712,GO:…	organelle,membrane-bounded organelle,cytoplasm,cytoplasmic part,intracellular part,intracellular,intracellular organelle,intracellular membrane-bounded organelle,intracellular organelle part,organelle part,metabolic process,macromolecular complex,organic substance metabolic process,catalytic activity,primary metabolic process,cellular metabolic process,cellular protein metabolic process,cellular …	--	--
ENSOCUT00000030486	ENSOCUG00000025795	CRBN	23.2421	21.8818	0.0870115	0.0059471	0.603327	Peptidase S16, lon N-terminal||PUA-like domain	GO:0043226,GO:0043227,GO:0005737,GO:0044424,GO:0005622,GO:0043229,GO:0043231,GO:0044446,GO:0044422,GO:0008152,GO:0032991,GO:0071704,GO:0044238,GO:0044237,GO:0044267,GO:0044260,GO:0043170,GO:0005730,GO:0031974,GO:0070013,GO:0043233,GO:0019538,GO:0009057,GO:0043228,GO:0043232,GO:0005634,GO:0044464,GO:0044428,GO:0005623,GO:0031981,GO:0044257,GO:0019941,GO:0030163,GO:0043632,GO:0051603,GO:0006511,GO:…	organelle,membrane-bounded organelle,cytoplasm,intracellular part,intracellular,intracellular organelle,intracellular membrane-bounded organelle,intracellular organelle part,organelle part,metabolic process,macromolecular complex,organic substance metabolic process,primary metabolic process,cellular metabolic process,cellular protein metabolic process,cellular macromolecule metabolic process,macr…	--	--
ENSOCUT00000028449	ENSOCUG00000008559	SYNJ2BP-COX16	19.0571	17.6305	0.112257	0.00600531	0.603327	PDZ domain	GO:0043226,GO:0043227,GO:0005737,GO:0044444,GO:0044424,GO:0005622,GO:0043229,GO:0043231,GO:0044446,GO:0044422,GO:0031090,GO:0005739,GO:0044429,GO:0044464,GO:0005623,GO:0031967,GO:0031975,GO:0031966,GO:0005740,GO:0005575,GO:0016020,GO:0044425,GO:0016021,GO:0031224	organelle,membrane-bounded organelle,cytoplasm,cytoplasmic part,intracellular part,intracellular,intracellular organelle,intracellular membrane-bounded organelle,intracellular organelle part,organelle part,organelle membrane,mitochondrion,mitochondrial part,cell part,cell,organelle envelope,envelope,mitochondrial membrane,mitochondrial envelope,cellular_component,membrane,membrane part,integral t…	--	--
ENSOCUT00000003870	ENSOCUG00000003872	-	680.758	547.282	0.314858	0.00608973	0.603327	Ribosomal protein L27e||KOW	GO:0043226,GO:0005737,GO:0044444,GO:0044424,GO:0005622,GO:0043229,GO:0008152,GO:0032991,GO:0030529,GO:0071704,GO:0044238,GO:0005840,GO:0044237,GO:0044267,GO:0044260,GO:0006412,GO:0043170,GO:0019538,GO:0003735,GO:0043228,GO:0043232,GO:0044464,GO:0005623,GO:0010467,GO:0005198,GO:0009059,GO:0034645,GO:0005575,GO:0009987,GO:1901576,GO:0008150,GO:0044249,GO:0009058,GO:0003674	organelle,cytoplasm,cytoplasmic part,intracellular part,intracellular,intracellular organelle,metabolic process,macromolecular complex,ribonucleoprotein complex,organic substance metabolic process,primary metabolic process,ribosome,cellular metabolic process,cellular protein metabolic process,cellular macromolecule metabolic process,translation,macromolecule metabolic process,protein metabolic pr…	mmu03010	Ribosome
ENSOCUT00000017918	ENSOCUG00000017917	EXOC1	33.1448	31.5737	0.0700629	0.00613124	0.603327	Exocyst complex, component 1/SEC3	GO:0005737,GO:0044444,GO:0044424,GO:0005622,GO:0032991,GO:0015031,GO:0045184,GO:0044464,GO:0071702,GO:0005623,GO:0051649,GO:0043234,GO:0008104,GO:0051641,GO:0044765,GO:0033036,GO:0006810,GO:0051234,GO:0050708,GO:0005575,GO:0009987,GO:0032940,GO:0051046,GO:0009306,GO:0008150,GO:0046903,GO:0051223,GO:0051179,GO:0070201,GO:0051047,GO:0032880,GO:0060341,GO:0016192,GO:0005938,GO:0000145,GO:0050714,GO:…	cytoplasm,cytoplasmic part,intracellular part,intracellular,macromolecular complex,protein transport,establishment of protein localization,cell part,organic substance transport,cell,establishment of localization in cell,protein complex,protein localization,cellular localization,single-organism transport,macromolecule localization,transport,establishment of localization,regulation of protein secre…	--	--
ENSOCUT00000025510	ENSOCUG00000007050	RBM39	106.775	102.289	0.0619302	0.00618874	0.603327	RNA recognition motif domain, eukaryote||RNA recognition motif domain||Splicing factor, RBM39-like	GO:0043226,GO:0043227,GO:0044424,GO:0005622,GO:0043229,GO:0043231,GO:0044446,GO:0044422,GO:0008152,GO:0071704,GO:0044238,GO:0044237,GO:0003723,GO:0044260,GO:0043170,GO:0031974,GO:0070013,GO:0043233,GO:0006397,GO:0043228,GO:0043232,GO:0005634,GO:0044464,GO:0044428,GO:0005623,GO:0016071,GO:0031981,GO:0006396,GO:0010467,GO:0044451,GO:0003676,GO:0005488,GO:0005654,GO:0016607,GO:0005575,GO:0009987,GO:…	organelle,membrane-bounded organelle,intracellular part,intracellular,intracellular organelle,intracellular membrane-bounded organelle,intracellular organelle part,organelle part,metabolic process,organic substance metabolic process,primary metabolic process,cellular metabolic process,RNA binding,cellular macromolecule metabolic process,macromolecule metabolic process,membrane-enclosed lumen,intr…	--	--
ENSOCUT00000017093	ENSOCUG00000017096	ZNF513	9.37959	8.11196	0.209475	0.00622662	0.603327	Zinc finger, C2H2||Zinc finger, C2H2-like	GO:0043227,GO:0043226,GO:0043231,GO:0044424,GO:0060041,GO:0003674,GO:0007423,GO:0005622,GO:0043229,GO:0005634,GO:0044767,GO:0005488,GO:0032502,GO:0048856,GO:0043010,GO:0007275,GO:0001654,GO:0008150,GO:0048731,GO:0003676,GO:0032501,GO:1901363,GO:0044707,GO:0097159,GO:0048513,GO:0001067,GO:0003677,GO:0005623,GO:0044464,GO:0044212,GO:0000975,GO:0005575,GO:0044699	membrane-bounded organelle,organelle,intracellular membrane-bounded organelle,intracellular part,retina development in camera-type eye,molecular_function,sensory organ development,intracellular,intracellular organelle,nucleus,single-organism developmental process,binding,developmental process,anatomical structure development,camera-type eye development,multicellular organismal development,eye dev…	--	--
ENSOCUT00000010998	ENSOCUG00000010999	LRRC57	14.1825	12.8968	0.137096	0.00628907	0.603327	Leucine-rich repeat, typical subtype||Leucine-rich repeat	GO:0043226,GO:0043227,GO:0031988,GO:0070062,GO:0043230,GO:0065010,GO:0031982,GO:0044421,GO:0005576,GO:0005575	organelle,membrane-bounded organelle,membrane-bounded vesicle,extracellular vesicular exosome,extracellular organelle,extracellular membrane-bounded organelle,vesicle,extracellular region part,extracellular region,cellular_component	--	--
ENSOCUT00000026935	ENSOCUG00000016800	CDC14A	8.52691	9.96515	-0.224869	0.00631004	0.603327	Protein-tyrosine phosphatase, receptor/non-receptor type||Dual specificity phosphatase, subgroup, catalytic domain||Dual specificity phosphatase, catalytic domain||Protein-tyrosine phosphatase-like||Protein-tyrosine/Dual specificity phosphatase||Protein-tyrosine phosphatase, catalytic	GO:0043226,GO:0043227,GO:0005737,GO:0044444,GO:0044424,GO:0005622,GO:0043229,GO:0043231,GO:0044446,GO:0044422,GO:0008152,GO:0071704,GO:0003824,GO:0044238,GO:0044237,GO:0044267,GO:0044260,GO:0043170,GO:0031974,GO:0070013,GO:0043233,GO:0019538,GO:0043228,GO:0043232,GO:0005634,GO:0005829,GO:0044464,GO:0044428,GO:0005623,GO:0016788,GO:0031981,GO:0044451,GO:0016787,GO:0043412,GO:0006464,GO:0036211,GO:…	organelle,membrane-bounded organelle,cytoplasm,cytoplasmic part,intracellular part,intracellular,intracellular organelle,intracellular membrane-bounded organelle,intracellular organelle part,organelle part,metabolic process,organic substance metabolic process,catalytic activity,primary metabolic process,cellular metabolic process,cellular protein metabolic process,cellular macromolecule metabolic…	mmu04110	Cell cycle
ENSOCUT00000024877	ENSOCUG00000023055	TXNDC5	26.4765	29.957	-0.178182	0.00640968	0.603327	Disulphide isomerase||Thioredoxin-like fold||Thioredoxin domain	GO:0043226,GO:0043227,GO:0005737,GO:0044444,GO:0044424,GO:0005622,GO:0043229,GO:0031988,GO:0070062,GO:0043230,GO:0065010,GO:0043231,GO:0031982,GO:0044446,GO:0044422,GO:0016853,GO:0003824,GO:0044421,GO:0005783,GO:0031974,GO:0070013,GO:0043233,GO:0005576,GO:0044464,GO:0005623,GO:0044432,GO:0045454,GO:0019725,GO:0005575,GO:0009987,GO:0008150,GO:0003674,GO:0042592,GO:0005788,GO:0065008,GO:0044699,GO:…	organelle,membrane-bounded organelle,cytoplasm,cytoplasmic part,intracellular part,intracellular,intracellular organelle,membrane-bounded vesicle,extracellular vesicular exosome,extracellular organelle,extracellular membrane-bounded organelle,intracellular membrane-bounded organelle,vesicle,intracellular organelle part,organelle part,isomerase activity,catalytic activity,extracellular region part…	mmu04141	Protein processing in endoplasmic reticulum
ENSOCUT00000013780	ENSOCUG00000013781	RSRC2	66.6376	62.4177	0.0943811	0.00656194	0.603327	-	GO:0003723,GO:0003676,GO:0005488,GO:1901363,GO:0097159,GO:0003674	RNA binding,nucleic acid binding,binding,heterocyclic compound binding,organic cyclic compound binding,molecular_function	--	--
ENSOCUT00000012684	ENSOCUG00000012668	RICTOR	26.1909	23.9049	0.131759	0.00657231	0.603327	Armadillo-type fold	GO:0044424,GO:0005622,GO:0008152,GO:0032991,GO:0071704,GO:0044238,GO:0044237,GO:0044267,GO:0044260,GO:0043170,GO:0019538,GO:0019899,GO:0044464,GO:0005623,GO:0010467,GO:0043234,GO:0009056,GO:0043412,GO:0005515,GO:0006464,GO:0036211,GO:1901575,GO:0031932,GO:0044248,GO:0005488,GO:0018193,GO:0006996,GO:0005575,GO:0009987,GO:0033135,GO:0044710,GO:0032008,GO:0008150,GO:0018209,GO:0006950,GO:0003674,GO:…	intracellular part,intracellular,metabolic process,macromolecular complex,organic substance metabolic process,primary metabolic process,cellular metabolic process,cellular protein metabolic process,cellular macromolecule metabolic process,macromolecule metabolic process,protein metabolic process,enzyme binding,cell part,cell,gene expression,protein complex,catabolic process,macromolecule modifica…	mmu04150	mTOR signaling pathway
ENSOCUT00000005909	ENSOCUG00000005911	COMMD10	7.73941	7.20014	0.104198	0.00682229	0.603327	HCaRG	--	--	--	--
ENSOCUT00000016991	ENSOCUG00000016995	-	49.9034	34.3763	0.537725	0.00712042	0.603327	Ribulose-phosphate binding barrel||Ribulose-phosphate 3-epimerase-like	GO:0003824,GO:0016857,GO:0016854,GO:0016853,GO:0044238,GO:0071704,GO:0008152,GO:0051186,GO:0019362,GO:0046496,GO:0072524,GO:0004750,GO:0044237,GO:0006733,GO:0003674,GO:0009056,GO:0006732,GO:0006007,GO:0019320,GO:0019318,GO:1901575,GO:0046365,GO:0005488,GO:0005996,GO:0006807,GO:0006006,GO:0044724,GO:0044710,GO:1901360,GO:0016052,GO:1901564,GO:0006725,GO:0034641,GO:0044723,GO:0046483,GO:0006098,GO:…	catalytic activity,racemase and epimerase activity, acting on carbohydrates and derivatives,racemase and epimerase activity,isomerase activity,primary metabolic process,organic substance metabolic process,metabolic process,cofactor metabolic process,pyridine nucleotide metabolic process,nicotinamide nucleotide metabolic process,pyridine-containing compound metabolic process,ribulose-phosphate 3-e…	mmu01100,mmu00030,mmu01230,mmu00040,mmu01200	Metabolic pathways,Pentose phosphate pathway,Biosynthesis of amino acids,Pentose and glucuronate interconversions,Carbon metabolism
ENSOCUT00000028389	ENSOCUG00000010293	FIG4	17.3754	16.5319	0.0717938	0.00713227	0.603327	SAC domain	GO:0043226,GO:0043227,GO:0005737,GO:0044444,GO:0044424,GO:0005622,GO:0043229,GO:0043231,GO:0044446,GO:0044422,GO:0008152,GO:0031090,GO:0071704,GO:0003824,GO:0044238,GO:0044237,GO:0044464,GO:0005623,GO:0016788,GO:0031642,GO:0006629,GO:0016787,GO:0044255,GO:0007626,GO:0007033,GO:0031645,GO:0031641,GO:0048523,GO:0006996,GO:0048878,GO:0042578,GO:0005575,GO:0009987,GO:0042552,GO:0044710,GO:0007272,GO:…	organelle,membrane-bounded organelle,cytoplasm,cytoplasmic part,intracellular part,intracellular,intracellular organelle,intracellular membrane-bounded organelle,intracellular organelle part,organelle part,metabolic process,organelle membrane,organic substance metabolic process,catalytic activity,primary metabolic process,cellular metabolic process,cell part,cell,hydrolase activity, acting on est…	--	--
ENSOCUT00000007982	ENSOCUG00000007984	PDCD2	15.0603	14.3079	0.0739341	0.0071389	0.603327	Zinc finger, MYND-type||Programmed cell death protein 2, C-terminal	GO:0043226,GO:0043227,GO:0005737,GO:0044424,GO:0005622,GO:0031988,GO:0070062,GO:0043230,GO:0065010,GO:0031982,GO:0008152,GO:0044421,GO:0005576,GO:0019899,GO:0044464,GO:0005623,GO:0005515,GO:0005488,GO:0012501,GO:0005575,GO:0009987,GO:0006915,GO:0008219,GO:0016265,GO:0008150,GO:1902035,GO:0006919,GO:0043281,GO:0003674,GO:0097202,GO:1902033,GO:2000116,GO:1901532,GO:0052548,GO:0043280,GO:0042981,GO:…	organelle,membrane-bounded organelle,cytoplasm,intracellular part,intracellular,membrane-bounded vesicle,extracellular vesicular exosome,extracellular organelle,extracellular membrane-bounded organelle,vesicle,metabolic process,extracellular region part,extracellular region,enzyme binding,cell part,cell,protein binding,binding,programmed cell death,cellular_component,cellular process,apoptotic pr…	--	--
ENSOCUT00000025109	ENSOCUG00000024652	-	9.02057	9.82141	-0.122712	0.00714782	0.603327	Zinc finger, C2CH-type	GO:0003676,GO:0005488,GO:1901363,GO:0097159,GO:0003674,GO:0003677	nucleic acid binding,binding,heterocyclic compound binding,organic cyclic compound binding,molecular_function,DNA binding	--	--
ENSOCUT00000014715	ENSOCUG00000014720	LYG1	4.57598	2.81481	0.701046	0.00717288	0.603327	Glycoside hydrolase, family 23||Lysozyme-like domain	GO:0003824,GO:0071704,GO:0008152,GO:0016787,GO:0044237,GO:0003674,GO:0009056,GO:0016998,GO:0044036,GO:0071554,GO:0004553,GO:1901575,GO:0071840,GO:0016798,GO:0006807,GO:0000270,GO:0009253,GO:0044260,GO:0009057,GO:1901564,GO:0043170,GO:0044248,GO:0003796,GO:1901136,GO:0008150,GO:1901135,GO:0006027,GO:0006026,GO:1901565,GO:0009987,GO:0030203,GO:0006022,GO:0044763,GO:0044699	catalytic activity,organic substance metabolic process,metabolic process,hydrolase activity,cellular metabolic process,molecular_function,catabolic process,cell wall macromolecule catabolic process,cell wall macromolecule metabolic process,cell wall organization or biogenesis,hydrolase activity, hydrolyzing O-glycosyl compounds,organic substance catabolic process,cellular component organization o…	--	--
ENSOCUT00000025822	ENSOCUG00000021292	-	202.6	170.107	0.252193	0.00770511	0.633089	Ribosomal protein L38e	GO:0043226,GO:0005737,GO:0044444,GO:0044424,GO:0005622,GO:0043229,GO:0008152,GO:0032991,GO:0030529,GO:0071704,GO:0044238,GO:0005840,GO:0044237,GO:0044267,GO:0044260,GO:0006412,GO:0043170,GO:0019538,GO:0003735,GO:0043228,GO:0043232,GO:0044464,GO:0005623,GO:0010467,GO:0033291,GO:0034463,GO:0070992,GO:0005198,GO:0042254,GO:0042255,GO:0009059,GO:0034645,GO:0000028,GO:0006996,GO:0005575,GO:0009987,GO:…	organelle,cytoplasm,cytoplasmic part,intracellular part,intracellular,intracellular organelle,metabolic process,macromolecular complex,ribonucleoprotein complex,organic substance metabolic process,primary metabolic process,ribosome,cellular metabolic process,cellular protein metabolic process,cellular macromolecule metabolic process,translation,macromolecule metabolic process,protein metabolic pr…	mmu03010	Ribosome
ENSOCUT00000029573	ENSOCUG00000027838	-	56.2745	51.0193	0.141439	0.00774755	0.633089	Fatty acid/sphingolipid desaturase||Fatty acid desaturase, type 1||Cytochrome b5-like heme/steroid binding domain	GO:0003824,GO:0044238,GO:0071704,GO:0006629,GO:0008152,GO:0003674,GO:0044710,GO:0008150,GO:0055114,GO:0016491,GO:0005575,GO:0016020,GO:0044425,GO:0016021,GO:0031224	catalytic activity,primary metabolic process,organic substance metabolic process,lipid metabolic process,metabolic process,molecular_function,single-organism metabolic process,biological_process,oxidation-reduction process,oxidoreductase activity,cellular_component,membrane,membrane part,integral to membrane,intrinsic to membrane	--	--
ENSOCUT00000006597	ENSOCUG00000006599	TAF10	36.1728	32.9817	0.13324	0.00788033	0.633089	Transcription initiation factor TFIID, 23-30kDa subunit	GO:0043226,GO:0043227,GO:0005737,GO:0044444,GO:0044424,GO:0005622,GO:0043229,GO:0043231,GO:0044446,GO:0044422,GO:0008152,GO:0032991,GO:0071704,GO:0003824,GO:0044238,GO:0044237,GO:0044267,GO:0044260,GO:0043170,GO:0031974,GO:0070013,GO:0043233,GO:0019538,GO:0019899,GO:0005634,GO:0044464,GO:0044428,GO:0005623,GO:0000428,GO:0030880,GO:0055029,GO:0031981,GO:0051427,GO:0005669,GO:0010467,GO:0035257,GO:…	organelle,membrane-bounded organelle,cytoplasm,cytoplasmic part,intracellular part,intracellular,intracellular organelle,intracellular membrane-bounded organelle,intracellular organelle part,organelle part,metabolic process,macromolecular complex,organic substance metabolic process,catalytic activity,primary metabolic process,cellular metabolic process,cellular protein metabolic process,cellular …	mmu03022,mmu05168	Basal transcription factors,Herpes simplex infection
ENSOCUT00000015339	ENSOCUG00000015340	-	27.0722	23.5793	0.19929	0.00795612	0.633089	Zinc finger, C2H2-like||Zinc finger, C2H2	GO:0003674,GO:0005488,GO:0003676,GO:1901363,GO:0097159	molecular_function,binding,nucleic acid binding,heterocyclic compound binding,organic cyclic compound binding	--	--
ENSOCUT00000017078	ENSOCUG00000017078	TBL1XR1	80.1964	73.9346	0.117288	0.00812583	0.633089	G-protein beta WD-40 repeat||WD40 repeat||WD40-repeat-containing domain||LIS1 homology motif	GO:0043226,GO:0043227,GO:0044424,GO:0005622,GO:0043229,GO:0043231,GO:0044446,GO:0044422,GO:0008152,GO:0032991,GO:0071704,GO:0044238,GO:0044237,GO:0044267,GO:0044260,GO:0043170,GO:0031974,GO:0070013,GO:0043233,GO:0019538,GO:0009057,GO:0043228,GO:0043232,GO:0005634,GO:0044464,GO:0044428,GO:0005623,GO:0031981,GO:0044257,GO:0019941,GO:0030163,GO:0043632,GO:0051603,GO:0006511,GO:0010467,GO:0044265,GO:…	organelle,membrane-bounded organelle,intracellular part,intracellular,intracellular organelle,intracellular membrane-bounded organelle,intracellular organelle part,organelle part,metabolic process,macromolecular complex,organic substance metabolic process,primary metabolic process,cellular metabolic process,cellular protein metabolic process,cellular macromolecule metabolic process,macromolecule …	mmu04310	Wnt signaling pathway
ENSOCUT00000008251	ENSOCUG00000008253	TFPI	9.84962	10.3596	-0.0728295	0.00816988	0.633089	Proteinase inhibitor I2, Kunitz metazoa	GO:0008152,GO:0044421,GO:0005576,GO:0044464,GO:0005623,GO:0005575,GO:0005615,GO:0008150,GO:0003674,GO:0052548,GO:0010951,GO:0052547,GO:0004867,GO:0009986,GO:0010466,GO:0004866,GO:0061135,GO:0030414,GO:0044092,GO:0004857,GO:0019222,GO:0043086,GO:0061134,GO:0030234,GO:0051346,GO:0065009,GO:0051336,GO:0050790,GO:0050789,GO:0065007	metabolic process,extracellular region part,extracellular region,cell part,cell,cellular_component,extracellular space,biological_process,molecular_function,regulation of endopeptidase activity,negative regulation of endopeptidase activity,regulation of peptidase activity,serine-type endopeptidase inhibitor activity,cell surface,negative regulation of peptidase activity,endopeptidase inhibitor ac…	mmu04610	Complement and coagulation cascades
ENSOCUT00000031623	ENSOCUG00000021716	-	26.6027	22.7559	0.225332	0.00824811	0.633089	Short-chain dehydrogenase/reductase SDR||Alcohol dehydrogenase, insect-type||Polyketide synthase, ketoreductase domain||2,3-dihydro-2,3-dihydroxybenzoate dehydrogenase||Glucose/ribitol dehydrogenase	GO:0043226,GO:0043227,GO:0005737,GO:0044444,GO:0044424,GO:0005622,GO:0043229,GO:0043231,GO:0008152,GO:0071704,GO:0003824,GO:0044238,GO:0044237,GO:0005739,GO:0044464,GO:0005623,GO:0016620,GO:0006629,GO:0016903,GO:0044255,GO:0055114,GO:0005777,GO:0042579,GO:0005575,GO:0009987,GO:0044710,GO:0008150,GO:0001758,GO:0016491,GO:0006081,GO:0003674,GO:0001523,GO:0016101,GO:0006721,GO:0042574,GO:0006720	organelle,membrane-bounded organelle,cytoplasm,cytoplasmic part,intracellular part,intracellular,intracellular organelle,intracellular membrane-bounded organelle,metabolic process,organic substance metabolic process,catalytic activity,primary metabolic process,cellular metabolic process,mitochondrion,cell part,cell,oxidoreductase activity, acting on the aldehyde or oxo group of donors, NAD or NAD…	mmu04146,mmu01100,mmu00830	Peroxisome,Metabolic pathways,Retinol metabolism
ENSOCUT00000010602	ENSOCUG00000010604	RCAN1	18.4007	19.3234	-0.0705844	0.00839898	0.633089	Calcipressin	GO:0005622,GO:0044464,GO:0005623,GO:0003676,GO:0005488,GO:0033173,GO:0005575,GO:0009987,GO:1901363,GO:0008150,GO:0097159,GO:0048016,GO:0003674,GO:0019722,GO:0035556,GO:0019932,GO:0044699,GO:0044763,GO:0050789,GO:0050794,GO:0065007,GO:0050896,GO:0051716,GO:0044700,GO:0023052,GO:0007154,GO:0007165	intracellular,cell part,cell,nucleic acid binding,binding,calcineurin-NFAT signaling cascade,cellular_component,cellular process,heterocyclic compound binding,biological_process,organic cyclic compound binding,inositol phosphate-mediated signaling,molecular_function,calcium-mediated signaling,intracellular signal transduction,second-messenger-mediated signaling,single-organism process,single-orga…	mmu04919,mmu04921	Thyroid hormone signaling pathway,Oxytocin signaling pathway
ENSOCUT00000012675	ENSOCUG00000012677	ENTPD1	7.73541	7.95841	-0.0410011	0.00840598	0.633089	Nucleoside phosphatase GDA1/CD39	GO:0043226,GO:0043227,GO:0031988,GO:0070062,GO:0043230,GO:0065010,GO:0031982,GO:0003824,GO:0044421,GO:0005576,GO:0016787,GO:0005575,GO:0003674,GO:0016020,GO:0044425,GO:0016021,GO:0031224	organelle,membrane-bounded organelle,membrane-bounded vesicle,extracellular vesicular exosome,extracellular organelle,extracellular membrane-bounded organelle,vesicle,catalytic activity,extracellular region part,extracellular region,hydrolase activity,cellular_component,molecular_function,membrane,membrane part,integral to membrane,intrinsic to membrane	mmu00240,mmu05169,mmu00230	Pyrimidine metabolism,Epstein-Barr virus infection,Purine metabolism
ENSOCUT00000006620	ENSOCUG00000006620	-	53.192	46.6942	0.187966	0.00855752	0.633089	Ribosomal protein L1-like||Ribosomal protein L1||Ribosomal protein L1/ribosomal biogenesis protein	GO:0043226,GO:0005737,GO:0044444,GO:0044424,GO:0005622,GO:0043229,GO:0044446,GO:0044422,GO:0015934,GO:0008152,GO:0032991,GO:0030529,GO:0044391,GO:0071704,GO:0044238,GO:0005840,GO:0044237,GO:0044267,GO:0003723,GO:0044260,GO:0006412,GO:0043170,GO:0019538,GO:0003735,GO:0043228,GO:0043232,GO:0044464,GO:0005623,GO:0010467,GO:0003676,GO:0005198,GO:0005488,GO:0009059,GO:0034645,GO:0005575,GO:0009987,GO:…	organelle,cytoplasm,cytoplasmic part,intracellular part,intracellular,intracellular organelle,intracellular organelle part,organelle part,large ribosomal subunit,metabolic process,macromolecular complex,ribonucleoprotein complex,ribosomal subunit,organic substance metabolic process,primary metabolic process,ribosome,cellular metabolic process,cellular protein metabolic process,RNA binding,cellula…	mmu03010	Ribosome
ENSOCUT00000026212	ENSOCUG00000023434	C6orf120	44.6124	39.1032	0.19016	0.00855854	0.633089	-	GO:0043226,GO:0043227,GO:0031988,GO:0070062,GO:0043230,GO:0065010,GO:0031982,GO:0044421,GO:0005576,GO:0005575	organelle,membrane-bounded organelle,membrane-bounded vesicle,extracellular vesicular exosome,extracellular organelle,extracellular membrane-bounded organelle,vesicle,extracellular region part,extracellular region,cellular_component	--	--
ENSOCUT00000024040	ENSOCUG00000024679	FKBP7	6.21754	5.90121	0.0753341	0.00868317	0.633089	Peptidyl-prolyl cis-trans isomerase, FKBP-type, domain||EF-hand domain	GO:0043226,GO:0043227,GO:0005737,GO:0044444,GO:0044424,GO:0005622,GO:0043229,GO:0043231,GO:0008152,GO:0016853,GO:0071704,GO:0003824,GO:0044238,GO:0044237,GO:0044267,GO:0005783,GO:0044260,GO:0043170,GO:0019538,GO:0000413,GO:0003755,GO:0016859,GO:0044464,GO:0005623,GO:0018208,GO:0043412,GO:0006464,GO:0036211,GO:0005488,GO:0018193,GO:0005575,GO:0009987,GO:0008150,GO:0003674,GO:0005509,GO:0046872,GO:…	organelle,membrane-bounded organelle,cytoplasm,cytoplasmic part,intracellular part,intracellular,intracellular organelle,intracellular membrane-bounded organelle,metabolic process,isomerase activity,organic substance metabolic process,catalytic activity,primary metabolic process,cellular metabolic process,cellular protein metabolic process,endoplasmic reticulum,cellular macromolecule metabolic pr…	--	--
ENSOCUT00000012798	ENSOCUG00000012796	PPT1	12.406	12.839	-0.0495015	0.00872843	0.633089	Palmitoyl protein thioesterase||Alpha/Beta hydrolase fold	GO:0043226,GO:0043227,GO:0005737,GO:0044444,GO:0044424,GO:0005622,GO:0043229,GO:0043231,GO:0008152,GO:0071704,GO:0003824,GO:0044421,GO:0044238,GO:0044237,GO:0044267,GO:0044260,GO:0043170,GO:0019538,GO:0005576,GO:0009057,GO:0044464,GO:0005623,GO:0016788,GO:0044257,GO:0030163,GO:0007040,GO:0051649,GO:0044265,GO:0000323,GO:0016787,GO:0007626,GO:0009056,GO:0005764,GO:0051641,GO:0005773,GO:0043412,GO:…	organelle,membrane-bounded organelle,cytoplasm,cytoplasmic part,intracellular part,intracellular,intracellular organelle,intracellular membrane-bounded organelle,metabolic process,organic substance metabolic process,catalytic activity,extracellular region part,primary metabolic process,cellular metabolic process,cellular protein metabolic process,cellular macromolecule metabolic process,macromole…	mmu04142,mmu01100,mmu00062,mmu01212	Lysosome,Metabolic pathways,Fatty acid elongation,Fatty acid metabolism
ENSOCUT00000025328	ENSOCUG00000010690	FAM126B	4.90653	4.31029	0.186919	0.00885124	0.633089	Hyccin	GO:0005622,GO:0005623,GO:0044464,GO:0005575	intracellular,cell,cell part,cellular_component	--	--
ENSOCUT00000013743	ENSOCUG00000013740	PGM2	115.603	116.213	-0.00759124	0.0088789	0.633089	Alpha-D-phosphohexomutase, alpha/beta/alpha domain II||Alpha-D-phosphohexomutase, alpha/beta/alpha domain I||Alpha-D-phosphohexomutase, C-terminal||Alpha-D-phosphohexomutase, alpha/beta/alpha I/II/III||Alpha-D-phosphohexomutase, alpha/beta/alpha domain III	GO:0043226,GO:0043227,GO:0031988,GO:0070062,GO:0043230,GO:0065010,GO:0031982,GO:0008152,GO:0016853,GO:0071704,GO:0003824,GO:0044421,GO:0044238,GO:0005576,GO:0008973,GO:0005488,GO:0004614,GO:0019318,GO:0005575,GO:0005996,GO:0008150,GO:0000287,GO:0006006,GO:0003674,GO:0044723,GO:0016868,GO:0005975,GO:0016866,GO:0046872,GO:0043169,GO:0043167	organelle,membrane-bounded organelle,membrane-bounded vesicle,extracellular vesicular exosome,extracellular organelle,extracellular membrane-bounded organelle,vesicle,metabolic process,isomerase activity,organic substance metabolic process,catalytic activity,extracellular region part,primary metabolic process,extracellular region,phosphopentomutase activity,binding,phosphoglucomutase activity,hex…	mmu01100,mmu00520,mmu00052,mmu00010,mmu00030,mmu00230,mmu00500	Metabolic pathways,Amino sugar and nucleotide sugar metabolism,Galactose metabolism,Glycolysis / Gluconeogenesis,Pentose phosphate pathway,Purine metabolism,Starch and sucrose metabolism
ENSOCUT00000017113	ENSOCUG00000017116	-	540.542	417.641	0.372143	0.00905242	0.633089	Keratin-associated protein, PMG type	--	--	--	--
ENSOCUT00000003583	ENSOCUG00000003582	USP5	35.6358	35.1434	0.0200733	0.00906245	0.633089	Ubiquitin-associated/translation elongation factor EF1B, N-terminal, eukaryote||Zinc finger, UBP-type||Peptidase C19, ubiquitin carboxyl-terminal hydrolase||UBA-like||Ubiquitin-associated domain/translation elongation factor EF-Ts, N-terminal||Ubiquitinyl hydrolase||Ubiquitin specific protease domain	GO:0008152,GO:0071704,GO:0003824,GO:0044238,GO:0044237,GO:0044267,GO:0044260,GO:0043170,GO:0019538,GO:0009057,GO:0044257,GO:0019941,GO:0030163,GO:0043632,GO:0051603,GO:0006511,GO:0044265,GO:0043161,GO:0070647,GO:0010498,GO:0016787,GO:0009056,GO:0032434,GO:0043412,GO:0005515,GO:0006464,GO:0036211,GO:1901575,GO:0061136,GO:0004843,GO:0044248,GO:0005488,GO:0019783,GO:0016579,GO:0042176,GO:0009987,GO:…	metabolic process,organic substance metabolic process,catalytic activity,primary metabolic process,cellular metabolic process,cellular protein metabolic process,cellular macromolecule metabolic process,macromolecule metabolic process,protein metabolic process,macromolecule catabolic process,cellular protein catabolic process,modification-dependent protein catabolic process,protein catabolic proce…	--	--
ENSOCUT00000003728	ENSOCUG00000003728	CPSF3	43.7833	39.7617	0.139002	0.00907173	0.633089	RNA-metabolising metallo-beta-lactamase||Beta-Casp domain||Beta-lactamase-like||Pre-mRNA 3'-end-processing endonuclease polyadenylation factor C-term	GO:0003824,GO:0043227,GO:0043226,GO:0044238,GO:0003723,GO:0071704,GO:0008152,GO:0016787,GO:0044422,GO:0044428,GO:0044446,GO:0008409,GO:0043231,GO:0044237,GO:0044424,GO:0003674,GO:0016788,GO:0005622,GO:0043229,GO:0005634,GO:0006398,GO:0010467,GO:0032991,GO:0005488,GO:0070013,GO:0043233,GO:0006807,GO:0031974,GO:0043234,GO:0044260,GO:0031981,GO:1901360,GO:0005847,GO:0006725,GO:0043170,GO:0034641,GO:…	catalytic activity,membrane-bounded organelle,organelle,primary metabolic process,RNA binding,organic substance metabolic process,metabolic process,hydrolase activity,organelle part,nuclear part,intracellular organelle part,5'-3' exonuclease activity,intracellular membrane-bounded organelle,cellular metabolic process,intracellular part,molecular_function,hydrolase activity, acting on ester bonds,…	mmu03015	mRNA surveillance pathway
ENSOCUT00000012051	ENSOCUG00000012053	PPIC	17.7574	18.6643	-0.0718623	0.00917825	0.633089	Cyclophilin-type peptidyl-prolyl cis-trans isomerase domain||Cyclophilin-like domain	GO:0043226,GO:0043227,GO:0031988,GO:0070062,GO:0043230,GO:0065010,GO:0031982,GO:0008152,GO:0016853,GO:0071704,GO:0003824,GO:0044421,GO:0044238,GO:0044237,GO:0044267,GO:0044260,GO:0043170,GO:0019538,GO:0005576,GO:0000413,GO:0003755,GO:0016859,GO:0018208,GO:0043412,GO:0006464,GO:0036211,GO:0006457,GO:0016018,GO:0005488,GO:0018193,GO:0005575,GO:0042277,GO:0009987,GO:0033218,GO:0008150,GO:0003674,GO:…	organelle,membrane-bounded organelle,membrane-bounded vesicle,extracellular vesicular exosome,extracellular organelle,extracellular membrane-bounded organelle,vesicle,metabolic process,isomerase activity,organic substance metabolic process,catalytic activity,extracellular region part,primary metabolic process,cellular metabolic process,cellular protein metabolic process,cellular macromolecule met…	--	--
ENSOCUT00000027485	ENSOCUG00000005959	ALOX12B	5.16694	5.94557	-0.202506	0.00926812	0.633089	Lipoxygenase, mammalian||Lipoxygenase, C-terminal||Lipase/lipooxygenase, PLAT/LH2||PLAT/LH2 domain	GO:0008152,GO:0071704,GO:0003824,GO:0044238,GO:0044237,GO:0044267,GO:0044260,GO:0006643,GO:0043170,GO:0019538,GO:0006665,GO:0006672,GO:0010467,GO:0046467,GO:0006629,GO:0030148,GO:0044255,GO:0043412,GO:0044765,GO:0006464,GO:0036211,GO:0055114,GO:1990136,GO:0006810,GO:0005488,GO:0051234,GO:0009059,GO:0034645,GO:0048878,GO:0046513,GO:0004052,GO:0009987,GO:0033561,GO:0051046,GO:0044710,GO:1901576,GO:…	metabolic process,organic substance metabolic process,catalytic activity,primary metabolic process,cellular metabolic process,cellular protein metabolic process,cellular macromolecule metabolic process,membrane lipid metabolic process,macromolecule metabolic process,protein metabolic process,sphingolipid metabolic process,ceramide metabolic process,gene expression,membrane lipid biosynthetic proc…	mmu01100,mmu04726,mmu00590	Metabolic pathways,Serotonergic synapse,Arachidonic acid metabolism
ENSOCUT00000010181	ENSOCUG00000010178	IMMT	40.4716	38.1516	0.0851662	0.00936476	0.633089	Mitochondrial inner membrane protein Mitofilin	GO:0043227,GO:0043226,GO:0003723,GO:0044444,GO:0044422,GO:0042407,GO:0044446,GO:0043231,GO:0007007,GO:0005737,GO:0031090,GO:0044424,GO:0003674,GO:0005622,GO:0043229,GO:0005488,GO:0071840,GO:0043209,GO:0016043,GO:0019866,GO:0005739,GO:0007006,GO:0008150,GO:0005743,GO:0051560,GO:0003676,GO:0016044,GO:0050801,GO:0009987,GO:0031967,GO:0031975,GO:0006873,GO:0061024,GO:0031966,GO:0055082,GO:0019725,GO:…	membrane-bounded organelle,organelle,RNA binding,cytoplasmic part,organelle part,cristae formation,intracellular organelle part,intracellular membrane-bounded organelle,inner mitochondrial membrane organization,cytoplasm,organelle membrane,intracellular part,molecular_function,intracellular,intracellular organelle,binding,cellular component organization or biogenesis,myelin sheath,cellular compon…	--	--
ENSOCUT00000003769	ENSOCUG00000003770	MED6	33.3396	32.2379	0.0484782	0.00937004	0.633089	Mediator complex, subunit Med6, metazoa/plant||Mediator complex, subunit Med6	GO:0043226,GO:0043227,GO:0044424,GO:0005622,GO:0043229,GO:0043231,GO:0044446,GO:0044422,GO:0008152,GO:0032991,GO:0071704,GO:0044238,GO:0044237,GO:0044260,GO:0043170,GO:0031974,GO:0070013,GO:0043233,GO:0005634,GO:0044464,GO:0044428,GO:0005623,GO:0031981,GO:0010467,GO:0043234,GO:0044451,GO:0003676,GO:0000989,GO:0000988,GO:0003712,GO:0005488,GO:0005654,GO:0009059,GO:0048523,GO:0034645,GO:0005575,GO:…	organelle,membrane-bounded organelle,intracellular part,intracellular,intracellular organelle,intracellular membrane-bounded organelle,intracellular organelle part,organelle part,metabolic process,macromolecular complex,organic substance metabolic process,primary metabolic process,cellular metabolic process,cellular macromolecule metabolic process,macromolecule metabolic process,membrane-enclosed…	--	--
ENSOCUT00000010654	ENSOCUG00000010653	CLK1	188.997	185.854	0.0241961	0.00946111	0.633089	Serine-threonine/tyrosine-protein kinase catalytic domain||Serine/threonine/dual specificity protein kinase, catalytic domain||Protein kinase domain||Protein kinase-like domain||Tyrosine-protein kinase, catalytic domain	GO:0043226,GO:0043227,GO:0044424,GO:0005622,GO:0043229,GO:0043231,GO:0008152,GO:0071704,GO:0003824,GO:0044238,GO:0044237,GO:0044267,GO:0044260,GO:0043170,GO:0019538,GO:0005634,GO:0044464,GO:0005623,GO:0006396,GO:0010467,GO:0043412,GO:0006464,GO:0036211,GO:0018107,GO:0018210,GO:0005488,GO:0018193,GO:0005575,GO:0009987,GO:0008380,GO:0016740,GO:1901363,GO:0008150,GO:0097159,GO:0018209,GO:0016772,GO:…	organelle,membrane-bounded organelle,intracellular part,intracellular,intracellular organelle,intracellular membrane-bounded organelle,metabolic process,organic substance metabolic process,catalytic activity,primary metabolic process,cellular metabolic process,cellular protein metabolic process,cellular macromolecule metabolic process,macromolecule metabolic process,protein metabolic process,nucl…	mmu05134	Legionellosis
ENSOCUT00000011060	ENSOCUG00000014015	MMP15	9.15061	7.90397	0.211291	0.00954316	0.633089	Peptidase M10A||U6 snRNA phosphodiesterase Usb1||Peptidase M10, metallopeptidase||Peptidase, metallopeptidase||Hemopexin-like domain||Hemopexin-like repeats||RNA ligase/cyclic nucleotide phosphodiesterase||Peptidoglycan binding-like||Peptidase M10A, matrix metallopeptidase, C-terminal	GO:0043226,GO:0043227,GO:0044424,GO:0005622,GO:0043229,GO:0043231,GO:0008152,GO:0071704,GO:0003824,GO:0044238,GO:0031123,GO:0044237,GO:0044260,GO:0043170,GO:0019538,GO:0006397,GO:0005634,GO:0044464,GO:0005623,GO:0016788,GO:0016071,GO:0006396,GO:0010467,GO:0004518,GO:0016787,GO:0090305,GO:0001706,GO:0034477,GO:0005488,GO:0034472,GO:0007492,GO:0035987,GO:0005575,GO:0009987,GO:0008380,GO:0001704,GO:…	organelle,membrane-bounded organelle,intracellular part,intracellular,intracellular organelle,intracellular membrane-bounded organelle,metabolic process,organic substance metabolic process,catalytic activity,primary metabolic process,RNA 3'-end processing,cellular metabolic process,cellular macromolecule metabolic process,macromolecule metabolic process,protein metabolic process,mRNA processing,n…	--	--
ENSOCUT00000002753	ENSOCUG00000002752	S100A1	4.57398	3.88024	0.237302	0.00958347	0.633089	EF-hand domain||S100/CaBP-9k-type, calcium binding, subdomain	GO:0043226,GO:0043227,GO:0005737,GO:0044444,GO:0044424,GO:0005622,GO:0043229,GO:0043231,GO:0005783,GO:0019899,GO:0005634,GO:0044464,GO:0005623,GO:0042802,GO:0021762,GO:0021539,GO:0005515,GO:0005488,GO:0005575,GO:0008150,GO:0016529,GO:0003674,GO:0051117,GO:0021536,GO:0016528,GO:0044548,GO:0046983,GO:0048856,GO:0032502,GO:0044767,GO:0008016,GO:0044057,GO:0042803,GO:0030900,GO:0060047,GO:0003015,GO:…	organelle,membrane-bounded organelle,cytoplasm,cytoplasmic part,intracellular part,intracellular,intracellular organelle,intracellular membrane-bounded organelle,endoplasmic reticulum,enzyme binding,nucleus,cell part,cell,identical protein binding,substantia nigra development,subthalamus development,protein binding,binding,cellular_component,biological_process,sarcoplasmic reticulum,molecular_fun…	--	--
ENSOCUT00000004064	ENSOCUG00000004065	-	610.905	521.506	0.228267	0.00963702	0.633089	Ribosomal protein L1/ribosomal biogenesis protein||Ribosomal protein L1||Ribosomal protein L1-like	GO:0043226,GO:0005737,GO:0044444,GO:0044424,GO:0005622,GO:0043229,GO:0044446,GO:0044422,GO:0015934,GO:0008152,GO:0032991,GO:0030529,GO:0044391,GO:0071704,GO:0044238,GO:0005840,GO:0044237,GO:0044267,GO:0003723,GO:0044260,GO:0006412,GO:0043170,GO:0019538,GO:0003735,GO:0043228,GO:0043232,GO:0044464,GO:0005623,GO:0010467,GO:0003676,GO:0005198,GO:0005488,GO:0009059,GO:0034645,GO:0005575,GO:0009987,GO:…	organelle,cytoplasm,cytoplasmic part,intracellular part,intracellular,intracellular organelle,intracellular organelle part,organelle part,large ribosomal subunit,metabolic process,macromolecular complex,ribonucleoprotein complex,ribosomal subunit,organic substance metabolic process,primary metabolic process,ribosome,cellular metabolic process,cellular protein metabolic process,RNA binding,cellula…	mmu03010	Ribosome
ENSOCUT00000004835	ENSOCUG00000004831	DIP2A	14.0321	15.5126	-0.144713	0.0103271	0.644524	AMP-dependent synthetase/ligase||DMAP1-binding	GO:0008152,GO:0071704,GO:0003824,GO:0043170,GO:0044464,GO:0005623,GO:0010467,GO:0012501,GO:0005575,GO:0009987,GO:0006915,GO:0008219,GO:0016265,GO:0008150,GO:0009892,GO:0048519,GO:0003674,GO:0010605,GO:0010629,GO:0042981,GO:0043067,GO:0009986,GO:0060255,GO:0010941,GO:0010468,GO:0019222,GO:0044699,GO:0044763,GO:0050789,GO:0050794,GO:0065007	metabolic process,organic substance metabolic process,catalytic activity,macromolecule metabolic process,cell part,cell,gene expression,programmed cell death,cellular_component,cellular process,apoptotic process,cell death,death,biological_process,negative regulation of metabolic process,negative regulation of biological process,molecular_function,negative regulation of macromolecule metabolic pr…	--	--
ENSOCUT00000010212	ENSOCUG00000023327	-	380.818	344.312	0.145387	0.0104496	0.644524	Ribosomal protein L39e domain||Ribosomal protein L39e	GO:0043226,GO:0005737,GO:0044444,GO:0044424,GO:0005622,GO:0043229,GO:0008152,GO:0032991,GO:0030529,GO:0071704,GO:0044238,GO:0005840,GO:0044237,GO:0044267,GO:0044260,GO:0006412,GO:0043170,GO:0019538,GO:0003735,GO:0043228,GO:0043232,GO:0044464,GO:0005623,GO:0010467,GO:0005198,GO:0009059,GO:0034645,GO:0005575,GO:0009987,GO:1901576,GO:0008150,GO:0044249,GO:0009058,GO:0003674	organelle,cytoplasm,cytoplasmic part,intracellular part,intracellular,intracellular organelle,metabolic process,macromolecular complex,ribonucleoprotein complex,organic substance metabolic process,primary metabolic process,ribosome,cellular metabolic process,cellular protein metabolic process,cellular macromolecule metabolic process,translation,macromolecule metabolic process,protein metabolic pr…	mmu03010	Ribosome
ENSOCUT00000021931	ENSOCUG00000026810	-	333.85	184.933	0.852199	0.0105273	0.644524	Histone H2B||Histone-fold||Transcription factor CBF/NF-Y/archaeal histone||Histone core	GO:0043227,GO:0043226,GO:0044422,GO:0044446,GO:0043231,GO:0044424,GO:0003674,GO:0005515,GO:0005622,GO:0043229,GO:0005634,GO:0032991,GO:0005488,GO:0000785,GO:0043228,GO:0043232,GO:0046982,GO:0005694,GO:0044427,GO:0003676,GO:0046983,GO:0000786,GO:1901363,GO:0097159,GO:0032993,GO:0003677,GO:0005623,GO:0044464,GO:0005575	membrane-bounded organelle,organelle,organelle part,intracellular organelle part,intracellular membrane-bounded organelle,intracellular part,molecular_function,protein binding,intracellular,intracellular organelle,nucleus,macromolecular complex,binding,chromatin,non-membrane-bounded organelle,intracellular non-membrane-bounded organelle,protein heterodimerization activity,chromosome,chromosomal p…	mmu05322,mmu05034,mmu05203	Systemic lupus erythematosus,Alcoholism,Viral carcinogenesis
ENSOCUT00000028537	ENSOCUG00000024676	-	47.5837	33.5994	0.502033	0.0107638	0.644524	Ribosomal protein L22/L17, eukaryotic/archaeal||Ribosomal protein L22/L17	GO:0043226,GO:0005737,GO:0044444,GO:0044424,GO:0005622,GO:0043229,GO:0044446,GO:0044422,GO:0015934,GO:0008152,GO:0032991,GO:0030529,GO:0044391,GO:0071704,GO:0044238,GO:0005840,GO:0044237,GO:0044267,GO:0044260,GO:0006412,GO:0043170,GO:0019538,GO:0003735,GO:0043228,GO:0043232,GO:0044464,GO:0005623,GO:0010467,GO:0005198,GO:0009059,GO:0034645,GO:0005575,GO:0009987,GO:1901576,GO:0008150,GO:0044249,GO:…	organelle,cytoplasm,cytoplasmic part,intracellular part,intracellular,intracellular organelle,intracellular organelle part,organelle part,large ribosomal subunit,metabolic process,macromolecular complex,ribonucleoprotein complex,ribosomal subunit,organic substance metabolic process,primary metabolic process,ribosome,cellular metabolic process,cellular protein metabolic process,cellular macromolec…	--	--
ENSOCUT00000002014	ENSOCUG00000002014	PON2	40.5073	39.5089	0.0360032	0.010976	0.644524	SMP-30/Gluconolactonase/LRE-like region||Paraoxonase2||Arylesterase	GO:0008152,GO:0003824,GO:0044237,GO:0005576,GO:0044464,GO:0005623,GO:0016788,GO:0042802,GO:0016787,GO:0009056,GO:0005515,GO:0044248,GO:0005488,GO:0005575,GO:0009987,GO:0008150,GO:0004064,GO:0003674,GO:0052689,GO:0006725,GO:0019439,GO:0016020,GO:0071944,GO:0005886	metabolic process,catalytic activity,cellular metabolic process,extracellular region,cell part,cell,hydrolase activity, acting on ester bonds,identical protein binding,hydrolase activity,catabolic process,protein binding,cellular catabolic process,binding,cellular_component,cellular process,biological_process,arylesterase activity,molecular_function,carboxylic ester hydrolase activity,cellular ar…	mmu01100	Metabolic pathways
ENSOCUT00000005373	ENSOCUG00000005373	-	15.5826	13.9846	0.156101	0.0110107	0.644524	Major facilitator superfamily||Tetracycline resistance protein, TetA/multidrug resistance protein MdtG||Major facilitator superfamily domain	GO:0044765,GO:0006810,GO:0051234,GO:0005575,GO:0009987,GO:0008150,GO:0051179,GO:0003674,GO:0055085,GO:0005215,GO:0044699,GO:0016020,GO:0044763,GO:0044425,GO:0016021,GO:0031224	single-organism transport,transport,establishment of localization,cellular_component,cellular process,biological_process,localization,molecular_function,transmembrane transport,transporter activity,single-organism process,membrane,single-organism cellular process,membrane part,integral to membrane,intrinsic to membrane	--	--
ENSOCUT00000013527	ENSOCUG00000013527	ABHD2	47.45	48.8017	-0.0405224	0.0112589	0.644524	AB-hydrolase YheT, putative||Alpha/Beta hydrolase fold||Alpha/beta hydrolase fold-1	GO:0043226,GO:0043227,GO:0005737,GO:0044444,GO:0044424,GO:0005622,GO:0043229,GO:0031988,GO:0043231,GO:0031982,GO:0008152,GO:0071704,GO:0003824,GO:0044238,GO:0044237,GO:0044464,GO:0005623,GO:0016788,GO:0051649,GO:0006629,GO:0016787,GO:0044255,GO:0009056,GO:0051641,GO:0044765,GO:1901575,GO:0006810,GO:0044248,GO:0005488,GO:0051234,GO:0042562,GO:0048523,GO:0005575,GO:0009987,GO:0032940,GO:0006639,GO:…	organelle,membrane-bounded organelle,cytoplasm,cytoplasmic part,intracellular part,intracellular,intracellular organelle,membrane-bounded vesicle,intracellular membrane-bounded organelle,vesicle,metabolic process,organic substance metabolic process,catalytic activity,primary metabolic process,cellular metabolic process,cell part,cell,hydrolase activity, acting on ester bonds,establishment of loca…	--	--
ENSOCUT00000001185	ENSOCUG00000001802	COPZ2	5.42503	5.68619	-0.0678309	0.0113059	0.644524	AP complex, mu/sigma subunit||Longin-like domain	GO:0043226,GO:0043227,GO:0005737,GO:0044444,GO:0044424,GO:0005622,GO:0043229,GO:0031988,GO:0043231,GO:0031982,GO:0044446,GO:0044422,GO:0032991,GO:0031090,GO:0015031,GO:0012505,GO:0045184,GO:0044464,GO:0071702,GO:0005623,GO:0043234,GO:0012506,GO:0008104,GO:0030120,GO:0030662,GO:0033036,GO:0006810,GO:0051234,GO:0000139,GO:0005575,GO:0008150,GO:0030659,GO:0044431,GO:0044433,GO:0016023,GO:0051179,GO:…	organelle,membrane-bounded organelle,cytoplasm,cytoplasmic part,intracellular part,intracellular,intracellular organelle,membrane-bounded vesicle,intracellular membrane-bounded organelle,vesicle,intracellular organelle part,organelle part,macromolecular complex,organelle membrane,protein transport,endomembrane system,establishment of protein localization,cell part,organic substance transport,cell…	--	--
ENSOCUT00000010088	ENSOCUG00000010089	-	564.429	460.997	0.292035	0.011625	0.644524	Ribosomal protein L5 eukaryotic/L18 archaeal||Ribosomal protein L18/L5	GO:0043226,GO:0005737,GO:0044444,GO:0044424,GO:0005622,GO:0043229,GO:0008152,GO:0032991,GO:0030529,GO:0071704,GO:0044238,GO:0005840,GO:0044237,GO:0044267,GO:0003723,GO:0044260,GO:0006412,GO:0043170,GO:0019538,GO:0003735,GO:0043228,GO:0043232,GO:0044464,GO:0005623,GO:0010467,GO:0003676,GO:0005198,GO:0005488,GO:0009059,GO:0034645,GO:0005575,GO:0009987,GO:1901576,GO:1901363,GO:0008150,GO:0097159,GO:…	organelle,cytoplasm,cytoplasmic part,intracellular part,intracellular,intracellular organelle,metabolic process,macromolecular complex,ribonucleoprotein complex,organic substance metabolic process,primary metabolic process,ribosome,cellular metabolic process,cellular protein metabolic process,RNA binding,cellular macromolecule metabolic process,translation,macromolecule metabolic process,protein …	mmu03010	Ribosome
ENSOCUT00000026665	ENSOCUG00000005341	HEXB	54.4298	50.5043	0.10799	0.011638	0.644524	Glycoside hydrolase family 20, catalytic core||Beta-hexosaminidase||Chitobiase/beta-hexosaminidase domain 2-like||Glycoside hydrolase superfamily||Beta-hexosaminidase, bacteial type, N-terminal	GO:0043226,GO:0043227,GO:0005737,GO:0044444,GO:0044424,GO:0005622,GO:0043229,GO:0031988,GO:0070062,GO:0043230,GO:0065010,GO:0043231,GO:0031982,GO:0008152,GO:0071704,GO:0003824,GO:0044421,GO:0044238,GO:0016798,GO:0044237,GO:0044267,GO:0004553,GO:0044260,GO:0006643,GO:0043170,GO:0019538,GO:0019377,GO:0005576,GO:0015929,GO:0006665,GO:0044464,GO:0005623,GO:0007619,GO:0046466,GO:0007040,GO:0046479,GO:…	organelle,membrane-bounded organelle,cytoplasm,cytoplasmic part,intracellular part,intracellular,intracellular organelle,membrane-bounded vesicle,extracellular vesicular exosome,extracellular organelle,extracellular membrane-bounded organelle,intracellular membrane-bounded organelle,vesicle,metabolic process,organic substance metabolic process,catalytic activity,extracellular region part,primary …	mmu04142,mmu01100,mmu00511,mmu00520,mmu00603,mmu00531,mmu00604	Lysosome,Metabolic pathways,Other glycan degradation,Amino sugar and nucleotide sugar metabolism,Glycosphingolipid biosynthesis - globo series,Glycosaminoglycan degradation,Glycosphingolipid biosynthesis - ganglio series
ENSOCUT00000005090	ENSOCUG00000005091	SERPINB9	41.8054	34.2922	0.285811	0.0116521	0.644524	Serpin domain||Serpin B9/maspin	GO:0043226,GO:0043227,GO:0005737,GO:0044444,GO:0044424,GO:0005622,GO:0043229,GO:0031988,GO:0070062,GO:0043230,GO:0065010,GO:0043231,GO:0031982,GO:0008152,GO:0071704,GO:0044421,GO:0043170,GO:0005576,GO:0019899,GO:0005634,GO:0005829,GO:0044464,GO:0005623,GO:0010467,GO:0005515,GO:0042270,GO:0005488,GO:0033668,GO:0052041,GO:0052490,GO:0048523,GO:0002020,GO:0012501,GO:0005575,GO:0044531,GO:0044532,GO:…	organelle,membrane-bounded organelle,cytoplasm,cytoplasmic part,intracellular part,intracellular,intracellular organelle,membrane-bounded vesicle,extracellular vesicular exosome,extracellular organelle,extracellular membrane-bounded organelle,intracellular membrane-bounded organelle,vesicle,metabolic process,organic substance metabolic process,extracellular region part,macromolecule metabolic pro…	mmu05146	Amoebiasis
ENSOCUT00000028517	ENSOCUG00000002950	JPT1	11.5287	11.4086	0.0151075	0.0119264	0.644524	-	GO:0043226,GO:0043227,GO:0044424,GO:0005622,GO:0043229,GO:0043231,GO:0044446,GO:0044422,GO:0031090,GO:0005730,GO:0031974,GO:0070013,GO:0043233,GO:0012505,GO:0043228,GO:0043232,GO:0005634,GO:0044464,GO:0044428,GO:0005623,GO:0031967,GO:0031975,GO:0031981,GO:0005635,GO:0005575,GO:0031965,GO:0016020	organelle,membrane-bounded organelle,intracellular part,intracellular,intracellular organelle,intracellular membrane-bounded organelle,intracellular organelle part,organelle part,organelle membrane,nucleolus,membrane-enclosed lumen,intracellular organelle lumen,organelle lumen,endomembrane system,non-membrane-bounded organelle,intracellular non-membrane-bounded organelle,nucleus,cell part,nuclear…	--	--
ENSOCUT00000005195	ENSOCUG00000005195	RSBN1L	21.9581	21.446	0.0340435	0.0121984	0.644524	-	GO:0043226,GO:0043227,GO:0044424,GO:0005622,GO:0043229,GO:0043231,GO:0005634,GO:0044464,GO:0005623,GO:0005575	organelle,membrane-bounded organelle,intracellular part,intracellular,intracellular organelle,intracellular membrane-bounded organelle,nucleus,cell part,cell,cellular_component	--	--
ENSOCUT00000005342	ENSOCUG00000005341	HEXB	74.0119	61.8364	0.259301	0.0124813	0.644524	Glycoside hydrolase family 20, catalytic core||Beta-hexosaminidase||Chitobiase/beta-hexosaminidase domain 2-like||Glycoside hydrolase superfamily||Beta-hexosaminidase, bacteial type, N-terminal	GO:0043226,GO:0043227,GO:0005737,GO:0044444,GO:0044424,GO:0005622,GO:0043229,GO:0031988,GO:0070062,GO:0043230,GO:0065010,GO:0043231,GO:0031982,GO:0008152,GO:0071704,GO:0003824,GO:0044421,GO:0044238,GO:0016798,GO:0044237,GO:0044267,GO:0004553,GO:0044260,GO:0006643,GO:0043170,GO:0019538,GO:0019377,GO:0005576,GO:0015929,GO:0006665,GO:0044464,GO:0005623,GO:0007619,GO:0046466,GO:0007040,GO:0046479,GO:…	organelle,membrane-bounded organelle,cytoplasm,cytoplasmic part,intracellular part,intracellular,intracellular organelle,membrane-bounded vesicle,extracellular vesicular exosome,extracellular organelle,extracellular membrane-bounded organelle,intracellular membrane-bounded organelle,vesicle,metabolic process,organic substance metabolic process,catalytic activity,extracellular region part,primary …	mmu04142,mmu01100,mmu00511,mmu00520,mmu00603,mmu00531,mmu00604	Lysosome,Metabolic pathways,Other glycan degradation,Amino sugar and nucleotide sugar metabolism,Glycosphingolipid biosynthesis - globo series,Glycosaminoglycan degradation,Glycosphingolipid biosynthesis - ganglio series
ENSOCUT00000015183	ENSOCUG00000015173	ZC3H13	18.5119	20.4837	-0.146027	0.0126284	0.644524	Zinc finger, CCCH-type	GO:0043226,GO:0043227,GO:0044424,GO:0005622,GO:0043229,GO:0043231,GO:0044446,GO:0044422,GO:0003723,GO:0031974,GO:0070013,GO:0043233,GO:0005634,GO:0044464,GO:0044428,GO:0005623,GO:0031981,GO:0044451,GO:0003676,GO:0005488,GO:0005654,GO:0016607,GO:0005575,GO:1901363,GO:0097159,GO:0003674,GO:0016604,GO:0046872,GO:0043169,GO:0043167	organelle,membrane-bounded organelle,intracellular part,intracellular,intracellular organelle,intracellular membrane-bounded organelle,intracellular organelle part,organelle part,RNA binding,membrane-enclosed lumen,intracellular organelle lumen,organelle lumen,nucleus,cell part,nuclear part,cell,nuclear lumen,nucleoplasm part,nucleic acid binding,binding,nucleoplasm,nuclear speck,cellular_compone…	--	--
ENSOCUT00000014087	ENSOCUG00000014090	ARL8B	59.5831	61.2308	-0.0393532	0.0127249	0.644524	Guanine nucleotide binding protein (G-protein), alpha subunit||Elongation factor, GTP-binding domain||Small GTP-binding protein domain||Small GTPase superfamily, ARF/SAR type||Gtr1/RagA G protein||Small GTPase superfamily, Rab type||Mitochondrial Rho-like||Small GTPase superfamily, SAR1-type||Small GTPase superfamily, ARF type||Small GTPase superfamily||P-loop containing nucleoside triphosphate h…	GO:0043226,GO:0043227,GO:0005737,GO:0044444,GO:0044424,GO:0005622,GO:0043229,GO:0031988,GO:0070062,GO:0043230,GO:0065010,GO:0043231,GO:0031982,GO:0044446,GO:0044422,GO:0032991,GO:0031090,GO:0044421,GO:0005576,GO:0043228,GO:0043232,GO:0044464,GO:0005623,GO:0043234,GO:0000323,GO:0005764,GO:0051641,GO:0005773,GO:0005515,GO:0032418,GO:0005488,GO:0043014,GO:0005575,GO:0019003,GO:0009987,GO:1901363,GO:…	organelle,membrane-bounded organelle,cytoplasm,cytoplasmic part,intracellular part,intracellular,intracellular organelle,membrane-bounded vesicle,extracellular vesicular exosome,extracellular organelle,extracellular membrane-bounded organelle,intracellular membrane-bounded organelle,vesicle,intracellular organelle part,organelle part,macromolecular complex,organelle membrane,extracellular region …	--	--
ENSOCUT00000012086	ENSOCUG00000012089	C7orf25	12.4725	11.8616	0.072461	0.0128812	0.644524	Protein of unknown function DUF1308	--	--	--	--
ENSOCUT00000008052	ENSOCUG00000008055	MCEE	13.4107	12.9258	0.0531311	0.0131814	0.644524	Glyoxalase/fosfomycin resistance/dioxygenase domain||Glyoxalase/Bleomycin resistance protein/Dihydroxybiphenyl dioxygenase||Methylmalonyl-CoA epimerase	GO:0043226,GO:0043227,GO:0005737,GO:0044444,GO:0044424,GO:0005622,GO:0043229,GO:0043231,GO:0008152,GO:0016853,GO:0071704,GO:0003824,GO:0044238,GO:0044237,GO:0016854,GO:0005739,GO:0044464,GO:0005623,GO:0015936,GO:0006732,GO:0033865,GO:0033875,GO:0034032,GO:0051186,GO:0004493,GO:0046491,GO:0005575,GO:0009987,GO:0044710,GO:0008150,GO:0003674,GO:0006793,GO:1901564,GO:0006807,GO:0019637,GO:0006796,GO:…	organelle,membrane-bounded organelle,cytoplasm,cytoplasmic part,intracellular part,intracellular,intracellular organelle,intracellular membrane-bounded organelle,metabolic process,isomerase activity,organic substance metabolic process,catalytic activity,primary metabolic process,cellular metabolic process,racemase and epimerase activity,mitochondrion,cell part,cell,coenzyme A metabolic process,co…	mmu01100,mmu00280,mmu01200,mmu00630,mmu00640	Metabolic pathways,Valine, leucine and isoleucine degradation,Carbon metabolism,Glyoxylate and dicarboxylate metabolism,Propanoate metabolism
ENSOCUT00000015797	ENSOCUG00000015795	LDAH	40.0776	31.2392	0.359437	0.0132026	0.644524	Alpha/Beta hydrolase fold||Protein of unknown function DUF2305	--	--	--	--
ENSOCUT00000000919	ENSOCUG00000000920	-	11.5469	9.08839	0.345413	0.0132101	0.644524	Zinc finger, HIT-type	--	--	--	--
ENSOCUT00000024412	ENSOCUG00000024324	GNG12	48.8554	43.4578	0.168901	0.0135235	0.644524	G-protein, gamma subunit||G-protein gamma-like domain	GO:0043226,GO:0043227,GO:0044424,GO:0005622,GO:0031988,GO:0070062,GO:0043230,GO:0065010,GO:0031982,GO:0032991,GO:0044421,GO:0005576,GO:0044464,GO:0005623,GO:0043234,GO:0005515,GO:0005488,GO:0005575,GO:0009987,GO:0008150,GO:0003674,GO:0009898,GO:0019897,GO:0019904,GO:0031234,GO:0019898,GO:0005834,GO:0030165,GO:0044459,GO:0044699,GO:0016020,GO:0044763,GO:0050789,GO:0050794,GO:0065007,GO:0050896,GO:…	organelle,membrane-bounded organelle,intracellular part,intracellular,membrane-bounded vesicle,extracellular vesicular exosome,extracellular organelle,extracellular membrane-bounded organelle,vesicle,macromolecular complex,extracellular region part,extracellular region,cell part,cell,protein complex,protein binding,binding,cellular_component,cellular process,biological_process,molecular_function,…	mmu05034,mmu04010,mmu04727,mmu05032,mmu04723,mmu04810,mmu04724,mmu04726,mmu04713,mmu04014,mmu04725,mmu04728,mmu04151,mmu04062	Alcoholism,MAPK signaling pathway,GABAergic synapse,Morphine addiction,Retrograde endocannabinoid signaling,Regulation of actin cytoskeleton,Glutamatergic synapse,Serotonergic synapse,Circadian entrainment,Ras signaling pathway,Cholinergic synapse,Dopaminergic synapse,PI3K-Akt signaling pathway,Chemokine signaling pathway
ENSOCUT00000027573	ENSOCUG00000025512	SPINK8	9.66866	8.01299	0.270975	0.013574	0.644524	Kazal domain	--	--	--	--
ENSOCUT00000009691	ENSOCUG00000009687	MCCC2	20.0393	17.158	0.223949	0.0136978	0.644524	ClpP/crotonase-like domain||Carboxyl transferase||Acetyl-coenzyme A carboxyltransferase, N-terminal||Acetyl-coenzyme A carboxyltransferase, C-terminal	GO:0043226,GO:0043227,GO:0005737,GO:0044444,GO:0044424,GO:0005622,GO:0043229,GO:0043231,GO:0044446,GO:0044422,GO:0003824,GO:0031974,GO:0070013,GO:0043233,GO:0005739,GO:0044429,GO:0044464,GO:0005623,GO:0005759,GO:0004485,GO:0005575,GO:0016421,GO:0016874,GO:0016885,GO:0003674	organelle,membrane-bounded organelle,cytoplasm,cytoplasmic part,intracellular part,intracellular,intracellular organelle,intracellular membrane-bounded organelle,intracellular organelle part,organelle part,catalytic activity,membrane-enclosed lumen,intracellular organelle lumen,organelle lumen,mitochondrion,mitochondrial part,cell part,cell,mitochondrial matrix,methylcrotonoyl-CoA carboxylase act…	mmu01100,mmu00280	Metabolic pathways,Valine, leucine and isoleucine degradation
ENSOCUT00000013390	ENSOCUG00000013394	KERA	2.90677	2.681	0.116646	0.0137631	0.644524	Leucine-rich repeat||Leucine-rich repeat, typical subtype||Leucine-rich repeat-containing N-terminal	GO:0061303,GO:0008150,GO:0048856,GO:0032502,GO:0007423,GO:0044767,GO:0043010,GO:0007275,GO:0001654,GO:0048731,GO:0048513,GO:0044699,GO:0032501,GO:0044707	cornea development in camera-type eye,biological_process,anatomical structure development,developmental process,sensory organ development,single-organism developmental process,camera-type eye development,multicellular organismal development,eye development,system development,organ development,single-organism process,multicellular organismal process,single-multicellular organism process	--	--
ENSOCUT00000015389	ENSOCUG00000015379	SMYD2	15.6332	14.2721	0.131413	0.0137905	0.644524	SET domain||Zinc finger, MYND-type	GO:0043226,GO:0043227,GO:0005737,GO:0044444,GO:0044424,GO:0005622,GO:0043229,GO:0043231,GO:0008152,GO:0071704,GO:0003824,GO:0044238,GO:0044237,GO:0044267,GO:0044260,GO:0043170,GO:0019538,GO:0019899,GO:0005634,GO:0005829,GO:0044464,GO:0005623,GO:0010467,GO:0070063,GO:0043412,GO:0043516,GO:0005515,GO:0006464,GO:0036211,GO:0001098,GO:0001099,GO:0006974,GO:0005488,GO:0072331,GO:0033554,GO:0018193,GO:…	organelle,membrane-bounded organelle,cytoplasm,cytoplasmic part,intracellular part,intracellular,intracellular organelle,intracellular membrane-bounded organelle,metabolic process,organic substance metabolic process,catalytic activity,primary metabolic process,cellular metabolic process,cellular protein metabolic process,cellular macromolecule metabolic process,macromolecule metabolic process,pro…	--	--
ENSOCUT00000012571	ENSOCUG00000012575	PTAR1	15.7813	15.0789	0.0656847	0.0138193	0.644524	Protein prenyltransferase, alpha subunit	GO:0008152,GO:0071704,GO:0003824,GO:0044238,GO:0044237,GO:0044267,GO:0044260,GO:0043170,GO:0019538,GO:0043412,GO:0006464,GO:0036211,GO:0009987,GO:0016740,GO:0008150,GO:0016765,GO:0003674,GO:0008318,GO:0018342,GO:0097354,GO:0004659	metabolic process,organic substance metabolic process,catalytic activity,primary metabolic process,cellular metabolic process,cellular protein metabolic process,cellular macromolecule metabolic process,macromolecule metabolic process,protein metabolic process,macromolecule modification,cellular protein modification process,protein modification process,cellular process,transferase activity,biologi…	--	--
ENSOCUT00000026817	ENSOCUG00000026228	KCTD11	21.865	17.4352	0.326625	0.0140552	0.644524	BTB/POZ fold||Potassium channel tetramerisation-type BTB domain	GO:0007406,GO:0051259,GO:2000178,GO:2000647,GO:0005737,GO:0044424,GO:0003674,GO:0005515,GO:0051260,GO:0005622,GO:0023057,GO:0010648,GO:0044767,GO:0072089,GO:0048468,GO:0072091,GO:0005488,GO:0071840,GO:0009968,GO:0048523,GO:0032502,GO:0042802,GO:0023051,GO:0010646,GO:0007405,GO:0048856,GO:0071822,GO:0009966,GO:0048519,GO:0065003,GO:0006461,GO:0070271,GO:0016043,GO:0043933,GO:0007275,GO:0008589,GO:…	negative regulation of neuroblast proliferation,protein oligomerization,negative regulation of neural precursor cell proliferation,negative regulation of stem cell proliferation,cytoplasm,intracellular part,molecular_function,protein binding,protein homooligomerization,intracellular,negative regulation of signaling,negative regulation of cell communication,single-organism developmental process,st…	--	--
ENSOCUT00000023439	ENSOCUG00000023483	CSNK2B	41.6424	38.334	0.119428	0.0140831	0.644524	Casein kinase II, regulatory subunit	GO:0003824,GO:0043227,GO:0070062,GO:0043230,GO:0065010,GO:0044421,GO:0031982,GO:0005576,GO:0031988,GO:0043226,GO:0044238,GO:0071704,GO:0008152,GO:0044422,GO:0044428,GO:0035295,GO:0044446,GO:0032268,GO:0043231,GO:0051246,GO:0005737,GO:0045859,GO:0044237,GO:0060429,GO:0043412,GO:0044424,GO:0003674,GO:0005515,GO:0044267,GO:0043549,GO:0005956,GO:0070887,GO:0005622,GO:0043229,GO:0005634,GO:0019538,GO:…	catalytic activity,membrane-bounded organelle,extracellular vesicular exosome,extracellular organelle,extracellular membrane-bounded organelle,extracellular region part,vesicle,extracellular region,membrane-bounded vesicle,organelle,primary metabolic process,organic substance metabolic process,metabolic process,organelle part,nuclear part,tube development,intracellular organelle part,regulation o…	mmu04530,mmu04520,mmu04310,mmu03008,mmu04064,mmu05168,mmu05169,mmu05162	Tight junction,Adherens junction,Wnt signaling pathway,Ribosome biogenesis in eukaryotes,NF-kappa B signaling pathway,Herpes simplex infection,Epstein-Barr virus infection,Measles
ENSOCUT00000005326	ENSOCUG00000005327	-	16.6032	17.4653	-0.0730271	0.0141568	0.644524	Phox/Bem1p	GO:0043226,GO:0043227,GO:0005737,GO:0044444,GO:0044424,GO:0005622,GO:0043229,GO:0043231,GO:0044446,GO:0044422,GO:0031090,GO:0012505,GO:0044464,GO:0005623,GO:0042802,GO:0051649,GO:0016482,GO:0048193,GO:0051641,GO:0005515,GO:0044765,GO:0090114,GO:0046907,GO:0006888,GO:0006810,GO:0005488,GO:0051234,GO:0006996,GO:0000139,GO:0005575,GO:0009987,GO:0008150,GO:0044431,GO:0006900,GO:0051179,GO:0003674,GO:…	organelle,membrane-bounded organelle,cytoplasm,cytoplasmic part,intracellular part,intracellular,intracellular organelle,intracellular membrane-bounded organelle,intracellular organelle part,organelle part,organelle membrane,endomembrane system,cell part,cell,identical protein binding,establishment of localization in cell,cytoplasmic transport,Golgi vesicle transport,cellular localization,protein…	mmu05216,mmu05200	Thyroid cancer,Pathways in cancer
ENSOCUT00000006883	ENSOCUG00000006883	WDR70	19.1733	17.372	0.14234	0.0143611	0.644524	WD40-repeat-containing domain||G-protein beta WD-40 repeat||WD40 repeat	GO:0019899,GO:0005515,GO:0005488,GO:0003674	enzyme binding,protein binding,binding,molecular_function	--	--
ENSOCUT00000004786	ENSOCUG00000004788	ARL4D	10.1819	10.8708	-0.0944461	0.0145183	0.644524	Small GTPase superfamily, Ras type||Signal recognition particle receptor, beta subunit||Small GTP-binding protein domain||Elongation factor, GTP-binding domain||Small GTPase superfamily, ARF/SAR type||Small GTPase superfamily, Rab type||Gtr1/RagA G protein||Mitochondrial Rho-like||Small GTPase superfamily, SAR1-type||Small GTPase superfamily, ARF type||Small GTPase superfamily||P-loop containing …	GO:0043226,GO:0043227,GO:0005737,GO:0044424,GO:0005622,GO:0043229,GO:0043231,GO:0005634,GO:0044464,GO:0005623,GO:0005488,GO:0005575,GO:0009987,GO:1901363,GO:0008150,GO:0097159,GO:0003674,GO:0035556,GO:0007264,GO:0005525,GO:0032561,GO:0019001,GO:0032555,GO:0017076,GO:0032553,GO:0035639,GO:0032550,GO:0001883,GO:0032549,GO:0000166,GO:1901265,GO:0001882,GO:0036094,GO:0043168,GO:0043167,GO:0044699,GO:…	organelle,membrane-bounded organelle,cytoplasm,intracellular part,intracellular,intracellular organelle,intracellular membrane-bounded organelle,nucleus,cell part,cell,binding,cellular_component,cellular process,heterocyclic compound binding,biological_process,organic cyclic compound binding,molecular_function,intracellular signal transduction,small GTPase mediated signal transduction,GTP binding…	--	--
ENSOCUT00000020991	ENSOCUG00000024282	PLEKHB2	6.88671	6.01511	0.195225	0.0145429	0.644524	Pleckstrin homology domain	--	--	--	--
ENSOCUT00000021429	ENSOCUG00000025059	-	8.79453	7.64522	0.202049	0.0145994	0.644524	SMAD/FHA domain||Histidine triad (HIT) protein||HIT-like domain	GO:0003824,GO:0044238,GO:0071704,GO:0008152,GO:0016787,GO:0008409,GO:0044237,GO:0003674,GO:0016788,GO:0033699,GO:0005488,GO:0006807,GO:0044260,GO:0035312,GO:1901360,GO:0006725,GO:0043170,GO:0034641,GO:0033554,GO:0046483,GO:0004527,GO:0004529,GO:0016895,GO:0006139,GO:0008150,GO:0003676,GO:0009987,GO:0090304,GO:0016796,GO:0006950,GO:0004536,GO:0004518,GO:1901363,GO:0097159,GO:0090305,GO:0003677,GO:…	catalytic activity,primary metabolic process,organic substance metabolic process,metabolic process,hydrolase activity,5'-3' exonuclease activity,cellular metabolic process,molecular_function,hydrolase activity, acting on ester bonds,DNA 5'-adenosine monophosphate hydrolase activity,binding,nitrogen compound metabolic process,cellular macromolecule metabolic process,5'-3' exodeoxyribonuclease acti…	--	--
ENSOCUT00000000600	ENSOCUG00000029569	KRT17	1613.99	1441.33	0.163235	0.0146939	0.644524	Keratin, type I||Intermediate filament protein||Prefoldin	GO:0043227,GO:0070062,GO:0043230,GO:0065010,GO:0044421,GO:0043589,GO:0031982,GO:0005576,GO:0031988,GO:0043226,GO:0044238,GO:0071704,GO:0008152,GO:0044422,GO:0044446,GO:0032268,GO:0051246,GO:0032395,GO:0005737,GO:0044237,GO:0006417,GO:0060429,GO:0010608,GO:0044424,GO:0003674,GO:0005515,GO:0044267,GO:0005622,GO:0043229,GO:0019538,GO:0044767,GO:0043588,GO:0010467,GO:0032991,GO:0005488,GO:0071840,GO:…	membrane-bounded organelle,extracellular vesicular exosome,extracellular organelle,extracellular membrane-bounded organelle,extracellular region part,skin morphogenesis,vesicle,extracellular region,membrane-bounded vesicle,organelle,primary metabolic process,organic substance metabolic process,metabolic process,organelle part,intracellular organelle part,regulation of cellular protein metabolic p…	--	--
ENSOCUT00000022992	ENSOCUG00000017600	PGAP2	25.1323	23.654	0.0874582	0.0147124	0.644524	Frag1/DRAM/Sfk1	GO:0043226,GO:0043227,GO:0044424,GO:0005622,GO:0043229,GO:0043231,GO:0005634,GO:0044464,GO:0005623,GO:0006974,GO:0008630,GO:0072331,GO:0033554,GO:0042771,GO:0072332,GO:0048523,GO:0012501,GO:0042770,GO:0097193,GO:0005575,GO:0080135,GO:0009987,GO:2001243,GO:0006915,GO:0008219,GO:0016265,GO:2001020,GO:0008150,GO:1902230,GO:0048519,GO:0006950,GO:1902229,GO:2001242,GO:0080134,GO:2001021,GO:0042981,GO:…	organelle,membrane-bounded organelle,intracellular part,intracellular,intracellular organelle,intracellular membrane-bounded organelle,nucleus,cell part,cell,response to DNA damage stimulus,intrinsic apoptotic signaling pathway in response to DNA damage,signal transduction by p53 class mediator,cellular response to stress,intrinsic apoptotic signaling pathway in response to DNA damage by p53 clas…	--	--
ENSOCUT00000034044	ENSOCUG00000029321	MPV17	3.64518	3.19036	0.192271	0.0151869	0.644524	Mpv17/PMP22	GO:0043226,GO:0043227,GO:0005737,GO:0044444,GO:0044424,GO:0005622,GO:0043229,GO:0043231,GO:0044446,GO:0044422,GO:0031090,GO:0005739,GO:0044429,GO:0044464,GO:0005623,GO:0031967,GO:0031975,GO:0031966,GO:0005743,GO:0005740,GO:0019866,GO:0007005,GO:0006996,GO:0005575,GO:0009987,GO:0008150,GO:0042592,GO:0071840,GO:0016043,GO:0000002,GO:0065008,GO:0044699,GO:0016020,GO:0044763,GO:0065007,GO:0044425,GO:…	organelle,membrane-bounded organelle,cytoplasm,cytoplasmic part,intracellular part,intracellular,intracellular organelle,intracellular membrane-bounded organelle,intracellular organelle part,organelle part,organelle membrane,mitochondrion,mitochondrial part,cell part,cell,organelle envelope,envelope,mitochondrial membrane,mitochondrial inner membrane,mitochondrial envelope,organelle inner membran…	mmu04146	Peroxisome
ENSOCUT00000014922	ENSOCUG00000014926	-	34.8131	28.94	0.266567	0.0157083	0.644524	EF-hand domain	GO:0003674,GO:0005488,GO:0005509,GO:0046872,GO:0043169,GO:0043167	molecular_function,binding,calcium ion binding,metal ion binding,cation binding,ion binding	--	--
ENSOCUT00000022841	ENSOCUG00000024879	-	16.4578	14.4703	0.185674	0.0160197	0.644524	--	--	--	--	--
ENSOCUT00000012878	ENSOCUG00000012875	HSPA14	54.402	48.2222	0.173962	0.0161015	0.644524	Heat shock protein 70kD, peptide-binding domain||Cell shape determining protein MreB/Mrl||Heat shock protein 70 family	GO:0043226,GO:0005737,GO:0044444,GO:0044424,GO:0005622,GO:0043229,GO:0032991,GO:0030529,GO:0005840,GO:0043228,GO:0043232,GO:0005829,GO:0044464,GO:0005623,GO:0005488,GO:0005575,GO:1901363,GO:0097159,GO:0003674,GO:0032559,GO:0030554,GO:0032555,GO:0005524,GO:0017076,GO:0032553,GO:0035639,GO:0032550,GO:0001883,GO:0032549,GO:0000166,GO:1901265,GO:0001882,GO:0036094,GO:0043168,GO:0043167,GO:0016020	organelle,cytoplasm,cytoplasmic part,intracellular part,intracellular,intracellular organelle,macromolecular complex,ribonucleoprotein complex,ribosome,non-membrane-bounded organelle,intracellular non-membrane-bounded organelle,cytosol,cell part,cell,binding,cellular_component,heterocyclic compound binding,organic cyclic compound binding,molecular_function,adenyl ribonucleotide binding,adenyl nuc…	--	--
ENSOCUT00000030428	ENSOCUG00000003593	ACSL5	28.3831	21.1214	0.426324	0.0161089	0.644524	AMP-dependent synthetase/ligase	GO:0003824,GO:0043227,GO:0043226,GO:0008152,GO:0044444,GO:0044422,GO:0044428,GO:0005730,GO:0044446,GO:0043231,GO:0005737,GO:0031090,GO:0044424,GO:0003674,GO:0005622,GO:0043229,GO:0005634,GO:0070013,GO:0043233,GO:0031974,GO:0031981,GO:0043228,GO:0043232,GO:0019866,GO:0005739,GO:0008150,GO:0005743,GO:0031967,GO:0031975,GO:0031966,GO:0005740,GO:0005623,GO:0044464,GO:0044429,GO:0005575,GO:0016020,GO:…	catalytic activity,membrane-bounded organelle,organelle,metabolic process,cytoplasmic part,organelle part,nuclear part,nucleolus,intracellular organelle part,intracellular membrane-bounded organelle,cytoplasm,organelle membrane,intracellular part,molecular_function,intracellular,intracellular organelle,nucleus,intracellular organelle lumen,organelle lumen,membrane-enclosed lumen,nuclear lumen,non…	mmu01100,mmu00061,mmu04146,mmu00071,mmu01212,mmu04920,mmu03320	Metabolic pathways,Fatty acid biosynthesis,Peroxisome,Fatty acid degradation,Fatty acid metabolism,Adipocytokine signaling pathway,PPAR signaling pathway
ENSOCUT00000012486	ENSOCUG00000012487	LIPK	20.8334	17.8352	0.224166	0.0162133	0.644524	Alpha/Beta hydrolase fold||Alpha/beta hydrolase fold-1||Partial AB-hydrolase lipase domain	GO:0003824,GO:0044238,GO:0071704,GO:0006629,GO:0008152,GO:0016787,GO:0003674,GO:0016788,GO:0009056,GO:1901575,GO:0016042,GO:0044710,GO:0008150	catalytic activity,primary metabolic process,organic substance metabolic process,lipid metabolic process,metabolic process,hydrolase activity,molecular_function,hydrolase activity, acting on ester bonds,catabolic process,organic substance catabolic process,lipid catabolic process,single-organism metabolic process,biological_process	--	--
ENSOCUT00000027637	ENSOCUG00000027315	HIST2H3D	550.715	441.356	0.319363	0.0163426	0.644524	Histone core||Histone H3/CENP-A||Histone-fold	GO:0043226,GO:0043227,GO:0044424,GO:0005622,GO:0043229,GO:0031988,GO:0070062,GO:0043230,GO:0065010,GO:0043231,GO:0031982,GO:0044446,GO:0044422,GO:0008152,GO:0032991,GO:0071704,GO:0044421,GO:0044238,GO:0044237,GO:0044260,GO:0043170,GO:0005576,GO:0043228,GO:0043232,GO:0005634,GO:0044464,GO:0005623,GO:0010467,GO:0005694,GO:0044427,GO:0003676,GO:0005515,GO:0005488,GO:0009059,GO:0048523,GO:0031324,GO:…	organelle,membrane-bounded organelle,intracellular part,intracellular,intracellular organelle,membrane-bounded vesicle,extracellular vesicular exosome,extracellular organelle,extracellular membrane-bounded organelle,intracellular membrane-bounded organelle,vesicle,intracellular organelle part,organelle part,metabolic process,macromolecular complex,organic substance metabolic process,extracellular…	mmu05202,mmu05322,mmu05034	Transcriptional misregulation in cancer,Systemic lupus erythematosus,Alcoholism
ENSOCUT00000012567	ENSOCUG00000012571	COA4	19.1702	14.7593	0.377235	0.0163601	0.644524	-	--	--	--	--
ENSOCUT00000002214	ENSOCUG00000002215	BEX5	3.79188	2.67206	0.50496	0.0164621	0.644524	Transcription elongation factor A-like/Brain expressed X-linked-like||Brain-expressed X-linked protein	GO:0043226,GO:0043227,GO:0031988,GO:0070062,GO:0043230,GO:0065010,GO:0031982,GO:0044421,GO:0005576,GO:0005575	organelle,membrane-bounded organelle,membrane-bounded vesicle,extracellular vesicular exosome,extracellular organelle,extracellular membrane-bounded organelle,vesicle,extracellular region part,extracellular region,cellular_component	--	--
ENSOCUT00000004829	ENSOCUG00000004826	SLC40A1	178.274	156.979	0.183524	0.0164721	0.644524	Major facilitator superfamily domain||Ferroporti-1	GO:0043226,GO:0043227,GO:0005737,GO:0044444,GO:0044424,GO:0005622,GO:0043229,GO:0031988,GO:0043231,GO:0031982,GO:0044446,GO:0044422,GO:0008152,GO:0071704,GO:0044238,GO:0044237,GO:0044260,GO:0043170,GO:0031974,GO:0070013,GO:0043233,GO:0005634,GO:0005829,GO:0044464,GO:0044428,GO:0005623,GO:0046915,GO:0031981,GO:0010467,GO:0019725,GO:0044765,GO:0060345,GO:0046916,GO:0006810,GO:0005488,GO:0034395,GO:…	organelle,membrane-bounded organelle,cytoplasm,cytoplasmic part,intracellular part,intracellular,intracellular organelle,membrane-bounded vesicle,intracellular membrane-bounded organelle,vesicle,intracellular organelle part,organelle part,metabolic process,organic substance metabolic process,primary metabolic process,cellular metabolic process,cellular macromolecule metabolic process,macromolecul…	mmu04978	Mineral absorption
ENSOCUT00000003102	ENSOCUG00000003103	-	52.3229	45.1646	0.21225	0.0165234	0.644524	Immunoglobulin V-set domain||Immunoglobulin-like domain||Immunoglobulin subtype 2||Immunoglobulin I-set||Immunoglobulin subtype	GO:0005575,GO:0016020,GO:0044425,GO:0016021,GO:0031224	cellular_component,membrane,membrane part,integral to membrane,intrinsic to membrane	mmu05416	Viral myocarditis
ENSOCUT00000002768	ENSOCUG00000002768	MGEA5	45.7838	48.7279	-0.0899109	0.0167009	0.644524	Acyl-CoA N-acyltransferase||Glycoside hydrolase superfamily||Beta-N-acetylglucosaminidase	GO:0005737,GO:0044444,GO:0044424,GO:0005622,GO:0008152,GO:0071704,GO:0003824,GO:0044238,GO:0016798,GO:0044237,GO:0044267,GO:0004553,GO:0044260,GO:0006517,GO:0043170,GO:0019538,GO:0015929,GO:0005829,GO:0044464,GO:0005623,GO:0004563,GO:0016787,GO:0043412,GO:0006464,GO:0036211,GO:0016231,GO:0005575,GO:0009987,GO:0008150,GO:0003674,GO:0006044,GO:1901071,GO:0006040,GO:1901135,GO:0016020	cytoplasm,cytoplasmic part,intracellular part,intracellular,metabolic process,organic substance metabolic process,catalytic activity,primary metabolic process,hydrolase activity, acting on glycosyl bonds,cellular metabolic process,cellular protein metabolic process,hydrolase activity, hydrolyzing O-glycosyl compounds,cellular macromolecule metabolic process,protein deglycosylation,macromolecule m…	--	--
ENSOCUT00000008385	ENSOCUG00000008382	CDC23	25.2973	22.9752	0.138908	0.0167155	0.644524	Transposase InsH, N-terminal||Tetratricopeptide TPR1||Tetratricopeptide repeat-containing domain||Cdc23||Tetratricopeptide repeat	GO:0043226,GO:0043227,GO:0044424,GO:0005622,GO:0043229,GO:0043231,GO:0044446,GO:0044422,GO:0008152,GO:0032991,GO:0071704,GO:0044238,GO:0044237,GO:0044267,GO:0044260,GO:0043170,GO:0019538,GO:0005634,GO:0044464,GO:0044428,GO:0005623,GO:0051649,GO:0043234,GO:0070647,GO:0051641,GO:0043412,GO:0006464,GO:0036211,GO:0032446,GO:0016567,GO:0051234,GO:0030071,GO:0007091,GO:1902099,GO:0000209,GO:0044784,GO:…	organelle,membrane-bounded organelle,intracellular part,intracellular,intracellular organelle,intracellular membrane-bounded organelle,intracellular organelle part,organelle part,metabolic process,macromolecular complex,organic substance metabolic process,primary metabolic process,cellular metabolic process,cellular protein metabolic process,cellular macromolecule metabolic process,macromolecule …	mmu04120,mmu04110,mmu05166,mmu04114,mmu04914	Ubiquitin mediated proteolysis,Cell cycle,HTLV-I infection,Oocyte meiosis,Progesterone-mediated oocyte maturation
ENSOCUT00000009243	ENSOCUG00000009243	FAM20B	15.8537	15.0116	0.0787459	0.0169686	0.644524	Domain of unknown function DUF1193	GO:0003824,GO:0043227,GO:0044421,GO:0005576,GO:0043226,GO:0005615,GO:0044444,GO:0044422,GO:0044428,GO:0044446,GO:0043231,GO:0005737,GO:0044424,GO:0003674,GO:0005622,GO:0043229,GO:0005794,GO:0005634,GO:0070013,GO:0043233,GO:0031974,GO:0031981,GO:0016740,GO:0005654,GO:0016772,GO:0005623,GO:0044464,GO:0005575,GO:0016773	catalytic activity,membrane-bounded organelle,extracellular region part,extracellular region,organelle,extracellular space,cytoplasmic part,organelle part,nuclear part,intracellular organelle part,intracellular membrane-bounded organelle,cytoplasm,intracellular part,molecular_function,intracellular,intracellular organelle,Golgi apparatus,nucleus,intracellular organelle lumen,organelle lumen,membr…	--	--
ENSOCUT00000026502	ENSOCUG00000026252	ATP6V1G1	337.501	285.21	0.242869	0.0171122	0.644524	Vacuolar (H+)-ATPase G subunit||F-type ATP synthase subunit B-like, membrane domain	GO:0043226,GO:0043227,GO:0005737,GO:0044444,GO:0044424,GO:0005622,GO:0043229,GO:0031988,GO:0070062,GO:0043230,GO:0065010,GO:0043231,GO:0031982,GO:0044446,GO:0044422,GO:0032991,GO:0031090,GO:0003824,GO:0044421,GO:0005576,GO:0019899,GO:0005829,GO:0044464,GO:0005623,GO:0043234,GO:0000323,GO:0016787,GO:0019725,GO:0005764,GO:0005773,GO:0005515,GO:0044765,GO:0046916,GO:0006810,GO:0005488,GO:0051234,GO:…	organelle,membrane-bounded organelle,cytoplasm,cytoplasmic part,intracellular part,intracellular,intracellular organelle,membrane-bounded vesicle,extracellular vesicular exosome,extracellular organelle,extracellular membrane-bounded organelle,intracellular membrane-bounded organelle,vesicle,intracellular organelle part,organelle part,macromolecular complex,organelle membrane,catalytic activity,ex…	mmu01100,mmu00190,mmu04966,mmu04721,mmu04145,mmu05323	Metabolic pathways,Oxidative phosphorylation,Collecting duct acid secretion,Synaptic vesicle cycle,Phagosome,Rheumatoid arthritis
ENSOCUT00000000632	ENSOCUG00000000632	CLDN23	14.7707	11.4797	0.363661	0.0171213	0.644524	PMP-22/EMP/MP20/Claudin superfamily||Claudin	GO:0044464,GO:0005623,GO:0005198,GO:0005575,GO:0003674,GO:0005923,GO:0070160,GO:0043296,GO:0030054,GO:0005911,GO:0016020,GO:0044425,GO:0071944,GO:0005886,GO:0016021,GO:0031224	cell part,cell,structural molecule activity,cellular_component,molecular_function,tight junction,occluding junction,apical junction complex,cell junction,cell-cell junction,membrane,membrane part,cell periphery,plasma membrane,integral to membrane,intrinsic to membrane	mmu04530,mmu04670,mmu04514,mmu05160	Tight junction,Leukocyte transendothelial migration,Cell adhesion molecules (CAMs),Hepatitis C
ENSOCUT00000005459	ENSOCUG00000005461	PPM1B	49.8929	50.58	-0.0197342	0.0171694	0.644524	Protein serine/threonine phosphatase 2C, C-terminal||Protein phosphatase 2C (PP2C)-like domain	GO:0043226,GO:0043227,GO:0005737,GO:0044444,GO:0044424,GO:0005622,GO:0043229,GO:0043231,GO:0044446,GO:0044422,GO:0008152,GO:0071704,GO:0003824,GO:0044238,GO:0044237,GO:0044267,GO:0044260,GO:0043170,GO:0005730,GO:0031974,GO:0070013,GO:0043233,GO:0015031,GO:0019538,GO:0045184,GO:0043228,GO:0043232,GO:0005634,GO:0005829,GO:0044464,GO:0044428,GO:0071702,GO:0005623,GO:0016788,GO:0031981,GO:0051649,GO:…	organelle,membrane-bounded organelle,cytoplasm,cytoplasmic part,intracellular part,intracellular,intracellular organelle,intracellular membrane-bounded organelle,intracellular organelle part,organelle part,metabolic process,organic substance metabolic process,catalytic activity,primary metabolic process,cellular metabolic process,cellular protein metabolic process,cellular macromolecule metabolic…	mmu04010	MAPK signaling pathway
ENSOCUT00000025902	ENSOCUG00000028131	BEX3	11.5998	10.5566	0.135959	0.0172533	0.644524	Transcription elongation factor A-like/Brain expressed X-linked-like||Brain-expressed X-linked protein	GO:0005737,GO:0044444,GO:0044424,GO:0005622,GO:0005829,GO:0044464,GO:0005623,GO:0042802,GO:0005515,GO:0005488,GO:0012501,GO:0005575,GO:0009987,GO:0006915,GO:0008219,GO:0016265,GO:0008150,GO:0003674,GO:0005123,GO:0097190,GO:0005102,GO:0032813,GO:0097191,GO:0008625,GO:0005126,GO:0044699,GO:0044763,GO:0050789,GO:0050794,GO:0065007,GO:0050896,GO:0051716,GO:0044700,GO:0023052,GO:0007154,GO:0007165,GO:…	cytoplasm,cytoplasmic part,intracellular part,intracellular,cytosol,cell part,cell,identical protein binding,protein binding,binding,programmed cell death,cellular_component,cellular process,apoptotic process,cell death,death,biological_process,molecular_function,death receptor binding,apoptotic signaling pathway,receptor binding,tumor necrosis factor receptor superfamily binding,extrinsic apopto…	mmu04722	Neurotrophin signaling pathway
ENSOCUT00000004781	ENSOCUG00000004778	RABEP1	14.2586	14.1552	0.010504	0.0172775	0.644524	Rabaptin||Rabaptin coiled-coil domain||Rabaptin, GTPase-Rab5 binding domain	GO:0043226,GO:0043227,GO:0005737,GO:0044444,GO:0044424,GO:0005622,GO:0043229,GO:0031988,GO:0043231,GO:0031982,GO:0008152,GO:0032991,GO:0071704,GO:0044238,GO:0044237,GO:0044464,GO:0005623,GO:0042802,GO:0043234,GO:0009056,GO:0005515,GO:1901575,GO:0006810,GO:0044248,GO:0005488,GO:0051234,GO:0005575,GO:0009987,GO:0044710,GO:0008150,GO:0016023,GO:0051179,GO:0003674,GO:0030139,GO:0019904,GO:0016192,GO:…	organelle,membrane-bounded organelle,cytoplasm,cytoplasmic part,intracellular part,intracellular,intracellular organelle,membrane-bounded vesicle,intracellular membrane-bounded organelle,vesicle,metabolic process,macromolecular complex,organic substance metabolic process,primary metabolic process,cellular metabolic process,cell part,cell,identical protein binding,protein complex,catabolic process…	mmu04144	Endocytosis
ENSOCUT00000010168	ENSOCUG00000010172	RALBP1	29.577	32.8311	-0.150587	0.0173028	0.644524	Rho GTPase-activating protein domain||Rho GTPase activation protein	GO:0003824,GO:0044238,GO:0071704,GO:0008152,GO:0016787,GO:0044237,GO:0003674,GO:0005515,GO:0009056,GO:0005622,GO:1901575,GO:0005488,GO:0006807,GO:0019899,GO:0044710,GO:1901360,GO:1901564,GO:0006725,GO:0034641,GO:0017160,GO:0044248,GO:0046483,GO:1901136,GO:0035556,GO:0006139,GO:0008150,GO:1901135,GO:0031323,GO:0080090,GO:0046128,GO:0042278,GO:0006793,GO:0019222,GO:0009119,GO:0044281,GO:1901565,GO:…	catalytic activity,primary metabolic process,organic substance metabolic process,metabolic process,hydrolase activity,cellular metabolic process,molecular_function,protein binding,catabolic process,intracellular,organic substance catabolic process,binding,nitrogen compound metabolic process,enzyme binding,single-organism metabolic process,organic cyclic compound metabolic process,organonitrogen c…	mmu05200,mmu05212,mmu04014	Pathways in cancer,Pancreatic cancer,Ras signaling pathway
ENSOCUT00000024330	ENSOCUG00000024955	-	7.16726	5.64776	0.343743	0.0175633	0.644524	Small GTP-binding protein domain||Elongation factor, GTP-binding domain||Small GTPase superfamily, ARF/SAR type||Gtr1/RagA G protein||Small GTPase superfamily, Rab type||Small GTPase superfamily, Ras type||Small GTPase superfamily, Rho type||Small GTPase superfamily||P-loop containing nucleoside triphosphate hydrolase||Mitochondrial Rho-like	GO:0003824,GO:0016787,GO:0005488,GO:1901363,GO:0097159,GO:0003674,GO:0005525,GO:0032561,GO:0019001,GO:0003924,GO:0032555,GO:0017076,GO:0032553,GO:0035639,GO:0032550,GO:0001883,GO:0032549,GO:0000166,GO:1901265,GO:0001882,GO:0036094,GO:0043168,GO:0043167,GO:0016818,GO:0016817,GO:0016462,GO:0017111	catalytic activity,hydrolase activity,binding,heterocyclic compound binding,organic cyclic compound binding,molecular_function,GTP binding,guanyl ribonucleotide binding,guanyl nucleotide binding,GTPase activity,purine ribonucleotide binding,purine nucleotide binding,ribonucleotide binding,purine ribonucleoside triphosphate binding,purine ribonucleoside binding,purine nucleoside binding,ribonucleo…	--	--
ENSOCUT00000001496	ENSOCUG00000001496	STARD7	42.5783	39.5946	0.104817	0.0175669	0.644524	START domain	GO:0005488,GO:0003674,GO:0008289	binding,molecular_function,lipid binding	--	--
ENSOCUT00000009857	ENSOCUG00000009850	NPC1	17.346	18.0697	-0.0589747	0.0176399	0.644524	Niemann-Pick C type protein||Membrane transport protein, MMPL domain||Sterol-sensing domain||Patched	GO:0043226,GO:0043227,GO:0005737,GO:0044444,GO:0044424,GO:0005622,GO:0043229,GO:0031988,GO:0070062,GO:0043230,GO:0065010,GO:0043231,GO:0031982,GO:0044446,GO:0044422,GO:0008152,GO:0031090,GO:0071704,GO:0044421,GO:0044238,GO:0044237,GO:0044267,GO:0005783,GO:0044260,GO:0043170,GO:0012505,GO:0019538,GO:0045184,GO:0005576,GO:0005634,GO:0044464,GO:0044428,GO:0071702,GO:0005623,GO:0031967,GO:0031975,GO:…	organelle,membrane-bounded organelle,cytoplasm,cytoplasmic part,intracellular part,intracellular,intracellular organelle,membrane-bounded vesicle,extracellular vesicular exosome,extracellular organelle,extracellular membrane-bounded organelle,intracellular membrane-bounded organelle,vesicle,intracellular organelle part,organelle part,metabolic process,organelle membrane,organic substance metaboli…	mmu04142	Lysosome
ENSOCUT00000010699	ENSOCUG00000010699	SEC13	8.95141	8.63102	0.0525838	0.0176681	0.644524	WD40 repeat||WD40-repeat-containing domain	GO:0043226,GO:0043227,GO:0005737,GO:0044444,GO:0044424,GO:0005622,GO:0043229,GO:0031988,GO:0070062,GO:0043230,GO:0065010,GO:0043231,GO:0031982,GO:0044446,GO:0044422,GO:0032991,GO:0031090,GO:0044421,GO:0031974,GO:0070013,GO:0043233,GO:0012505,GO:0005576,GO:0043228,GO:0043232,GO:0005634,GO:0044464,GO:0044428,GO:0005623,GO:0031967,GO:0031975,GO:0031981,GO:0042802,GO:0051649,GO:0030127,GO:0012507,GO:…	organelle,membrane-bounded organelle,cytoplasm,cytoplasmic part,intracellular part,intracellular,intracellular organelle,membrane-bounded vesicle,extracellular vesicular exosome,extracellular organelle,extracellular membrane-bounded organelle,intracellular membrane-bounded organelle,vesicle,intracellular organelle part,organelle part,macromolecular complex,organelle membrane,extracellular region …	mmu04141,mmu03013	Protein processing in endoplasmic reticulum,RNA transport
ENSOCUT00000029282	ENSOCUG00000024413	-	12.1385	12.3242	-0.0219026	0.0176875	0.644524	--	--	--	mmu04142	Lysosome
ENSOCUT00000009315	ENSOCUG00000009309	GALC	8.13016	7.07382	0.200795	0.0177548	0.644524	Glycoside hydrolase, family 59||Glycoside hydrolase superfamily	GO:0003824,GO:0043227,GO:0070062,GO:0043230,GO:0065010,GO:0044421,GO:0031982,GO:0005576,GO:0031988,GO:0046477,GO:0043226,GO:0044238,GO:0071704,GO:0006629,GO:0008152,GO:0016787,GO:0044444,GO:0006677,GO:0046479,GO:0019377,GO:0046514,GO:0043231,GO:0004336,GO:0006683,GO:0019376,GO:0005737,GO:0044237,GO:0044424,GO:0003674,GO:0030149,GO:0009056,GO:0046466,GO:0004553,GO:0005622,GO:0043229,GO:1901575,GO:…	catalytic activity,membrane-bounded organelle,extracellular vesicular exosome,extracellular organelle,extracellular membrane-bounded organelle,extracellular region part,vesicle,extracellular region,membrane-bounded vesicle,glycosylceramide catabolic process,organelle,primary metabolic process,organic substance metabolic process,lipid metabolic process,metabolic process,hydrolase activity,cytoplas…	mmu01100,mmu00600,mmu04142	Metabolic pathways,Sphingolipid metabolism,Lysosome
ENSOCUT00000015254	ENSOCUG00000015262	TEFM	6.49775	5.47586	0.246854	0.0177915	0.644524	Ribonuclease H-like domain	GO:0043226,GO:0043227,GO:0005737,GO:0044444,GO:0044424,GO:0005622,GO:0043229,GO:0043231,GO:0044446,GO:0044422,GO:0008152,GO:0032991,GO:0030529,GO:0071704,GO:0044238,GO:0044237,GO:0003723,GO:0044260,GO:0043170,GO:0031974,GO:0070013,GO:0043233,GO:0005739,GO:0044429,GO:0043228,GO:0043232,GO:0044464,GO:0030337,GO:0005623,GO:0005759,GO:0010467,GO:0003676,GO:0006091,GO:0006390,GO:0007005,GO:0009295,GO:…	organelle,membrane-bounded organelle,cytoplasm,cytoplasmic part,intracellular part,intracellular,intracellular organelle,intracellular membrane-bounded organelle,intracellular organelle part,organelle part,metabolic process,macromolecular complex,ribonucleoprotein complex,organic substance metabolic process,primary metabolic process,cellular metabolic process,RNA binding,cellular macromolecule me…	--	--
ENSOCUT00000011450	ENSOCUG00000011453	PPIH	32.5702	25.9833	0.325966	0.0178613	0.644524	Cyclophilin-type peptidyl-prolyl cis-trans isomerase domain||Cyclophilin-like domain	GO:0043226,GO:0043227,GO:0005737,GO:0044424,GO:0005622,GO:0043229,GO:0043231,GO:0044446,GO:0044422,GO:0008152,GO:0016853,GO:0032991,GO:0030529,GO:0071704,GO:0003824,GO:0044238,GO:0044237,GO:0044267,GO:0044260,GO:0043170,GO:0031974,GO:0070013,GO:0043233,GO:0019538,GO:0000413,GO:0003755,GO:0005634,GO:0016859,GO:0044464,GO:0044428,GO:0005623,GO:0018208,GO:0031981,GO:0044451,GO:0048524,GO:0043412,GO:…	organelle,membrane-bounded organelle,cytoplasm,intracellular part,intracellular,intracellular organelle,intracellular membrane-bounded organelle,intracellular organelle part,organelle part,metabolic process,isomerase activity,macromolecular complex,ribonucleoprotein complex,organic substance metabolic process,catalytic activity,primary metabolic process,cellular metabolic process,cellular protein…	mmu03040	Spliceosome
ENSOCUT00000006926	ENSOCUG00000006928	-	33.0134	26.6793	0.307329	0.0178848	0.644524	Basic-leucine zipper domain||Transcription factor, Skn-1-like, DNA-binding domain	GO:0044238,GO:0071704,GO:0008152,GO:0044237,GO:0003674,GO:0010467,GO:0006807,GO:0044260,GO:1901360,GO:0060255,GO:0006725,GO:0043170,GO:0034641,GO:0016070,GO:0046483,GO:0044271,GO:0006139,GO:0019438,GO:0008150,GO:0018130,GO:1901576,GO:0044249,GO:0034654,GO:0031323,GO:0080090,GO:0009058,GO:1901362,GO:0010468,GO:0019222,GO:0006351,GO:0009987,GO:0032774,GO:2000112,GO:0090304,GO:0034645,GO:0010556,GO:…	primary metabolic process,organic substance metabolic process,metabolic process,cellular metabolic process,molecular_function,gene expression,nitrogen compound metabolic process,cellular macromolecule metabolic process,organic cyclic compound metabolic process,regulation of macromolecule metabolic process,cellular aromatic compound metabolic process,macromolecule metabolic process,cellular nitrog…	mmu05166,mmu04141,mmu04932	HTLV-I infection,Protein processing in endoplasmic reticulum,Non-alcoholic fatty liver disease (NAFLD)
ENSOCUT00000003803	ENSOCUG00000003802	-	907.815	782.719	0.213904	0.0180656	0.644524	Ribosomal protein L6, N-terminal||60S ribosomal protein L6E	GO:0043226,GO:0005737,GO:0044444,GO:0044424,GO:0005622,GO:0043229,GO:0008152,GO:0032991,GO:0030529,GO:0071704,GO:0044238,GO:0005840,GO:0044237,GO:0044267,GO:0044260,GO:0006412,GO:0043170,GO:0019538,GO:0003735,GO:0043228,GO:0043232,GO:0044464,GO:0005623,GO:0010467,GO:0005198,GO:0009059,GO:0034645,GO:0005575,GO:0009987,GO:1901576,GO:0008150,GO:0044249,GO:0009058,GO:0003674	organelle,cytoplasm,cytoplasmic part,intracellular part,intracellular,intracellular organelle,metabolic process,macromolecular complex,ribonucleoprotein complex,organic substance metabolic process,primary metabolic process,ribosome,cellular metabolic process,cellular protein metabolic process,cellular macromolecule metabolic process,translation,macromolecule metabolic process,protein metabolic pr…	mmu03010	Ribosome
ENSOCUT00000033630	ENSOCUG00000013379	TMTC4	13.1976	12.7234	0.0527894	0.0180953	0.644524	Tetratricopeptide repeat-containing domain||Tetratricopeptide TPR1||Tetratricopeptide repeat||Tetratricopeptide TPR2||Domain of unknown function DUF1736	GO:0005575,GO:0016020,GO:0044425,GO:0016021,GO:0031224	cellular_component,membrane,membrane part,integral to membrane,intrinsic to membrane	--	--
ENSOCUT00000022757	ENSOCUG00000023764	CCDC80	29.6606	28.8194	0.0415085	0.0181267	0.644524	-	GO:0044421,GO:0005576,GO:0005515,GO:0005488,GO:0005575,GO:0005615,GO:0009987,GO:0008150,GO:0003674,GO:0071840,GO:0005614,GO:0001968,GO:0008201,GO:0030155,GO:0016043,GO:0031012,GO:1901681,GO:0030198,GO:0043062,GO:0005539,GO:0010810,GO:0097367,GO:0031589,GO:0044420,GO:0005604,GO:0010811,GO:0007155,GO:0022610,GO:0045785,GO:0005578,GO:0048522,GO:0048518,GO:0043168,GO:0043167,GO:0044699,GO:0044763,GO:…	extracellular region part,extracellular region,protein binding,binding,cellular_component,extracellular space,cellular process,biological_process,molecular_function,cellular component organization or biogenesis,interstitial matrix,fibronectin binding,heparin binding,regulation of cell adhesion,cellular component organization,extracellular matrix,sulfur compound binding,extracellular matrix organi…	--	--
ENSOCUT00000009316	ENSOCUG00000024496	-	5.07769	4.47613	0.18192	0.0181269	0.644524	Leucine-rich repeat	--	--	--	--
ENSOCUT00000008744	ENSOCUG00000008744	TMEM205	11.6717	9.10462	0.358342	0.0181329	0.644524	-	GO:0043226,GO:0043227,GO:0031988,GO:0070062,GO:0043230,GO:0065010,GO:0031982,GO:0044421,GO:0005576,GO:0005575,GO:0016020,GO:0044425,GO:0016021,GO:0031224	organelle,membrane-bounded organelle,membrane-bounded vesicle,extracellular vesicular exosome,extracellular organelle,extracellular membrane-bounded organelle,vesicle,extracellular region part,extracellular region,cellular_component,membrane,membrane part,integral to membrane,intrinsic to membrane	--	--
ENSOCUT00000007638	ENSOCUG00000007640	GNA13	30.2801	30.4076	-0.00606191	0.0181817	0.644524	Guanine nucleotide binding protein (G-protein), alpha subunit||G protein alpha subunit, helical insertion||P-loop containing nucleoside triphosphate hydrolase||G-protein alpha subunit, group 12	GO:0043226,GO:0043227,GO:0005737,GO:0044444,GO:0044424,GO:0005622,GO:0031988,GO:0070062,GO:0043230,GO:0065010,GO:0031982,GO:0003824,GO:0044421,GO:0005576,GO:0005829,GO:0044464,GO:0005623,GO:0016787,GO:0005515,GO:0005912,GO:0005925,GO:0005924,GO:0030055,GO:0070161,GO:0001569,GO:0005488,GO:0005575,GO:0009987,GO:1901363,GO:0008150,GO:0097159,GO:0006950,GO:0051179,GO:0003674,GO:0060429,GO:0042060,GO:…	organelle,membrane-bounded organelle,cytoplasm,cytoplasmic part,intracellular part,intracellular,membrane-bounded vesicle,extracellular vesicular exosome,extracellular organelle,extracellular membrane-bounded organelle,vesicle,catalytic activity,extracellular region part,extracellular region,cytosol,cell part,cell,hydrolase activity,protein binding,adherens junction,focal adhesion,cell-substrate …	mmu04022,mmu04810,mmu04730,mmu04270,mmu04611	cGMP-PKG signaling pathway,Regulation of actin cytoskeleton,Long-term depression,Vascular smooth muscle contraction,Platelet activation
ENSOCUT00000010667	ENSOCUG00000010666	-	2.9298	4.10169	-0.485415	0.0181927	0.644524	--	--	--	--	--
ENSOCUT00000017397	ENSOCUG00000017398	PSAPL1	38.676	39.5912	-0.0337393	0.0182702	0.644524	Saposin-like type B, 2||Saposin type A||Saposin-like type B, 1||Saposin||Saposin B||Saposin-like	GO:0043226,GO:0043227,GO:0005737,GO:0044444,GO:0044424,GO:0005622,GO:0043229,GO:0043231,GO:0008152,GO:0071704,GO:0044238,GO:0044237,GO:0006643,GO:0006665,GO:0005829,GO:0044464,GO:0005623,GO:0000323,GO:0006629,GO:0044255,GO:0005764,GO:0005773,GO:0005575,GO:0009987,GO:0044710,GO:0008150,GO:1901564,GO:0006807	organelle,membrane-bounded organelle,cytoplasm,cytoplasmic part,intracellular part,intracellular,intracellular organelle,intracellular membrane-bounded organelle,metabolic process,organic substance metabolic process,primary metabolic process,cellular metabolic process,membrane lipid metabolic process,sphingolipid metabolic process,cytosol,cell part,cell,lytic vacuole,lipid metabolic process,cellu…	mmu04142	Lysosome
ENSOCUT00000034061	ENSOCUG00000017961	CPNE3	17.9415	16.6455	0.108172	0.0183944	0.644524	C2 domain||von Willebrand factor, type A||Copine	GO:0043226,GO:0043227,GO:0005737,GO:0044444,GO:0044424,GO:0005622,GO:0043229,GO:0031988,GO:0070062,GO:0043230,GO:0065010,GO:0043231,GO:0031982,GO:0044446,GO:0044422,GO:0008152,GO:0071704,GO:0003824,GO:0044421,GO:0044238,GO:0044237,GO:0044267,GO:0003723,GO:0044260,GO:0043170,GO:0005730,GO:0031974,GO:0070013,GO:0043233,GO:0019538,GO:0005576,GO:0005739,GO:0043228,GO:0043232,GO:0005634,GO:0005829,GO:…	organelle,membrane-bounded organelle,cytoplasm,cytoplasmic part,intracellular part,intracellular,intracellular organelle,membrane-bounded vesicle,extracellular vesicular exosome,extracellular organelle,extracellular membrane-bounded organelle,intracellular membrane-bounded organelle,vesicle,intracellular organelle part,organelle part,metabolic process,organic substance metabolic process,catalytic…	--	--
ENSOCUT00000029506	ENSOCUG00000012191	KIAA1191	11.5623	10.0042	0.208824	0.0184584	0.644524	-	GO:0044424,GO:0005622,GO:0005737,GO:0005623,GO:0044464,GO:0005575	intracellular part,intracellular,cytoplasm,cell,cell part,cellular_component	--	--
ENSOCUT00000004989	ENSOCUG00000004986	XPO1	71.3604	71.6539	-0.00592133	0.0184859	0.644524	Importin-beta, N-terminal domain||Exportin-1/Importin-beta-like||Armadillo-type fold||CRM1 C-terminal domain	GO:0043226,GO:0043227,GO:0005737,GO:0044444,GO:0044424,GO:0005622,GO:0043229,GO:0043231,GO:0044446,GO:0044422,GO:0008152,GO:0032991,GO:0030529,GO:0031090,GO:0071704,GO:0044238,GO:0043170,GO:0005730,GO:0031974,GO:0070013,GO:0043233,GO:0015031,GO:0012505,GO:0019538,GO:0045184,GO:0019899,GO:0009057,GO:0043228,GO:0043232,GO:0005634,GO:0005829,GO:0044464,GO:0044428,GO:0071702,GO:0005623,GO:0031967,GO:…	organelle,membrane-bounded organelle,cytoplasm,cytoplasmic part,intracellular part,intracellular,intracellular organelle,intracellular membrane-bounded organelle,intracellular organelle part,organelle part,metabolic process,macromolecular complex,ribonucleoprotein complex,organelle membrane,organic substance metabolic process,primary metabolic process,macromolecule metabolic process,nucleolus,mem…	mmu03013,mmu03008,mmu05166,mmu05169,mmu05164	RNA transport,Ribosome biogenesis in eukaryotes,HTLV-I infection,Epstein-Barr virus infection,Influenza A
ENSOCUT00000005001	ENSOCUG00000005000	TMX3	27.7529	25.6064	0.116134	0.018495	0.644524	Calsequestrin||Thioredoxin domain||Thioredoxin-like fold	GO:0043226,GO:0043227,GO:0005737,GO:0044444,GO:0044424,GO:0005622,GO:0043229,GO:0043231,GO:0044446,GO:0044422,GO:0008152,GO:0031090,GO:0071704,GO:0003824,GO:0044238,GO:0044237,GO:0044267,GO:0005783,GO:0044260,GO:0043170,GO:0012505,GO:0019538,GO:0044464,GO:0018171,GO:0005623,GO:0044432,GO:0042175,GO:0016667,GO:0045454,GO:0005789,GO:0018158,GO:0018198,GO:0019725,GO:0043412,GO:0006464,GO:0036211,GO:…	organelle,membrane-bounded organelle,cytoplasm,cytoplasmic part,intracellular part,intracellular,intracellular organelle,intracellular membrane-bounded organelle,intracellular organelle part,organelle part,metabolic process,organelle membrane,organic substance metabolic process,catalytic activity,primary metabolic process,cellular metabolic process,cellular protein metabolic process,endoplasmic r…	--	--
ENSOCUT00000014938	ENSOCUG00000014941	ZNF189	14.8909	13.473	0.144363	0.0186211	0.644524	Zinc finger, C2H2||Zinc finger, C2H2-like	GO:0003676,GO:0005488,GO:1901363,GO:0097159,GO:0003674	nucleic acid binding,binding,heterocyclic compound binding,organic cyclic compound binding,molecular_function	--	--
ENSOCUT00000033238	ENSOCUG00000029442	STYX	22.0921	25.3853	-0.200459	0.0187443	0.644524	Dual specificity phosphatase, subgroup, catalytic domain||Dual specificity phosphatase, catalytic domain||Protein-tyrosine phosphatase-like||Protein-tyrosine/Dual specificity phosphatase	GO:0043226,GO:0043227,GO:0005737,GO:0044424,GO:0005622,GO:0043229,GO:0043231,GO:0044446,GO:0044422,GO:0008152,GO:0071704,GO:0003824,GO:0044238,GO:0044237,GO:0044267,GO:0044260,GO:0043170,GO:0031974,GO:0070013,GO:0043233,GO:0015031,GO:0019538,GO:0045184,GO:0005634,GO:0044464,GO:0044428,GO:0071702,GO:0005623,GO:0016788,GO:0031981,GO:0051649,GO:0006886,GO:0016482,GO:0006913,GO:0051169,GO:0008104,GO:…	organelle,membrane-bounded organelle,cytoplasm,intracellular part,intracellular,intracellular organelle,intracellular membrane-bounded organelle,intracellular organelle part,organelle part,metabolic process,organic substance metabolic process,catalytic activity,primary metabolic process,cellular metabolic process,cellular protein metabolic process,cellular macromolecule metabolic process,macromol…	--	--
ENSOCUT00000024188	ENSOCUG00000021494	-	37.0724	29.5975	0.324871	0.0187737	0.644524	Fumarase C, C-terminal||Fumarate lyase, N-terminal||Fumarate lyase family||L-Aspartase-like||Fumarate hydratase, class II	GO:0005737,GO:0044444,GO:0044424,GO:0005622,GO:0008152,GO:0032991,GO:0071704,GO:0003824,GO:0044238,GO:0044237,GO:0044464,GO:0005623,GO:0043234,GO:0045333,GO:0015980,GO:0006091,GO:0055114,GO:0009060,GO:0005575,GO:0004333,GO:0009987,GO:0044710,GO:0045239,GO:0008150,GO:0043648,GO:0016836,GO:0006106,GO:0003674,GO:0006099,GO:0016835,GO:0019752,GO:0043436,GO:0006082,GO:0016829,GO:0044281	cytoplasm,cytoplasmic part,intracellular part,intracellular,metabolic process,macromolecular complex,organic substance metabolic process,catalytic activity,primary metabolic process,cellular metabolic process,cell part,cell,protein complex,cellular respiration,energy derivation by oxidation of organic compounds,generation of precursor metabolites and energy,oxidation-reduction process,aerobic res…	mmu01100,mmu01200,mmu00620,mmu00020,mmu05211,mmu05200	Metabolic pathways,Carbon metabolism,Pyruvate metabolism,Citrate cycle (TCA cycle),Renal cell carcinoma,Pathways in cancer
ENSOCUT00000003499	ENSOCUG00000003499	FADS2	20.2924	20.0076	0.0203953	0.0188666	0.644524	Fatty acid desaturase, type 1||Cytochrome b5-like heme/steroid binding domain||Fatty acid/sphingolipid desaturase	GO:0008152,GO:0071704,GO:0003824,GO:0044238,GO:0006629,GO:0055114,GO:0004768,GO:0016215,GO:0005575,GO:0044710,GO:0008150,GO:0016491,GO:0003674,GO:0016717,GO:0016705,GO:0016020,GO:0044425,GO:0016021,GO:0031224	metabolic process,organic substance metabolic process,catalytic activity,primary metabolic process,lipid metabolic process,oxidation-reduction process,stearoyl-CoA 9-desaturase activity,acyl-CoA desaturase activity,cellular_component,single-organism metabolic process,biological_process,oxidoreductase activity,molecular_function,oxidoreductase activity, acting on paired donors, with oxidation of a…	mmu01212,mmu01040,mmu03320,mmu00592	Fatty acid metabolism,Biosynthesis of unsaturated fatty acids,PPAR signaling pathway,alpha-Linolenic acid metabolism
ENSOCUT00000002426	ENSOCUG00000002428	PRADC1	17.1609	13.1382	0.38536	0.0189018	0.644524	Protease-associated domain, PA	GO:0043226,GO:0043227,GO:0031988,GO:0070062,GO:0043230,GO:0065010,GO:0031982,GO:0044421,GO:0005576,GO:0005575	organelle,membrane-bounded organelle,membrane-bounded vesicle,extracellular vesicular exosome,extracellular organelle,extracellular membrane-bounded organelle,vesicle,extracellular region part,extracellular region,cellular_component	--	--
ENSOCUT00000024416	ENSOCUG00000003712	TCEAL9	11.4807	7.82748	0.552594	0.0191339	0.644524	Transcription elongation factor A-like/Brain expressed X-linked-like	GO:0005515,GO:0005488,GO:0050699,GO:0003674,GO:0019904	protein binding,binding,WW domain binding,molecular_function,protein domain specific binding	--	--
ENSOCUT00000009082	ENSOCUG00000009081	SS18	54.2007	46.8981	0.208783	0.0191744	0.644524	SS18 family	GO:0044238,GO:0071704,GO:0008152,GO:0044237,GO:0003674,GO:0010467,GO:0006807,GO:0044260,GO:1901360,GO:0060255,GO:0006725,GO:0043170,GO:0034641,GO:0016070,GO:0046483,GO:0044271,GO:0006139,GO:0019438,GO:0008150,GO:0018130,GO:1901576,GO:0044249,GO:0034654,GO:0031323,GO:0006366,GO:0080090,GO:0009058,GO:1901362,GO:0010468,GO:0019222,GO:0006351,GO:0009987,GO:0032774,GO:2000112,GO:0090304,GO:0034645,GO:…	primary metabolic process,organic substance metabolic process,metabolic process,cellular metabolic process,molecular_function,gene expression,nitrogen compound metabolic process,cellular macromolecule metabolic process,organic cyclic compound metabolic process,regulation of macromolecule metabolic process,cellular aromatic compound metabolic process,macromolecule metabolic process,cellular nitrog…	mmu05202	Transcriptional misregulation in cancer
ENSOCUT00000031695	ENSOCUG00000026678	SP3	114.452	107.045	0.0965296	0.0191876	0.644524	Zinc finger, C2H2-like||Zinc finger, C2H2||Galactose-binding domain-like	GO:0043226,GO:0043227,GO:0044424,GO:0005622,GO:0043229,GO:0043231,GO:0044446,GO:0044422,GO:0008152,GO:0032991,GO:0071704,GO:0044238,GO:0044237,GO:0044260,GO:0043170,GO:0031974,GO:0070013,GO:0043233,GO:0005634,GO:0044464,GO:0003690,GO:0044428,GO:0005623,GO:0031981,GO:0043566,GO:0010467,GO:0001825,GO:0043234,GO:0044451,GO:0003676,GO:0017053,GO:0030219,GO:0005488,GO:0001829,GO:0005654,GO:0009059,GO:…	organelle,membrane-bounded organelle,intracellular part,intracellular,intracellular organelle,intracellular membrane-bounded organelle,intracellular organelle part,organelle part,metabolic process,macromolecular complex,organic substance metabolic process,primary metabolic process,cellular metabolic process,cellular macromolecule metabolic process,macromolecule metabolic process,membrane-enclosed…	--	--
ENSOCUT00000024537	ENSOCUG00000023560	-	3.48597	3.16889	0.137582	0.0192112	0.644524	Mitochondrial fission regulator 1	--	--	--	--
ENSOCUT00000030697	ENSOCUG00000027895	-	17.3643	14.5536	0.254747	0.0193182	0.644524	Mediator complex, subunit Med8, fungi/metazoa	GO:0043226,GO:0043227,GO:0044424,GO:0005622,GO:0043229,GO:0043231,GO:0044446,GO:0044422,GO:0008152,GO:0032991,GO:0071704,GO:0044238,GO:0044237,GO:0044260,GO:0043170,GO:0031974,GO:0070013,GO:0043233,GO:0005634,GO:0044464,GO:0044428,GO:0005623,GO:0031981,GO:0010467,GO:0043234,GO:0044451,GO:0000989,GO:0000988,GO:0003712,GO:0005654,GO:0009059,GO:0034645,GO:0005575,GO:0009987,GO:1901576,GO:0008150,GO:…	organelle,membrane-bounded organelle,intracellular part,intracellular,intracellular organelle,intracellular membrane-bounded organelle,intracellular organelle part,organelle part,metabolic process,macromolecular complex,organic substance metabolic process,primary metabolic process,cellular metabolic process,cellular macromolecule metabolic process,macromolecule metabolic process,membrane-enclosed…	mmu05168	Herpes simplex infection
ENSOCUT00000009561	ENSOCUG00000009563	TMEM263	14.0042	13.33	0.0711793	0.0193199	0.644524	-	--	--	--	--
ENSOCUT00000023629	ENSOCUG00000024833	RPL18A	361.598	318.671	0.18232	0.0193574	0.644524	Ribosomal protein L18a/LX	GO:0043226,GO:0005737,GO:0044444,GO:0044424,GO:0005622,GO:0043229,GO:0044446,GO:0044422,GO:0015934,GO:0008152,GO:0032991,GO:0030529,GO:0044391,GO:0071704,GO:0044238,GO:0005840,GO:0044237,GO:0044267,GO:0003723,GO:0044260,GO:0006412,GO:0043170,GO:0019538,GO:0003735,GO:0043228,GO:0043232,GO:0005829,GO:0044464,GO:0005623,GO:0010467,GO:0003676,GO:0044445,GO:0005198,GO:0022626,GO:0005488,GO:0009059,GO:…	organelle,cytoplasm,cytoplasmic part,intracellular part,intracellular,intracellular organelle,intracellular organelle part,organelle part,large ribosomal subunit,metabolic process,macromolecular complex,ribonucleoprotein complex,ribosomal subunit,organic substance metabolic process,primary metabolic process,ribosome,cellular metabolic process,cellular protein metabolic process,RNA binding,cellula…	mmu03010	Ribosome
ENSOCUT00000007510	ENSOCUG00000007512	-	1.75822	1.81317	-0.0444008	0.0194501	0.644524	--	--	--	--	--
ENSOCUT00000024255	ENSOCUG00000024047	ERCC1	12.5457	9.39754	0.416835	0.0199136	0.644524	Helix-hairpin-helix motif||DNA repair protein rad10||RuvA domain 2-like||Restriction endonuclease type II-like	GO:0044424,GO:0043226,GO:0043229,GO:0043227,GO:0043231,GO:0005622,GO:0044444,GO:0005737,GO:0044446,GO:0044428,GO:0044422,GO:0005634,GO:0005829,GO:0044237,GO:0044238,GO:0044260,GO:0009987,GO:0071704,GO:0070013,GO:0043233,GO:0043170,GO:0031974,GO:0031981,GO:0032991,GO:0008152,GO:0005488,GO:0043228,GO:0043232,GO:0005623,GO:0044464,GO:1901363,GO:0022412,GO:0009411,GO:0005667,GO:0033554,GO:0001302,GO:…	intracellular part,organelle,intracellular organelle,membrane-bounded organelle,intracellular membrane-bounded organelle,intracellular,cytoplasmic part,cytoplasm,intracellular organelle part,nuclear part,organelle part,nucleus,cytosol,cellular metabolic process,primary metabolic process,cellular macromolecule metabolic process,cellular process,organic substance metabolic process,intracellular org…	mmu03420,mmu03460	Nucleotide excision repair,Fanconi anemia pathway
ENSOCUT00000004443	ENSOCUG00000004443	HNRNPH3	39.3145	44.666	-0.184117	0.0200879	0.644524	RNA recognition motif domain	GO:0043226,GO:0043227,GO:0044424,GO:0005622,GO:0043229,GO:0043231,GO:0044446,GO:0044422,GO:0003723,GO:0031974,GO:0070013,GO:0043233,GO:0005634,GO:0044464,GO:0044428,GO:0005623,GO:0031981,GO:0003676,GO:0005488,GO:0005654,GO:0005575,GO:0009987,GO:1901363,GO:0008150,GO:0097159,GO:0003674,GO:0060429,GO:0030855,GO:0009888,GO:0048856,GO:0032502,GO:0030154,GO:0048869,GO:0044699,GO:0044763	organelle,membrane-bounded organelle,intracellular part,intracellular,intracellular organelle,intracellular membrane-bounded organelle,intracellular organelle part,organelle part,RNA binding,membrane-enclosed lumen,intracellular organelle lumen,organelle lumen,nucleus,cell part,nuclear part,cell,nuclear lumen,nucleic acid binding,binding,nucleoplasm,cellular_component,cellular process,heterocycli…	--	--
ENSOCUT00000001540	ENSOCUG00000001539	-	13.3795	12.1035	0.144594	0.0201314	0.644524	Fibronectin type III	--	--	--	--
ENSOCUT00000009474	ENSOCUG00000009474	-	69.6474	75.4412	-0.115285	0.0201643	0.644524	Concanavalin A-like lectin/glucanase domain||SPRY domain||Zeta toxin domain||P-loop containing nucleoside triphosphate hydrolase||B30.2/SPRY domain||SAP domain	GO:0043226,GO:0043227,GO:0044424,GO:0005622,GO:0043229,GO:0043231,GO:0005634,GO:0044464,GO:0005623,GO:0005575	organelle,membrane-bounded organelle,intracellular part,intracellular,intracellular organelle,intracellular membrane-bounded organelle,nucleus,cell part,cell,cellular_component	--	--
ENSOCUT00000023545	ENSOCUG00000022307	RAB18	110.376	82.931	0.412447	0.0202435	0.644524	Small GTPase superfamily, Rho type||P-loop containing nucleoside triphosphate hydrolase||Small GTPase superfamily||Small GTPase superfamily, ARF type||Mitochondrial Rho-like||Gtr1/RagA G protein||Small GTPase superfamily, Rab type||Elongation factor, GTP-binding domain||Small GTPase superfamily, ARF/SAR type||Small GTP-binding protein domain||Small GTPase superfamily, Ras type||Ran GTPase	GO:0043226,GO:0043227,GO:0005737,GO:0044444,GO:0044424,GO:0005622,GO:0043229,GO:0031988,GO:0070062,GO:0043230,GO:0065010,GO:0043231,GO:0031982,GO:0044446,GO:0044422,GO:0003824,GO:0044421,GO:0005783,GO:0005576,GO:0044464,GO:0005623,GO:0044432,GO:0034389,GO:0016787,GO:0005488,GO:0006996,GO:0005575,GO:0019003,GO:0009987,GO:1901363,GO:0008150,GO:0097159,GO:0003674,GO:0071786,GO:0007029,GO:0071840,GO:…	organelle,membrane-bounded organelle,cytoplasm,cytoplasmic part,intracellular part,intracellular,intracellular organelle,membrane-bounded vesicle,extracellular vesicular exosome,extracellular organelle,extracellular membrane-bounded organelle,intracellular membrane-bounded organelle,vesicle,intracellular organelle part,organelle part,catalytic activity,extracellular region part,endoplasmic reticu…	--	--
ENSOCUT00000002718	ENSOCUG00000002716	-	28.4222	32.027	-0.172271	0.0205477	0.644524	Ankyrin repeat||BTB/POZ||BTB/POZ fold||Ankyrin repeat-containing domain||BTB/POZ-like	--	--	--	--
ENSOCUT00000008951	ENSOCUG00000008947	MARCKSL1	46.295	47.4223	-0.0347102	0.0205681	0.644524	Myristoylated alanine-rich C-kinase substrate MARCKS	GO:0043226,GO:0043227,GO:0031988,GO:0070062,GO:0043230,GO:0065010,GO:0031982,GO:0044421,GO:0005576,GO:0044464,GO:0005623,GO:0005515,GO:0005488,GO:0005575,GO:0009987,GO:0008150,GO:0003674,GO:0005516,GO:0042127,GO:0008283,GO:0008284,GO:0048522,GO:0048518,GO:0044699,GO:0016020,GO:0050789,GO:0050794,GO:0065007,GO:0071944,GO:0005886	organelle,membrane-bounded organelle,membrane-bounded vesicle,extracellular vesicular exosome,extracellular organelle,extracellular membrane-bounded organelle,vesicle,extracellular region part,extracellular region,cell part,cell,protein binding,binding,cellular_component,cellular process,biological_process,molecular_function,calmodulin binding,regulation of cell proliferation,cell proliferation,p…	mmu05140,mmu04666	Leishmaniasis,Fc gamma R-mediated phagocytosis
ENSOCUT00000008186	ENSOCUG00000008191	GABRP	134.838	128.605	0.0682827	0.0207751	0.644524	Neurotransmitter-gated ion-channel ligand-binding domain||Gamma-aminobutyric acid A receptor/Glycine receptor alpha||Neurotransmitter-gated ion-channel||Neurotransmitter-gated ion-channel transmembrane domain||Gamma-aminobutyric-acid A receptor pi subunit	GO:0044464,GO:0005623,GO:0044765,GO:0006810,GO:0051234,GO:0005575,GO:0009987,GO:0008150,GO:0051179,GO:0003674,GO:0055085,GO:0022892,GO:0004890,GO:0016917,GO:0005215,GO:0030054,GO:0022857,GO:0022891,GO:0034220,GO:0015075,GO:0005230,GO:0006811,GO:0015276,GO:0022834,GO:0045202,GO:0044699,GO:0016020,GO:0044763,GO:0022836,GO:0022839,GO:0050789,GO:0050794,GO:0065007,GO:0015267,GO:0022803,GO:0005216,GO:…	cell part,cell,single-organism transport,transport,establishment of localization,cellular_component,cellular process,biological_process,localization,molecular_function,transmembrane transport,substrate-specific transporter activity,GABA-A receptor activity,GABA receptor activity,transporter activity,cell junction,transmembrane transporter activity,substrate-specific transmembrane transporter acti…	mmu05033,mmu04727,mmu05032,mmu04723,mmu04080	Nicotine addiction,GABAergic synapse,Morphine addiction,Retrograde endocannabinoid signaling,Neuroactive ligand-receptor interaction
ENSOCUT00000017511	ENSOCUG00000017512	ZNF322	55.8542	53.7215	0.0561651	0.0208678	0.644524	Zinc finger, C2H2||Zinc finger, C2H2-like	GO:0043226,GO:0043227,GO:0005737,GO:0044444,GO:0044424,GO:0005622,GO:0043229,GO:0043231,GO:0044446,GO:0044422,GO:0043228,GO:0043232,GO:0005634,GO:0005829,GO:0044464,GO:0005623,GO:0003676,GO:0005488,GO:0005575,GO:1901363,GO:0097159,GO:0003674,GO:0005815,GO:0005813,GO:0015630,GO:0005856,GO:0044430	organelle,membrane-bounded organelle,cytoplasm,cytoplasmic part,intracellular part,intracellular,intracellular organelle,intracellular membrane-bounded organelle,intracellular organelle part,organelle part,non-membrane-bounded organelle,intracellular non-membrane-bounded organelle,nucleus,cytosol,cell part,cell,nucleic acid binding,binding,cellular_component,heterocyclic compound binding,organic …	--	--
ENSOCUT00000008446	ENSOCUG00000008448	ARL15	37.6754	37.8155	-0.00535603	0.0209631	0.644524	Signal recognition particle receptor, beta subunit||Small GTPase superfamily, ARF/SAR type||Gtr1/RagA G protein||Small GTPase superfamily, ARF type||Small GTPase superfamily||P-loop containing nucleoside triphosphate hydrolase||Mitochondrial Rho-like	GO:0043226,GO:0043227,GO:0005622,GO:0031988,GO:0070062,GO:0043230,GO:0065010,GO:0031982,GO:0044421,GO:0005576,GO:0044464,GO:0005623,GO:0005488,GO:0005575,GO:0009987,GO:1901363,GO:0008150,GO:0097159,GO:0003674,GO:0035556,GO:0007264,GO:0005525,GO:0032561,GO:0019001,GO:0032555,GO:0017076,GO:0032553,GO:0035639,GO:0032550,GO:0001883,GO:0032549,GO:0000166,GO:1901265,GO:0001882,GO:0036094,GO:0043168,GO:…	organelle,membrane-bounded organelle,intracellular,membrane-bounded vesicle,extracellular vesicular exosome,extracellular organelle,extracellular membrane-bounded organelle,vesicle,extracellular region part,extracellular region,cell part,cell,binding,cellular_component,cellular process,heterocyclic compound binding,biological_process,organic cyclic compound binding,molecular_function,intracellula…	--	--
ENSOCUT00000014741	ENSOCUG00000014729	CUL2	31.3773	28.0579	0.161315	0.021181	0.644524	Cullin protein, neddylation domain||Cullin repeat-like-containing domain||Cullin homology||Cullin, N-terminal	GO:0043226,GO:0043227,GO:0044424,GO:0005622,GO:0043229,GO:0043231,GO:0044446,GO:0044422,GO:0008152,GO:0032991,GO:0071704,GO:0044238,GO:0044237,GO:0044267,GO:0044260,GO:0043170,GO:0005730,GO:0031974,GO:0070013,GO:0043233,GO:0019538,GO:0019899,GO:0009057,GO:0043228,GO:0043232,GO:0005634,GO:0044464,GO:0044428,GO:0005623,GO:0031981,GO:0044257,GO:0019941,GO:0030163,GO:0043632,GO:0051603,GO:0006511,GO:…	organelle,membrane-bounded organelle,intracellular part,intracellular,intracellular organelle,intracellular membrane-bounded organelle,intracellular organelle part,organelle part,metabolic process,macromolecular complex,organic substance metabolic process,primary metabolic process,cellular metabolic process,cellular protein metabolic process,cellular macromolecule metabolic process,macromolecule …	mmu04120,mmu05211,mmu05200,mmu04066	Ubiquitin mediated proteolysis,Renal cell carcinoma,Pathways in cancer,HIF-1 signaling pathway
ENSOCUT00000029125	ENSOCUG00000008167	CALU	57.1511	61.9939	-0.117345	0.0212485	0.644524	EF-hand domain	GO:0043226,GO:0043227,GO:0005737,GO:0044444,GO:0044424,GO:0005622,GO:0043229,GO:0043231,GO:0005783,GO:0044464,GO:0005623,GO:0005488,GO:0005575,GO:0003674,GO:0005509,GO:0046872,GO:0043169,GO:0043167,GO:0016020	organelle,membrane-bounded organelle,cytoplasm,cytoplasmic part,intracellular part,intracellular,intracellular organelle,intracellular membrane-bounded organelle,endoplasmic reticulum,cell part,cell,binding,cellular_component,molecular_function,calcium ion binding,metal ion binding,cation binding,ion binding,membrane	--	--
ENSOCUT00000028915	ENSOCUG00000024951	HOXB2	2.90045	2.87767	0.0113774	0.0213361	0.644524	Homeobox domain||Homeodomain, metazoa||Homeodomain-like	GO:0043226,GO:0043227,GO:0005737,GO:0044444,GO:0044424,GO:0005622,GO:0043229,GO:0043231,GO:0044446,GO:0044422,GO:0008152,GO:0071704,GO:0044238,GO:0044237,GO:0044260,GO:0043170,GO:0031974,GO:0070013,GO:0043233,GO:0005634,GO:0005829,GO:0044464,GO:0044428,GO:0005623,GO:0031981,GO:0010467,GO:0044451,GO:0003676,GO:0002011,GO:0005488,GO:0021569,GO:0021570,GO:0005654,GO:0009059,GO:0034645,GO:0016607,GO:…	organelle,membrane-bounded organelle,cytoplasm,cytoplasmic part,intracellular part,intracellular,intracellular organelle,intracellular membrane-bounded organelle,intracellular organelle part,organelle part,metabolic process,organic substance metabolic process,primary metabolic process,cellular metabolic process,cellular macromolecule metabolic process,macromolecule metabolic process,membrane-encl…	--	--
ENSOCUT00000007783	ENSOCUG00000007776	MMS19	27.0127	24.4812	0.141965	0.0213718	0.644524	Armadillo-type fold||MMS19, C-terminal	GO:0043226,GO:0043227,GO:0005737,GO:0044444,GO:0044424,GO:0005622,GO:0043229,GO:0043231,GO:0044446,GO:0044422,GO:0008152,GO:0032991,GO:0071704,GO:0044238,GO:0044237,GO:0044260,GO:0043170,GO:0031974,GO:0070013,GO:0043233,GO:0019899,GO:0043228,GO:0043232,GO:0005634,GO:0005829,GO:0044464,GO:0044428,GO:0005623,GO:0031981,GO:0051427,GO:0010467,GO:0035257,GO:0043234,GO:0044445,GO:0000989,GO:0000988,GO:…	organelle,membrane-bounded organelle,cytoplasm,cytoplasmic part,intracellular part,intracellular,intracellular organelle,intracellular membrane-bounded organelle,intracellular organelle part,organelle part,metabolic process,macromolecular complex,organic substance metabolic process,primary metabolic process,cellular metabolic process,cellular macromolecule metabolic process,macromolecule metaboli…	--	--
ENSOCUT00000008369	ENSOCUG00000008374	UNC119B	11.7424	12.4178	-0.0806774	0.0214583	0.644524	GMP phosphodiesterase, delta subunit||Immunoglobulin E-set	GO:0043226,GO:0043227,GO:0044424,GO:0005622,GO:0043229,GO:0043231,GO:0044446,GO:0044422,GO:0015031,GO:0045184,GO:0044464,GO:0071702,GO:0005623,GO:0008104,GO:0044765,GO:0042953,GO:0033036,GO:0006810,GO:0005488,GO:0051234,GO:0005575,GO:0009987,GO:0008150,GO:0051179,GO:0003674,GO:0071840,GO:0048856,GO:0032502,GO:0016043,GO:0008289,GO:0044767,GO:0035869,GO:0009653,GO:0032990,GO:0032989,GO:0048869,GO:…	organelle,membrane-bounded organelle,intracellular part,intracellular,intracellular organelle,intracellular membrane-bounded organelle,intracellular organelle part,organelle part,protein transport,establishment of protein localization,cell part,organic substance transport,cell,protein localization,single-organism transport,lipoprotein transport,macromolecule localization,transport,binding,establi…	--	--
ENSOCUT00000030167	ENSOCUG00000011168	TMEM87A	17.1802	15.1105	0.185196	0.0215092	0.644524	Transmembrane receptor, eukaryota	GO:0043226,GO:0043227,GO:0005737,GO:0044444,GO:0044424,GO:0005622,GO:0043229,GO:0043231,GO:0044446,GO:0044422,GO:0031090,GO:0012505,GO:0044464,GO:0005623,GO:0051649,GO:0051641,GO:0044765,GO:0046907,GO:0006810,GO:0051234,GO:0000139,GO:0005575,GO:0009987,GO:0008150,GO:0044431,GO:0051179,GO:0016192,GO:0042147,GO:0032580,GO:0005794,GO:0031985,GO:0031984,GO:0005795,GO:0016197,GO:0044699,GO:0016020,GO:…	organelle,membrane-bounded organelle,cytoplasm,cytoplasmic part,intracellular part,intracellular,intracellular organelle,intracellular membrane-bounded organelle,intracellular organelle part,organelle part,organelle membrane,endomembrane system,cell part,cell,establishment of localization in cell,cellular localization,single-organism transport,intracellular transport,transport,establishment of lo…	--	--
ENSOCUT00000017570	ENSOCUG00000017569	SLC5A1	10.7468	9.60135	0.162593	0.0215141	0.644524	Sodium/solute symporter||Sodium/solute symporter, subgroup	GO:0043226,GO:0043227,GO:0031988,GO:0070062,GO:0043230,GO:0065010,GO:0031982,GO:0044421,GO:0005576,GO:0071702,GO:0015149,GO:0044765,GO:0005412,GO:0015145,GO:0006810,GO:0051234,GO:0005575,GO:0009987,GO:0051119,GO:0008150,GO:0008645,GO:0015144,GO:1901476,GO:0015749,GO:0051179,GO:0003674,GO:0005355,GO:0008643,GO:0055085,GO:0022892,GO:0015758,GO:0015291,GO:0022804,GO:0005215,GO:0022857,GO:0015293,GO:…	organelle,membrane-bounded organelle,membrane-bounded vesicle,extracellular vesicular exosome,extracellular organelle,extracellular membrane-bounded organelle,vesicle,extracellular region part,extracellular region,organic substance transport,hexose transmembrane transporter activity,single-organism transport,glucose:sodium symporter activity,monosaccharide transmembrane transporter activity,trans…	mmu04978,mmu04973,mmu04976	Mineral absorption,Carbohydrate digestion and absorption,Bile secretion
ENSOCUT00000022531	ENSOCUG00000007814	-	10.3986	10.39	0.00118787	0.0216441	0.644524	Phosphatidylinositol 3-/4-kinase, catalytic domain	GO:0043226,GO:0043227,GO:0005737,GO:0044444,GO:0044424,GO:0005622,GO:0043229,GO:0043231,GO:0008152,GO:0003824,GO:0044421,GO:0044237,GO:0005576,GO:0005739,GO:0044464,GO:0005623,GO:0033644,GO:0044221,GO:0044231,GO:0072556,GO:0044218,GO:0044279,GO:0005575,GO:0009987,GO:0016740,GO:0008150,GO:0016772,GO:0003674,GO:0033643,GO:0018995,GO:0043657,GO:0043245,GO:0044215,GO:0044216,GO:0044217,GO:0006793,GO:…	organelle,membrane-bounded organelle,cytoplasm,cytoplasmic part,intracellular part,intracellular,intracellular organelle,intracellular membrane-bounded organelle,metabolic process,catalytic activity,extracellular region part,cellular metabolic process,extracellular region,mitochondrion,cell part,cell,host cell membrane,host cell synapse,host cell presynaptic membrane,other organism presynaptic me…	mmu01100,mmu00562,mmu04070	Metabolic pathways,Inositol phosphate metabolism,Phosphatidylinositol signaling system
ENSOCUT00000002893	ENSOCUG00000002892	SRF	13.9017	13.3805	0.0551241	0.0217209	0.644524	Transcription factor, MADS-box	GO:0043227,GO:0043589,GO:0030324,GO:0030323,GO:0043226,GO:0060541,GO:0044238,GO:0003723,GO:0071704,GO:0008152,GO:1901213,GO:0044422,GO:0044428,GO:0035295,GO:0051491,GO:0090136,GO:0044446,GO:0043231,GO:0030038,GO:0005737,GO:0044237,GO:0060429,GO:0000790,GO:0044424,GO:0003674,GO:0005515,GO:0051489,GO:1900222,GO:0021537,GO:0060532,GO:0061145,GO:0010736,GO:0060947,GO:0007423,GO:0005622,GO:0023057,GO:…	membrane-bounded organelle,skin morphogenesis,lung development,respiratory tube development,organelle,respiratory system development,primary metabolic process,RNA binding,organic substance metabolic process,metabolic process,regulation of transcription from RNA polymerase II promoter involved in heart development,organelle part,nuclear part,tube development,positive regulation of filopodium assem…	mmu05166,mmu04022,mmu05203,mmu04010	HTLV-I infection,cGMP-PKG signaling pathway,Viral carcinogenesis,MAPK signaling pathway
ENSOCUT00000029331	ENSOCUG00000017284	NAA38	19.8598	15.7533	0.334202	0.0217496	0.644524	Like-Sm (LSM) domain||Ribonucleoprotein LSM domain, eukaryotic/archaea-type||Ribonucleoprotein LSM domain	GO:0043227,GO:0043226,GO:0044444,GO:0043231,GO:0005737,GO:0044424,GO:0031417,GO:0005622,GO:0043229,GO:0005634,GO:0032991,GO:0005844,GO:0048523,GO:0043234,GO:0048519,GO:0031248,GO:0031414,GO:0030529,GO:0008150,GO:0008219,GO:0016265,GO:0009987,GO:0006915,GO:0012501,GO:0010941,GO:0043067,GO:0060548,GO:0042981,GO:0043066,GO:0043069,GO:0005623,GO:0044464,GO:0005575,GO:0050794,GO:0044763,GO:0065007,GO:…	membrane-bounded organelle,organelle,cytoplasmic part,intracellular membrane-bounded organelle,cytoplasm,intracellular part,NatC complex,intracellular,intracellular organelle,nucleus,macromolecular complex,polysome,negative regulation of cellular process,protein complex,negative regulation of biological process,protein acetyltransferase complex,N-terminal protein acetyltransferase complex,ribonuc…	--	--
ENSOCUT00000025139	ENSOCUG00000001837	SRSF4	16.7883	18.4314	-0.134706	0.0219223	0.644524	RNA recognition motif domain	GO:0043226,GO:0043227,GO:0044424,GO:0005622,GO:0043229,GO:0043231,GO:0044446,GO:0044422,GO:0008152,GO:0071704,GO:0044238,GO:0044237,GO:0003723,GO:0044260,GO:0043170,GO:0031974,GO:0070013,GO:0043233,GO:0006397,GO:0005634,GO:0044464,GO:0044428,GO:0005623,GO:0016071,GO:0031981,GO:0006396,GO:0010467,GO:0044451,GO:0003676,GO:0005488,GO:0005654,GO:0050684,GO:0048523,GO:0031324,GO:0016607,GO:0005575,GO:…	organelle,membrane-bounded organelle,intracellular part,intracellular,intracellular organelle,intracellular membrane-bounded organelle,intracellular organelle part,organelle part,metabolic process,organic substance metabolic process,primary metabolic process,cellular metabolic process,RNA binding,cellular macromolecule metabolic process,macromolecule metabolic process,membrane-enclosed lumen,intr…	mmu03040,mmu05168	Spliceosome,Herpes simplex infection
ENSOCUT00000015996	ENSOCUG00000016000	ZFP69	6.22294	6.18687	0.00838709	0.0220217	0.644524	Krueppel-associated box||Zinc finger, C2H2-like||Zinc finger, C2H2	GO:0005622,GO:0008152,GO:0071704,GO:0044238,GO:0044237,GO:0044260,GO:0043170,GO:0044464,GO:0005623,GO:0010467,GO:0003676,GO:0005488,GO:0009059,GO:0034645,GO:0005575,GO:0009987,GO:1901576,GO:1901363,GO:0008150,GO:0097159,GO:0044249,GO:0009058,GO:0003674,GO:0016070,GO:0006807,GO:0090304,GO:0060255,GO:0006139,GO:0034641,GO:0010468,GO:0006725,GO:0046483,GO:1901360,GO:0006351,GO:2000112,GO:0032774,GO:…	intracellular,metabolic process,organic substance metabolic process,primary metabolic process,cellular metabolic process,cellular macromolecule metabolic process,macromolecule metabolic process,cell part,cell,gene expression,nucleic acid binding,binding,macromolecule biosynthetic process,cellular macromolecule biosynthetic process,cellular_component,cellular process,organic substance biosynthetic…	--	--
ENSOCUT00000003473	ENSOCUG00000003472	GTF2H3	19.4294	17.3778	0.160996	0.0220957	0.644524	TFIIH subunit Tfb4/p34	GO:0043226,GO:0043227,GO:0044424,GO:0005622,GO:0043229,GO:0043231,GO:0044446,GO:0044422,GO:0008152,GO:0032991,GO:0071704,GO:0003824,GO:0044238,GO:0044237,GO:0044267,GO:0044260,GO:0043170,GO:0031974,GO:0070013,GO:0043233,GO:0019538,GO:0005634,GO:0044464,GO:0044428,GO:0005623,GO:0032806,GO:0000428,GO:0030880,GO:0055029,GO:0031981,GO:0005669,GO:0010467,GO:0047485,GO:0043234,GO:0044451,GO:0016591,GO:…	organelle,membrane-bounded organelle,intracellular part,intracellular,intracellular organelle,intracellular membrane-bounded organelle,intracellular organelle part,organelle part,metabolic process,macromolecular complex,organic substance metabolic process,catalytic activity,primary metabolic process,cellular metabolic process,cellular protein metabolic process,cellular macromolecule metabolic pro…	mmu03420,mmu03022,mmu05203	Nucleotide excision repair,Basal transcription factors,Viral carcinogenesis
ENSOCUT00000031523	ENSOCUG00000015449	ACTN1	114.309	110.683	0.0465024	0.0221547	0.644524	EF-hand, Ca insensitive||Calponin homology domain||Calmodulin-regulated spectrin-associated protein, CH domain||EF-hand domain||Spectrin repeat||Spectrin/alpha-actinin	GO:0043226,GO:0043227,GO:0005737,GO:0044444,GO:0044424,GO:0005622,GO:0043229,GO:0031988,GO:0070062,GO:0043230,GO:0065010,GO:0031982,GO:0044446,GO:0044422,GO:0032991,GO:0044421,GO:0003723,GO:0005576,GO:0043228,GO:0043232,GO:0044464,GO:0005623,GO:0042802,GO:0030220,GO:0036344,GO:0043234,GO:0030374,GO:0003676,GO:0000989,GO:0000988,GO:0005515,GO:0003712,GO:0030486,GO:0045214,GO:0005912,GO:0005925,GO:…	organelle,membrane-bounded organelle,cytoplasm,cytoplasmic part,intracellular part,intracellular,intracellular organelle,membrane-bounded vesicle,extracellular vesicular exosome,extracellular organelle,extracellular membrane-bounded organelle,vesicle,intracellular organelle part,organelle part,macromolecular complex,extracellular region part,RNA binding,extracellular region,non-membrane-bounded o…	mmu04520,mmu04530,mmu05322,mmu04670,mmu05203,mmu05412,mmu05146,mmu04810,mmu04510	Adherens junction,Tight junction,Systemic lupus erythematosus,Leukocyte transendothelial migration,Viral carcinogenesis,Arrhythmogenic right ventricular cardiomyopathy (ARVC),Amoebiasis,Regulation of actin cytoskeleton,Focal adhesion
ENSOCUT00000000470	ENSOCUG00000000470	FUOM	5.33024	5.21386	0.0318503	0.0222117	0.644524	RbsD-like domain||D-ribose pyranase RbsD/L-fucose mutarotase FucU	GO:0044238,GO:0009987,GO:0071704,GO:0008152,GO:0005488,GO:0048029,GO:0032504,GO:0048609,GO:0048468,GO:0019318,GO:0006004,GO:0008150,GO:0005996,GO:0016853,GO:0003824,GO:0042806,GO:0060180,GO:0048523,GO:0044763,GO:0044723,GO:0016857,GO:0036065,GO:0016854,GO:0048519,GO:0007617,GO:0051704,GO:0030246,GO:0050794,GO:0022414,GO:0033057,GO:0030182,GO:0051239,GO:0000003,GO:0003674,GO:0044767,GO:0048856,GO:…	primary metabolic process,cellular process,organic substance metabolic process,metabolic process,binding,monosaccharide binding,multicellular organism reproduction,multicellular organismal reproductive process,cell development,hexose metabolic process,fucose metabolic process,biological_process,monosaccharide metabolic process,isomerase activity,catalytic activity,fucose binding,female mating beh…	--	--
ENSOCUT00000000353	ENSOCUG00000000353	MTX1	9.61245	7.38307	0.380684	0.0223183	0.644524	Glutathione S-transferase, C-terminal-like||Mitochondrial outer membrane transport complex, Sam37/metaxin	GO:0043226,GO:0043227,GO:0005737,GO:0044444,GO:0044424,GO:0005622,GO:0043229,GO:0043231,GO:0044446,GO:0044422,GO:0031090,GO:0015031,GO:0045184,GO:0005739,GO:0044429,GO:0044464,GO:0071702,GO:0005623,GO:0031967,GO:0031975,GO:0051649,GO:0006886,GO:0031966,GO:0016482,GO:0005740,GO:0008104,GO:0072594,GO:0051641,GO:0044765,GO:0007005,GO:0046907,GO:0033036,GO:0006810,GO:0005741,GO:0051234,GO:0006605,GO:…	organelle,membrane-bounded organelle,cytoplasm,cytoplasmic part,intracellular part,intracellular,intracellular organelle,intracellular membrane-bounded organelle,intracellular organelle part,organelle part,organelle membrane,protein transport,establishment of protein localization,mitochondrion,mitochondrial part,cell part,organic substance transport,cell,organelle envelope,envelope,establishment …	--	--
ENSOCUT00000010825	ENSOCUG00000010825	EPB41L4A	14.8778	15.5385	-0.062685	0.0223461	0.644524	Ubiquitin-related domain||FERM domain||Band 4.1 domain||FERM central domain||FERM, C-terminal PH-like domain||FERM, N-terminal||FERM adjacent (FA)	GO:0043226,GO:0044424,GO:0005622,GO:0043229,GO:0043228,GO:0043232,GO:0044464,GO:0005623,GO:0005575,GO:0005856	organelle,intracellular part,intracellular,intracellular organelle,non-membrane-bounded organelle,intracellular non-membrane-bounded organelle,cell part,cell,cellular_component,cytoskeleton	--	--
ENSOCUT00000013853	ENSOCUG00000013848	KIZ	15.0642	14.1707	0.088214	0.022539	0.644524	-	GO:0043226,GO:0005737,GO:0044424,GO:0005622,GO:0043229,GO:0044446,GO:0044422,GO:0019899,GO:0043228,GO:0043232,GO:0044464,GO:0005623,GO:0005515,GO:0005488,GO:0006996,GO:0005575,GO:0009987,GO:0008150,GO:0003674,GO:0019901,GO:0019900,GO:0071840,GO:0071822,GO:0007051,GO:0043933,GO:0016043,GO:0022402,GO:0007049,GO:0005815,GO:0005813,GO:0000226,GO:0015630,GO:0007017,GO:0005856,GO:0044430,GO:0044699,GO:…	organelle,cytoplasm,intracellular part,intracellular,intracellular organelle,intracellular organelle part,organelle part,enzyme binding,non-membrane-bounded organelle,intracellular non-membrane-bounded organelle,cell part,cell,protein binding,binding,organelle organization,cellular_component,cellular process,biological_process,molecular_function,protein kinase binding,kinase binding,cellular comp…	--	--
ENSOCUT00000025227	ENSOCUG00000024951	HOXB2	1.57543	1.57608	-0.000589314	0.0225571	0.644524	Homeobox domain||Homeodomain, metazoa||Homeodomain-like	GO:0043226,GO:0043227,GO:0005737,GO:0044444,GO:0044424,GO:0005622,GO:0043229,GO:0043231,GO:0044446,GO:0044422,GO:0008152,GO:0071704,GO:0044238,GO:0044237,GO:0044260,GO:0043170,GO:0031974,GO:0070013,GO:0043233,GO:0005634,GO:0005829,GO:0044464,GO:0044428,GO:0005623,GO:0031981,GO:0010467,GO:0044451,GO:0003676,GO:0002011,GO:0005488,GO:0021569,GO:0021570,GO:0005654,GO:0009059,GO:0034645,GO:0016607,GO:…	organelle,membrane-bounded organelle,cytoplasm,cytoplasmic part,intracellular part,intracellular,intracellular organelle,intracellular membrane-bounded organelle,intracellular organelle part,organelle part,metabolic process,organic substance metabolic process,primary metabolic process,cellular metabolic process,cellular macromolecule metabolic process,macromolecule metabolic process,membrane-encl…	--	--
ENSOCUT00000006324	ENSOCUG00000006325	GALM	6.71488	4.90008	0.454556	0.0225703	0.644524	Galactose mutarotase-like domain||Aldose 1-/Glucose-6-phosphate 1-epimerase	GO:0003824,GO:0043227,GO:0016857,GO:0070062,GO:0043230,GO:0065010,GO:0044421,GO:0016854,GO:0031982,GO:0005576,GO:0031988,GO:0043226,GO:0016853,GO:0044238,GO:0071704,GO:0008152,GO:0004034,GO:0003674,GO:0019318,GO:0005488,GO:0005996,GO:0006006,GO:0006012,GO:0044723,GO:0008150,GO:0005975,GO:0030246,GO:0005575	catalytic activity,membrane-bounded organelle,racemase and epimerase activity, acting on carbohydrates and derivatives,extracellular vesicular exosome,extracellular organelle,extracellular membrane-bounded organelle,extracellular region part,racemase and epimerase activity,vesicle,extracellular region,membrane-bounded vesicle,organelle,isomerase activity,primary metabolic process,organic substanc…	mmu01100,mmu00010,mmu00052	Metabolic pathways,Glycolysis / Gluconeogenesis,Galactose metabolism
ENSOCUT00000000462	ENSOCUG00000000462	OXR1	43.6384	39.8397	0.13139	0.0226355	0.644524	LysM domain||TLDc domain||GRAM domain	GO:0043226,GO:0043227,GO:0005737,GO:0044444,GO:0044424,GO:0005622,GO:0043229,GO:0043231,GO:0044446,GO:0044422,GO:0008152,GO:0071704,GO:0003824,GO:0044238,GO:0044237,GO:0044267,GO:0044260,GO:0043170,GO:0005730,GO:0031974,GO:0070013,GO:0043233,GO:0019538,GO:0005739,GO:0043228,GO:0043232,GO:0005634,GO:0044464,GO:0044428,GO:0005623,GO:0031981,GO:0018198,GO:0007626,GO:0043412,GO:0006464,GO:0036211,GO:…	organelle,membrane-bounded organelle,cytoplasm,cytoplasmic part,intracellular part,intracellular,intracellular organelle,intracellular membrane-bounded organelle,intracellular organelle part,organelle part,metabolic process,organic substance metabolic process,catalytic activity,primary metabolic process,cellular metabolic process,cellular protein metabolic process,cellular macromolecule metabolic…	--	--
ENSOCUT00000022546	ENSOCUG00000012966	-	9.15848	9.11626	0.00666627	0.0227823	0.644524	S-adenosyl-L-methionine-dependent methyltransferase||GPI mannosyltransferase||Domain of unknown function DUF2431	GO:0043226,GO:0043227,GO:0005737,GO:0044444,GO:0044424,GO:0005622,GO:0043229,GO:0043231,GO:0044446,GO:0044422,GO:0031090,GO:0003824,GO:0005783,GO:0012505,GO:0044464,GO:0005623,GO:0044432,GO:0042175,GO:0005789,GO:0005575,GO:0016740,GO:0003674,GO:0016757,GO:0016020,GO:0044425,GO:0016021,GO:0031224	organelle,membrane-bounded organelle,cytoplasm,cytoplasmic part,intracellular part,intracellular,intracellular organelle,intracellular membrane-bounded organelle,intracellular organelle part,organelle part,organelle membrane,catalytic activity,endoplasmic reticulum,endomembrane system,cell part,cell,endoplasmic reticulum part,nuclear outer membrane-endoplasmic reticulum membrane network,endoplasm…	mmu01100,mmu00510	Metabolic pathways,N-Glycan biosynthesis
ENSOCUT00000003709	ENSOCUG00000003712	TCEAL9	5.58196	4.50611	0.308891	0.0228056	0.644524	Transcription elongation factor A-like/Brain expressed X-linked-like	GO:0005515,GO:0005488,GO:0050699,GO:0003674,GO:0019904	protein binding,binding,WW domain binding,molecular_function,protein domain specific binding	--	--
ENSOCUT00000012147	ENSOCUG00000012586	-	1.37481	1.45331	-0.0801086	0.0228875	0.644524	Helicase, C-terminal||P-loop containing nucleoside triphosphate hydrolase||DEAD/DEAH box helicase domain||Helicase superfamily 1/2, ATP-binding domain||Helicase/UvrB domain	GO:0003824,GO:0003723,GO:0016787,GO:0003676,GO:0005488,GO:1901363,GO:0097159,GO:0003674,GO:0032559,GO:0030554,GO:0032555,GO:0005524,GO:0017076,GO:0032553,GO:0035639,GO:0032550,GO:0001883,GO:0032549,GO:0000166,GO:1901265,GO:0001882,GO:0004386,GO:0036094,GO:0043168,GO:0043167,GO:0016818,GO:0016817,GO:0016462,GO:0017111	catalytic activity,RNA binding,hydrolase activity,nucleic acid binding,binding,heterocyclic compound binding,organic cyclic compound binding,molecular_function,adenyl ribonucleotide binding,adenyl nucleotide binding,purine ribonucleotide binding,ATP binding,purine nucleotide binding,ribonucleotide binding,purine ribonucleoside triphosphate binding,purine ribonucleoside binding,purine nucleoside b…	--	--
ENSOCUT00000031797	ENSOCUG00000024818	-	6.42874	6.14686	0.0646851	0.022989	0.644524	Adenosine/AMP deaminase domain	GO:0003824,GO:0003674,GO:0019239	catalytic activity,molecular_function,deaminase activity	--	--
ENSOCUT00000015356	ENSOCUG00000015358	PCGF1	13.0255	12.0186	0.116062	0.0230748	0.644524	Zinc finger, RING-type||Zinc finger, C3HC4 RING-type	GO:0043226,GO:0043227,GO:0044424,GO:0005622,GO:0043229,GO:0043231,GO:0044446,GO:0044422,GO:0008152,GO:0032991,GO:0071704,GO:0044238,GO:0044237,GO:0044267,GO:0044260,GO:0043170,GO:0031974,GO:0070013,GO:0043233,GO:0019538,GO:0005634,GO:0044464,GO:0044428,GO:0005623,GO:0031981,GO:0043234,GO:0070647,GO:0010390,GO:0043412,GO:0005515,GO:0006464,GO:0036211,GO:0032446,GO:0016567,GO:0005488,GO:0016574,GO:…	organelle,membrane-bounded organelle,intracellular part,intracellular,intracellular organelle,intracellular membrane-bounded organelle,intracellular organelle part,organelle part,metabolic process,macromolecular complex,organic substance metabolic process,primary metabolic process,cellular metabolic process,cellular protein metabolic process,cellular macromolecule metabolic process,macromolecule …	mmu04550	Signaling pathways regulating pluripotency of stem cells
ENSOCUT00000011783	ENSOCUG00000011783	TRMT11	7.9582	7.83084	0.0232745	0.0231068	0.644524	Putative RNA methylase domain||N6 adenine-specific DNA methyltransferase, N12 class||S-adenosyl-L-methionine-dependent methyltransferase	GO:0008152,GO:0003824,GO:0003676,GO:0005488,GO:0016740,GO:1901363,GO:0008150,GO:0097159,GO:0003674,GO:0008168,GO:0016741,GO:0032259	metabolic process,catalytic activity,nucleic acid binding,binding,transferase activity,heterocyclic compound binding,biological_process,organic cyclic compound binding,molecular_function,methyltransferase activity,transferase activity, transferring one-carbon groups,methylation	--	--
ENSOCUT00000004372	ENSOCUG00000004373	-	6.78636	4.10301	0.725954	0.0232308	0.644524	ATP12, ATPase F1F0-assembly protein	GO:0043461,GO:0070272,GO:0008150,GO:0070071,GO:0071840,GO:0070271,GO:0034622,GO:0071822,GO:0006461,GO:0065003,GO:0043623,GO:0043933,GO:0044085,GO:0016043,GO:0022607	proton-transporting ATP synthase complex assembly,proton-transporting ATP synthase complex biogenesis,biological_process,proton-transporting two-sector ATPase complex assembly,cellular component organization or biogenesis,protein complex biogenesis,cellular macromolecular complex assembly,protein complex subunit organization,protein complex assembly,macromolecular complex assembly,cellular protei…	--	--
ENSOCUT00000023600	ENSOCUG00000025417	-	5.58087	4.51218	0.306667	0.0232882	0.644524	Protein of unknown function DUF167	--	--	--	--
ENSOCUT00000011086	ENSOCUG00000011088	-	28.5442	26.3498	0.115408	0.0232884	0.644524	Ribonucleoprotein LSM domain, eukaryotic/archaea-type||Ribonucleoprotein LSM domain||Like-Sm (LSM) domain	GO:0044424,GO:0005622,GO:0008152,GO:0032991,GO:0030529,GO:0071704,GO:0044238,GO:0044237,GO:0044260,GO:0043170,GO:0009057,GO:0006397,GO:0044464,GO:0005623,GO:0016071,GO:0006396,GO:0010467,GO:0044265,GO:0009056,GO:1901575,GO:0044248,GO:0005575,GO:0009987,GO:0008380,GO:0008150,GO:0016070,GO:0006807,GO:0006402,GO:0090304,GO:0000375,GO:0000377,GO:0000398,GO:0006401,GO:0006139,GO:0034641,GO:0006725,GO:…	intracellular part,intracellular,metabolic process,macromolecular complex,ribonucleoprotein complex,organic substance metabolic process,primary metabolic process,cellular metabolic process,cellular macromolecule metabolic process,macromolecule metabolic process,macromolecule catabolic process,mRNA processing,cell part,cell,mRNA metabolic process,RNA processing,gene expression,cellular macromolecu…	mmu03040,mmu03018	Spliceosome,RNA degradation
ENSOCUT00000008372	ENSOCUG00000008364	PTPN4	26.3607	25.7151	0.0357703	0.0233878	0.644524	Protein-tyrosine phosphatase-like||Protein-tyrosine phosphatase, non-receptor type-3, -4||Ezrin/radixin/moesin like||Protein-tyrosine phosphatase, catalytic||FERM central domain||Protein-tyrosine phosphatase, receptor/non-receptor type||FERM, N-terminal||PDZ domain||Protein-tyrosine/Dual specificity phosphatase||Ubiquitin-related domain||Band 4.1 domain||FERM domain||FERM, C-terminal PH-like doma…	GO:0043226,GO:0005737,GO:0044424,GO:0005622,GO:0043229,GO:0008152,GO:0071704,GO:0003824,GO:0044238,GO:0044237,GO:0044267,GO:0044260,GO:0043170,GO:0019538,GO:0043228,GO:0043232,GO:0044464,GO:0005623,GO:0016788,GO:0004726,GO:0016787,GO:0043412,GO:0005515,GO:0006464,GO:0036211,GO:0016791,GO:0004721,GO:0005488,GO:0006470,GO:0042578,GO:0005575,GO:0009987,GO:0008150,GO:0003674,GO:0016311,GO:0009898,GO:…	organelle,cytoplasm,intracellular part,intracellular,intracellular organelle,metabolic process,organic substance metabolic process,catalytic activity,primary metabolic process,cellular metabolic process,cellular protein metabolic process,cellular macromolecule metabolic process,macromolecule metabolic process,protein metabolic process,non-membrane-bounded organelle,intracellular non-membrane-boun…	--	--
ENSOCUT00000017936	ENSOCUG00000017936	SLC39A10	109.535	101.81	0.105512	0.0235895	0.644524	Zinc/iron permease	GO:0044464,GO:0005623,GO:0046915,GO:0005385,GO:0071577,GO:0071578,GO:0006829,GO:0006882,GO:0055069,GO:0001783,GO:0019725,GO:0044765,GO:0002903,GO:0046916,GO:0006810,GO:0051234,GO:0050871,GO:0002902,GO:0042113,GO:0048523,GO:0000041,GO:0048878,GO:0012501,GO:0055076,GO:0005575,GO:0009987,GO:0006915,GO:0008219,GO:0016265,GO:0050864,GO:0008150,GO:0048519,GO:0070229,GO:0030888,GO:0070227,GO:0051179,GO:…	cell part,cell,transition metal ion transmembrane transporter activity,zinc ion transmembrane transporter activity,zinc ion transmembrane transport,zinc ion transmembrane import,zinc ion transport,cellular zinc ion homeostasis,zinc ion homeostasis,B cell apoptotic process,cellular homeostasis,single-organism transport,negative regulation of B cell apoptotic process,cellular transition metal ion h…	--	--
ENSOCUT00000033788	ENSOCUG00000029435	LCOR	10.6358	11.9039	-0.162497	0.023643	0.644524	-	--	--	--	--
ENSOCUT00000026383	ENSOCUG00000023076	SFT2D2	48.8894	42.1225	0.214932	0.0237662	0.644524	Vesicle transport protein, Got1/SFT2-like	GO:0043226,GO:0043227,GO:0031988,GO:0070062,GO:0043230,GO:0065010,GO:0031982,GO:0044421,GO:0015031,GO:0045184,GO:0005576,GO:0071702,GO:0008104,GO:0033036,GO:0006810,GO:0051234,GO:0005575,GO:0008150,GO:0051179,GO:0016192,GO:0016020,GO:0044425,GO:0016021,GO:0031224	organelle,membrane-bounded organelle,membrane-bounded vesicle,extracellular vesicular exosome,extracellular organelle,extracellular membrane-bounded organelle,vesicle,extracellular region part,protein transport,establishment of protein localization,extracellular region,organic substance transport,protein localization,macromolecule localization,transport,establishment of localization,cellular_comp…	--	--
ENSOCUT00000024616	ENSOCUG00000024383	MIF	29.1892	31.7556	-0.121577	0.023892	0.644524	Tautomerase/MIF superfamily||Macrophage migration inhibitory factor	GO:0003824,GO:0043227,GO:0070062,GO:0043230,GO:0065010,GO:0044421,GO:0031982,GO:0005576,GO:0031988,GO:0043226,GO:0051259,GO:0016853,GO:0044238,GO:0071704,GO:0016863,GO:0043405,GO:0006629,GO:0008152,GO:0005615,GO:0010738,GO:0044444,GO:0031324,GO:0044422,GO:0010627,GO:0044428,GO:0010605,GO:0044446,GO:0032268,GO:0009892,GO:0043231,GO:0051246,GO:0050178,GO:0061078,GO:0090323,GO:0005737,GO:0045859,GO:…	catalytic activity,membrane-bounded organelle,extracellular vesicular exosome,extracellular organelle,extracellular membrane-bounded organelle,extracellular region part,vesicle,extracellular region,membrane-bounded vesicle,organelle,protein oligomerization,isomerase activity,primary metabolic process,organic substance metabolic process,intramolecular oxidoreductase activity, transposing C=C bonds…	mmu00350,mmu00360	Tyrosine metabolism,Phenylalanine metabolism
ENSOCUT00000005404	ENSOCUG00000005403	SLC30A6	13.0808	11.7951	0.149256	0.0239718	0.644524	Cation efflux protein	GO:0043226,GO:0043227,GO:0005737,GO:0044444,GO:0044424,GO:0005622,GO:0043229,GO:0043231,GO:0044464,GO:0005623,GO:0044765,GO:0006810,GO:0051234,GO:0005575,GO:0009987,GO:0008150,GO:0051179,GO:0003674,GO:0055085,GO:0022892,GO:0005215,GO:0005794,GO:0022857,GO:0022891,GO:0015075,GO:0006811,GO:0006812,GO:0008324,GO:0044699,GO:0016020,GO:0044763,GO:0044425,GO:0016021,GO:0031224	organelle,membrane-bounded organelle,cytoplasm,cytoplasmic part,intracellular part,intracellular,intracellular organelle,intracellular membrane-bounded organelle,cell part,cell,single-organism transport,transport,establishment of localization,cellular_component,cellular process,biological_process,localization,molecular_function,transmembrane transport,substrate-specific transporter activity,trans…	--	--
ENSOCUT00000009784	ENSOCUG00000009784	FOXN2	21.9426	21.218	0.0484505	0.0240192	0.644524	Transcription factor, fork head	GO:0043226,GO:0043227,GO:0044424,GO:0005622,GO:0043229,GO:0043231,GO:0008152,GO:0071704,GO:0044238,GO:0044237,GO:0044260,GO:0043170,GO:0005634,GO:0044464,GO:0005623,GO:0010467,GO:0003676,GO:0005488,GO:0009059,GO:0034645,GO:0005575,GO:0009987,GO:1901576,GO:1901363,GO:0008150,GO:0097159,GO:0044249,GO:0009058,GO:0003674,GO:0016070,GO:0009888,GO:0006807,GO:0048856,GO:0090304,GO:0003677,GO:0032502,GO:…	organelle,membrane-bounded organelle,intracellular part,intracellular,intracellular organelle,intracellular membrane-bounded organelle,metabolic process,organic substance metabolic process,primary metabolic process,cellular metabolic process,cellular macromolecule metabolic process,macromolecule metabolic process,nucleus,cell part,cell,gene expression,nucleic acid binding,binding,macromolecule bi…	--	--
ENSOCUT00000031633	ENSOCUG00000024632	FOXI2	0.632841	0.720842	-0.18784	0.0240907	0.644524	Transcription factor, fork head	GO:0043226,GO:0043227,GO:0044424,GO:0005622,GO:0043229,GO:0043231,GO:0008152,GO:0071704,GO:0044238,GO:0044237,GO:0044260,GO:0043170,GO:0005634,GO:0044464,GO:0005623,GO:0010467,GO:0003676,GO:0005488,GO:0009059,GO:0034645,GO:0005575,GO:0009987,GO:1901576,GO:1901363,GO:0008150,GO:0097159,GO:0044249,GO:0009058,GO:0003674,GO:0016070,GO:0006807,GO:0090304,GO:0003677,GO:0060255,GO:0006139,GO:0034641,GO:…	organelle,membrane-bounded organelle,intracellular part,intracellular,intracellular organelle,intracellular membrane-bounded organelle,metabolic process,organic substance metabolic process,primary metabolic process,cellular metabolic process,cellular macromolecule metabolic process,macromolecule metabolic process,nucleus,cell part,cell,gene expression,nucleic acid binding,binding,macromolecule bi…	--	--
ENSOCUT00000009505	ENSOCUG00000009508	ADPRH	5.94663	5.42998	0.131127	0.0243054	0.644524	ADP-ribosylation/Crystallin J1||ADP-ribosylarginine hydrolase	GO:0008152,GO:0071704,GO:0003824,GO:0044238,GO:0016798,GO:0044237,GO:0044267,GO:0044260,GO:0043170,GO:0019538,GO:0016787,GO:0043412,GO:0006464,GO:0036211,GO:0003875,GO:0051725,GO:0005488,GO:0009987,GO:0016799,GO:0008150,GO:0000287,GO:0003674,GO:0030955,GO:0031420,GO:0046872,GO:0043169,GO:0043167	metabolic process,organic substance metabolic process,catalytic activity,primary metabolic process,hydrolase activity, acting on glycosyl bonds,cellular metabolic process,cellular protein metabolic process,cellular macromolecule metabolic process,macromolecule metabolic process,protein metabolic process,hydrolase activity,macromolecule modification,cellular protein modification process,protein mo…	--	--
ENSOCUT00000011741	ENSOCUG00000011745	HSPA2	83.6233	87.5603	-0.0663722	0.024319	0.644524	Heat shock protein 70 family||Heat shock protein 70kD, peptide-binding domain||Cell shape determining protein MreB/Mrl||Heat shock protein 70kD, C-terminal domain	GO:0043226,GO:0043227,GO:0005737,GO:0044444,GO:0044424,GO:0005622,GO:0043229,GO:0031988,GO:0070062,GO:0043230,GO:0065010,GO:0043231,GO:0031982,GO:0044446,GO:0044422,GO:0008152,GO:0032991,GO:0071704,GO:0044421,GO:0044238,GO:0044237,GO:0044267,GO:0044260,GO:0043170,GO:0031974,GO:0070013,GO:0043233,GO:0019538,GO:0005576,GO:0005739,GO:0019899,GO:0043228,GO:0043232,GO:0005634,GO:0005829,GO:0044464,GO:…	organelle,membrane-bounded organelle,cytoplasm,cytoplasmic part,intracellular part,intracellular,intracellular organelle,membrane-bounded vesicle,extracellular vesicular exosome,extracellular organelle,extracellular membrane-bounded organelle,intracellular membrane-bounded organelle,vesicle,intracellular organelle part,organelle part,metabolic process,macromolecular complex,organic substance meta…	mmu04141,mmu03040,mmu05169,mmu05134,mmu05164,mmu05162,mmu04010,mmu04144,mmu04612,mmu04915,mmu05145	Protein processing in endoplasmic reticulum,Spliceosome,Epstein-Barr virus infection,Legionellosis,Influenza A,Measles,MAPK signaling pathway,Endocytosis,Antigen processing and presentation,Estrogen signaling pathway,Toxoplasmosis
ENSOCUT00000026821	ENSOCUG00000006678	JAM2	6.10749	5.63483	0.116206	0.0244169	0.644524	Immunoglobulin subtype 2||Immunoglobulin V-set domain||CD80-like, immunoglobulin C2-set||Immunoglobulin-like domain||Immunoglobulin subtype||Immunoglobulin||Immunoglobulin I-set	GO:0005515,GO:0005488,GO:0048523,GO:0005575,GO:0009987,GO:0008150,GO:0048519,GO:0046982,GO:0003674,GO:0046983,GO:0030155,GO:0007162,GO:0007155,GO:0022610,GO:0044699,GO:0016020,GO:0044763,GO:0050789,GO:0050794,GO:0065007,GO:0044425,GO:0016021,GO:0031224	protein binding,binding,negative regulation of cellular process,cellular_component,cellular process,biological_process,negative regulation of biological process,protein heterodimerization activity,molecular_function,protein dimerization activity,regulation of cell adhesion,negative regulation of cell adhesion,cell adhesion,biological adhesion,single-organism process,membrane,single-organism cellu…	mmu04530,mmu04670,mmu04514	Tight junction,Leukocyte transendothelial migration,Cell adhesion molecules (CAMs)
ENSOCUT00000021832	ENSOCUG00000023072	-	12.4783	10.5461	0.242713	0.0244568	0.644524	Leucine-rich repeat, ribonuclease inhibitor subtype	--	--	--	--
ENSOCUT00000004584	ENSOCUG00000004580	POLA2	10.2767	9.13087	0.170549	0.0245539	0.644524	DNA polymerase alpha, subunit B||DNA polymerase alpha/epsilon, subunit B||DNA polymerase alpha, subunit B N-terminal	GO:0043226,GO:0043227,GO:0005737,GO:0044444,GO:0044424,GO:0005622,GO:0043229,GO:0043231,GO:0044446,GO:0044422,GO:0008152,GO:0032991,GO:0071704,GO:0003824,GO:0044238,GO:0044237,GO:0044260,GO:0043170,GO:0031974,GO:0070013,GO:0043233,GO:0015031,GO:0045184,GO:0043228,GO:0043232,GO:0005634,GO:0005829,GO:0044464,GO:0044428,GO:0071702,GO:0005623,GO:0031981,GO:0051649,GO:0006886,GO:0016482,GO:0006913,GO:…	organelle,membrane-bounded organelle,cytoplasm,cytoplasmic part,intracellular part,intracellular,intracellular organelle,intracellular membrane-bounded organelle,intracellular organelle part,organelle part,metabolic process,macromolecular complex,organic substance metabolic process,catalytic activity,primary metabolic process,cellular metabolic process,cellular macromolecule metabolic process,mac…	mmu01100,mmu00240,mmu03030,mmu00230	Metabolic pathways,Pyrimidine metabolism,DNA replication,Purine metabolism
ENSOCUT00000026325	ENSOCUG00000027635	GCG	4.05445	2.80104	0.533542	0.0247576	0.644524	TLDc domain||GRAM domain||LysM domain||Glucagon/GIP/secretin/VIP	GO:0005737,GO:0044424,GO:0005622,GO:0008152,GO:0071704,GO:0044421,GO:0044238,GO:0044237,GO:0044267,GO:0044260,GO:0043170,GO:0019538,GO:0005576,GO:0044464,GO:0071702,GO:0005623,GO:0042802,GO:0051649,GO:0010467,GO:0019725,GO:0051641,GO:0043412,GO:0005515,GO:0044765,GO:0006464,GO:0036211,GO:0018107,GO:0018210,GO:0030073,GO:0006810,GO:0035773,GO:0005488,GO:0018193,GO:0051234,GO:0009059,GO:0019318,GO:…	cytoplasm,intracellular part,intracellular,metabolic process,organic substance metabolic process,extracellular region part,primary metabolic process,cellular metabolic process,cellular protein metabolic process,cellular macromolecule metabolic process,macromolecule metabolic process,protein metabolic process,extracellular region,cell part,organic substance transport,cell,identical protein binding…	mmu04911	Insulin secretion
ENSOCUT00000002743	ENSOCUG00000002743	-	73.5799	78.9945	-0.102441	0.0248853	0.644524	RNA recognition motif domain	GO:0003723,GO:0003676,GO:0005488,GO:1901363,GO:0097159,GO:0003674	RNA binding,nucleic acid binding,binding,heterocyclic compound binding,organic cyclic compound binding,molecular_function	mmu03040	Spliceosome
ENSOCUT00000000693	ENSOCUG00000000692	SLC39A6	96.7099	86.2252	0.165553	0.0250024	0.644524	Zinc/iron permease	GO:0043226,GO:0043227,GO:0005737,GO:0044444,GO:0044424,GO:0005622,GO:0043229,GO:0043231,GO:0005783,GO:0044464,GO:0005623,GO:0046915,GO:0005385,GO:0071577,GO:0071578,GO:0006829,GO:0006882,GO:0055069,GO:0019725,GO:0044765,GO:0046916,GO:0006810,GO:0051234,GO:0000041,GO:0048878,GO:0055076,GO:0005575,GO:0009987,GO:0008150,GO:0051179,GO:0003674,GO:0055082,GO:0042592,GO:0031258,GO:0031256,GO:0055085,GO:…	organelle,membrane-bounded organelle,cytoplasm,cytoplasmic part,intracellular part,intracellular,intracellular organelle,intracellular membrane-bounded organelle,endoplasmic reticulum,cell part,cell,transition metal ion transmembrane transporter activity,zinc ion transmembrane transporter activity,zinc ion transmembrane transport,zinc ion transmembrane import,zinc ion transport,cellular zinc ion …	--	--
ENSOCUT00000026976	ENSOCUG00000027145	-	51.8791	41.3967	0.325638	0.0250253	0.644524	Histone core||Histone H3/CENP-A||Histone-fold	GO:0043226,GO:0043227,GO:0044424,GO:0005622,GO:0043229,GO:0043231,GO:0044446,GO:0044422,GO:0032991,GO:0043228,GO:0043232,GO:0005634,GO:0044464,GO:0005623,GO:0005694,GO:0044427,GO:0003676,GO:0005515,GO:0005488,GO:0005575,GO:1901363,GO:0097159,GO:0046982,GO:0003674,GO:0000785,GO:0032993,GO:0000786,GO:0046983,GO:0003677	organelle,membrane-bounded organelle,intracellular part,intracellular,intracellular organelle,intracellular membrane-bounded organelle,intracellular organelle part,organelle part,macromolecular complex,non-membrane-bounded organelle,intracellular non-membrane-bounded organelle,nucleus,cell part,cell,chromosome,chromosomal part,nucleic acid binding,protein binding,binding,cellular_component,hetero…	mmu05202,mmu05322,mmu05034	Transcriptional misregulation in cancer,Systemic lupus erythematosus,Alcoholism
[truncated: 708 more rows]
