# Supplementary material for: Systematic Analysis of Non-coding RNAs Involved in the Angora Rabbit (Oryctolagus cuniculus) Hair Follicle Cycle by RNA Sequencing
Source: Front Genet. 2019 May 3;10:407. doi: 10.3389/fgene.2019.00407 (PMC6509560; doi:10.3389/fgene.2019.00407)
Supplement: TABLE S8 — Differentially expressed lncRNAs associated with the hair follicle cycle by target prediction. [file Table_8.XLSX]

## Sheet: Sheet1
Table S8. Differentially expressed lncRNAs associated with the hair follicle cycle by target prediction
Transcript_id	Gene_id	Log2(foldchange)	P-value	Target_prediction_method	Target_gene_id	Target_official_symbol	Target_description	Target_GO_id	Target_GO_description	Target_KO_id	Target_KO_description
LNC_002120	XLOC_065511	-0.972843	2.66111e-06	co_location	ENSOCUG00000007609	PBX1	Homeobox domain||Homeodomain-like||PBX	GO:0008152,GO:0043234,GO:0001657,GO:0048536,GO:0035270,GO:0045787,GO:0044446,GO:0001658,GO:0010604,GO:0032991,GO:0035295,GO:0044422,GO:0044237,GO:0060675,GO:0008283,GO:0060429,GO:0008284,GO:0048522,GO:0009893,GO:0030182,GO:0048736,GO:0060173,GO:0048729,GO:0048568,GO:0002009,GO:0060562,GO:0061138,GO:0043231,GO:0042127,GO:0010628,GO:0035239,GO:0001763,GO:0060284,GO:0030325,GO:0031325,GO:0010557,GO:…	metabolic process,protein complex,ureteric bud development,spleen development,endocrine system development,positive regulation of cell cycle,intracellular organelle part,branching involved in ureteric bud morphogenesis,positive regulation of macromolecule metabolic process,macromolecular complex,tube development,organelle part,cellular metabolic process,ureteric bud morphogenesis,cell proliferati…	--	--
LNC_009387	XLOC_266704	0.346548	3.71278e-05	co_location	ENSOCUG00000003204	MAP3K9	Mitogen-activated protein (MAP) kinase kinase kinase, MLK1/MLK2/MLK4||RGS domain||Tyrosine-protein kinase, catalytic domain||Serine-threonine/tyrosine-protein kinase catalytic domain||Protein kinase-like domain||Serine/threonine/dual specificity protein kinase, catalytic domain||Protein kinase domain	GO:0006796,GO:0006793,GO:0016310,GO:0008152,GO:0019220,GO:0051174,GO:0010604,GO:0044093,GO:0044237,GO:0065009,GO:0003824,GO:0048522,GO:0009893,GO:0005057,GO:0004709,GO:0031325,GO:0006468,GO:0051246,GO:0001932,GO:0019222,GO:0048518,GO:0080090,GO:0003674,GO:0042325,GO:0031323,GO:0016740,GO:0032268,GO:0043085,GO:0031399,GO:0043167,GO:0071704,GO:0050790,GO:0004674,GO:0000186,GO:0060255,GO:0006464,GO:…	phosphate-containing compound metabolic process,phosphorus metabolic process,phosphorylation,metabolic process,regulation of phosphate metabolic process,regulation of phosphorus metabolic process,positive regulation of macromolecule metabolic process,positive regulation of molecular function,cellular metabolic process,regulation of molecular function,catalytic activity,positive regulation of cell…	--	--
LNC_009387	XLOC_266704	0.346548	3.71278e-05	co_expression	ENSOCUG00000007388	VRK2	Protein kinase-like domain||Serine/threonine/dual specificity protein kinase, catalytic domain||Protein kinase domain||Serine-threonine/tyrosine-protein kinase catalytic domain	GO:0003824,GO:0019538,GO:0044267,GO:0008152,GO:0032991,GO:2000659,GO:0034097,GO:0044444,GO:0001959,GO:0071704,GO:0019904,GO:0060759,GO:0044238,GO:0006979,GO:0044237,GO:0036094,GO:0005737,GO:0005739,GO:0043234,GO:0043412,GO:0043170,GO:0017076,GO:0031966,GO:0035639,GO:0006464,GO:0036211,GO:0043168,GO:0032550,GO:0001883,GO:0032549,GO:0071345,GO:0001882,GO:0031090,GO:0032555,GO:0005740,GO:0043226,GO:…	catalytic activity,protein metabolic process,cellular protein metabolic process,metabolic process,macromolecular complex,regulation of interleukin-1-mediated signaling pathway,response to cytokine stimulus,cytoplasmic part,regulation of cytokine-mediated signaling pathway,organic substance metabolic process,protein domain specific binding,regulation of response to cytokine stimulus,primary metabo…	--	--
LNC_002690	XLOC_082261	0.593084	0.00152739	co_expression	ENSOCUG00000004814	SIAH1	Zinc finger, RING-type||Seven-in-absentia protein, TRAF-like domain||TRAF-like||Zinc finger, SIAH-type	GO:0044424,GO:0043226,GO:0043229,GO:0043227,GO:0043231,GO:0005622,GO:0044444,GO:0005737,GO:0005634,GO:0044237,GO:0044238,GO:0044260,GO:0070647,GO:0009987,GO:0044265,GO:0071704,GO:0043170,GO:0032991,GO:0051603,GO:0008152,GO:0009057,GO:0044257,GO:0044267,GO:0005488,GO:0005623,GO:0044464,GO:0019941,GO:0043632,GO:0043412,GO:0019538,GO:0006464,GO:0036211,GO:0006511,GO:0006508,GO:0030163,GO:0043234,GO:…	intracellular part,organelle,intracellular organelle,membrane-bounded organelle,intracellular membrane-bounded organelle,intracellular,cytoplasmic part,cytoplasm,nucleus,cellular metabolic process,primary metabolic process,cellular macromolecule metabolic process,protein modification by small protein conjugation or removal,cellular process,cellular macromolecule catabolic process,organic substanc…	mmu04120,mmu04115,mmu04310	Ubiquitin mediated proteolysis,p53 signaling pathway,Wnt signaling pathway
LNC_002690	XLOC_082261	0.593084	0.00152739	co_location	ENSOCUG00000001473	S100B	EF-hand domain||S100/CaBP-9k-type, calcium binding, subdomain	GO:0048306,GO:0043229,GO:0043226,GO:0050786,GO:0044424,GO:0044548,GO:0005509,GO:0005622,GO:0050804,GO:0051969,GO:0048168,GO:0003674,GO:0005102,GO:0031644,GO:0051239,GO:0007613,GO:0005515,GO:0043227,GO:0048167,GO:0001726,GO:0048583,GO:0044708,GO:0023056,GO:0010647,GO:0023051,GO:0010646,GO:0044057,GO:0007268,GO:0043123,GO:0044707,GO:0043167,GO:0007611,GO:0009966,GO:0005634,GO:0043025,GO:0032501,GO:…	calcium-dependent protein binding,intracellular organelle,organelle,RAGE receptor binding,intracellular part,S100 protein binding,calcium ion binding,intracellular,regulation of synaptic transmission,regulation of transmission of nerve impulse,regulation of neuronal synaptic plasticity,molecular_function,receptor binding,regulation of neurological system process,regulation of multicellular organi…	--	--
LNC_002690	XLOC_082261	0.870501	0.00325123	co_expression	ENSOCUG00000004814	SIAH1	Zinc finger, RING-type||Seven-in-absentia protein, TRAF-like domain||TRAF-like||Zinc finger, SIAH-type	GO:0044424,GO:0043226,GO:0043229,GO:0043227,GO:0043231,GO:0005622,GO:0044444,GO:0005737,GO:0005634,GO:0044237,GO:0044238,GO:0044260,GO:0070647,GO:0009987,GO:0044265,GO:0071704,GO:0043170,GO:0032991,GO:0051603,GO:0008152,GO:0009057,GO:0044257,GO:0044267,GO:0005488,GO:0005623,GO:0044464,GO:0019941,GO:0043632,GO:0043412,GO:0019538,GO:0006464,GO:0036211,GO:0006511,GO:0006508,GO:0030163,GO:0043234,GO:…	intracellular part,organelle,intracellular organelle,membrane-bounded organelle,intracellular membrane-bounded organelle,intracellular,cytoplasmic part,cytoplasm,nucleus,cellular metabolic process,primary metabolic process,cellular macromolecule metabolic process,protein modification by small protein conjugation or removal,cellular process,cellular macromolecule catabolic process,organic substanc…	mmu04120,mmu04115,mmu04310	Ubiquitin mediated proteolysis,p53 signaling pathway,Wnt signaling pathway
LNC_010054	XLOC_278967	0.604336	0.00337596	co_expression	ENSOCUG00000016800	CDC14A	Protein-tyrosine phosphatase, receptor/non-receptor type||Dual specificity phosphatase, subgroup, catalytic domain||Dual specificity phosphatase, catalytic domain||Protein-tyrosine phosphatase-like||Protein-tyrosine/Dual specificity phosphatase||Protein-tyrosine phosphatase, catalytic	GO:0043226,GO:0043227,GO:0005737,GO:0044444,GO:0044424,GO:0005622,GO:0043229,GO:0043231,GO:0044446,GO:0044422,GO:0008152,GO:0071704,GO:0003824,GO:0044238,GO:0044237,GO:0044267,GO:0044260,GO:0043170,GO:0031974,GO:0070013,GO:0043233,GO:0019538,GO:0043228,GO:0043232,GO:0005634,GO:0005829,GO:0044464,GO:0044428,GO:0005623,GO:0016788,GO:0031981,GO:0044451,GO:0016787,GO:0043412,GO:0006464,GO:0036211,GO:…	organelle,membrane-bounded organelle,cytoplasm,cytoplasmic part,intracellular part,intracellular,intracellular organelle,intracellular membrane-bounded organelle,intracellular organelle part,organelle part,metabolic process,organic substance metabolic process,catalytic activity,primary metabolic process,cellular metabolic process,cellular protein metabolic process,cellular macromolecule metabolic…	mmu04110	Cell cycle
LNC_003438	XLOC_105472	0.377214	0.00344613	co_location	ENSOCUG00000014265	IL10	Interleukin-10/19/20/24/26 family||Four-helical cytokine-like, core||Interleukin-10	GO:0048545,GO:0033993,GO:0071396,GO:0032496,GO:0008152,GO:0010941,GO:0002237,GO:0071222,GO:0071219,GO:0002875,GO:0060302,GO:0032800,GO:0032689,GO:0071216,GO:0032680,GO:0032640,GO:0071706,GO:0009617,GO:0030885,GO:0030886,GO:0060300,GO:0042981,GO:0032720,GO:0043067,GO:0032635,GO:0002439,GO:0002874,GO:0008219,GO:0016265,GO:0045787,GO:0009725,GO:0002677,GO:0002904,GO:0014070,GO:0033619,GO:0051045,GO:…	response to steroid hormone stimulus,response to lipid,cellular response to lipid,response to lipopolysaccharide,metabolic process,regulation of cell death,response to molecule of bacterial origin,cellular response to lipopolysaccharide,cellular response to molecule of bacterial origin,negative regulation of chronic inflammatory response to antigenic stimulus,negative regulation of cytokine activ…	mmu05146,mmu05310,mmu05143,mmu04068,mmu04672,mmu05144,mmu04630,mmu05150,mmu05330,mmu05321,mmu05140,mmu05320,mmu05133,mmu05169,mmu05142,mmu04660,mmu05145,mmu04060,mmu05322,mmu05152	Amoebiasis,Asthma,African trypanosomiasis,FoxO signaling pathway,Intestinal immune network for IgA production,Malaria,Jak-STAT signaling pathway,Staphylococcus aureus infection,Allograft rejection,Inflammatory bowel disease (IBD),Leishmaniasis,Autoimmune thyroid disease,Pertussis,Epstein-Barr virus infection,Chagas disease (American trypanosomiasis),T cell receptor signaling pathway,Toxoplasmosis…
LNC_003438	XLOC_105472	0.377214	0.00344613	co_location	ENSOCUG00000014252	MAPKAPK2	Lipopolysaccharide kinase||Tyrosine-protein kinase, catalytic domain||Serine-threonine/tyrosine-protein kinase catalytic domain||Protein kinase domain||Serine/threonine/dual specificity protein kinase, catalytic domain||Protein kinase-like domain	GO:0044424,GO:0043226,GO:0043229,GO:0043227,GO:0043231,GO:0005622,GO:0005737,GO:0044446,GO:0044428,GO:0044422,GO:0005634,GO:0044237,GO:0044238,GO:0044260,GO:0009987,GO:0071704,GO:0070013,GO:0043233,GO:0043170,GO:0031974,GO:0031981,GO:0016192,GO:0010467,GO:0008152,GO:0044267,GO:0005488,GO:0043228,GO:0043232,GO:0005623,GO:0032675,GO:0044464,GO:0032635,GO:1901363,GO:0033554,GO:0043412,GO:0051726,GO:…	intracellular part,organelle,intracellular organelle,membrane-bounded organelle,intracellular membrane-bounded organelle,intracellular,cytoplasm,intracellular organelle part,nuclear part,organelle part,nucleus,cellular metabolic process,primary metabolic process,cellular macromolecule metabolic process,cellular process,organic substance metabolic process,intracellular organelle lumen,organelle lu…	mmu05203,mmu04370,mmu04722,mmu04010	Viral carcinogenesis,VEGF signaling pathway,Neurotrophin signaling pathway,MAPK signaling pathway
LNC_003438	XLOC_105472	0.377214	0.00344613	co_location	ENSOCUG00000014272	IL19	Four-helical cytokine-like, core||Interleukin-24||Interleukin-10/19/20/24/26 family||Interleukin-19	GO:0008152,GO:0010941,GO:0042981,GO:0043067,GO:0032635,GO:0008219,GO:0016265,GO:2001244,GO:0044237,GO:0006915,GO:0012501,GO:0048522,GO:0016021,GO:0031224,GO:0042089,GO:0042107,GO:0042226,GO:0048518,GO:2001235,GO:2001242,GO:0044425,GO:0071704,GO:0016020,GO:0072593,GO:0001816,GO:0019538,GO:0044238,GO:0048583,GO:0043170,GO:0009966,GO:2001233,GO:0005575,GO:0048585,GO:0048519,GO:0048523,GO:0097193,GO:…	metabolic process,regulation of cell death,regulation of apoptotic process,regulation of programmed cell death,interleukin-6 production,cell death,death,positive regulation of intrinsic apoptotic signaling pathway,cellular metabolic process,apoptotic process,programmed cell death,positive regulation of cellular process,integral to membrane,intrinsic to membrane,cytokine biosynthetic process,cytok…	mmu04630,mmu04060	Jak-STAT signaling pathway,Cytokine-cytokine receptor interaction
LNC_003438	XLOC_105472	0.377214	0.00344613	co_expression	ENSOCUG00000011680	-	Heat shock protein 70kD, peptide-binding domain||Heat shock protein 70 family||Heat shock protein 70kD, C-terminal domain	GO:0036094,GO:0017076,GO:0035639,GO:0043168,GO:0032550,GO:0001883,GO:0032549,GO:0001882,GO:0032555,GO:0032553,GO:0097159,GO:1901363,GO:0000166,GO:1901265,GO:0030554,GO:0005524,GO:0005488,GO:0032559,GO:0043167,GO:0003674	small molecule binding,purine nucleotide binding,purine ribonucleoside triphosphate binding,anion binding,purine ribonucleoside binding,purine nucleoside binding,ribonucleoside binding,nucleoside binding,purine ribonucleotide binding,ribonucleotide binding,organic cyclic compound binding,heterocyclic compound binding,nucleotide binding,nucleoside phosphate binding,adenyl nucleotide binding,ATP bi…	mmu04141,mmu05134,mmu04144,mmu03040,mmu05145,mmu04612,mmu05169,mmu05162,mmu04010,mmu04915,mmu05164	Protein processing in endoplasmic reticulum,Legionellosis,Endocytosis,Spliceosome,Toxoplasmosis,Antigen processing and presentation,Epstein-Barr virus infection,Measles,MAPK signaling pathway,Estrogen signaling pathway,Influenza A
LNC_008930	XLOC_255909	-0.668312	0.00584713	co_expression	ENSOCUG00000004103	IRAK4	Serine/threonine/dual specificity protein kinase, catalytic domain||Death-like domain||Protein kinase domain||Protein kinase-like domain||Serine-threonine/tyrosine-protein kinase catalytic domain||Interleukin-1 receptor-associated kinase 4||Tyrosine-protein kinase, catalytic domain	GO:0003824,GO:0019538,GO:0044267,GO:0008152,GO:0034097,GO:0071704,GO:0044238,GO:0044237,GO:0036094,GO:0043412,GO:0043170,GO:0001816,GO:0017076,GO:0035639,GO:0006464,GO:0036211,GO:0043168,GO:0032550,GO:0001883,GO:0032549,GO:0071345,GO:0001882,GO:0032555,GO:0032553,GO:0097159,GO:1901363,GO:0044260,GO:0004674,GO:0019221,GO:0006468,GO:0000166,GO:1901265,GO:0030554,GO:0008150,GO:0005524,GO:0071310,GO:…	catalytic activity,protein metabolic process,cellular protein metabolic process,metabolic process,response to cytokine stimulus,organic substance metabolic process,primary metabolic process,cellular metabolic process,small molecule binding,macromolecule modification,macromolecule metabolic process,cytokine production,purine nucleotide binding,purine ribonucleoside triphosphate binding,cellular pr…	mmu05140,mmu05142,mmu05133,mmu05145,mmu05152,mmu04722,mmu04210,mmu05162,mmu04620,mmu05164,mmu04064	Leishmaniasis,Chagas disease (American trypanosomiasis),Pertussis,Toxoplasmosis,Tuberculosis,Neurotrophin signaling pathway,Apoptosis,Measles,Toll-like receptor signaling pathway,Influenza A,NF-kappa B signaling pathway
LNC_008930	XLOC_255909	-0.668312	0.00584713	co_expression	ENSOCUG00000012926	ANAPC1	-	GO:0019538,GO:0044267,GO:0008152,GO:0032991,GO:0071704,GO:0044238,GO:0044237,GO:0043234,GO:0043412,GO:0043170,GO:0006464,GO:0036211,GO:0043226,GO:0044260,GO:0005622,GO:0016567,GO:0032446,GO:0043229,GO:0000209,GO:0008150,GO:0070647,GO:0044424,GO:0009987,GO:0043227,GO:0044446,GO:0044422,GO:0043231,GO:0070979,GO:0005680,GO:0031461,GO:0000152,GO:0044428,GO:0000151,GO:0005634,GO:0044464,GO:0005623,GO:…	protein metabolic process,cellular protein metabolic process,metabolic process,macromolecular complex,organic substance metabolic process,primary metabolic process,cellular metabolic process,protein complex,macromolecule modification,macromolecule metabolic process,cellular protein modification process,protein modification process,organelle,cellular macromolecule metabolic process,intracellular,p…	mmu04114,mmu04120,mmu04110,mmu04914,mmu05166	Oocyte meiosis,Ubiquitin mediated proteolysis,Cell cycle,Progesterone-mediated oocyte maturation,HTLV-I infection
LNC_008930	XLOC_255909	-0.668312	0.00584713	co_expression	ENSOCUG00000005010	ACSL4	AMP-dependent synthetase/ligase	GO:0003824,GO:0008152,GO:0031988,GO:0031982,GO:0044444,GO:0071704,GO:0070062,GO:0043230,GO:0065010,GO:0044238,GO:0044237,GO:0005737,GO:0005739,GO:0004467,GO:0031966,GO:0047676,GO:0031090,GO:0044421,GO:0048609,GO:0015645,GO:0005740,GO:0043226,GO:0044429,GO:0032504,GO:0005576,GO:0009792,GO:0016877,GO:0044710,GO:0005622,GO:0043229,GO:0008150,GO:0031967,GO:0031975,GO:0060136,GO:0044424,GO:0044703,GO:…	catalytic activity,metabolic process,membrane-bounded vesicle,vesicle,cytoplasmic part,organic substance metabolic process,extracellular vesicular exosome,extracellular organelle,extracellular membrane-bounded organelle,primary metabolic process,cellular metabolic process,cytoplasm,mitochondrion,long-chain fatty acid-CoA ligase activity,mitochondrial membrane,arachidonate-CoA ligase activity,orga…	mmu04146,mmu04920,mmu03320,mmu00061,mmu00071,mmu01212,mmu01100	Peroxisome,Adipocytokine signaling pathway,PPAR signaling pathway,Fatty acid biosynthesis,Fatty acid degradation,Fatty acid metabolism,Metabolic pathways
LNC_008930	XLOC_255909	-0.668312	0.00584713	co_expression	ENSOCUG00000002802	FANCD2	Armadillo-type fold	GO:0043226,GO:0043227,GO:0005737,GO:0044444,GO:0044424,GO:0005622,GO:0043229,GO:0043231,GO:0044446,GO:0044422,GO:0008152,GO:0071704,GO:0044238,GO:0044237,GO:0044260,GO:0043170,GO:0005730,GO:0031974,GO:0070013,GO:0043233,GO:0019899,GO:0043228,GO:0043232,GO:0005634,GO:0005829,GO:0044464,GO:0044428,GO:0005623,GO:0031981,GO:0010467,GO:0044451,GO:0005694,GO:0005515,GO:0006974,GO:0070182,GO:0005488,GO:…	organelle,membrane-bounded organelle,cytoplasm,cytoplasmic part,intracellular part,intracellular,intracellular organelle,intracellular membrane-bounded organelle,intracellular organelle part,organelle part,metabolic process,organic substance metabolic process,primary metabolic process,cellular metabolic process,cellular macromolecule metabolic process,macromolecule metabolic process,nucleolus,mem…	mmu03460	Fanconi anemia pathway
LNC_001204	XLOC_040380	-0.147529	0.00652883	co_location	ENSOCUG00000007049	C6orf89	-	GO:1901727,GO:0090045,GO:1901725,GO:0043170,GO:0019538,GO:0051345,GO:0071704,GO:0065009,GO:0031063,GO:0050790,GO:0008152,GO:0051336,GO:0044238,GO:0006950,GO:0090311,GO:0048518,GO:0048522,GO:0016575,GO:0019222,GO:0051246,GO:0042060,GO:0006476,GO:0035601,GO:0044260,GO:0044237,GO:0050673,GO:0043412,GO:0044093,GO:0060255,GO:0043085,GO:0050896,GO:0044267,GO:0044444,GO:0051128,GO:0006464,GO:0036211,GO:…	positive regulation of histone deacetylase activity,positive regulation of deacetylase activity,regulation of histone deacetylase activity,macromolecule metabolic process,protein metabolic process,positive regulation of hydrolase activity,organic substance metabolic process,regulation of molecular function,regulation of histone deacetylation,regulation of catalytic activity,metabolic process,regu…	--	--
LNC_001358	XLOC_047144	-0.449396	0.00700637	co_location	ENSOCUG00000013851	SASH1	Sterile alpha motif/pointed domain||SH3 domain||SAM/SH3 domain-containing||Variant SH3 domain||Sterile alpha motif, type 1||Sterile alpha motif domain||Sterile alpha motif, type 2	GO:0006796,GO:0033993,GO:0006793,GO:0071396,GO:0016310,GO:0032496,GO:0008152,GO:0002237,GO:0071222,GO:0071219,GO:0070534,GO:0038066,GO:0071216,GO:0043234,GO:0009617,GO:1900044,GO:0019220,GO:0051174,GO:0010604,GO:0032991,GO:0044093,GO:0044237,GO:0065009,GO:0031435,GO:0031666,GO:0048522,GO:0009893,GO:1900745,GO:0051707,GO:0031325,GO:0006468,GO:0051246,GO:0031664,GO:1900744,GO:0009607,GO:0001932,GO:…	phosphate-containing compound metabolic process,response to lipid,phosphorus metabolic process,cellular response to lipid,phosphorylation,response to lipopolysaccharide,metabolic process,response to molecule of bacterial origin,cellular response to lipopolysaccharide,cellular response to molecule of bacterial origin,protein K63-linked ubiquitination,p38MAPK cascade,cellular response to biotic sti…	--	--
LNC_005995	XLOC_174710	1.22102	0.00709347	co_expression	ENSOCUG00000027371	KIF2C	P-loop containing nucleoside triphosphate hydrolase||Kinesin motor domain	GO:0003824,GO:0043227,GO:0043226,GO:0016787,GO:0044444,GO:0044422,GO:0044428,GO:0044446,GO:0043231,GO:0005737,GO:0044424,GO:0003674,GO:0005515,GO:0005829,GO:0008608,GO:0005622,GO:0043229,GO:0005634,GO:0030951,GO:0032991,GO:0007163,GO:0005488,GO:0071840,GO:0070013,GO:0043233,GO:0031974,GO:0043234,GO:0030952,GO:0031981,GO:0000070,GO:0000819,GO:0071822,GO:0043228,GO:0043232,GO:0034453,GO:0051983,GO:…	catalytic activity,membrane-bounded organelle,organelle,hydrolase activity,cytoplasmic part,organelle part,nuclear part,intracellular organelle part,intracellular membrane-bounded organelle,cytoplasm,intracellular part,molecular_function,protein binding,cytosol,attachment of spindle microtubules to kinetochore,intracellular,intracellular organelle,nucleus,establishment or maintenance of microtubu…	--	--
LNC_005995	XLOC_174710	1.22102	0.00709347	co_expression	ENSOCUG00000010663	MAPK10	Protein kinase-like domain||Serine/threonine/dual specificity protein kinase, catalytic domain||Protein kinase domain||Serine-threonine/tyrosine-protein kinase catalytic domain||Tyrosine-protein kinase, catalytic domain||Lipopolysaccharide kinase||Mitogen-activated protein (MAP) kinase, JNK	GO:0003824,GO:0019538,GO:0044267,GO:0008152,GO:0071704,GO:0044238,GO:0044237,GO:0036094,GO:0043412,GO:0043170,GO:0017076,GO:0035639,GO:0006464,GO:0036211,GO:0043168,GO:0032550,GO:0001883,GO:0032549,GO:0001882,GO:0032555,GO:0032553,GO:0097159,GO:1901363,GO:0044260,GO:0004674,GO:0006468,GO:0000166,GO:1901265,GO:0004702,GO:0030554,GO:0008150,GO:0005524,GO:0005488,GO:0016310,GO:0032559,GO:0043167,GO:…	catalytic activity,protein metabolic process,cellular protein metabolic process,metabolic process,organic substance metabolic process,primary metabolic process,cellular metabolic process,small molecule binding,macromolecule modification,macromolecule metabolic process,purine nucleotide binding,purine ribonucleoside triphosphate binding,cellular protein modification process,protein modification pr…	mmu04141,mmu04920,mmu05142,mmu05133,mmu05145,mmu04380,mmu04012,mmu04914,mmu04728,mmu05152,mmu04068,mmu04621,mmu04310,mmu05200,mmu05210,mmu04932,mmu05169,mmu04722,mmu05132,mmu04010,mmu04620,mmu04930,mmu05164,mmu05212,mmu04622,mmu04664,mmu04917,mmu04910,mmu05161,mmu04912,mmu04723,mmu04668,mmu04024,mmu04750,mmu04510,mmu05160,mmu04014,mmu05168	Protein processing in endoplasmic reticulum,Adipocytokine signaling pathway,Chagas disease (American trypanosomiasis),Pertussis,Toxoplasmosis,Osteoclast differentiation,ErbB signaling pathway,Progesterone-mediated oocyte maturation,Dopaminergic synapse,Tuberculosis,FoxO signaling pathway,NOD-like receptor signaling pathway,Wnt signaling pathway,Pathways in cancer,Colorectal cancer,Non-alcoholic f…
LNC_004591	XLOC_132206	0.112193	0.00829285	co_location	ENSOCUG00000004898	CDC6	Cell division protein Cdc6/18||P-loop containing nucleoside triphosphate hydrolase||CDC6, C-terminal domain||AAA+ ATPase domain||ATPase, AAA-type, core	GO:0008152,GO:0006270,GO:0043234,GO:0044446,GO:0032991,GO:0044422,GO:0044237,GO:0051984,GO:0048522,GO:0043231,GO:0006261,GO:0048518,GO:0019900,GO:0003674,GO:0005737,GO:0043229,GO:0032467,GO:0051233,GO:0019899,GO:0071704,GO:1901987,GO:0051781,GO:0043227,GO:0030071,GO:0007091,GO:1902099,GO:0044784,GO:0051726,GO:0044238,GO:0090068,GO:0051983,GO:0032465,GO:0043170,GO:0007346,GO:1901990,GO:0043226,GO:…	metabolic process,DNA replication initiation,protein complex,intracellular organelle part,macromolecular complex,organelle part,cellular metabolic process,positive regulation of chromosome segregation,positive regulation of cellular process,intracellular membrane-bounded organelle,DNA-dependent DNA replication,positive regulation of biological process,kinase binding,molecular_function,cytoplasm,i…	mmu04110	Cell cycle
LNC_004591	XLOC_132206	0.112193	0.00829285	co_location	ENSOCUG00000004903	RARA	Retinoic acid receptor||Steroid hormone receptor||Zinc finger, nuclear hormone receptor-type||Orphan nuclear receptor||Retinoid X receptor/HNF4||Nuclear hormone receptor, ligand-binding||Nuclear hormone receptor, ligand-binding, core	GO:0003148,GO:0048545,GO:0006796,GO:0033993,GO:0006793,GO:0071396,GO:0016310,GO:0032496,GO:0060411,GO:0043627,GO:0008152,GO:0003151,GO:0010941,GO:0002237,GO:0003707,GO:0071222,GO:0071383,GO:0043401,GO:0071219,GO:0060010,GO:0046914,GO:0032689,GO:0008134,GO:0071216,GO:0071391,GO:0032680,GO:0032640,GO:0031490,GO:0071706,GO:0001657,GO:0009617,GO:0071300,GO:0044323,GO:0051018,GO:0042981,GO:0003279,GO:…	outflow tract septum morphogenesis,response to steroid hormone stimulus,phosphate-containing compound metabolic process,response to lipid,phosphorus metabolic process,cellular response to lipid,phosphorylation,response to lipopolysaccharide,cardiac septum morphogenesis,response to estrogen stimulus,metabolic process,outflow tract morphogenesis,regulation of cell death,response to molecule of bact…	mmu05221,mmu05202,mmu05200	Acute myeloid leukemia,Transcriptional misregulation in cancer,Pathways in cancer
LNC_004591	XLOC_132206	0.112193	0.00829285	co_expression	ENSOCUG00000014520	CAV1	Caveolin	GO:0048545,GO:0019538,GO:0043627,GO:0044267,GO:0008152,GO:0031988,GO:0030857,GO:0008285,GO:2001244,GO:0030856,GO:0032991,GO:0012506,GO:0031982,GO:0065009,GO:0051100,GO:0050790,GO:0034097,GO:0044444,GO:0001959,GO:0060429,GO:0071704,GO:0051246,GO:0032769,GO:0050998,GO:0014070,GO:0030234,GO:0061134,GO:0060759,GO:0044238,GO:0016504,GO:1901380,GO:0032091,GO:0045428,GO:0033137,GO:0051098,GO:0010952,GO:…	response to steroid hormone stimulus,protein metabolic process,response to estrogen stimulus,cellular protein metabolic process,metabolic process,membrane-bounded vesicle,negative regulation of epithelial cell differentiation,negative regulation of cell proliferation,positive regulation of intrinsic apoptotic signaling pathway,regulation of epithelial cell differentiation,macromolecular complex,v…	mmu04144,mmu05100,mmu05416,mmu05205,mmu04510	Endocytosis,Bacterial invasion of epithelial cells,Viral myocarditis,Proteoglycans in cancer,Focal adhesion
LNC_004591	XLOC_132206	0.112193	0.00829285	co_expression	ENSOCUG00000005619	HYAL1	Hyaluronidase||Glycoside hydrolase superfamily	GO:0043226,GO:0043227,GO:0005737,GO:0044444,GO:0044424,GO:0005622,GO:0043229,GO:0031988,GO:0070062,GO:0043230,GO:0065010,GO:0043231,GO:0031982,GO:0008152,GO:0071704,GO:0003824,GO:0044421,GO:0044238,GO:0016798,GO:0004553,GO:0043170,GO:0005576,GO:0015929,GO:0009057,GO:0044464,GO:0005623,GO:0006027,GO:0006026,GO:0000323,GO:0008134,GO:0030307,GO:0016049,GO:0016787,GO:0009056,GO:0005764,GO:0005773,GO:…	organelle,membrane-bounded organelle,cytoplasm,cytoplasmic part,intracellular part,intracellular,intracellular organelle,membrane-bounded vesicle,extracellular vesicular exosome,extracellular organelle,extracellular membrane-bounded organelle,intracellular membrane-bounded organelle,vesicle,metabolic process,organic substance metabolic process,catalytic activity,extracellular region part,primary …	mmu04142,mmu01100,mmu00531	Lysosome,Metabolic pathways,Glycosaminoglycan degradation
LNC_002119	XLOC_065511	-0.0707671	0.0110919	co_location	ENSOCUG00000007609	PBX1	Homeobox domain||Homeodomain-like||PBX	GO:0008152,GO:0043234,GO:0001657,GO:0048536,GO:0035270,GO:0045787,GO:0044446,GO:0001658,GO:0010604,GO:0032991,GO:0035295,GO:0044422,GO:0044237,GO:0060675,GO:0008283,GO:0060429,GO:0008284,GO:0048522,GO:0009893,GO:0030182,GO:0048736,GO:0060173,GO:0048729,GO:0048568,GO:0002009,GO:0060562,GO:0061138,GO:0043231,GO:0042127,GO:0010628,GO:0035239,GO:0001763,GO:0060284,GO:0030325,GO:0031325,GO:0010557,GO:…	metabolic process,protein complex,ureteric bud development,spleen development,endocrine system development,positive regulation of cell cycle,intracellular organelle part,branching involved in ureteric bud morphogenesis,positive regulation of macromolecule metabolic process,macromolecular complex,tube development,organelle part,cellular metabolic process,ureteric bud morphogenesis,cell proliferati…	--	--
LNC_010064	XLOC_279033	-0.12227	0.0111355	co_location	ENSOCUG00000012924	ACOX1	Acyl-CoA oxidase/dehydrogenase, central domain||Acyl-CoA oxidase, C-terminal||Acyl-CoA dehydrogenase/oxidase, N-terminal and middle domain||Acyl-CoA oxidase||Acyl-CoA dehydrogenase/oxidase C-terminal	GO:0033540,GO:0030165,GO:0019904,GO:0003997,GO:0016634,GO:0005777,GO:0042579,GO:0071704,GO:0071949,GO:0006692,GO:0006693,GO:0008152,GO:0044238,GO:0000038,GO:0030258,GO:0005739,GO:0050662,GO:0005778,GO:0031903,GO:0006635,GO:0044438,GO:0044439,GO:0006690,GO:1901568,GO:0016627,GO:0009062,GO:0033559,GO:0019395,GO:0072329,GO:0003824,GO:0034440,GO:0048037,GO:0032504,GO:0044237,GO:0047485,GO:0007283,GO:…	fatty acid beta-oxidation using acyl-CoA oxidase,PDZ domain binding,protein domain specific binding,acyl-CoA oxidase activity,oxidoreductase activity, acting on the CH-CH group of donors, oxygen as acceptor,peroxisome,microbody,organic substance metabolic process,FAD binding,prostanoid metabolic process,prostaglandin metabolic process,metabolic process,primary metabolic process,very long-chain fa…	mmu00592,mmu01040,mmu04024,mmu00071,mmu01212,mmu04146,mmu03320,mmu01100	alpha-Linolenic acid metabolism,Biosynthesis of unsaturated fatty acids,cAMP signaling pathway,Fatty acid degradation,Fatty acid metabolism,Peroxisome,PPAR signaling pathway,Metabolic pathways
LNC_010064	XLOC_279033	-0.12227	0.0111355	co_location	ENSOCUG00000014548	EVPL	Ferritin-like superfamily||Plectin repeat||SH3 domain||Prefoldin	GO:0019215,GO:0001533,GO:0045111,GO:0044444,GO:0005198,GO:0032403,GO:0005737,GO:0005515,GO:0009888,GO:0008544,GO:0032501,GO:0005829,GO:0032502,GO:0048856,GO:0043588,GO:0048731,GO:0044707,GO:0044699,GO:0048513,GO:0008150,GO:0044424,GO:0007275,GO:0043228,GO:0043232,GO:0003674,GO:0005488,GO:0005856,GO:0005622,GO:0043229,GO:0043226,GO:0005623,GO:0044464,GO:0005575	intermediate filament binding,cornified envelope,intermediate filament cytoskeleton,cytoplasmic part,structural molecule activity,protein complex binding,cytoplasm,protein binding,tissue development,epidermis development,multicellular organismal process,cytosol,developmental process,anatomical structure development,skin development,system development,single-multicellular organism process,single-o…	--	--
LNC_008931	XLOC_255910	-0.309634	0.0114105	co_expression	ENSOCUG00000006444	CD109	Alpha-macroglobulin, receptor-binding||Terpenoid cyclases/protein prenyltransferase alpha-alpha toroid||Alpha-2-macroglobulin||Alpha-2-macroglobulin, N-terminal||Alpha-2-macroglobulin, N-terminal 2||Alpha-2-macroglobulin, thiol-ester bond-forming||Alpha-macroglobulin complement component	GO:0019538,GO:0044267,GO:0008152,GO:0008285,GO:0030856,GO:0065009,GO:0050790,GO:0060429,GO:0071704,GO:0051246,GO:0030234,GO:0061134,GO:0044238,GO:0045604,GO:0030855,GO:0051248,GO:0032268,GO:0044237,GO:0045616,GO:0042127,GO:0050680,GO:0052547,GO:0080134,GO:0043412,GO:0043170,GO:0052548,GO:0006464,GO:0036211,GO:0044421,GO:0045682,GO:0044092,GO:0005576,GO:0044260,GO:0010605,GO:0050678,GO:0050673,GO:…	protein metabolic process,cellular protein metabolic process,metabolic process,negative regulation of cell proliferation,regulation of epithelial cell differentiation,regulation of molecular function,regulation of catalytic activity,epithelium development,organic substance metabolic process,regulation of protein metabolic process,enzyme regulator activity,peptidase regulator activity,primary meta…	--	--
LNC_008931	XLOC_255910	-0.309634	0.0114105	co_expression	ENSOCUG00000000863	ASTN2	Fibronectin type III||Membrane attack complex component/perforin (MACPF) domain	GO:0043178,GO:0044444,GO:0060429,GO:0036094,GO:0005737,GO:2000009,GO:0002009,GO:0043168,GO:0043226,GO:0005622,GO:0009888,GO:0043533,GO:0043229,GO:0008150,GO:0048104,GO:0048105,GO:0005488,GO:0048729,GO:0044424,GO:2000008,GO:0043167,GO:0009987,GO:0060187,GO:0008104,GO:0043227,GO:0033036,GO:0043231,GO:0003674,GO:0034394,GO:0034613,GO:0070727,GO:0032880,GO:0048523,GO:0060341,GO:0032879,GO:0051641,GO:…	alcohol binding,cytoplasmic part,epithelium development,small molecule binding,cytoplasm,negative regulation of protein localization to cell surface,morphogenesis of an epithelium,anion binding,organelle,intracellular,tissue development,inositol 1,3,4,5 tetrakisphosphate binding,intracellular organelle,biological_process,establishment of body hair or bristle planar orientation,establishment of bo…	--	--
LNC_005640	XLOC_165193	0.31256	0.0148914	co_location	ENSOCUG00000003392	-	Securin sister-chromatid separation inhibitor	GO:0043229,GO:0043226,GO:0044424,GO:0016043,GO:0071840,GO:0005622,GO:0006996,GO:0043227,GO:0005634,GO:0005575,GO:0044464,GO:0005737,GO:0005623,GO:0043231,GO:0044763,GO:0051276,GO:0044699,GO:0009987,GO:0008150	intracellular organelle,organelle,intracellular part,cellular component organization,cellular component organization or biogenesis,intracellular,organelle organization,membrane-bounded organelle,nucleus,cellular_component,cell part,cytoplasm,cell,intracellular membrane-bounded organelle,single-organism cellular process,chromosome organization,single-organism process,cellular process,biological_pr…	mmu04114,mmu04110,mmu05166	Oocyte meiosis,Cell cycle,HTLV-I infection
LNC_004589	XLOC_132206	0.676835	0.0160175	co_location	ENSOCUG00000004898	CDC6	Cell division protein Cdc6/18||P-loop containing nucleoside triphosphate hydrolase||CDC6, C-terminal domain||AAA+ ATPase domain||ATPase, AAA-type, core	GO:0008152,GO:0006270,GO:0043234,GO:0044446,GO:0032991,GO:0044422,GO:0044237,GO:0051984,GO:0048522,GO:0043231,GO:0006261,GO:0048518,GO:0019900,GO:0003674,GO:0005737,GO:0043229,GO:0032467,GO:0051233,GO:0019899,GO:0071704,GO:1901987,GO:0051781,GO:0043227,GO:0030071,GO:0007091,GO:1902099,GO:0044784,GO:0051726,GO:0044238,GO:0090068,GO:0051983,GO:0032465,GO:0043170,GO:0007346,GO:1901990,GO:0043226,GO:…	metabolic process,DNA replication initiation,protein complex,intracellular organelle part,macromolecular complex,organelle part,cellular metabolic process,positive regulation of chromosome segregation,positive regulation of cellular process,intracellular membrane-bounded organelle,DNA-dependent DNA replication,positive regulation of biological process,kinase binding,molecular_function,cytoplasm,i…	mmu04110	Cell cycle
LNC_004589	XLOC_132206	0.676835	0.0160175	co_location	ENSOCUG00000004903	RARA	Retinoic acid receptor||Steroid hormone receptor||Zinc finger, nuclear hormone receptor-type||Orphan nuclear receptor||Retinoid X receptor/HNF4||Nuclear hormone receptor, ligand-binding||Nuclear hormone receptor, ligand-binding, core	GO:0003148,GO:0048545,GO:0006796,GO:0033993,GO:0006793,GO:0071396,GO:0016310,GO:0032496,GO:0060411,GO:0043627,GO:0008152,GO:0003151,GO:0010941,GO:0002237,GO:0003707,GO:0071222,GO:0071383,GO:0043401,GO:0071219,GO:0060010,GO:0046914,GO:0032689,GO:0008134,GO:0071216,GO:0071391,GO:0032680,GO:0032640,GO:0031490,GO:0071706,GO:0001657,GO:0009617,GO:0071300,GO:0044323,GO:0051018,GO:0042981,GO:0003279,GO:…	outflow tract septum morphogenesis,response to steroid hormone stimulus,phosphate-containing compound metabolic process,response to lipid,phosphorus metabolic process,cellular response to lipid,phosphorylation,response to lipopolysaccharide,cardiac septum morphogenesis,response to estrogen stimulus,metabolic process,outflow tract morphogenesis,regulation of cell death,response to molecule of bact…	mmu05221,mmu05202,mmu05200	Acute myeloid leukemia,Transcriptional misregulation in cancer,Pathways in cancer
LNC_009055	XLOC_259321	0.727387	0.0169648	co_expression	ENSOCUG00000010663	MAPK10	Protein kinase-like domain||Serine/threonine/dual specificity protein kinase, catalytic domain||Protein kinase domain||Serine-threonine/tyrosine-protein kinase catalytic domain||Tyrosine-protein kinase, catalytic domain||Lipopolysaccharide kinase||Mitogen-activated protein (MAP) kinase, JNK	GO:0003824,GO:0019538,GO:0044267,GO:0008152,GO:0071704,GO:0044238,GO:0044237,GO:0036094,GO:0043412,GO:0043170,GO:0017076,GO:0035639,GO:0006464,GO:0036211,GO:0043168,GO:0032550,GO:0001883,GO:0032549,GO:0001882,GO:0032555,GO:0032553,GO:0097159,GO:1901363,GO:0044260,GO:0004674,GO:0006468,GO:0000166,GO:1901265,GO:0004702,GO:0030554,GO:0008150,GO:0005524,GO:0005488,GO:0016310,GO:0032559,GO:0043167,GO:…	catalytic activity,protein metabolic process,cellular protein metabolic process,metabolic process,organic substance metabolic process,primary metabolic process,cellular metabolic process,small molecule binding,macromolecule modification,macromolecule metabolic process,purine nucleotide binding,purine ribonucleoside triphosphate binding,cellular protein modification process,protein modification pr…	mmu04141,mmu04920,mmu05142,mmu05133,mmu05145,mmu04380,mmu04012,mmu04914,mmu04728,mmu05152,mmu04068,mmu04621,mmu04310,mmu05200,mmu05210,mmu04932,mmu05169,mmu04722,mmu05132,mmu04010,mmu04620,mmu04930,mmu05164,mmu05212,mmu04622,mmu04664,mmu04917,mmu04910,mmu05161,mmu04912,mmu04723,mmu04668,mmu04024,mmu04750,mmu04510,mmu05160,mmu04014,mmu05168	Protein processing in endoplasmic reticulum,Adipocytokine signaling pathway,Chagas disease (American trypanosomiasis),Pertussis,Toxoplasmosis,Osteoclast differentiation,ErbB signaling pathway,Progesterone-mediated oocyte maturation,Dopaminergic synapse,Tuberculosis,FoxO signaling pathway,NOD-like receptor signaling pathway,Wnt signaling pathway,Pathways in cancer,Colorectal cancer,Non-alcoholic f…
LNC_002151	XLOC_066196	0.349742	0.0170903	co_expression	ENSOCUG00000001839	PPP2R3A	EF-hand domain	GO:0032991,GO:0008287,GO:0043234,GO:0000159,GO:0005622,GO:0005488,GO:0044424,GO:0043167,GO:0003674,GO:0046872,GO:0043169,GO:0044464,GO:0005623,GO:0005575,GO:0005509	macromolecular complex,protein serine/threonine phosphatase complex,protein complex,protein phosphatase type 2A complex,intracellular,binding,intracellular part,ion binding,molecular_function,metal ion binding,cation binding,cell part,cell,cellular_component,calcium ion binding	mmu04152,mmu04728,mmu03015,mmu04151,mmu04261	AMPK signaling pathway,Dopaminergic synapse,mRNA surveillance pathway,PI3K-Akt signaling pathway,Adrenergic signaling in cardiomyocytes
LNC_006175	XLOC_179664	-0.632877	0.0173253	co_expression	ENSOCUG00000010236	LGR6	Leucine-rich repeat||Leucine-rich repeat, typical subtype||G protein-coupled receptor, rhodopsin-like||Glycoprotein hormone receptor family	GO:0031982,GO:0030335,GO:2000147,GO:0051272,GO:0040017,GO:0030334,GO:2000145,GO:0043226,GO:0040012,GO:0051270,GO:0009888,GO:0008150,GO:0048589,GO:0042246,GO:0040007,GO:0009966,GO:0009987,GO:0023051,GO:0048583,GO:0003674,GO:0009611,GO:0006928,GO:0006950,GO:0010646,GO:0016500,GO:0042060,GO:0030177,GO:0031099,GO:0032879,GO:0030111,GO:0009967,GO:0016477,GO:0051179,GO:0048522,GO:0016055,GO:0023056,GO:…	vesicle,positive regulation of cell migration,positive regulation of cell motility,positive regulation of cellular component movement,positive regulation of locomotion,regulation of cell migration,regulation of cell motility,organelle,regulation of locomotion,regulation of cellular component movement,tissue development,biological_process,developmental growth,tissue regeneration,growth,regulation …	--	--
LNC_006175	XLOC_179664	-0.632877	0.0173253	co_expression	ENSOCUG00000016746	IL1R2	Immunoglobulin I-set||Immunoglobulin||Immunoglobulin subtype||Interleukin-1 receptor type I/II||Interleukin-1 receptor type II||Immunoglobulin-like domain||Immunoglobulin subtype 2	GO:0005737,GO:0044424,GO:0005622,GO:0008152,GO:0071704,GO:0044238,GO:0043170,GO:0015031,GO:0019538,GO:0045184,GO:0044464,GO:0071702,GO:0005623,GO:0051649,GO:0010467,GO:0008104,GO:0051641,GO:0005515,GO:0044765,GO:0004910,GO:0032690,GO:0050712,GO:0033036,GO:0006810,GO:0005488,GO:0051048,GO:2000660,GO:0051234,GO:0048523,GO:0050710,GO:0050708,GO:0005575,GO:0009987,GO:0032940,GO:0051046,GO:0009306,GO:…	cytoplasm,intracellular part,intracellular,metabolic process,organic substance metabolic process,primary metabolic process,macromolecule metabolic process,protein transport,protein metabolic process,establishment of protein localization,cell part,organic substance transport,cell,establishment of localization in cell,gene expression,protein localization,cellular localization,protein binding,single…	mmu05166,mmu05202,mmu05146,mmu04010,mmu04640,mmu04060	HTLV-I infection,Transcriptional misregulation in cancer,Amoebiasis,MAPK signaling pathway,Hematopoietic cell lineage,Cytokine-cytokine receptor interaction
LNC_006175	XLOC_179664	-0.632877	0.0173253	co_expression	ENSOCUG00000003657	STAMBP	JAB1/MPN/MOV34 metalloenzyme domain	GO:0003824,GO:0019538,GO:0044267,GO:0008152,GO:0031988,GO:0031982,GO:0044444,GO:0071704,GO:0070062,GO:0043230,GO:0065010,GO:0019904,GO:0044238,GO:0044237,GO:0005737,GO:0043412,GO:0043170,GO:0043067,GO:0006464,GO:0036211,GO:0044421,GO:0042981,GO:0043226,GO:0016787,GO:0005576,GO:0044260,GO:0010941,GO:0005622,GO:0043229,GO:0008150,GO:0070647,GO:0005488,GO:0006915,GO:0044424,GO:0012501,GO:0009966,GO:…	catalytic activity,protein metabolic process,cellular protein metabolic process,metabolic process,membrane-bounded vesicle,vesicle,cytoplasmic part,organic substance metabolic process,extracellular vesicular exosome,extracellular organelle,extracellular membrane-bounded organelle,protein domain specific binding,primary metabolic process,cellular metabolic process,cytoplasm,macromolecule modificat…	mmu04144	Endocytosis
LNC_007662	XLOC_222852	0.230351	0.0213636	co_expression	ENSOCUG00000014274	MNAT1	Zinc finger, RING-type||Cdk-activating kinase assembly factor MAT1/Tfb3||Cdk-activating kinase assembly factor MAT1, centre||Ubiquitin interacting motif	GO:0003824,GO:0019538,GO:0044267,GO:0008152,GO:0008353,GO:0032991,GO:0065009,GO:0050790,GO:0044444,GO:0071704,GO:0051246,GO:0044238,GO:0005675,GO:0032268,GO:0044237,GO:0005737,GO:0006289,GO:0043234,GO:0043412,GO:0043170,GO:0006464,GO:0036211,GO:0045859,GO:0051592,GO:0017111,GO:0071900,GO:0071902,GO:0043226,GO:0043085,GO:0044093,GO:0016787,GO:0045860,GO:0016462,GO:0044260,GO:0004674,GO:0016818,GO:…	catalytic activity,protein metabolic process,cellular protein metabolic process,metabolic process,RNA polymerase II carboxy-terminal domain kinase activity,macromolecular complex,regulation of molecular function,regulation of catalytic activity,cytoplasmic part,organic substance metabolic process,regulation of protein metabolic process,primary metabolic process,holo TFIIH complex,regulation of ce…	mmu03022,mmu03420	Basal transcription factors,Nucleotide excision repair
LNC_007662	XLOC_222852	0.230351	0.0213636	co_expression	ENSOCUG00000008904	RNASEH2B	Ribonuclease H2, subunit B	GO:0003824,GO:0008152,GO:0032991,GO:0071704,GO:0044238,GO:0004523,GO:0044237,GO:0042127,GO:0080134,GO:0043234,GO:0043170,GO:0043226,GO:0004521,GO:0016787,GO:0004540,GO:0044260,GO:0010605,GO:0090502,GO:0032299,GO:0090501,GO:0009792,GO:0009892,GO:0008283,GO:0044710,GO:0005622,GO:0004519,GO:0043229,GO:0008150,GO:0016891,GO:0043009,GO:2001020,GO:0044424,GO:0004518,GO:0048144,GO:0048145,GO:0009987,GO:…	catalytic activity,metabolic process,macromolecular complex,organic substance metabolic process,primary metabolic process,ribonuclease H activity,cellular metabolic process,regulation of cell proliferation,regulation of response to stress,protein complex,macromolecule metabolic process,organelle,endoribonuclease activity,hydrolase activity,ribonuclease activity,cellular macromolecule metabolic pr…	mmu03030	DNA replication
LNC_007662	XLOC_222852	0.230351	0.0213636	co_expression	ENSOCUG00000013380	ADAM9	Peptidase M12B, ADAM/reprolysin||Blood coagulation inhibitor, Disintegrin||Peptidase M12B, propeptide||ADAM, cysteine-rich||Epidermal growth factor-like domain	GO:0003824,GO:0019538,GO:0044267,GO:0008152,GO:0031988,GO:0031982,GO:0065009,GO:0000302,GO:0042542,GO:0050790,GO:0034097,GO:0060429,GO:0071704,GO:0070062,GO:0043230,GO:0065010,GO:0019904,GO:0051246,GO:0044238,GO:0006979,GO:0030855,GO:0030335,GO:0032268,GO:0044237,GO:2000147,GO:0051272,GO:0015031,GO:0033993,GO:0071396,GO:0040017,GO:0043412,GO:0043170,GO:0030334,GO:0045184,GO:0006464,GO:0036211,GO:…	catalytic activity,protein metabolic process,cellular protein metabolic process,metabolic process,membrane-bounded vesicle,vesicle,regulation of molecular function,response to reactive oxygen species,response to hydrogen peroxide,regulation of catalytic activity,response to cytokine stimulus,epithelium development,organic substance metabolic process,extracellular vesicular exosome,extracellular o…	--	--
LNC_002370	XLOC_071544	-0.350767	0.022243	co_expression	ENSOCUG00000004150	FGFR1	Immunoglobulin||Immunoglobulin I-set||Protein kinase-like domain||Immunoglobulin-like domain||Immunoglobulin subtype 2||Fibroblast growth factor receptor family||Serine-threonine/tyrosine-protein kinase catalytic domain||Serine/threonine/dual specificity protein kinase, catalytic domain||Protein kinase domain||Immunoglobulin subtype||Tyrosine-protein kinase, catalytic domain	GO:0043085,GO:0050790,GO:0045860,GO:0044093,GO:0033674,GO:0065009,GO:0051347,GO:0045859,GO:0051345,GO:0043549,GO:0044424,GO:0031399,GO:0001932,GO:0006817,GO:0051336,GO:0043408,GO:0051338,GO:0019220,GO:0005622,GO:0051174,GO:0044267,GO:0043406,GO:0042325,GO:0043410,GO:0000165,GO:0010518,GO:0001934,GO:0007037,GO:0021769,GO:0035607,GO:2000828,GO:2000830,GO:0042327,GO:0044238,GO:0010517,GO:0060193,GO:…	positive regulation of catalytic activity,regulation of catalytic activity,positive regulation of protein kinase activity,positive regulation of molecular function,positive regulation of kinase activity,regulation of molecular function,positive regulation of transferase activity,regulation of protein kinase activity,positive regulation of hydrolase activity,regulation of kinase activity,intracell…	mmu05218,mmu04014,mmu05215,mmu05205,mmu04810,mmu04550,mmu04151,mmu04010,mmu04520,mmu04015,mmu05200	Melanoma,Ras signaling pathway,Prostate cancer,Proteoglycans in cancer,Regulation of actin cytoskeleton,Signaling pathways regulating pluripotency of stem cells,PI3K-Akt signaling pathway,MAPK signaling pathway,Adherens junction,Rap1 signaling pathway,Pathways in cancer
LNC_006715	XLOC_194315	0.0366599	0.0224585	co_location	ENSOCUG00000008067	EEF2K	Protein kinase-like domain||Sel1-like||MHCK/EF2 kinase||Eukaryotic elongation factor 2 kinase	GO:0006796,GO:0006793,GO:0016310,GO:0008152,GO:0004686,GO:0005509,GO:0019220,GO:0051174,GO:0044237,GO:0003824,GO:0046872,GO:0004683,GO:0043169,GO:0006468,GO:0051246,GO:0001932,GO:0019222,GO:0080090,GO:0003674,GO:0042325,GO:0031323,GO:0016740,GO:0032268,GO:0031399,GO:0043167,GO:0031952,GO:0071704,GO:0004674,GO:0060255,GO:0006464,GO:0036211,GO:0019538,GO:0044238,GO:0032559,GO:0030554,GO:0044267,GO:…	phosphate-containing compound metabolic process,phosphorus metabolic process,phosphorylation,metabolic process,elongation factor-2 kinase activity,calcium ion binding,regulation of phosphate metabolic process,regulation of phosphorus metabolic process,cellular metabolic process,catalytic activity,metal ion binding,calmodulin-dependent protein kinase activity,cation binding,protein phosphorylation…	mmu04152,mmu04921	AMPK signaling pathway,Oxytocin signaling pathway
LNC_006715	XLOC_194315	0.0366599	0.0224585	co_expression	ENSOCUG00000004903	RARA	Retinoic acid receptor||Steroid hormone receptor||Zinc finger, nuclear hormone receptor-type||Orphan nuclear receptor||Retinoid X receptor/HNF4||Nuclear hormone receptor, ligand-binding||Nuclear hormone receptor, ligand-binding, core	GO:0003148,GO:0048545,GO:0006796,GO:0033993,GO:0006793,GO:0071396,GO:0016310,GO:0032496,GO:0060411,GO:0043627,GO:0008152,GO:0003151,GO:0010941,GO:0002237,GO:0003707,GO:0071222,GO:0071383,GO:0043401,GO:0071219,GO:0060010,GO:0046914,GO:0032689,GO:0008134,GO:0071216,GO:0071391,GO:0032680,GO:0032640,GO:0031490,GO:0071706,GO:0001657,GO:0009617,GO:0071300,GO:0044323,GO:0051018,GO:0042981,GO:0003279,GO:…	outflow tract septum morphogenesis,response to steroid hormone stimulus,phosphate-containing compound metabolic process,response to lipid,phosphorus metabolic process,cellular response to lipid,phosphorylation,response to lipopolysaccharide,cardiac septum morphogenesis,response to estrogen stimulus,metabolic process,outflow tract morphogenesis,regulation of cell death,response to molecule of bact…	mmu05221,mmu05202,mmu05200	Acute myeloid leukemia,Transcriptional misregulation in cancer,Pathways in cancer
LNC_010040	XLOC_278820	0.141261	0.0224641	co_expression	ENSOCUG00000002319	--	--	GO:0008150,GO:0009987,GO:0006974,GO:0033554,GO:0006950,GO:0051726,GO:0007049,GO:0044699,GO:0044763,GO:0050794,GO:0050789,GO:0065007,GO:0051716,GO:0050896	biological_process,cellular process,response to DNA damage stimulus,cellular response to stress,response to stress,regulation of cell cycle,cell cycle,single-organism process,single-organism cellular process,regulation of cellular process,regulation of biological process,biological regulation,cellular response to stimulus,response to stimulus	--	--
LNC_010040	XLOC_278820	0.141261	0.0224641	co_expression	ENSOCUG00000007757	LHX2	Zinc finger, LIM-type||Homeobox domain||Homeodomain-like	GO:0008152,GO:0065009,GO:0051100,GO:2000677,GO:0060429,GO:0071704,GO:0051101,GO:0044238,GO:0051098,GO:0044237,GO:2000678,GO:0043392,GO:0043170,GO:0002009,GO:0043226,GO:0097159,GO:1901363,GO:0044092,GO:0044260,GO:1901576,GO:0009058,GO:0060562,GO:0009792,GO:0005622,GO:0009888,GO:0043229,GO:0044249,GO:0008150,GO:0035239,GO:0048589,GO:0016331,GO:0005488,GO:0043009,GO:0048729,GO:0048598,GO:0044424,GO:…	metabolic process,regulation of molecular function,negative regulation of binding,regulation of transcription regulatory region DNA binding,epithelium development,organic substance metabolic process,regulation of DNA binding,primary metabolic process,regulation of binding,cellular metabolic process,negative regulation of transcription regulatory region DNA binding,negative regulation of DNA bindi…	--	--
LNC_007915	XLOC_230016	-0.00862183	0.0236357	co_expression	ENSOCUG00000010538	PAK1	Tyrosine-protein kinase, catalytic domain||CRIB domain||Wiscott-Aldrich syndrome protein, C-terminal||Serine-threonine/tyrosine-protein kinase catalytic domain||Protein kinase-like domain||Serine/threonine/dual specificity protein kinase, catalytic domain||Protein kinase domain	GO:0043085,GO:0050790,GO:0045860,GO:0044093,GO:0033674,GO:0065009,GO:0051347,GO:0045859,GO:0043549,GO:0044424,GO:0031399,GO:0001932,GO:0043408,GO:0051338,GO:0044444,GO:0019220,GO:0005622,GO:0051174,GO:0044267,GO:0043406,GO:0042325,GO:0043410,GO:0000165,GO:0001934,GO:0005737,GO:0042327,GO:0044238,GO:0031252,GO:0009967,GO:0035556,GO:0010562,GO:0045937,GO:0043405,GO:0032268,GO:0044260,GO:0019538,GO:…	positive regulation of catalytic activity,regulation of catalytic activity,positive regulation of protein kinase activity,positive regulation of molecular function,positive regulation of kinase activity,regulation of molecular function,positive regulation of transferase activity,regulation of protein kinase activity,regulation of kinase activity,intracellular part,regulation of protein modificati…	mmu04666,mmu05211,mmu04014,mmu04012,mmu04660,mmu04062,mmu04024,mmu05205,mmu04650,mmu04810,mmu04010,mmu04510,mmu04360	Fc gamma R-mediated phagocytosis,Renal cell carcinoma,Ras signaling pathway,ErbB signaling pathway,T cell receptor signaling pathway,Chemokine signaling pathway,cAMP signaling pathway,Proteoglycans in cancer,Natural killer cell mediated cytotoxicity,Regulation of actin cytoskeleton,MAPK signaling pathway,Focal adhesion,Axon guidance
LNC_000801	XLOC_028824	0.58213	0.0239129	co_expression	ENSOCUG00000009022	IST1	Domain of unknown function DUF292, eukaryotic	GO:0019538,GO:0044267,GO:0008152,GO:0031988,GO:0031982,GO:0044444,GO:0071704,GO:0070062,GO:0043230,GO:0065010,GO:0019904,GO:0051246,GO:0044238,GO:0032268,GO:0044237,GO:0005737,GO:0015031,GO:0043170,GO:0045184,GO:0019069,GO:0046745,GO:0044421,GO:0043226,GO:0030162,GO:0005576,GO:0044260,GO:0090541,GO:0005622,GO:0043229,GO:0043228,GO:0043232,GO:0008150,GO:0048589,GO:0009838,GO:0005488,GO:0051247,GO:…	protein metabolic process,cellular protein metabolic process,metabolic process,membrane-bounded vesicle,vesicle,cytoplasmic part,organic substance metabolic process,extracellular vesicular exosome,extracellular organelle,extracellular membrane-bounded organelle,protein domain specific binding,regulation of protein metabolic process,primary metabolic process,regulation of cellular protein metaboli…	--	--
LNC_000801	XLOC_028824	0.58213	0.0239129	co_expression	ENSOCUG00000003245	RACK1	WD40 repeat||G-protein beta WD-40 repeat||WD40-repeat-containing domain	GO:0019538,GO:0044267,GO:0006412,GO:0043028,GO:0008152,GO:0031988,GO:2001244,GO:0031982,GO:0065009,GO:0050790,GO:0042996,GO:0044444,GO:0071704,GO:0070062,GO:0043230,GO:0065010,GO:0019904,GO:0051246,GO:0043281,GO:0030234,GO:0061134,GO:0044238,GO:0043068,GO:0016504,GO:2000116,GO:0033137,GO:0016505,GO:0010952,GO:0051248,GO:0030335,GO:0032268,GO:0044237,GO:2000147,GO:0005737,GO:0051272,GO:0052547,GO:…	protein metabolic process,cellular protein metabolic process,translation,cysteine-type endopeptidase regulator activity involved in apoptotic process,metabolic process,membrane-bounded vesicle,positive regulation of intrinsic apoptotic signaling pathway,vesicle,regulation of molecular function,regulation of catalytic activity,regulation of Golgi to plasma membrane protein transport,cytoplasmic pa…	mmu05162	Measles
LNC_000801	XLOC_028824	0.58213	0.0239129	co_expression	ENSOCUG00000015553	KARS	Aspartyl/Asparaginyl-tRNA synthetase, class IIb||OB-fold nucleic acid binding domain, AA-tRNA synthetase-type||Nucleic acid-binding, OB-fold||Aminoacyl-tRNA synthetase, class II||Aminoacyl-tRNA synthetase, class II (D/K/N)||Lysyl-tRNA synthetase, class II, C-terminal	GO:0043226,GO:0043227,GO:0005737,GO:0044444,GO:0044424,GO:0005622,GO:0043229,GO:0043231,GO:0008152,GO:0032991,GO:0071704,GO:0003824,GO:0044421,GO:0044238,GO:0044237,GO:0044267,GO:0044260,GO:0006412,GO:0043170,GO:0015031,GO:0019538,GO:0045184,GO:0005576,GO:0005739,GO:0005634,GO:0005829,GO:0044464,GO:0071702,GO:0005623,GO:0042802,GO:0051649,GO:0010467,GO:0043234,GO:0008104,GO:0003676,GO:0051641,GO:…	organelle,membrane-bounded organelle,cytoplasm,cytoplasmic part,intracellular part,intracellular,intracellular organelle,intracellular membrane-bounded organelle,metabolic process,macromolecular complex,organic substance metabolic process,catalytic activity,extracellular region part,primary metabolic process,cellular metabolic process,cellular protein metabolic process,cellular macromolecule meta…	--	--
LNC_000801	XLOC_028824	0.58213	0.0239129	co_expression	ENSOCUG00000027562	-	EF-hand domain	GO:0005622,GO:0008152,GO:0071704,GO:0003824,GO:0044238,GO:0044237,GO:0044267,GO:0044260,GO:0043170,GO:0015031,GO:0019538,GO:0045184,GO:0044464,GO:0071702,GO:0005623,GO:0016788,GO:0051649,GO:0006886,GO:0016482,GO:0006913,GO:0051169,GO:0008104,GO:0016787,GO:0051641,GO:0043412,GO:0044765,GO:0006464,GO:0036211,GO:0016791,GO:0046907,GO:0033036,GO:0060428,GO:0006810,GO:0001569,GO:0004721,GO:0005488,GO:…	intracellular,metabolic process,organic substance metabolic process,catalytic activity,primary metabolic process,cellular metabolic process,cellular protein metabolic process,cellular macromolecule metabolic process,macromolecule metabolic process,protein transport,protein metabolic process,establishment of protein localization,cell part,organic substance transport,cell,hydrolase activity, acting…	mmu04310,mmu05166,mmu04114,mmu04010,mmu04022,mmu04210,mmu05010,mmu05014,mmu04724,mmu04370,mmu04650,mmu04720,mmu05031,mmu04380,mmu04020,mmu04360,mmu04662,mmu04921,mmu04660,mmu05152	Wnt signaling pathway,HTLV-I infection,Oocyte meiosis,MAPK signaling pathway,cGMP-PKG signaling pathway,Apoptosis,Alzheimer's disease,Amyotrophic lateral sclerosis (ALS),Glutamatergic synapse,VEGF signaling pathway,Natural killer cell mediated cytotoxicity,Long-term potentiation,Amphetamine addiction,Osteoclast differentiation,Calcium signaling pathway,Axon guidance,B cell receptor signaling path…
LNC_000801	XLOC_028824	0.58213	0.0239129	co_expression	ENSOCUG00000022412	RPS3	Ribosomal protein S3, C-terminal||K Homology domain, type 2||Ribosomal protein S3, eukaryotic/archaeal||K homology domain, prokaryotic type	GO:0003824,GO:0019538,GO:0070181,GO:0044267,GO:0006412,GO:0008152,GO:0031988,GO:2001244,GO:0032991,GO:0031982,GO:0005840,GO:0065009,GO:0000302,GO:0042542,GO:0050790,GO:0034097,GO:0044444,GO:0030529,GO:0070301,GO:0071704,GO:0070062,GO:0043230,GO:0065010,GO:0051246,GO:0043281,GO:0003735,GO:0044238,GO:2000116,GO:0006979,GO:0010952,GO:0051248,GO:0032587,GO:0032268,GO:0044237,GO:0042127,GO:0005737,GO:…	catalytic activity,protein metabolic process,SSU rRNA binding,cellular protein metabolic process,translation,metabolic process,membrane-bounded vesicle,positive regulation of intrinsic apoptotic signaling pathway,macromolecular complex,vesicle,ribosome,regulation of molecular function,response to reactive oxygen species,response to hydrogen peroxide,regulation of catalytic activity,response to cy…	mmu03010	Ribosome
LNC_000801	XLOC_028824	0.58213	0.0239129	co_expression	ENSOCUG00000015689	PRPF19	U box domain||Ricin B lectin domain||Pre-mRNA-splicing factor 19||WD40 repeat||G-protein beta WD-40 repeat||WD40-repeat-containing domain	GO:0003824,GO:0019538,GO:0044267,GO:0008152,GO:0032991,GO:0044444,GO:0030529,GO:0071704,GO:0044238,GO:0044237,GO:0005737,GO:0034450,GO:0016607,GO:0043234,GO:0043412,GO:0043170,GO:0006464,GO:0036211,GO:0005662,GO:0043226,GO:0016604,GO:0044260,GO:0044451,GO:0030894,GO:0043601,GO:1901576,GO:0009058,GO:0045596,GO:0009792,GO:0008283,GO:0044710,GO:0005622,GO:0016567,GO:0032446,GO:0043229,GO:0000974,GO:…	catalytic activity,protein metabolic process,cellular protein metabolic process,metabolic process,macromolecular complex,cytoplasmic part,ribonucleoprotein complex,organic substance metabolic process,primary metabolic process,cellular metabolic process,cytoplasm,ubiquitin-ubiquitin ligase activity,nuclear speck,protein complex,macromolecule modification,macromolecule metabolic process,cellular pr…	mmu03040,mmu04120	Spliceosome,Ubiquitin mediated proteolysis
LNC_006612	XLOC_191128	-0.873773	0.0240075	co_expression	ENSOCUG00000003142	AR	Zinc finger, nuclear hormone receptor-type||Nuclear hormone receptor, ligand-binding||Nuclear hormone receptor, ligand-binding, core||Androgen receptor	GO:0048545,GO:0008152,GO:0008285,GO:0032991,GO:0065009,GO:0050790,GO:0060429,GO:0003707,GO:0071704,GO:0019904,GO:0014070,GO:0043401,GO:0044238,GO:0071383,GO:0004879,GO:0030855,GO:0044237,GO:0042127,GO:0050680,GO:0005737,GO:0033993,GO:0016607,GO:0071396,GO:0043234,GO:0043170,GO:0043067,GO:0009725,GO:0045184,GO:0002009,GO:0009755,GO:0048609,GO:0005497,GO:0018993,GO:0019102,GO:0060514,GO:0060515,GO:…	response to steroid hormone stimulus,metabolic process,negative regulation of cell proliferation,macromolecular complex,regulation of molecular function,regulation of catalytic activity,epithelium development,steroid hormone receptor activity,organic substance metabolic process,protein domain specific binding,response to organic cyclic compound,steroid hormone mediated signaling pathway,primary m…	mmu04114,mmu05215,mmu05200	Oocyte meiosis,Prostate cancer,Pathways in cancer
LNC_005011	XLOC_144413	0.0263468	0.0242968	co_location	ENSOCUG00000025264	FZD3	Frizzled domain||Frizzled protein||GPCR, family 2-like	GO:0010941,GO:0045976,GO:0042981,GO:0043067,GO:0008219,GO:0016265,GO:1900118,GO:0009794,GO:0045448,GO:0007405,GO:0033278,GO:0035295,GO:0072089,GO:0071679,GO:0097458,GO:0031175,GO:0008283,GO:0006915,GO:0061549,GO:0012501,GO:0060429,GO:0008284,GO:0032433,GO:0061548,GO:0048522,GO:0043025,GO:0030182,GO:0048729,GO:0048568,GO:0048839,GO:0016021,GO:0001843,GO:0002009,GO:0060606,GO:0001942,GO:0060562,GO:…	regulation of cell death,negative regulation of mitotic cell cycle, embryonic,regulation of apoptotic process,regulation of programmed cell death,cell death,death,negative regulation of execution phase of apoptosis,regulation of mitotic cell cycle, embryonic,mitotic cell cycle, embryonic,neuroblast proliferation,cell proliferation in midbrain,tube development,stem cell proliferation,commissural n…	mmu04550,mmu04390,mmu04310,mmu05217,mmu05200,mmu04916,mmu05206,mmu05166,mmu05205	Signaling pathways regulating pluripotency of stem cells,Hippo signaling pathway,Wnt signaling pathway,Basal cell carcinoma,Pathways in cancer,Melanogenesis,MicroRNAs in cancer,HTLV-I infection,Proteoglycans in cancer
LNC_007850	XLOC_228577	-0.411599	0.0264991	co_location	ENSOCUG00000012426	PRKAR2A	Cyclic nucleotide-binding-like||Dimerization-anchoring domain of cAMP-dependent protein kinase, regulatory subunit||Cyclic nucleotide-binding domain||cAMP-dependent protein kinase regulatory subunit||cAMP/cGMP-dependent protein kinase	GO:0043226,GO:0043227,GO:0005737,GO:0044424,GO:0005622,GO:0043229,GO:0031988,GO:0070062,GO:0043230,GO:0065010,GO:0031982,GO:0044446,GO:0044422,GO:0008152,GO:0032991,GO:0071704,GO:0044421,GO:0044238,GO:0044237,GO:0044267,GO:0044260,GO:0043170,GO:0019538,GO:0005576,GO:0019899,GO:0043228,GO:0043232,GO:0044464,GO:0005623,GO:0043234,GO:0044389,GO:0031625,GO:0043412,GO:0005515,GO:0006464,GO:0036211,GO:…	organelle,membrane-bounded organelle,cytoplasm,intracellular part,intracellular,intracellular organelle,membrane-bounded vesicle,extracellular vesicular exosome,extracellular organelle,extracellular membrane-bounded organelle,vesicle,intracellular organelle part,organelle part,metabolic process,macromolecular complex,organic substance metabolic process,extracellular region part,primary metabolic …	mmu04210,mmu04910	Apoptosis,Insulin signaling pathway
LNC_007850	XLOC_228577	-0.411599	0.0264991	co_expression	ENSOCUG00000014274	MNAT1	Zinc finger, RING-type||Cdk-activating kinase assembly factor MAT1/Tfb3||Cdk-activating kinase assembly factor MAT1, centre||Ubiquitin interacting motif	GO:0003824,GO:0019538,GO:0044267,GO:0008152,GO:0008353,GO:0032991,GO:0065009,GO:0050790,GO:0044444,GO:0071704,GO:0051246,GO:0044238,GO:0005675,GO:0032268,GO:0044237,GO:0005737,GO:0006289,GO:0043234,GO:0043412,GO:0043170,GO:0006464,GO:0036211,GO:0045859,GO:0051592,GO:0017111,GO:0071900,GO:0071902,GO:0043226,GO:0043085,GO:0044093,GO:0016787,GO:0045860,GO:0016462,GO:0044260,GO:0004674,GO:0016818,GO:…	catalytic activity,protein metabolic process,cellular protein metabolic process,metabolic process,RNA polymerase II carboxy-terminal domain kinase activity,macromolecular complex,regulation of molecular function,regulation of catalytic activity,cytoplasmic part,organic substance metabolic process,regulation of protein metabolic process,primary metabolic process,holo TFIIH complex,regulation of ce…	mmu03022,mmu03420	Basal transcription factors,Nucleotide excision repair
LNC_004603	XLOC_132268	0.28362	0.0265719	co_location	ENSOCUG00000029569	KRT17	Keratin, type I||Intermediate filament protein||Prefoldin	GO:0043227,GO:0070062,GO:0043230,GO:0065010,GO:0044421,GO:0043589,GO:0031982,GO:0005576,GO:0031988,GO:0043226,GO:0044238,GO:0071704,GO:0008152,GO:0044422,GO:0044446,GO:0032268,GO:0051246,GO:0032395,GO:0005737,GO:0044237,GO:0006417,GO:0060429,GO:0010608,GO:0044424,GO:0003674,GO:0005515,GO:0044267,GO:0005622,GO:0043229,GO:0019538,GO:0044767,GO:0043588,GO:0010467,GO:0032991,GO:0005488,GO:0071840,GO:…	membrane-bounded organelle,extracellular vesicular exosome,extracellular organelle,extracellular membrane-bounded organelle,extracellular region part,skin morphogenesis,vesicle,extracellular region,membrane-bounded vesicle,organelle,primary metabolic process,organic substance metabolic process,metabolic process,organelle part,intracellular organelle part,regulation of cellular protein metabolic p…	--	--
LNC_004603	XLOC_132268	0.28362	0.0265719	co_location	ENSOCUG00000029244	KRT14	Intermediate filament protein||Keratin, type I||Prefoldin	GO:0005882,GO:0045111,GO:0005198,GO:0044430,GO:0005856,GO:0045104,GO:0045103,GO:0007568,GO:0045109,GO:0043228,GO:0043232,GO:0042303,GO:0042633,GO:0043229,GO:0032991,GO:0043226,GO:0045095,GO:0044446,GO:0045110,GO:0031988,GO:0044422,GO:0043234,GO:0031982,GO:0044424,GO:0005576,GO:0070062,GO:0043230,GO:0065010,GO:0044421,GO:0016043,GO:0071840,GO:0005622,GO:0007010,GO:0030154,GO:0003674,GO:0045178,GO:…	intermediate filament,intermediate filament cytoskeleton,structural molecule activity,cytoskeletal part,cytoskeleton,intermediate filament cytoskeleton organization,intermediate filament-based process,aging,intermediate filament organization,non-membrane-bounded organelle,intracellular non-membrane-bounded organelle,molting cycle,hair cycle,intracellular organelle,macromolecular complex,organelle…	--	--
LNC_011181	XLOC_297603	0.190084	0.0269704	co_expression	ENSOCUG00000016277	EREG	Epidermal growth factor-like domain	GO:0019538,GO:0044267,GO:0008152,GO:0008285,GO:0065009,GO:0050790,GO:0034097,GO:0071704,GO:0051246,GO:0044238,GO:0032268,GO:0044237,GO:0042127,GO:0080134,GO:0042089,GO:0031347,GO:0043412,GO:0043170,GO:0042107,GO:0001816,GO:0006464,GO:0036211,GO:0071345,GO:0045859,GO:0044421,GO:0043085,GO:0044093,GO:0045860,GO:0042035,GO:0005576,GO:0044260,GO:0010605,GO:0051338,GO:1901576,GO:0019221,GO:0043549,GO:…	protein metabolic process,cellular protein metabolic process,metabolic process,negative regulation of cell proliferation,regulation of molecular function,regulation of catalytic activity,response to cytokine stimulus,organic substance metabolic process,regulation of protein metabolic process,primary metabolic process,regulation of cellular protein metabolic process,cellular metabolic process,regu…	mmu04012	ErbB signaling pathway
LNC_002766	XLOC_084827	-4.70504	0.0270669	co_expression	ENSOCUG00000000780	CDK12	Tyrosine-protein kinase, catalytic domain||Protein kinase domain||Serine/threonine/dual specificity protein kinase, catalytic domain||Protein kinase-like domain||Serine-threonine/tyrosine-protein kinase catalytic domain	GO:0003824,GO:0019538,GO:0044267,GO:0008152,GO:0008353,GO:0032991,GO:0065009,GO:0050790,GO:0071704,GO:0051246,GO:0044238,GO:0032268,GO:0044237,GO:0036094,GO:0016607,GO:0043234,GO:0043412,GO:0043170,GO:0017076,GO:0035639,GO:0006464,GO:0036211,GO:0043168,GO:0032550,GO:0001883,GO:0032549,GO:0045859,GO:0001882,GO:0071900,GO:0032555,GO:0043226,GO:0032553,GO:0097159,GO:1901363,GO:0016604,GO:0044260,GO:…	catalytic activity,protein metabolic process,cellular protein metabolic process,metabolic process,RNA polymerase II carboxy-terminal domain kinase activity,macromolecular complex,regulation of molecular function,regulation of catalytic activity,organic substance metabolic process,regulation of protein metabolic process,primary metabolic process,regulation of cellular protein metabolic process,cel…	--	--
LNC_010649	XLOC_289471	0.0284725	0.0276333	co_expression	ENSOCUG00000009223	DOK5	Pleckstrin homology domain||Insulin receptor substrate-1, PTB	GO:0051386,GO:0048011,GO:0009966,GO:0038179,GO:0005158,GO:0005622,GO:0023051,GO:0010646,GO:0000165,GO:0035556,GO:0007169,GO:0005057,GO:0048583,GO:0044464,GO:0032403,GO:0090287,GO:0007243,GO:0005623,GO:0007167,GO:0005575,GO:0005488,GO:0008150,GO:0009987,GO:0005515,GO:0071363,GO:0050794,GO:0070848,GO:0007399,GO:0044699,GO:0032502,GO:0065007,GO:0007165,GO:0044763,GO:0003674,GO:0050896,GO:0050789,GO:…	regulation of neurotrophin TRK receptor signaling pathway,neurotrophin TRK receptor signaling pathway,regulation of signal transduction,neurotrophin signaling pathway,insulin receptor binding,intracellular,regulation of signaling,regulation of cell communication,MAPK cascade,intracellular signal transduction,transmembrane receptor protein tyrosine kinase signaling pathway,receptor signaling prote…	--	--
LNC_002694	XLOC_082262	-0.421995	0.0300376	co_location	ENSOCUG00000001473	S100B	EF-hand domain||S100/CaBP-9k-type, calcium binding, subdomain	GO:0048306,GO:0043229,GO:0043226,GO:0050786,GO:0044424,GO:0044548,GO:0005509,GO:0005622,GO:0050804,GO:0051969,GO:0048168,GO:0003674,GO:0005102,GO:0031644,GO:0051239,GO:0007613,GO:0005515,GO:0043227,GO:0048167,GO:0001726,GO:0048583,GO:0044708,GO:0023056,GO:0010647,GO:0023051,GO:0010646,GO:0044057,GO:0007268,GO:0043123,GO:0044707,GO:0043167,GO:0007611,GO:0009966,GO:0005634,GO:0043025,GO:0032501,GO:…	calcium-dependent protein binding,intracellular organelle,organelle,RAGE receptor binding,intracellular part,S100 protein binding,calcium ion binding,intracellular,regulation of synaptic transmission,regulation of transmission of nerve impulse,regulation of neuronal synaptic plasticity,molecular_function,receptor binding,regulation of neurological system process,regulation of multicellular organi…	--	--
LNC_002694	XLOC_082262	-0.421995	0.0300376	co_expression	ENSOCUG00000002450	GRM4	Extracellular ligand-binding receptor||GPCR, family 3, C-terminal||GPCR, family 3, metabotropic glutamate receptor 4||Major facilitator superfamily domain||GPCR, family 3||GPCR, family 3, metabotropic glutamate receptor||GPCR, family 3, nine cysteines domain||Periplasmic binding protein-like I	GO:0043085,GO:0050790,GO:0045860,GO:0044093,GO:0032147,GO:0033674,GO:0065009,GO:0051347,GO:0045859,GO:0043549,GO:0044424,GO:0031399,GO:0001932,GO:0043408,GO:0051338,GO:0044444,GO:0019220,GO:0005622,GO:0051174,GO:0044267,GO:0043406,GO:0042325,GO:0043410,GO:0000165,GO:0001934,GO:0005737,GO:0042327,GO:0044238,GO:0009967,GO:0035556,GO:0010562,GO:0045937,GO:0043405,GO:0032268,GO:0044260,GO:0019538,GO:…	positive regulation of catalytic activity,regulation of catalytic activity,positive regulation of protein kinase activity,positive regulation of molecular function,activation of protein kinase activity,positive regulation of kinase activity,regulation of molecular function,positive regulation of transferase activity,regulation of protein kinase activity,regulation of kinase activity,intracellular…	mmu04724,mmu04742,mmu04080	Glutamatergic synapse,Taste transduction,Neuroactive ligand-receptor interaction
LNC_002694	XLOC_082262	-0.421995	0.0300376	co_expression	ENSOCUG00000010296	-	Epidermal growth factor-like domain||Cadherin-like||EGF-like domain, extracellular	--	--	--	--
LNC_006488	XLOC_186987	0.115849	0.0304555	co_expression	ENSOCUG00000010631	PIK3CA	C2 domain||Phosphatidylinositol 3-kinase Ras-binding (PI3K RBD) domain||Phosphatidylinositol 3-/4-kinase, catalytic domain||Protein kinase-like domain||Phosphatidylinositol 3-kinase, C2 domain||Armadillo-type fold||Phosphatidylinositol 3-kinase adaptor-binding (PI3K ABD) domain||Phosphoinositide 3-kinase, accessory (PIK) domain||Ubiquitin-related domain	GO:0044424,GO:0005622,GO:0044444,GO:0005737,GO:0005829,GO:0044237,GO:0044238,GO:0044260,GO:0009987,GO:0071704,GO:0043170,GO:0032991,GO:0010467,GO:0008152,GO:0044267,GO:0005488,GO:0005623,GO:0044464,GO:0043412,GO:0019538,GO:0090304,GO:0006464,GO:0036211,GO:0006139,GO:0043234,GO:0043457,GO:0046483,GO:0032147,GO:0006091,GO:0006725,GO:0065009,GO:1901360,GO:0007243,GO:0034641,GO:0019318,GO:0019209,GO:…	intracellular part,intracellular,cytoplasmic part,cytoplasm,cytosol,cellular metabolic process,primary metabolic process,cellular macromolecule metabolic process,cellular process,organic substance metabolic process,macromolecule metabolic process,macromolecular complex,gene expression,metabolic process,cellular protein metabolic process,binding,cell,cell part,macromolecule modification,protein me…	mmu05161,mmu04152,mmu05222,mmu05215,mmu05145,mmu05220,mmu05169,mmu05221,mmu04068,mmu05160,mmu05162,mmu04066,mmu05203,mmu05200,mmu05211,mmu04662,mmu05142,mmu04930,mmu05164,mmu04550,mmu04210,mmu04910,mmu04012,mmu04666,mmu04919,mmu04370,mmu00562,mmu05210,mmu05212,mmu04620,mmu04960,mmu04917,mmu04668,mmu04973,mmu05100,mmu04070,mmu04261,mmu05213,mmu04914,mmu04722,mmu04380,mmu05223,mmu04150,mmu04915,mmu…	Hepatitis B,AMPK signaling pathway,Small cell lung cancer,Prostate cancer,Toxoplasmosis,Chronic myeloid leukemia,Epstein-Barr virus infection,Acute myeloid leukemia,FoxO signaling pathway,Hepatitis C,Measles,HIF-1 signaling pathway,Viral carcinogenesis,Pathways in cancer,Renal cell carcinoma,B cell receptor signaling pathway,Chagas disease (American trypanosomiasis),Type II diabetes mellitus,Infl…
LNC_006488	XLOC_186987	0.115849	0.0304555	co_expression	ENSOCUG00000001152	LAMTOR3	Ragulator complex protein LAMTOR3	GO:0044424,GO:0043226,GO:0043229,GO:0043227,GO:0043231,GO:0005622,GO:0044444,GO:0005737,GO:0051641,GO:0044446,GO:0044422,GO:0044237,GO:0044238,GO:0044260,GO:0009987,GO:0071704,GO:0043170,GO:0032991,GO:0008152,GO:0044267,GO:0005768,GO:0005488,GO:0005623,GO:0044464,GO:0043412,GO:0019538,GO:0034613,GO:0070727,GO:0006464,GO:0036211,GO:0010008,GO:0006139,GO:0005912,GO:0043234,GO:0044440,GO:0051179,GO:…	intracellular part,organelle,intracellular organelle,membrane-bounded organelle,intracellular membrane-bounded organelle,intracellular,cytoplasmic part,cytoplasm,cellular localization,intracellular organelle part,organelle part,cellular metabolic process,primary metabolic process,cellular macromolecule metabolic process,cellular process,organic substance metabolic process,macromolecule metabolic …	mmu04010	MAPK signaling pathway
LNC_010976	XLOC_294211	1.71705	0.0316032	co_expression	ENSOCUG00000025663	-	Acyltransferase ChoActase/COT/CPT	GO:0003824,GO:0003674,GO:0016740,GO:0016746,GO:0005575,GO:0016020,GO:0044425,GO:0016021,GO:0031224	catalytic activity,molecular_function,transferase activity,transferase activity, transferring acyl groups,cellular_component,membrane,membrane part,integral to membrane,intrinsic to membrane	mmu04920,mmu03320,mmu00071,mmu01212,mmu04152	Adipocytokine signaling pathway,PPAR signaling pathway,Fatty acid degradation,Fatty acid metabolism,AMPK signaling pathway
LNC_010976	XLOC_294211	1.71705	0.0316032	co_expression	ENSOCUG00000025697	PHF13	Zinc finger, PHD-type||Zinc finger, PHD-finger||Zinc finger, FYVE/PHD-type	GO:0008152,GO:0071704,GO:0044238,GO:0044237,GO:0043170,GO:0043226,GO:0044260,GO:0005622,GO:0043229,GO:0008150,GO:0005488,GO:0044424,GO:0043167,GO:0006259,GO:0009987,GO:0003682,GO:0043227,GO:0043231,GO:0003674,GO:0007076,GO:0051276,GO:0030261,GO:0007059,GO:0000070,GO:0006996,GO:0000819,GO:0007049,GO:0005634,GO:0006807,GO:0044699,GO:0006323,GO:0000280,GO:0007067,GO:0034641,GO:0046872,GO:0043169,GO:…	metabolic process,organic substance metabolic process,primary metabolic process,cellular metabolic process,macromolecule metabolic process,organelle,cellular macromolecule metabolic process,intracellular,intracellular organelle,biological_process,binding,intracellular part,ion binding,DNA metabolic process,cellular process,chromatin binding,membrane-bounded organelle,intracellular membrane-bounde…	--	--
LNC_005079	XLOC_146757	-0.146012	0.0316092	co_expression	ENSOCUG00000012934	GNB3	G-protein beta WD-40 repeat||WD40 repeat||WD40-repeat-containing domain||G-protein, beta subunit	GO:0044464,GO:0005623,GO:0005575,GO:0031982,GO:0043226,GO:0031988,GO:0030425,GO:0042995,GO:0070062,GO:0043230,GO:0065010,GO:0051716,GO:0043005,GO:0005515,GO:0044421,GO:0007165,GO:0044700,GO:0005488,GO:0023052,GO:0043227,GO:0065007,GO:0050794,GO:0007154,GO:0050896,GO:0097458,GO:0050789,GO:0005576,GO:0003674,GO:0009987,GO:0051020,GO:0008150,GO:0044763,GO:0044699,GO:0019899	cell part,cell,cellular_component,vesicle,organelle,membrane-bounded vesicle,dendrite,cell projection,extracellular vesicular exosome,extracellular organelle,extracellular membrane-bounded organelle,cellular response to stimulus,neuron projection,protein binding,extracellular region part,signal transduction,single organism signaling,binding,signaling,membrane-bounded organelle,biological regulati…	mmu04724,mmu04742,mmu04014,mmu04723,mmu04062,mmu04725,mmu04728,mmu04151,mmu05034,mmu04727,mmu05032,mmu04713,mmu04726	Glutamatergic synapse,Taste transduction,Ras signaling pathway,Retrograde endocannabinoid signaling,Chemokine signaling pathway,Cholinergic synapse,Dopaminergic synapse,PI3K-Akt signaling pathway,Alcoholism,GABAergic synapse,Morphine addiction,Circadian entrainment,Serotonergic synapse
LNC_002089	XLOC_064648	-0.647761	0.0334275	co_location	ENSOCUG00000008738	ABL2	Serine-threonine/tyrosine-protein kinase catalytic domain||Protein kinase domain||Serine/threonine/dual specificity protein kinase, catalytic domain||SH3-like domain, bacterial-type||Variant SH3 domain||SH3 domain||Tyrosine-protein kinase, catalytic domain||F-actin binding||Protein kinase-like domain||SH2 domain	GO:0051341,GO:0043170,GO:0019538,GO:0051345,GO:0071704,GO:0010863,GO:0065009,GO:1900274,GO:0007204,GO:0050790,GO:0008152,GO:0051336,GO:0010518,GO:0051480,GO:0051353,GO:0044238,GO:0048518,GO:0071300,GO:0010517,GO:0060193,GO:0031175,GO:0048522,GO:0001784,GO:0030145,GO:0004715,GO:0045309,GO:0016740,GO:0032526,GO:0006874,GO:0019222,GO:0055074,GO:0072503,GO:0030030,GO:0042592,GO:0048666,GO:0060191,GO:…	regulation of oxidoreductase activity,macromolecule metabolic process,protein metabolic process,positive regulation of hydrolase activity,organic substance metabolic process,positive regulation of phospholipase C activity,regulation of molecular function,regulation of phospholipase C activity,elevation of cytosolic calcium ion concentration,regulation of catalytic activity,metabolic process,regul…	mmu04014,mmu05416,mmu04012	Ras signaling pathway,Viral myocarditis,ErbB signaling pathway
LNC_002919	XLOC_090256	0.529961	0.0347196	co_expression	ENSOCUG00000012040	KRTAP11-1	Keratin-associated protein, PMG type	--	--	--	--
LNC_001248	XLOC_042457	0.0430784	0.035332	co_location	ENSOCUG00000010814	ME1	Malic enzyme, N-terminal domain||Malic enzyme, NAD-binding||Malic oxidoreductase	GO:0044424,GO:0043226,GO:0043229,GO:0043227,GO:0043231,GO:0005622,GO:0044444,GO:0005737,GO:0044237,GO:0044238,GO:0009987,GO:0071704,GO:0008152,GO:0005488,GO:0005623,GO:0044464,GO:1901363,GO:0097159,GO:0006139,GO:0071840,GO:0046483,GO:0006725,GO:1901360,GO:0044085,GO:0034641,GO:0006807,GO:0016043,GO:0008150,GO:0050662,GO:0048037,GO:0004473,GO:0003824,GO:0043933,GO:0051287,GO:1902031,GO:0004470,GO:…	intracellular part,organelle,intracellular organelle,membrane-bounded organelle,intracellular membrane-bounded organelle,intracellular,cytoplasmic part,cytoplasm,cellular metabolic process,primary metabolic process,cellular process,organic substance metabolic process,metabolic process,binding,cell,cell part,heterocyclic compound binding,organic cyclic compound binding,nucleobase-containing compou…	mmu01200,mmu00620,mmu01100,mmu03320	Carbon metabolism,Pyruvate metabolism,Metabolic pathways,PPAR signaling pathway
LNC_011057	XLOC_295625	-1.81007	0.0357134	co_expression	ENSOCUG00000000780	CDK12	Tyrosine-protein kinase, catalytic domain||Protein kinase domain||Serine/threonine/dual specificity protein kinase, catalytic domain||Protein kinase-like domain||Serine-threonine/tyrosine-protein kinase catalytic domain	GO:0003824,GO:0019538,GO:0044267,GO:0008152,GO:0008353,GO:0032991,GO:0065009,GO:0050790,GO:0071704,GO:0051246,GO:0044238,GO:0032268,GO:0044237,GO:0036094,GO:0016607,GO:0043234,GO:0043412,GO:0043170,GO:0017076,GO:0035639,GO:0006464,GO:0036211,GO:0043168,GO:0032550,GO:0001883,GO:0032549,GO:0045859,GO:0001882,GO:0071900,GO:0032555,GO:0043226,GO:0032553,GO:0097159,GO:1901363,GO:0016604,GO:0044260,GO:…	catalytic activity,protein metabolic process,cellular protein metabolic process,metabolic process,RNA polymerase II carboxy-terminal domain kinase activity,macromolecular complex,regulation of molecular function,regulation of catalytic activity,organic substance metabolic process,regulation of protein metabolic process,primary metabolic process,regulation of cellular protein metabolic process,cel…	--	--
LNC_005484	XLOC_158348	-0.588216	0.0362752	co_expression	ENSOCUG00000015109	-	Acyltransferase ChoActase/COT/CPT	GO:0003824,GO:0005575,GO:0003674,GO:0016746,GO:0016740,GO:0044425,GO:0016020,GO:0016021,GO:0031224	catalytic activity,cellular_component,molecular_function,transferase activity, transferring acyl groups,transferase activity,membrane part,membrane,integral to membrane,intrinsic to membrane	mmu04152,mmu04920,mmu03320,mmu00071,mmu01212	AMPK signaling pathway,Adipocytokine signaling pathway,PPAR signaling pathway,Fatty acid degradation,Fatty acid metabolism
LNC_005484	XLOC_158348	-0.588216	0.0362752	co_expression	ENSOCUG00000017090	PPP2R1A	HEAT||Armadillo-type fold||HEAT, type 2	GO:0050790,GO:0065009,GO:0030234,GO:0044424,GO:0044444,GO:0005622,GO:0044267,GO:0051231,GO:0051232,GO:0005737,GO:0044238,GO:0009967,GO:2001239,GO:0044260,GO:0019538,GO:0023056,GO:0071704,GO:0010647,GO:0044237,GO:0051754,GO:0051306,GO:0019888,GO:0007062,GO:0019208,GO:0043170,GO:0044464,GO:0051177,GO:0038034,GO:0097192,GO:0070601,GO:0005623,GO:0070262,GO:0009966,GO:0006796,GO:0019222,GO:0043412,GO:…	regulation of catalytic activity,regulation of molecular function,enzyme regulator activity,intracellular part,cytoplasmic part,intracellular,cellular protein metabolic process,spindle elongation,meiotic spindle elongation,cytoplasm,primary metabolic process,positive regulation of signal transduction,regulation of extrinsic apoptotic signaling pathway in absence of ligand,cellular macromolecule m…	mmu04152,mmu05142,mmu04728,mmu05160,mmu04151,mmu04261,mmu04390,mmu04730,mmu04350,mmu03015,mmu04114,mmu04530	AMPK signaling pathway,Chagas disease (American trypanosomiasis),Dopaminergic synapse,Hepatitis C,PI3K-Akt signaling pathway,Adrenergic signaling in cardiomyocytes,Hippo signaling pathway,Long-term depression,TGF-beta signaling pathway,mRNA surveillance pathway,Oocyte meiosis,Tight junction
LNC_005484	XLOC_158348	-0.588216	0.0362752	co_expression	ENSOCUG00000011275	PFDN5	Prefoldin||Prefoldin alpha subunit, archaea-type||Prefoldin alpha-like	GO:0044424,GO:0005622,GO:0044444,GO:0005737,GO:0005829,GO:0044237,GO:0044238,GO:0044260,GO:0009987,GO:0071704,GO:0043170,GO:0032991,GO:0010467,GO:0008152,GO:0044267,GO:0005488,GO:0005623,GO:0044464,GO:0019538,GO:0090304,GO:0006139,GO:0043234,GO:0046483,GO:0006725,GO:0016070,GO:1901360,GO:0034641,GO:1901576,GO:0044249,GO:0006807,GO:0009058,GO:0008150,GO:0010629,GO:0045892,GO:0034645,GO:0009059,GO:…	intracellular part,intracellular,cytoplasmic part,cytoplasm,cytosol,cellular metabolic process,primary metabolic process,cellular macromolecule metabolic process,cellular process,organic substance metabolic process,macromolecule metabolic process,macromolecular complex,gene expression,metabolic process,cellular protein metabolic process,binding,cell,cell part,protein metabolic process,nucleic aci…	--	--
LNC_003788	XLOC_114753	-0.506703	0.0363204	co_location	ENSOCUG00000015126	FRMD6	Ubiquitin-related domain||FERM, N-terminal||FERM domain||Band 4.1 domain||FERM central domain||FERM, C-terminal PH-like domain	GO:0043226,GO:0060429,GO:0044424,GO:0005622,GO:0043229,GO:0003383,GO:0044767,GO:0048468,GO:0071840,GO:0030855,GO:0032502,GO:0048856,GO:0043228,GO:0043232,GO:0043296,GO:0003382,GO:0016043,GO:0009653,GO:0002064,GO:0008150,GO:0009888,GO:0000904,GO:0033036,GO:0030154,GO:0009987,GO:0008104,GO:0005911,GO:0032989,GO:0000902,GO:0006928,GO:0048869,GO:0070252,GO:0034613,GO:0070727,GO:0051179,GO:0051641,GO:…	organelle,epithelium development,intracellular part,intracellular,intracellular organelle,apical constriction,single-organism developmental process,cell development,cellular component organization or biogenesis,epithelial cell differentiation,developmental process,anatomical structure development,non-membrane-bounded organelle,intracellular non-membrane-bounded organelle,apical junction complex,e…	mmu04390	Hippo signaling pathway
LNC_003788	XLOC_114753	-0.506703	0.0363204	co_expression	ENSOCUG00000010372	MAP3K21	Protein kinase-like domain||Serine-threonine/tyrosine-protein kinase catalytic domain||Variant SH3 domain||Protein kinase domain||Serine/threonine/dual specificity protein kinase, catalytic domain||SH3 domain||Tyrosine-protein kinase, catalytic domain||Mitogen-activated protein (MAP) kinase kinase kinase, MLK1/MLK2/MLK4	GO:0003824,GO:0019538,GO:0044267,GO:0008152,GO:0065009,GO:0050790,GO:0071704,GO:0051246,GO:0044238,GO:0032268,GO:0044237,GO:0036094,GO:0043412,GO:0043170,GO:0017076,GO:0035639,GO:0006464,GO:0036211,GO:0043168,GO:0032550,GO:0001883,GO:0032549,GO:0045859,GO:0001882,GO:0032555,GO:0032553,GO:0097159,GO:1901363,GO:0043085,GO:0044093,GO:0045860,GO:0044260,GO:0004674,GO:0051338,GO:0043549,GO:0051347,GO:…	catalytic activity,protein metabolic process,cellular protein metabolic process,metabolic process,regulation of molecular function,regulation of catalytic activity,organic substance metabolic process,regulation of protein metabolic process,primary metabolic process,regulation of cellular protein metabolic process,cellular metabolic process,small molecule binding,macromolecule modification,macromo…	--	--
LNC_003788	XLOC_114753	-0.506703	0.0363204	co_expression	ENSOCUG00000010371	FRZB	Frizzled domain||Netrin domain||Netrin module, non-TIMP type	GO:0030857,GO:0008285,GO:0030856,GO:0060429,GO:0061037,GO:0043068,GO:0030855,GO:0042127,GO:0010942,GO:0043065,GO:0043067,GO:0002009,GO:0070366,GO:0070367,GO:0044421,GO:0042981,GO:0045598,GO:0005576,GO:0010941,GO:0030308,GO:0051216,GO:0045596,GO:0008283,GO:0009888,GO:0048568,GO:0008150,GO:0045926,GO:0005488,GO:0006915,GO:0048729,GO:0048598,GO:0060029,GO:0045444,GO:0061448,GO:0012501,GO:0001558,GO:…	negative regulation of epithelial cell differentiation,negative regulation of cell proliferation,regulation of epithelial cell differentiation,epithelium development,negative regulation of cartilage development,positive regulation of programmed cell death,epithelial cell differentiation,regulation of cell proliferation,positive regulation of cell death,positive regulation of apoptotic process,reg…	--	--
LNC_003788	XLOC_114753	-0.506703	0.0363204	co_expression	ENSOCUG00000012015	CSNK1G1	Tyrosine-protein kinase, catalytic domain||Protein kinase-like domain||Protein kinase domain||Serine/threonine/dual specificity protein kinase, catalytic domain||Casein kinase 1 gamma C-terminal||Serine-threonine/tyrosine-protein kinase catalytic domain	GO:0003824,GO:0019538,GO:0044267,GO:0008152,GO:0044444,GO:0071704,GO:0044238,GO:0044237,GO:0036094,GO:0005737,GO:0043412,GO:0043170,GO:0017076,GO:0035639,GO:0006464,GO:0036211,GO:0043168,GO:0032550,GO:0001883,GO:0032549,GO:0001882,GO:0032555,GO:0032553,GO:0097159,GO:1901363,GO:0044260,GO:0004674,GO:0006468,GO:0000166,GO:1901265,GO:0005622,GO:0030554,GO:0008150,GO:0005524,GO:0005488,GO:0016310,GO:…	catalytic activity,protein metabolic process,cellular protein metabolic process,metabolic process,cytoplasmic part,organic substance metabolic process,primary metabolic process,cellular metabolic process,small molecule binding,cytoplasm,macromolecule modification,macromolecule metabolic process,purine nucleotide binding,purine ribonucleoside triphosphate binding,cellular protein modification proc…	mmu04340	Hedgehog signaling pathway
LNC_003788	XLOC_114753	-0.506703	0.0363204	co_expression	ENSOCUG00000010436	LEF1	CTNNB1 binding, N-teminal||High mobility group box domain	GO:0048545,GO:0019538,GO:0044267,GO:0043028,GO:0008152,GO:0032991,GO:0032633,GO:0065009,GO:0051100,GO:0050790,GO:0043027,GO:0034097,GO:0032656,GO:0060713,GO:0032616,GO:0060429,GO:0003707,GO:0071704,GO:0019904,GO:0060669,GO:0043281,GO:0060438,GO:0014070,GO:0030234,GO:0061134,GO:0051101,GO:0032674,GO:0043401,GO:0044238,GO:0071383,GO:0032634,GO:0032091,GO:2000116,GO:0051098,GO:0032673,GO:0030335,GO:…	response to steroid hormone stimulus,protein metabolic process,cellular protein metabolic process,cysteine-type endopeptidase regulator activity involved in apoptotic process,metabolic process,macromolecular complex,interleukin-4 production,regulation of molecular function,negative regulation of binding,regulation of catalytic activity,cysteine-type endopeptidase inhibitor activity involved in ap…	mmu05216,mmu05215,mmu05221,mmu04310,mmu05200,mmu05210,mmu04520,mmu05213,mmu05217,mmu05412,mmu04390,mmu04916	Thyroid cancer,Prostate cancer,Acute myeloid leukemia,Wnt signaling pathway,Pathways in cancer,Colorectal cancer,Adherens junction,Endometrial cancer,Basal cell carcinoma,Arrhythmogenic right ventricular cardiomyopathy (ARVC),Hippo signaling pathway,Melanogenesis
LNC_004039	XLOC_120630	-0.366005	0.036895	co_location	ENSOCUG00000016176	REEP3	TB2/DP1/HVA22-related protein	GO:0006997,GO:0006998,GO:0009987,GO:0007049,GO:0071840,GO:0006996,GO:0016043,GO:0008150,GO:0000278,GO:0022402,GO:0007084,GO:0061024,GO:0016044,GO:0044763,GO:0031468,GO:0005575,GO:0044699,GO:0044425,GO:0016020,GO:0016021,GO:0031224	nucleus organization,nuclear envelope organization,cellular process,cell cycle,cellular component organization or biogenesis,organelle organization,cellular component organization,biological_process,mitotic cell cycle,cell cycle process,mitotic nuclear envelope reassembly,membrane organization,cellular membrane organization,single-organism cellular process,nuclear envelope reassembly,cellular_com…	--	--
LNC_004039	XLOC_120630	-0.366005	0.036895	co_expression	ENSOCUG00000003534	PPP2R5E	Protein phosphatase 2A, regulatory B subunit, B56||Armadillo-type fold	GO:0008152,GO:0032991,GO:0065009,GO:0050790,GO:0044444,GO:0030234,GO:0008287,GO:0005737,GO:0019208,GO:0043234,GO:0019888,GO:0000159,GO:0005622,GO:0008150,GO:0044424,GO:0009987,GO:0019222,GO:0003674,GO:0044699,GO:0005829,GO:0044464,GO:0044763,GO:0005623,GO:0005575,GO:0050794,GO:0050789,GO:0065007,GO:0051716,GO:0044700,GO:0023052,GO:0007165,GO:0007154,GO:0050896	metabolic process,macromolecular complex,regulation of molecular function,regulation of catalytic activity,cytoplasmic part,enzyme regulator activity,protein serine/threonine phosphatase complex,cytoplasm,phosphatase regulator activity,protein complex,protein phosphatase regulator activity,protein phosphatase type 2A complex,intracellular,biological_process,intracellular part,cellular process,reg…	mmu04114,mmu04152,mmu04728,mmu03015,mmu04151,mmu04261	Oocyte meiosis,AMPK signaling pathway,Dopaminergic synapse,mRNA surveillance pathway,PI3K-Akt signaling pathway,Adrenergic signaling in cardiomyocytes
LNC_004039	XLOC_120630	-0.366005	0.036895	co_expression	ENSOCUG00000001676	EZH2	Homeodomain-like||WD repeat binding protein EZH2||SET domain||SANT/Myb domain	GO:0003824,GO:0019538,GO:0044267,GO:0008152,GO:0030857,GO:0030856,GO:0032991,GO:0065009,GO:0000302,GO:0042542,GO:0050790,GO:0070301,GO:0060429,GO:0071704,GO:0051246,GO:0014070,GO:0044238,GO:0045604,GO:0070314,GO:0006979,GO:0030855,GO:0032268,GO:0044237,GO:0042127,GO:0045605,GO:0043234,GO:0043412,GO:0043170,GO:0006464,GO:0036211,GO:0045859,GO:0036333,GO:0071900,GO:0071902,GO:0045683,GO:0045682,GO:…	catalytic activity,protein metabolic process,cellular protein metabolic process,metabolic process,negative regulation of epithelial cell differentiation,regulation of epithelial cell differentiation,macromolecular complex,regulation of molecular function,response to reactive oxygen species,response to hydrogen peroxide,regulation of catalytic activity,cellular response to hydrogen peroxide,epithe…	mmu05206	MicroRNAs in cancer
LNC_008458	XLOC_243185	0.0116765	0.0370945	co_expression	ENSOCUG00000010163	ACSBG2	AMP-dependent synthetase/ligase	GO:0044424,GO:0044444,GO:0005622,GO:0005737,GO:0044238,GO:0071704,GO:0044237,GO:0044464,GO:0005623,GO:0006629,GO:0044255,GO:0047617,GO:0005829,GO:0004467,GO:0005575,GO:0016289,GO:0008152,GO:0044281,GO:0015645,GO:0044710,GO:0043229,GO:0016877,GO:0016790,GO:0016874,GO:0001676,GO:0043226,GO:0006631,GO:0016788,GO:0003824,GO:0032787,GO:0043227,GO:0043231,GO:0003674,GO:0043436,GO:0009987,GO:0006082,GO:…	intracellular part,cytoplasmic part,intracellular,cytoplasm,primary metabolic process,organic substance metabolic process,cellular metabolic process,cell part,cell,lipid metabolic process,cellular lipid metabolic process,acyl-CoA hydrolase activity,cytosol,long-chain fatty acid-CoA ligase activity,cellular_component,CoA hydrolase activity,metabolic process,small molecule metabolic process,fatty a…	mmu00071,mmu01212,mmu00061,mmu04920,mmu03320,mmu01100	Fatty acid degradation,Fatty acid metabolism,Fatty acid biosynthesis,Adipocytokine signaling pathway,PPAR signaling pathway,Metabolic pathways
LNC_008458	XLOC_243185	0.0116765	0.0370945	co_expression	ENSOCUG00000011275	PFDN5	Prefoldin||Prefoldin alpha subunit, archaea-type||Prefoldin alpha-like	GO:0044424,GO:0005622,GO:0044444,GO:0005737,GO:0005829,GO:0044237,GO:0044238,GO:0044260,GO:0009987,GO:0071704,GO:0043170,GO:0032991,GO:0010467,GO:0008152,GO:0044267,GO:0005488,GO:0005623,GO:0044464,GO:0019538,GO:0090304,GO:0006139,GO:0043234,GO:0046483,GO:0006725,GO:0016070,GO:1901360,GO:0034641,GO:1901576,GO:0044249,GO:0006807,GO:0009058,GO:0008150,GO:0010629,GO:0045892,GO:0034645,GO:0009059,GO:…	intracellular part,intracellular,cytoplasmic part,cytoplasm,cytosol,cellular metabolic process,primary metabolic process,cellular macromolecule metabolic process,cellular process,organic substance metabolic process,macromolecule metabolic process,macromolecular complex,gene expression,metabolic process,cellular protein metabolic process,binding,cell,cell part,protein metabolic process,nucleic aci…	--	--
LNC_002694	XLOC_082262	0.193128	0.0378552	co_expression	ENSOCUG00000002450	GRM4	Extracellular ligand-binding receptor||GPCR, family 3, C-terminal||GPCR, family 3, metabotropic glutamate receptor 4||Major facilitator superfamily domain||GPCR, family 3||GPCR, family 3, metabotropic glutamate receptor||GPCR, family 3, nine cysteines domain||Periplasmic binding protein-like I	GO:0043085,GO:0050790,GO:0045860,GO:0044093,GO:0032147,GO:0033674,GO:0065009,GO:0051347,GO:0045859,GO:0043549,GO:0044424,GO:0031399,GO:0001932,GO:0043408,GO:0051338,GO:0044444,GO:0019220,GO:0005622,GO:0051174,GO:0044267,GO:0043406,GO:0042325,GO:0043410,GO:0000165,GO:0001934,GO:0005737,GO:0042327,GO:0044238,GO:0009967,GO:0035556,GO:0010562,GO:0045937,GO:0043405,GO:0032268,GO:0044260,GO:0019538,GO:…	positive regulation of catalytic activity,regulation of catalytic activity,positive regulation of protein kinase activity,positive regulation of molecular function,activation of protein kinase activity,positive regulation of kinase activity,regulation of molecular function,positive regulation of transferase activity,regulation of protein kinase activity,regulation of kinase activity,intracellular…	mmu04724,mmu04742,mmu04080	Glutamatergic synapse,Taste transduction,Neuroactive ligand-receptor interaction
LNC_005437	XLOC_156732	-0.577041	0.0378867	co_expression	ENSOCUG00000010482	YWHAQ	14-3-3 domain||14-3-3 protein	GO:0043226,GO:0043227,GO:0005737,GO:0044424,GO:0005622,GO:0031988,GO:0070062,GO:0043230,GO:0065010,GO:0031982,GO:0008152,GO:0032991,GO:0071704,GO:0044421,GO:0044238,GO:0044237,GO:0044260,GO:0043170,GO:0015031,GO:0045184,GO:0005576,GO:0044464,GO:0071702,GO:0005623,GO:0051649,GO:0006886,GO:0010467,GO:0047485,GO:0043234,GO:0021762,GO:0021539,GO:0008104,GO:0051641,GO:0005515,GO:0044765,GO:0046907,GO:…	organelle,membrane-bounded organelle,cytoplasm,intracellular part,intracellular,membrane-bounded vesicle,extracellular vesicular exosome,extracellular organelle,extracellular membrane-bounded organelle,vesicle,metabolic process,macromolecular complex,organic substance metabolic process,extracellular region part,primary metabolic process,cellular metabolic process,cellular macromolecule metabolic …	mmu04110,mmu05169,mmu05203,mmu04114,mmu04390,mmu05161,mmu04151	Cell cycle,Epstein-Barr virus infection,Viral carcinogenesis,Oocyte meiosis,Hippo signaling pathway,Hepatitis B,PI3K-Akt signaling pathway
LNC_005437	XLOC_156732	-0.577041	0.0378867	co_expression	ENSOCUG00000017821	GATA3	Zinc finger, GATA-type||Transcription factor, GATA-2/3	GO:0048545,GO:0019538,GO:0043627,GO:0044267,GO:0008152,GO:0008285,GO:0030856,GO:0032633,GO:0065009,GO:0034097,GO:0032656,GO:2000677,GO:0032616,GO:0060429,GO:0071704,GO:0045599,GO:0019904,GO:0051246,GO:0014070,GO:0051101,GO:0032674,GO:0044238,GO:0032634,GO:0032689,GO:0051098,GO:0030855,GO:0032736,GO:0032673,GO:0030335,GO:0032754,GO:0032268,GO:0044237,GO:0042127,GO:0050680,GO:2000147,GO:0051272,GO:…	response to steroid hormone stimulus,protein metabolic process,response to estrogen stimulus,cellular protein metabolic process,metabolic process,negative regulation of cell proliferation,regulation of epithelial cell differentiation,interleukin-4 production,regulation of molecular function,response to cytokine stimulus,regulation of interleukin-13 production,regulation of transcription regulator…	--	--
LNC_003790	XLOC_114754	-0.53882	0.0379296	co_location	ENSOCUG00000015126	FRMD6	Ubiquitin-related domain||FERM, N-terminal||FERM domain||Band 4.1 domain||FERM central domain||FERM, C-terminal PH-like domain	GO:0043226,GO:0060429,GO:0044424,GO:0005622,GO:0043229,GO:0003383,GO:0044767,GO:0048468,GO:0071840,GO:0030855,GO:0032502,GO:0048856,GO:0043228,GO:0043232,GO:0043296,GO:0003382,GO:0016043,GO:0009653,GO:0002064,GO:0008150,GO:0009888,GO:0000904,GO:0033036,GO:0030154,GO:0009987,GO:0008104,GO:0005911,GO:0032989,GO:0000902,GO:0006928,GO:0048869,GO:0070252,GO:0034613,GO:0070727,GO:0051179,GO:0051641,GO:…	organelle,epithelium development,intracellular part,intracellular,intracellular organelle,apical constriction,single-organism developmental process,cell development,cellular component organization or biogenesis,epithelial cell differentiation,developmental process,anatomical structure development,non-membrane-bounded organelle,intracellular non-membrane-bounded organelle,apical junction complex,e…	mmu04390	Hippo signaling pathway
LNC_003790	XLOC_114754	-0.53882	0.0379296	co_expression	ENSOCUG00000017821	GATA3	Zinc finger, GATA-type||Transcription factor, GATA-2/3	GO:0048545,GO:0019538,GO:0043627,GO:0044267,GO:0008152,GO:0008285,GO:0030856,GO:0032633,GO:0065009,GO:0034097,GO:0032656,GO:2000677,GO:0032616,GO:0060429,GO:0071704,GO:0045599,GO:0019904,GO:0051246,GO:0014070,GO:0051101,GO:0032674,GO:0044238,GO:0032634,GO:0032689,GO:0051098,GO:0030855,GO:0032736,GO:0032673,GO:0030335,GO:0032754,GO:0032268,GO:0044237,GO:0042127,GO:0050680,GO:2000147,GO:0051272,GO:…	response to steroid hormone stimulus,protein metabolic process,response to estrogen stimulus,cellular protein metabolic process,metabolic process,negative regulation of cell proliferation,regulation of epithelial cell differentiation,interleukin-4 production,regulation of molecular function,response to cytokine stimulus,regulation of interleukin-13 production,regulation of transcription regulator…	--	--
LNC_003790	XLOC_114754	-0.53882	0.0379296	co_expression	ENSOCUG00000013851	SASH1	Sterile alpha motif/pointed domain||SH3 domain||SAM/SH3 domain-containing||Variant SH3 domain||Sterile alpha motif, type 1||Sterile alpha motif domain||Sterile alpha motif, type 2	GO:0006796,GO:0033993,GO:0006793,GO:0071396,GO:0016310,GO:0032496,GO:0008152,GO:0002237,GO:0071222,GO:0071219,GO:0070534,GO:0038066,GO:0071216,GO:0043234,GO:0009617,GO:1900044,GO:0019220,GO:0051174,GO:0010604,GO:0032991,GO:0044093,GO:0044237,GO:0065009,GO:0031435,GO:0031666,GO:0048522,GO:0009893,GO:1900745,GO:0051707,GO:0031325,GO:0006468,GO:0051246,GO:0031664,GO:1900744,GO:0009607,GO:0001932,GO:…	phosphate-containing compound metabolic process,response to lipid,phosphorus metabolic process,cellular response to lipid,phosphorylation,response to lipopolysaccharide,metabolic process,response to molecule of bacterial origin,cellular response to lipopolysaccharide,cellular response to molecule of bacterial origin,protein K63-linked ubiquitination,p38MAPK cascade,cellular response to biotic sti…	--	--
LNC_003790	XLOC_114754	-0.53882	0.0379296	co_expression	ENSOCUG00000009161	MSX2	Homeobox domain||Homeodomain, metazoa||Homeodomain-like	GO:0048545,GO:0043627,GO:0008152,GO:0030857,GO:0008285,GO:0030856,GO:0065009,GO:0051100,GO:2000677,GO:0044444,GO:0060429,GO:0071704,GO:0045599,GO:0014070,GO:0051101,GO:0044238,GO:0071383,GO:0045604,GO:0043068,GO:0051098,GO:0030855,GO:0044237,GO:0045616,GO:0042127,GO:0071391,GO:0005737,GO:2000678,GO:0045605,GO:0043392,GO:0033993,GO:0010942,GO:0016607,GO:0002076,GO:0071396,GO:0043065,GO:0043170,GO:…	response to steroid hormone stimulus,response to estrogen stimulus,metabolic process,negative regulation of epithelial cell differentiation,negative regulation of cell proliferation,regulation of epithelial cell differentiation,regulation of molecular function,negative regulation of binding,regulation of transcription regulatory region DNA binding,cytoplasmic part,epithelium development,organic s…	mmu05166	HTLV-I infection
LNC_004918	XLOC_140696	1.5651	0.0382956	co_expression	ENSOCUG00000013296	GADD45G	50S ribosomal protein L30e-like||Ribosomal protein L7Ae/L30e/S12e/Gadd45	GO:0050790,GO:0043085,GO:0005737,GO:0044093,GO:0065009,GO:0000185,GO:0071902,GO:0044267,GO:1900745,GO:0044238,GO:0044237,GO:0051347,GO:0019220,GO:0051174,GO:1900744,GO:0006796,GO:0043068,GO:0006793,GO:0009966,GO:0006464,GO:0036211,GO:0019538,GO:0051338,GO:0046328,GO:0038066,GO:0010942,GO:0071704,GO:0007254,GO:0044424,GO:0043412,GO:0032872,GO:0070302,GO:0071900,GO:0005622,GO:0008152,GO:0043410,GO:…	regulation of catalytic activity,positive regulation of catalytic activity,cytoplasm,positive regulation of molecular function,regulation of molecular function,activation of MAPKKK activity,positive regulation of protein serine/threonine kinase activity,cellular protein metabolic process,positive regulation of p38MAPK cascade,primary metabolic process,cellular metabolic process,positive regulatio…	mmu04115,mmu04068,mmu04010,mmu04110	p53 signaling pathway,FoxO signaling pathway,MAPK signaling pathway,Cell cycle
LNC_005936	XLOC_172532	-0.415504	0.0390075	co_expression	ENSOCUG00000010482	YWHAQ	14-3-3 domain||14-3-3 protein	GO:0043226,GO:0043227,GO:0005737,GO:0044424,GO:0005622,GO:0031988,GO:0070062,GO:0043230,GO:0065010,GO:0031982,GO:0008152,GO:0032991,GO:0071704,GO:0044421,GO:0044238,GO:0044237,GO:0044260,GO:0043170,GO:0015031,GO:0045184,GO:0005576,GO:0044464,GO:0071702,GO:0005623,GO:0051649,GO:0006886,GO:0010467,GO:0047485,GO:0043234,GO:0021762,GO:0021539,GO:0008104,GO:0051641,GO:0005515,GO:0044765,GO:0046907,GO:…	organelle,membrane-bounded organelle,cytoplasm,intracellular part,intracellular,membrane-bounded vesicle,extracellular vesicular exosome,extracellular organelle,extracellular membrane-bounded organelle,vesicle,metabolic process,macromolecular complex,organic substance metabolic process,extracellular region part,primary metabolic process,cellular metabolic process,cellular macromolecule metabolic …	mmu04110,mmu05169,mmu05203,mmu04114,mmu04390,mmu05161,mmu04151	Cell cycle,Epstein-Barr virus infection,Viral carcinogenesis,Oocyte meiosis,Hippo signaling pathway,Hepatitis B,PI3K-Akt signaling pathway
LNC_005936	XLOC_172532	-0.415504	0.0390075	co_expression	ENSOCUG00000003681	RSPO3	Insulin-like growth factor binding protein, N-terminal||Furin-like repeat||Thrombospondin, type 1 repeat	GO:0060713,GO:0060429,GO:0060669,GO:0060670,GO:0002009,GO:0043168,GO:0061138,GO:0060711,GO:0005576,GO:0001763,GO:0009792,GO:0009888,GO:0048568,GO:0005109,GO:0008150,GO:0005488,GO:0043009,GO:0048729,GO:0048598,GO:0043167,GO:0009966,GO:0009987,GO:0001890,GO:0001701,GO:0001892,GO:0023051,GO:0048583,GO:0003674,GO:0009790,GO:2000052,GO:0048646,GO:0002040,GO:0010646,GO:0030177,GO:0060070,GO:2000050,GO:…	labyrinthine layer morphogenesis,epithelium development,embryonic placenta morphogenesis,branching involved in labyrinthine layer morphogenesis,morphogenesis of an epithelium,anion binding,morphogenesis of a branching epithelium,labyrinthine layer development,extracellular region,morphogenesis of a branching structure,embryo development ending in birth or egg hatching,tissue development,embryonic…	--	--
LNC_008354	XLOC_241328	0.282223	0.0406336	co_expression	ENSOCUG00000007757	LHX2	Zinc finger, LIM-type||Homeobox domain||Homeodomain-like	GO:0008152,GO:0065009,GO:0051100,GO:2000677,GO:0060429,GO:0071704,GO:0051101,GO:0044238,GO:0051098,GO:0044237,GO:2000678,GO:0043392,GO:0043170,GO:0002009,GO:0043226,GO:0097159,GO:1901363,GO:0044092,GO:0044260,GO:1901576,GO:0009058,GO:0060562,GO:0009792,GO:0005622,GO:0009888,GO:0043229,GO:0044249,GO:0008150,GO:0035239,GO:0048589,GO:0016331,GO:0005488,GO:0043009,GO:0048729,GO:0048598,GO:0044424,GO:…	metabolic process,regulation of molecular function,negative regulation of binding,regulation of transcription regulatory region DNA binding,epithelium development,organic substance metabolic process,regulation of DNA binding,primary metabolic process,regulation of binding,cellular metabolic process,negative regulation of transcription regulatory region DNA binding,negative regulation of DNA bindi…	--	--
LNC_008354	XLOC_241328	0.282223	0.0406336	co_expression	ENSOCUG00000002319	--	--	GO:0008150,GO:0009987,GO:0006974,GO:0033554,GO:0006950,GO:0051726,GO:0007049,GO:0044699,GO:0044763,GO:0050794,GO:0050789,GO:0065007,GO:0051716,GO:0050896	biological_process,cellular process,response to DNA damage stimulus,cellular response to stress,response to stress,regulation of cell cycle,cell cycle,single-organism process,single-organism cellular process,regulation of cellular process,regulation of biological process,biological regulation,cellular response to stimulus,response to stimulus	--	--
LNC_003115	XLOC_096146	0.113028	0.0414982	co_expression	ENSOCUG00000004072	TEAD3	TEA/ATTS||Transcriptional enhancer factor, metazoa	GO:0044424,GO:0005622,GO:0044238,GO:0035556,GO:0044260,GO:0071704,GO:0044237,GO:0043170,GO:0044464,GO:0005623,GO:0080090,GO:0019222,GO:0005575,GO:0008152,GO:0031323,GO:0043229,GO:0060255,GO:0019219,GO:0031325,GO:0035329,GO:0051171,GO:0009893,GO:0010604,GO:0006807,GO:0006139,GO:0034641,GO:1901360,GO:0043226,GO:0010467,GO:0046483,GO:0006725,GO:0048522,GO:0048518,GO:0051716,GO:0006357,GO:0007165,GO:…	intracellular part,intracellular,primary metabolic process,intracellular signal transduction,cellular macromolecule metabolic process,organic substance metabolic process,cellular metabolic process,macromolecule metabolic process,cell part,cell,regulation of primary metabolic process,regulation of metabolic process,cellular_component,metabolic process,regulation of cellular metabolic process,intra…	mmu04390	Hippo signaling pathway
LNC_003115	XLOC_096146	0.113028	0.0414982	co_expression	ENSOCUG00000014107	AREL1	Filamin/ABP280 repeat-like||HECT||Immunoglobulin E-set	GO:0044424,GO:0044444,GO:0005622,GO:0044267,GO:0005737,GO:0044238,GO:0044260,GO:0019538,GO:0071704,GO:0044237,GO:0043170,GO:0044464,GO:0005623,GO:0043412,GO:0005829,GO:0006464,GO:0036211,GO:0005575,GO:0008152,GO:0044248,GO:1901575,GO:0004842,GO:0019787,GO:0042981,GO:0043067,GO:0016874,GO:0016881,GO:0009056,GO:0010941,GO:0016879,GO:0016740,GO:0043066,GO:0006915,GO:0043069,GO:0012501,GO:0060548,GO:…	intracellular part,cytoplasmic part,intracellular,cellular protein metabolic process,cytoplasm,primary metabolic process,cellular macromolecule metabolic process,protein metabolic process,organic substance metabolic process,cellular metabolic process,macromolecule metabolic process,cell part,cell,macromolecule modification,cytosol,cellular protein modification process,protein modification process…	--	--
LNC_007991	XLOC_232024	-0.104799	0.0415923	co_location	ENSOCUG00000003929	SMAD4	MAD homology, MH1||MAD homology 1, Dwarfin-type||SMAD/FHA domain||SMAD domain, Dwarfin-type	GO:0003148,GO:0006796,GO:0006793,GO:0016310,GO:0060411,GO:0008152,GO:0003151,GO:0010941,GO:0003190,GO:0003220,GO:0003251,GO:0030616,GO:0033684,GO:0033686,GO:0061040,GO:0072076,GO:0072134,GO:0008134,GO:0043234,GO:0001657,GO:0003249,GO:0003250,GO:2000793,GO:0043199,GO:0003360,GO:0035262,GO:0072131,GO:0072133,GO:0032278,GO:0046881,GO:0060412,GO:0003279,GO:0008584,GO:0003348,GO:0060956,GO:0071141,GO:…	outflow tract septum morphogenesis,phosphate-containing compound metabolic process,phosphorus metabolic process,phosphorylation,cardiac septum morphogenesis,metabolic process,outflow tract morphogenesis,regulation of cell death,atrioventricular valve formation,left ventricular cardiac muscle tissue morphogenesis,positive regulation of cell proliferation involved in heart valve morphogenesis,trans…	mmu04550,mmu04390,mmu04110,mmu04068,mmu04310,mmu05210,mmu05212,mmu05200,mmu05220,mmu04520,mmu04350,mmu05166,mmu05161	Signaling pathways regulating pluripotency of stem cells,Hippo signaling pathway,Cell cycle,FoxO signaling pathway,Wnt signaling pathway,Colorectal cancer,Pancreatic cancer,Pathways in cancer,Chronic myeloid leukemia,Adherens junction,TGF-beta signaling pathway,HTLV-I infection,Hepatitis B
LNC_002259	XLOC_068204	-0.124097	0.0439527	co_location	ENSOCUG00000009332	MCOLN3	Polycystin cation channel, PKD1/PKD2	GO:0060429,GO:0030182,GO:0048839,GO:0016021,GO:0031224,GO:0043583,GO:0030855,GO:0048699,GO:0008544,GO:0005737,GO:0042491,GO:0030154,GO:0022008,GO:0044425,GO:0035315,GO:0016020,GO:0043588,GO:0044708,GO:0048869,GO:0007423,GO:0007626,GO:0060113,GO:0042490,GO:0005575,GO:0007399,GO:0009888,GO:0008150,GO:0044424,GO:0007610,GO:0005622,GO:0009913,GO:0009987,GO:0032502,GO:0050896,GO:0005623,GO:0048731,GO:…	epithelium development,neuron differentiation,inner ear development,integral to membrane,intrinsic to membrane,ear development,epithelial cell differentiation,generation of neurons,epidermis development,cytoplasm,auditory receptor cell differentiation,cell differentiation,neurogenesis,membrane part,hair cell differentiation,membrane,skin development,single-organism behavior,cellular developmental…	--	--
LNC_002259	XLOC_068204	-0.124097	0.0439527	co_expression	ENSOCUG00000014265	IL10	Interleukin-10/19/20/24/26 family||Four-helical cytokine-like, core||Interleukin-10	GO:0048545,GO:0033993,GO:0071396,GO:0032496,GO:0008152,GO:0010941,GO:0002237,GO:0071222,GO:0071219,GO:0002875,GO:0060302,GO:0032800,GO:0032689,GO:0071216,GO:0032680,GO:0032640,GO:0071706,GO:0009617,GO:0030885,GO:0030886,GO:0060300,GO:0042981,GO:0032720,GO:0043067,GO:0032635,GO:0002439,GO:0002874,GO:0008219,GO:0016265,GO:0045787,GO:0009725,GO:0002677,GO:0002904,GO:0014070,GO:0033619,GO:0051045,GO:…	response to steroid hormone stimulus,response to lipid,cellular response to lipid,response to lipopolysaccharide,metabolic process,regulation of cell death,response to molecule of bacterial origin,cellular response to lipopolysaccharide,cellular response to molecule of bacterial origin,negative regulation of chronic inflammatory response to antigenic stimulus,negative regulation of cytokine activ…	mmu05146,mmu05310,mmu05143,mmu04068,mmu04672,mmu05144,mmu04630,mmu05150,mmu05330,mmu05321,mmu05140,mmu05320,mmu05133,mmu05169,mmu05142,mmu04660,mmu05145,mmu04060,mmu05322,mmu05152	Amoebiasis,Asthma,African trypanosomiasis,FoxO signaling pathway,Intestinal immune network for IgA production,Malaria,Jak-STAT signaling pathway,Staphylococcus aureus infection,Allograft rejection,Inflammatory bowel disease (IBD),Leishmaniasis,Autoimmune thyroid disease,Pertussis,Epstein-Barr virus infection,Chagas disease (American trypanosomiasis),T cell receptor signaling pathway,Toxoplasmosis…
LNC_002259	XLOC_068204	-0.124097	0.0439527	co_expression	ENSOCUG00000007757	LHX2	Zinc finger, LIM-type||Homeobox domain||Homeodomain-like	GO:0008152,GO:0065009,GO:0051100,GO:2000677,GO:0060429,GO:0071704,GO:0051101,GO:0044238,GO:0051098,GO:0044237,GO:2000678,GO:0043392,GO:0043170,GO:0002009,GO:0043226,GO:0097159,GO:1901363,GO:0044092,GO:0044260,GO:1901576,GO:0009058,GO:0060562,GO:0009792,GO:0005622,GO:0009888,GO:0043229,GO:0044249,GO:0008150,GO:0035239,GO:0048589,GO:0016331,GO:0005488,GO:0043009,GO:0048729,GO:0048598,GO:0044424,GO:…	metabolic process,regulation of molecular function,negative regulation of binding,regulation of transcription regulatory region DNA binding,epithelium development,organic substance metabolic process,regulation of DNA binding,primary metabolic process,regulation of binding,cellular metabolic process,negative regulation of transcription regulatory region DNA binding,negative regulation of DNA bindi…	--	--
LNC_005484	XLOC_158348	0.778799	0.0440505	co_expression	ENSOCUG00000015109	-	Acyltransferase ChoActase/COT/CPT	GO:0003824,GO:0005575,GO:0003674,GO:0016746,GO:0016740,GO:0044425,GO:0016020,GO:0016021,GO:0031224	catalytic activity,cellular_component,molecular_function,transferase activity, transferring acyl groups,transferase activity,membrane part,membrane,integral to membrane,intrinsic to membrane	mmu04152,mmu04920,mmu03320,mmu00071,mmu01212	AMPK signaling pathway,Adipocytokine signaling pathway,PPAR signaling pathway,Fatty acid degradation,Fatty acid metabolism
LNC_005484	XLOC_158348	0.778799	0.0440505	co_expression	ENSOCUG00000013243	SMC5	RecF/RecN/SMC, N-terminal||P-loop containing nucleoside triphosphate hydrolase	GO:0044424,GO:0006312,GO:0005622,GO:0044238,GO:0035061,GO:0044260,GO:0007568,GO:0071704,GO:0044237,GO:0007062,GO:0043170,GO:0044464,GO:0034091,GO:0034093,GO:0034182,GO:0034184,GO:0030915,GO:0005623,GO:0033047,GO:0016607,GO:0033045,GO:0051984,GO:0000722,GO:0045876,GO:0034086,GO:0034088,GO:0007569,GO:0005575,GO:0008152,GO:0000070,GO:0000819,GO:0000723,GO:0032200,GO:0007063,GO:0044422,GO:0043229,GO:…	intracellular part,mitotic recombination,intracellular,primary metabolic process,interchromatin granule,cellular macromolecule metabolic process,aging,organic substance metabolic process,cellular metabolic process,sister chromatid cohesion,macromolecule metabolic process,cell part,regulation of maintenance of sister chromatid cohesion,positive regulation of maintenance of sister chromatid cohesio…	--	--
LNC_005484	XLOC_158348	0.778799	0.0440505	co_expression	ENSOCUG00000017090	PPP2R1A	HEAT||Armadillo-type fold||HEAT, type 2	GO:0050790,GO:0065009,GO:0030234,GO:0044424,GO:0044444,GO:0005622,GO:0044267,GO:0051231,GO:0051232,GO:0005737,GO:0044238,GO:0009967,GO:2001239,GO:0044260,GO:0019538,GO:0023056,GO:0071704,GO:0010647,GO:0044237,GO:0051754,GO:0051306,GO:0019888,GO:0007062,GO:0019208,GO:0043170,GO:0044464,GO:0051177,GO:0038034,GO:0097192,GO:0070601,GO:0005623,GO:0070262,GO:0009966,GO:0006796,GO:0019222,GO:0043412,GO:…	regulation of catalytic activity,regulation of molecular function,enzyme regulator activity,intracellular part,cytoplasmic part,intracellular,cellular protein metabolic process,spindle elongation,meiotic spindle elongation,cytoplasm,primary metabolic process,positive regulation of signal transduction,regulation of extrinsic apoptotic signaling pathway in absence of ligand,cellular macromolecule m…	mmu04152,mmu05142,mmu04728,mmu05160,mmu04151,mmu04261,mmu04390,mmu04730,mmu04350,mmu03015,mmu04114,mmu04530	AMPK signaling pathway,Chagas disease (American trypanosomiasis),Dopaminergic synapse,Hepatitis C,PI3K-Akt signaling pathway,Adrenergic signaling in cardiomyocytes,Hippo signaling pathway,Long-term depression,TGF-beta signaling pathway,mRNA surveillance pathway,Oocyte meiosis,Tight junction
LNC_004918	XLOC_140696	0.873197	0.0471582	co_expression	ENSOCUG00000013296	GADD45G	50S ribosomal protein L30e-like||Ribosomal protein L7Ae/L30e/S12e/Gadd45	GO:0050790,GO:0043085,GO:0005737,GO:0044093,GO:0065009,GO:0000185,GO:0071902,GO:0044267,GO:1900745,GO:0044238,GO:0044237,GO:0051347,GO:0019220,GO:0051174,GO:1900744,GO:0006796,GO:0043068,GO:0006793,GO:0009966,GO:0006464,GO:0036211,GO:0019538,GO:0051338,GO:0046328,GO:0038066,GO:0010942,GO:0071704,GO:0007254,GO:0044424,GO:0043412,GO:0032872,GO:0070302,GO:0071900,GO:0005622,GO:0008152,GO:0043410,GO:…	regulation of catalytic activity,positive regulation of catalytic activity,cytoplasm,positive regulation of molecular function,regulation of molecular function,activation of MAPKKK activity,positive regulation of protein serine/threonine kinase activity,cellular protein metabolic process,positive regulation of p38MAPK cascade,primary metabolic process,cellular metabolic process,positive regulatio…	mmu04115,mmu04068,mmu04010,mmu04110	p53 signaling pathway,FoxO signaling pathway,MAPK signaling pathway,Cell cycle
LNC_006903	XLOC_200568	1.38717	0.0482228	co_location	ENSOCUG00000016412	ORC4	ATPase, AAA-type, core||AAA+ ATPase domain||ATPase domain, prokaryote||P-loop containing nucleoside triphosphate hydrolase||Origin recognition complex, subunit 4	GO:0043170,GO:0000808,GO:0005664,GO:0003688,GO:0000784,GO:0071704,GO:0000781,GO:0008152,GO:0044238,GO:0006270,GO:0044260,GO:0044237,GO:0044444,GO:0006261,GO:0036094,GO:0000166,GO:1901265,GO:0044454,GO:0005737,GO:0000228,GO:0009987,GO:0005829,GO:0032991,GO:0006260,GO:0005730,GO:0008150,GO:0044427,GO:0044424,GO:0090304,GO:0005694,GO:0043228,GO:0043232,GO:0097159,GO:0006259,GO:1901360,GO:0003674,GO:…	macromolecule metabolic process,origin recognition complex,nuclear origin of replication recognition complex,DNA replication origin binding,nuclear chromosome, telomeric region,organic substance metabolic process,chromosome, telomeric region,metabolic process,primary metabolic process,DNA replication initiation,cellular macromolecule metabolic process,cellular metabolic process,cytoplasmic part,D…	mmu04110	Cell cycle
LNC_006903	XLOC_200568	1.38717	0.0482228	co_location	ENSOCUG00000016398	ACVR2A	Tyrosine-protein kinase, catalytic domain||Serine-threonine/tyrosine-protein kinase catalytic domain||Protein kinase-like domain||Ser/Thr protein kinase, TGFB receptor||TGF-beta family type I/II receptor, extracellular C-terminal domain||Protein kinase domain||Serine/threonine/dual specificity protein kinase, catalytic domain	GO:0042713,GO:0051341,GO:0043084,GO:0030165,GO:0034673,GO:0019904,GO:0034711,GO:0007320,GO:0043170,GO:0060011,GO:0017002,GO:0032927,GO:0007620,GO:0048185,GO:0005057,GO:0019538,GO:0015026,GO:0071704,GO:0050999,GO:0004675,GO:0065009,GO:0032925,GO:0050790,GO:0007618,GO:0008152,GO:0045648,GO:0044238,GO:0032768,GO:0071772,GO:0071773,GO:0001702,GO:0048518,GO:0010862,GO:0030501,GO:0032924,GO:0070169,GO:…	sperm ejaculation,regulation of oxidoreductase activity,penile erection,PDZ domain binding,inhibin-betaglycan-ActRII complex,protein domain specific binding,inhibin binding,insemination,macromolecule metabolic process,Sertoli cell proliferation,activin-activated receptor activity,positive regulation of activin receptor signaling pathway,copulation,activin binding,receptor signaling protein activi…	mmu04350,mmu04550,mmu04060	TGF-beta signaling pathway,Signaling pathways regulating pluripotency of stem cells,Cytokine-cytokine receptor interaction
LNC_002089	XLOC_064648	-0.960064	0.0484268	co_location	ENSOCUG00000008738	ABL2	Serine-threonine/tyrosine-protein kinase catalytic domain||Protein kinase domain||Serine/threonine/dual specificity protein kinase, catalytic domain||SH3-like domain, bacterial-type||Variant SH3 domain||SH3 domain||Tyrosine-protein kinase, catalytic domain||F-actin binding||Protein kinase-like domain||SH2 domain	GO:0051341,GO:0043170,GO:0019538,GO:0051345,GO:0071704,GO:0010863,GO:0065009,GO:1900274,GO:0007204,GO:0050790,GO:0008152,GO:0051336,GO:0010518,GO:0051480,GO:0051353,GO:0044238,GO:0048518,GO:0071300,GO:0010517,GO:0060193,GO:0031175,GO:0048522,GO:0001784,GO:0030145,GO:0004715,GO:0045309,GO:0016740,GO:0032526,GO:0006874,GO:0019222,GO:0055074,GO:0072503,GO:0030030,GO:0042592,GO:0048666,GO:0060191,GO:…	regulation of oxidoreductase activity,macromolecule metabolic process,protein metabolic process,positive regulation of hydrolase activity,organic substance metabolic process,positive regulation of phospholipase C activity,regulation of molecular function,regulation of phospholipase C activity,elevation of cytosolic calcium ion concentration,regulation of catalytic activity,metabolic process,regul…	mmu04014,mmu05416,mmu04012	Ras signaling pathway,Viral myocarditis,ErbB signaling pathway
LNC_002547	XLOC_077176	0.204646	0.0485269	co_expression	ENSOCUG00000024047	ERCC1	Helix-hairpin-helix motif||DNA repair protein rad10||RuvA domain 2-like||Restriction endonuclease type II-like	GO:0044424,GO:0043226,GO:0043229,GO:0043227,GO:0043231,GO:0005622,GO:0044444,GO:0005737,GO:0044446,GO:0044428,GO:0044422,GO:0005634,GO:0005829,GO:0044237,GO:0044238,GO:0044260,GO:0009987,GO:0071704,GO:0070013,GO:0043233,GO:0043170,GO:0031974,GO:0031981,GO:0032991,GO:0008152,GO:0005488,GO:0043228,GO:0043232,GO:0005623,GO:0044464,GO:1901363,GO:0022412,GO:0009411,GO:0005667,GO:0033554,GO:0001302,GO:…	intracellular part,organelle,intracellular organelle,membrane-bounded organelle,intracellular membrane-bounded organelle,intracellular,cytoplasmic part,cytoplasm,intracellular organelle part,nuclear part,organelle part,nucleus,cytosol,cellular metabolic process,primary metabolic process,cellular macromolecule metabolic process,cellular process,organic substance metabolic process,intracellular org…	mmu03420,mmu03460	Nucleotide excision repair,Fanconi anemia pathway
LNC_003114	XLOC_096126	0.347166	0.0485774	co_expression	ENSOCUG00000009880	DUSP14	Dual specificity phosphatase, catalytic domain||Protein-tyrosine phosphatase, receptor/non-receptor type||Dual specificity phosphatase, subgroup, catalytic domain||Atypical dual specificity phosphatase, subfamily B||Protein-tyrosine/Dual specificity phosphatase||Protein-tyrosine phosphatase-like||Atypical dual specificity phosphatase	GO:0003824,GO:0019538,GO:0044267,GO:0008152,GO:0065009,GO:0050790,GO:0071704,GO:0051246,GO:0044238,GO:0051248,GO:0032268,GO:0044237,GO:0043412,GO:0043170,GO:0006464,GO:0036211,GO:0045859,GO:0071900,GO:0097159,GO:1901363,GO:0044092,GO:0016787,GO:0044260,GO:0010605,GO:0051338,GO:0043549,GO:0006468,GO:0032269,GO:0009892,GO:0000188,GO:0043405,GO:0003723,GO:0031399,GO:0008150,GO:0001932,GO:0005488,GO:…	catalytic activity,protein metabolic process,cellular protein metabolic process,metabolic process,regulation of molecular function,regulation of catalytic activity,organic substance metabolic process,regulation of protein metabolic process,primary metabolic process,negative regulation of protein metabolic process,regulation of cellular protein metabolic process,cellular metabolic process,macromol…	--	--
LNC_007915	XLOC_230016	-0.365136	0.0498822	co_expression	ENSOCUG00000010538	PAK1	Tyrosine-protein kinase, catalytic domain||CRIB domain||Wiscott-Aldrich syndrome protein, C-terminal||Serine-threonine/tyrosine-protein kinase catalytic domain||Protein kinase-like domain||Serine/threonine/dual specificity protein kinase, catalytic domain||Protein kinase domain	GO:0043085,GO:0050790,GO:0045860,GO:0044093,GO:0033674,GO:0065009,GO:0051347,GO:0045859,GO:0043549,GO:0044424,GO:0031399,GO:0001932,GO:0043408,GO:0051338,GO:0044444,GO:0019220,GO:0005622,GO:0051174,GO:0044267,GO:0043406,GO:0042325,GO:0043410,GO:0000165,GO:0001934,GO:0005737,GO:0042327,GO:0044238,GO:0031252,GO:0009967,GO:0035556,GO:0010562,GO:0045937,GO:0043405,GO:0032268,GO:0044260,GO:0019538,GO:…	positive regulation of catalytic activity,regulation of catalytic activity,positive regulation of protein kinase activity,positive regulation of molecular function,positive regulation of kinase activity,regulation of molecular function,positive regulation of transferase activity,regulation of protein kinase activity,regulation of kinase activity,intracellular part,regulation of protein modificati…	mmu04666,mmu05211,mmu04014,mmu04012,mmu04660,mmu04062,mmu04024,mmu05205,mmu04650,mmu04810,mmu04010,mmu04510,mmu04360	Fc gamma R-mediated phagocytosis,Renal cell carcinoma,Ras signaling pathway,ErbB signaling pathway,T cell receptor signaling pathway,Chemokine signaling pathway,cAMP signaling pathway,Proteoglycans in cancer,Natural killer cell mediated cytotoxicity,Regulation of actin cytoskeleton,MAPK signaling pathway,Focal adhesion,Axon guidance

## Sheet: Sheet5
transcript_id	gene_id	log2(foldchange)	pvalue	Target_prediction_method	Target_gene_id	Target_official_symbol	Target_description	Target_GO_id	Target_GO_description	Target_KO_id	Target_KO_description
LNC_002690	XLOC_082261	0.593084	0.00152739	co_expression	ENSOCUG00000004814	SIAH1	Zinc finger, RING-type||Seven-in-absentia protein, TRAF-like domain||TRAF-like||Zinc finger, SIAH-type	GO:0044424,GO:0043226,GO:0043229,GO:0043227,GO:0043231,GO:0005622,GO:0044444,GO:0005737,GO:0005634,GO:0044237,GO:0044238,GO:0044260,GO:0070647,GO:0009987,GO:0044265,GO:0071704,GO:0043170,GO:0032991,GO:0051603,GO:0008152,GO:0009057,GO:0044257,GO:0044267,GO:0005488,GO:0005623,GO:0044464,GO:0019941,GO:0043632,GO:0043412,GO:0019538,GO:0006464,GO:0036211,GO:0006511,GO:0006508,GO:0030163,GO:0043234,GO:…	intracellular part,organelle,intracellular organelle,membrane-bounded organelle,intracellular membrane-bounded organelle,intracellular,cytoplasmic part,cytoplasm,nucleus,cellular metabolic process,primary metabolic process,cellular macromolecule metabolic process,protein modification by small protein conjugation or removal,cellular process,cellular macromolecule catabolic process,organic substanc…	mmu04120,mmu04115,mmu04310	Ubiquitin mediated proteolysis,p53 signaling pathway,Wnt signaling pathway
LNC_001204	XLOC_040380	-0.147529	0.00652883	co_location	ENSOCUG00000007049	C6orf89	-	GO:1901727,GO:0090045,GO:1901725,GO:0043170,GO:0019538,GO:0051345,GO:0071704,GO:0065009,GO:0031063,GO:0050790,GO:0008152,GO:0051336,GO:0044238,GO:0006950,GO:0090311,GO:0048518,GO:0048522,GO:0016575,GO:0019222,GO:0051246,GO:0042060,GO:0006476,GO:0035601,GO:0044260,GO:0044237,GO:0050673,GO:0043412,GO:0044093,GO:0060255,GO:0043085,GO:0050896,GO:0044267,GO:0044444,GO:0051128,GO:0006464,GO:0036211,GO:…	positive regulation of histone deacetylase activity,positive regulation of deacetylase activity,regulation of histone deacetylase activity,macromolecule metabolic process,protein metabolic process,positive regulation of hydrolase activity,organic substance metabolic process,regulation of molecular function,regulation of histone deacetylation,regulation of catalytic activity,metabolic process,regu…	--	--
LNC_010064	XLOC_279033	-0.12227	0.0111355	co_location	ENSOCUG00000012924	ACOX1	Acyl-CoA oxidase/dehydrogenase, central domain||Acyl-CoA oxidase, C-terminal||Acyl-CoA dehydrogenase/oxidase, N-terminal and middle domain||Acyl-CoA oxidase||Acyl-CoA dehydrogenase/oxidase C-terminal	GO:0033540,GO:0030165,GO:0019904,GO:0003997,GO:0016634,GO:0005777,GO:0042579,GO:0071704,GO:0071949,GO:0006692,GO:0006693,GO:0008152,GO:0044238,GO:0000038,GO:0030258,GO:0005739,GO:0050662,GO:0005778,GO:0031903,GO:0006635,GO:0044438,GO:0044439,GO:0006690,GO:1901568,GO:0016627,GO:0009062,GO:0033559,GO:0019395,GO:0072329,GO:0003824,GO:0034440,GO:0048037,GO:0032504,GO:0044237,GO:0047485,GO:0007283,GO:…	fatty acid beta-oxidation using acyl-CoA oxidase,PDZ domain binding,protein domain specific binding,acyl-CoA oxidase activity,oxidoreductase activity, acting on the CH-CH group of donors, oxygen as acceptor,peroxisome,microbody,organic substance metabolic process,FAD binding,prostanoid metabolic process,prostaglandin metabolic process,metabolic process,primary metabolic process,very long-chain fa…	mmu00592,mmu01040,mmu04024,mmu00071,mmu01212,mmu04146,mmu03320,mmu01100	alpha-Linolenic acid metabolism,Biosynthesis of unsaturated fatty acids,cAMP signaling pathway,Fatty acid degradation,Fatty acid metabolism,Peroxisome,PPAR signaling pathway,Metabolic pathways
LNC_010064	XLOC_279033	-0.12227	0.0111355	co_location	ENSOCUG00000014548	EVPL	Ferritin-like superfamily||Plectin repeat||SH3 domain||Prefoldin	GO:0019215,GO:0001533,GO:0045111,GO:0044444,GO:0005198,GO:0032403,GO:0005737,GO:0005515,GO:0009888,GO:0008544,GO:0032501,GO:0005829,GO:0032502,GO:0048856,GO:0043588,GO:0048731,GO:0044707,GO:0044699,GO:0048513,GO:0008150,GO:0044424,GO:0007275,GO:0043228,GO:0043232,GO:0003674,GO:0005488,GO:0005856,GO:0005622,GO:0043229,GO:0043226,GO:0005623,GO:0044464,GO:0005575	intermediate filament binding,cornified envelope,intermediate filament cytoskeleton,cytoplasmic part,structural molecule activity,protein complex binding,cytoplasm,protein binding,tissue development,epidermis development,multicellular organismal process,cytosol,developmental process,anatomical structure development,skin development,system development,single-multicellular organism process,single-o…	--	--
LNC_007915	XLOC_230016	-0.00862183	0.0236357	co_expression	ENSOCUG00000010538	PAK1	Tyrosine-protein kinase, catalytic domain||CRIB domain||Wiscott-Aldrich syndrome protein, C-terminal||Serine-threonine/tyrosine-protein kinase catalytic domain||Protein kinase-like domain||Serine/threonine/dual specificity protein kinase, catalytic domain||Protein kinase domain	GO:0043085,GO:0050790,GO:0045860,GO:0044093,GO:0033674,GO:0065009,GO:0051347,GO:0045859,GO:0043549,GO:0044424,GO:0031399,GO:0001932,GO:0043408,GO:0051338,GO:0044444,GO:0019220,GO:0005622,GO:0051174,GO:0044267,GO:0043406,GO:0042325,GO:0043410,GO:0000165,GO:0001934,GO:0005737,GO:0042327,GO:0044238,GO:0031252,GO:0009967,GO:0035556,GO:0010562,GO:0045937,GO:0043405,GO:0032268,GO:0044260,GO:0019538,GO:…	positive regulation of catalytic activity,regulation of catalytic activity,positive regulation of protein kinase activity,positive regulation of molecular function,positive regulation of kinase activity,regulation of molecular function,positive regulation of transferase activity,regulation of protein kinase activity,regulation of kinase activity,intracellular part,regulation of protein modificati…	mmu04666,mmu05211,mmu04014,mmu04012,mmu04660,mmu04062,mmu04024,mmu05205,mmu04650,mmu04810,mmu04010,mmu04510,mmu04360	Fc gamma R-mediated phagocytosis,Renal cell carcinoma,Ras signaling pathway,ErbB signaling pathway,T cell receptor signaling pathway,Chemokine signaling pathway,cAMP signaling pathway,Proteoglycans in cancer,Natural killer cell mediated cytotoxicity,Regulation of actin cytoskeleton,MAPK signaling pathway,Focal adhesion,Axon guidance
LNC_010649	XLOC_289471	0.0284725	0.0276333	co_expression	ENSOCUG00000009223	DOK5	Pleckstrin homology domain||Insulin receptor substrate-1, PTB	GO:0051386,GO:0048011,GO:0009966,GO:0038179,GO:0005158,GO:0005622,GO:0023051,GO:0010646,GO:0000165,GO:0035556,GO:0007169,GO:0005057,GO:0048583,GO:0044464,GO:0032403,GO:0090287,GO:0007243,GO:0005623,GO:0007167,GO:0005575,GO:0005488,GO:0008150,GO:0009987,GO:0005515,GO:0071363,GO:0050794,GO:0070848,GO:0007399,GO:0044699,GO:0032502,GO:0065007,GO:0007165,GO:0044763,GO:0003674,GO:0050896,GO:0050789,GO:…	regulation of neurotrophin TRK receptor signaling pathway,neurotrophin TRK receptor signaling pathway,regulation of signal transduction,neurotrophin signaling pathway,insulin receptor binding,intracellular,regulation of signaling,regulation of cell communication,MAPK cascade,intracellular signal transduction,transmembrane receptor protein tyrosine kinase signaling pathway,receptor signaling prote…	--	--
LNC_002694	XLOC_082262	0.193128	0.0378552	co_expression	ENSOCUG00000002450	GRM4	Extracellular ligand-binding receptor||GPCR, family 3, C-terminal||GPCR, family 3, metabotropic glutamate receptor 4||Major facilitator superfamily domain||GPCR, family 3||GPCR, family 3, metabotropic glutamate receptor||GPCR, family 3, nine cysteines domain||Periplasmic binding protein-like I	GO:0043085,GO:0050790,GO:0045860,GO:0044093,GO:0032147,GO:0033674,GO:0065009,GO:0051347,GO:0045859,GO:0043549,GO:0044424,GO:0031399,GO:0001932,GO:0043408,GO:0051338,GO:0044444,GO:0019220,GO:0005622,GO:0051174,GO:0044267,GO:0043406,GO:0042325,GO:0043410,GO:0000165,GO:0001934,GO:0005737,GO:0042327,GO:0044238,GO:0009967,GO:0035556,GO:0010562,GO:0045937,GO:0043405,GO:0032268,GO:0044260,GO:0019538,GO:…	positive regulation of catalytic activity,regulation of catalytic activity,positive regulation of protein kinase activity,positive regulation of molecular function,activation of protein kinase activity,positive regulation of kinase activity,regulation of molecular function,positive regulation of transferase activity,regulation of protein kinase activity,regulation of kinase activity,intracellular…	mmu04724,mmu04742,mmu04080	Glutamatergic synapse,Taste transduction,Neuroactive ligand-receptor interaction
LNC_005484	XLOC_158348	0.778799	0.0440505	co_expression	ENSOCUG00000015109	-	Acyltransferase ChoActase/COT/CPT	GO:0003824,GO:0005575,GO:0003674,GO:0016746,GO:0016740,GO:0044425,GO:0016020,GO:0016021,GO:0031224	catalytic activity,cellular_component,molecular_function,transferase activity, transferring acyl groups,transferase activity,membrane part,membrane,integral to membrane,intrinsic to membrane	mmu04152,mmu04920,mmu03320,mmu00071,mmu01212	AMPK signaling pathway,Adipocytokine signaling pathway,PPAR signaling pathway,Fatty acid degradation,Fatty acid metabolism
LNC_005484	XLOC_158348	0.778799	0.0440505	co_expression	ENSOCUG00000013243	SMC5	RecF/RecN/SMC, N-terminal||P-loop containing nucleoside triphosphate hydrolase	GO:0044424,GO:0006312,GO:0005622,GO:0044238,GO:0035061,GO:0044260,GO:0007568,GO:0071704,GO:0044237,GO:0007062,GO:0043170,GO:0044464,GO:0034091,GO:0034093,GO:0034182,GO:0034184,GO:0030915,GO:0005623,GO:0033047,GO:0016607,GO:0033045,GO:0051984,GO:0000722,GO:0045876,GO:0034086,GO:0034088,GO:0007569,GO:0005575,GO:0008152,GO:0000070,GO:0000819,GO:0000723,GO:0032200,GO:0007063,GO:0044422,GO:0043229,GO:…	intracellular part,mitotic recombination,intracellular,primary metabolic process,interchromatin granule,cellular macromolecule metabolic process,aging,organic substance metabolic process,cellular metabolic process,sister chromatid cohesion,macromolecule metabolic process,cell part,regulation of maintenance of sister chromatid cohesion,positive regulation of maintenance of sister chromatid cohesio…	--	--
LNC_005484	XLOC_158348	0.778799	0.0440505	co_expression	ENSOCUG00000017090	PPP2R1A	HEAT||Armadillo-type fold||HEAT, type 2	GO:0050790,GO:0065009,GO:0030234,GO:0044424,GO:0044444,GO:0005622,GO:0044267,GO:0051231,GO:0051232,GO:0005737,GO:0044238,GO:0009967,GO:2001239,GO:0044260,GO:0019538,GO:0023056,GO:0071704,GO:0010647,GO:0044237,GO:0051754,GO:0051306,GO:0019888,GO:0007062,GO:0019208,GO:0043170,GO:0044464,GO:0051177,GO:0038034,GO:0097192,GO:0070601,GO:0005623,GO:0070262,GO:0009966,GO:0006796,GO:0019222,GO:0043412,GO:…	regulation of catalytic activity,regulation of molecular function,enzyme regulator activity,intracellular part,cytoplasmic part,intracellular,cellular protein metabolic process,spindle elongation,meiotic spindle elongation,cytoplasm,primary metabolic process,positive regulation of signal transduction,regulation of extrinsic apoptotic signaling pathway in absence of ligand,cellular macromolecule m…	mmu04152,mmu05142,mmu04728,mmu05160,mmu04151,mmu04261,mmu04390,mmu04730,mmu04350,mmu03015,mmu04114,mmu04530	AMPK signaling pathway,Chagas disease (American trypanosomiasis),Dopaminergic synapse,Hepatitis C,PI3K-Akt signaling pathway,Adrenergic signaling in cardiomyocytes,Hippo signaling pathway,Long-term depression,TGF-beta signaling pathway,mRNA surveillance pathway,Oocyte meiosis,Tight junction
LNC_004918	XLOC_140696	0.873197	0.0471582	co_expression	ENSOCUG00000013296	GADD45G	50S ribosomal protein L30e-like||Ribosomal protein L7Ae/L30e/S12e/Gadd45	GO:0050790,GO:0043085,GO:0005737,GO:0044093,GO:0065009,GO:0000185,GO:0071902,GO:0044267,GO:1900745,GO:0044238,GO:0044237,GO:0051347,GO:0019220,GO:0051174,GO:1900744,GO:0006796,GO:0043068,GO:0006793,GO:0009966,GO:0006464,GO:0036211,GO:0019538,GO:0051338,GO:0046328,GO:0038066,GO:0010942,GO:0071704,GO:0007254,GO:0044424,GO:0043412,GO:0032872,GO:0070302,GO:0071900,GO:0005622,GO:0008152,GO:0043410,GO:…	regulation of catalytic activity,positive regulation of catalytic activity,cytoplasm,positive regulation of molecular function,regulation of molecular function,activation of MAPKKK activity,positive regulation of protein serine/threonine kinase activity,cellular protein metabolic process,positive regulation of p38MAPK cascade,primary metabolic process,cellular metabolic process,positive regulatio…	mmu04115,mmu04068,mmu04010,mmu04110	p53 signaling pathway,FoxO signaling pathway,MAPK signaling pathway,Cell cycle
LNC_006903	XLOC_200568	1.38717	0.0482228	co_location	ENSOCUG00000016412	ORC4	ATPase, AAA-type, core||AAA+ ATPase domain||ATPase domain, prokaryote||P-loop containing nucleoside triphosphate hydrolase||Origin recognition complex, subunit 4	GO:0043170,GO:0000808,GO:0005664,GO:0003688,GO:0000784,GO:0071704,GO:0000781,GO:0008152,GO:0044238,GO:0006270,GO:0044260,GO:0044237,GO:0044444,GO:0006261,GO:0036094,GO:0000166,GO:1901265,GO:0044454,GO:0005737,GO:0000228,GO:0009987,GO:0005829,GO:0032991,GO:0006260,GO:0005730,GO:0008150,GO:0044427,GO:0044424,GO:0090304,GO:0005694,GO:0043228,GO:0043232,GO:0097159,GO:0006259,GO:1901360,GO:0003674,GO:…	macromolecule metabolic process,origin recognition complex,nuclear origin of replication recognition complex,DNA replication origin binding,nuclear chromosome, telomeric region,organic substance metabolic process,chromosome, telomeric region,metabolic process,primary metabolic process,DNA replication initiation,cellular macromolecule metabolic process,cellular metabolic process,cytoplasmic part,D…	mmu04110	Cell cycle
LNC_006903	XLOC_200568	1.38717	0.0482228	co_location	ENSOCUG00000016398	ACVR2A	Tyrosine-protein kinase, catalytic domain||Serine-threonine/tyrosine-protein kinase catalytic domain||Protein kinase-like domain||Ser/Thr protein kinase, TGFB receptor||TGF-beta family type I/II receptor, extracellular C-terminal domain||Protein kinase domain||Serine/threonine/dual specificity protein kinase, catalytic domain	GO:0042713,GO:0051341,GO:0043084,GO:0030165,GO:0034673,GO:0019904,GO:0034711,GO:0007320,GO:0043170,GO:0060011,GO:0017002,GO:0032927,GO:0007620,GO:0048185,GO:0005057,GO:0019538,GO:0015026,GO:0071704,GO:0050999,GO:0004675,GO:0065009,GO:0032925,GO:0050790,GO:0007618,GO:0008152,GO:0045648,GO:0044238,GO:0032768,GO:0071772,GO:0071773,GO:0001702,GO:0048518,GO:0010862,GO:0030501,GO:0032924,GO:0070169,GO:…	sperm ejaculation,regulation of oxidoreductase activity,penile erection,PDZ domain binding,inhibin-betaglycan-ActRII complex,protein domain specific binding,inhibin binding,insemination,macromolecule metabolic process,Sertoli cell proliferation,activin-activated receptor activity,positive regulation of activin receptor signaling pathway,copulation,activin binding,receptor signaling protein activi…	mmu04350,mmu04550,mmu04060	TGF-beta signaling pathway,Signaling pathways regulating pluripotency of stem cells,Cytokine-cytokine receptor interaction
LNC_002089	XLOC_064648	-0.960064	0.0484268	co_location	ENSOCUG00000008738	ABL2	Serine-threonine/tyrosine-protein kinase catalytic domain||Protein kinase domain||Serine/threonine/dual specificity protein kinase, catalytic domain||SH3-like domain, bacterial-type||Variant SH3 domain||SH3 domain||Tyrosine-protein kinase, catalytic domain||F-actin binding||Protein kinase-like domain||SH2 domain	GO:0051341,GO:0043170,GO:0019538,GO:0051345,GO:0071704,GO:0010863,GO:0065009,GO:1900274,GO:0007204,GO:0050790,GO:0008152,GO:0051336,GO:0010518,GO:0051480,GO:0051353,GO:0044238,GO:0048518,GO:0071300,GO:0010517,GO:0060193,GO:0031175,GO:0048522,GO:0001784,GO:0030145,GO:0004715,GO:0045309,GO:0016740,GO:0032526,GO:0006874,GO:0019222,GO:0055074,GO:0072503,GO:0030030,GO:0042592,GO:0048666,GO:0060191,GO:…	regulation of oxidoreductase activity,macromolecule metabolic process,protein metabolic process,positive regulation of hydrolase activity,organic substance metabolic process,positive regulation of phospholipase C activity,regulation of molecular function,regulation of phospholipase C activity,elevation of cytosolic calcium ion concentration,regulation of catalytic activity,metabolic process,regul…	mmu04014,mmu05416,mmu04012	Ras signaling pathway,Viral myocarditis,ErbB signaling pathway
LNC_002690	XLOC_082261	0.593084	0.00152739	co_location	ENSOCUG00000001473	S100B	EF-hand domain||S100/CaBP-9k-type, calcium binding, subdomain	GO:0048306,GO:0043229,GO:0043226,GO:0050786,GO:0044424,GO:0044548,GO:0005509,GO:0005622,GO:0050804,GO:0051969,GO:0048168,GO:0003674,GO:0005102,GO:0031644,GO:0051239,GO:0007613,GO:0005515,GO:0043227,GO:0048167,GO:0001726,GO:0048583,GO:0044708,GO:0023056,GO:0010647,GO:0023051,GO:0010646,GO:0044057,GO:0007268,GO:0043123,GO:0044707,GO:0043167,GO:0007611,GO:0009966,GO:0005634,GO:0043025,GO:0032501,GO:…	calcium-dependent protein binding,intracellular organelle,organelle,RAGE receptor binding,intracellular part,S100 protein binding,calcium ion binding,intracellular,regulation of synaptic transmission,regulation of transmission of nerve impulse,regulation of neuronal synaptic plasticity,molecular_function,receptor binding,regulation of neurological system process,regulation of multicellular organi…	--	--
LNC_002120	XLOC_065511	-0.972843	2.66111e-06	co_location	ENSOCUG00000007609	PBX1	Homeobox domain||Homeodomain-like||PBX	GO:0008152,GO:0043234,GO:0001657,GO:0048536,GO:0035270,GO:0045787,GO:0044446,GO:0001658,GO:0010604,GO:0032991,GO:0035295,GO:0044422,GO:0044237,GO:0060675,GO:0008283,GO:0060429,GO:0008284,GO:0048522,GO:0009893,GO:0030182,GO:0048736,GO:0060173,GO:0048729,GO:0048568,GO:0002009,GO:0060562,GO:0061138,GO:0043231,GO:0042127,GO:0010628,GO:0035239,GO:0001763,GO:0060284,GO:0030325,GO:0031325,GO:0010557,GO:…	metabolic process,protein complex,ureteric bud development,spleen development,endocrine system development,positive regulation of cell cycle,intracellular organelle part,branching involved in ureteric bud morphogenesis,positive regulation of macromolecule metabolic process,macromolecular complex,tube development,organelle part,cellular metabolic process,ureteric bud morphogenesis,cell proliferati…	--	--
LNC_009387	XLOC_266704	0.346548	3.71278e-05	co_location	ENSOCUG00000003204	MAP3K9	Mitogen-activated protein (MAP) kinase kinase kinase, MLK1/MLK2/MLK4||RGS domain||Tyrosine-protein kinase, catalytic domain||Serine-threonine/tyrosine-protein kinase catalytic domain||Protein kinase-like domain||Serine/threonine/dual specificity protein kinase, catalytic domain||Protein kinase domain	GO:0006796,GO:0006793,GO:0016310,GO:0008152,GO:0019220,GO:0051174,GO:0010604,GO:0044093,GO:0044237,GO:0065009,GO:0003824,GO:0048522,GO:0009893,GO:0005057,GO:0004709,GO:0031325,GO:0006468,GO:0051246,GO:0001932,GO:0019222,GO:0048518,GO:0080090,GO:0003674,GO:0042325,GO:0031323,GO:0016740,GO:0032268,GO:0043085,GO:0031399,GO:0043167,GO:0071704,GO:0050790,GO:0004674,GO:0000186,GO:0060255,GO:0006464,GO:…	phosphate-containing compound metabolic process,phosphorus metabolic process,phosphorylation,metabolic process,regulation of phosphate metabolic process,regulation of phosphorus metabolic process,positive regulation of macromolecule metabolic process,positive regulation of molecular function,cellular metabolic process,regulation of molecular function,catalytic activity,positive regulation of cell…	--	--
LNC_009387	XLOC_266704	0.346548	3.71278e-05	co_expression	ENSOCUG00000007388	VRK2	Protein kinase-like domain||Serine/threonine/dual specificity protein kinase, catalytic domain||Protein kinase domain||Serine-threonine/tyrosine-protein kinase catalytic domain	GO:0003824,GO:0019538,GO:0044267,GO:0008152,GO:0032991,GO:2000659,GO:0034097,GO:0044444,GO:0001959,GO:0071704,GO:0019904,GO:0060759,GO:0044238,GO:0006979,GO:0044237,GO:0036094,GO:0005737,GO:0005739,GO:0043234,GO:0043412,GO:0043170,GO:0017076,GO:0031966,GO:0035639,GO:0006464,GO:0036211,GO:0043168,GO:0032550,GO:0001883,GO:0032549,GO:0071345,GO:0001882,GO:0031090,GO:0032555,GO:0005740,GO:0043226,GO:…	catalytic activity,protein metabolic process,cellular protein metabolic process,metabolic process,macromolecular complex,regulation of interleukin-1-mediated signaling pathway,response to cytokine stimulus,cytoplasmic part,regulation of cytokine-mediated signaling pathway,organic substance metabolic process,protein domain specific binding,regulation of response to cytokine stimulus,primary metabo…	--	--
LNC_002690	XLOC_082261	0.870501	0.00325123	co_expression	ENSOCUG00000004814	SIAH1	Zinc finger, RING-type||Seven-in-absentia protein, TRAF-like domain||TRAF-like||Zinc finger, SIAH-type	GO:0044424,GO:0043226,GO:0043229,GO:0043227,GO:0043231,GO:0005622,GO:0044444,GO:0005737,GO:0005634,GO:0044237,GO:0044238,GO:0044260,GO:0070647,GO:0009987,GO:0044265,GO:0071704,GO:0043170,GO:0032991,GO:0051603,GO:0008152,GO:0009057,GO:0044257,GO:0044267,GO:0005488,GO:0005623,GO:0044464,GO:0019941,GO:0043632,GO:0043412,GO:0019538,GO:0006464,GO:0036211,GO:0006511,GO:0006508,GO:0030163,GO:0043234,GO:…	intracellular part,organelle,intracellular organelle,membrane-bounded organelle,intracellular membrane-bounded organelle,intracellular,cytoplasmic part,cytoplasm,nucleus,cellular metabolic process,primary metabolic process,cellular macromolecule metabolic process,protein modification by small protein conjugation or removal,cellular process,cellular macromolecule catabolic process,organic substanc…	mmu04120,mmu04115,mmu04310	Ubiquitin mediated proteolysis,p53 signaling pathway,Wnt signaling pathway
LNC_010054	XLOC_278967	0.604336	0.00337596	co_expression	ENSOCUG00000016800	CDC14A	Protein-tyrosine phosphatase, receptor/non-receptor type||Dual specificity phosphatase, subgroup, catalytic domain||Dual specificity phosphatase, catalytic domain||Protein-tyrosine phosphatase-like||Protein-tyrosine/Dual specificity phosphatase||Protein-tyrosine phosphatase, catalytic	GO:0043226,GO:0043227,GO:0005737,GO:0044444,GO:0044424,GO:0005622,GO:0043229,GO:0043231,GO:0044446,GO:0044422,GO:0008152,GO:0071704,GO:0003824,GO:0044238,GO:0044237,GO:0044267,GO:0044260,GO:0043170,GO:0031974,GO:0070013,GO:0043233,GO:0019538,GO:0043228,GO:0043232,GO:0005634,GO:0005829,GO:0044464,GO:0044428,GO:0005623,GO:0016788,GO:0031981,GO:0044451,GO:0016787,GO:0043412,GO:0006464,GO:0036211,GO:…	organelle,membrane-bounded organelle,cytoplasm,cytoplasmic part,intracellular part,intracellular,intracellular organelle,intracellular membrane-bounded organelle,intracellular organelle part,organelle part,metabolic process,organic substance metabolic process,catalytic activity,primary metabolic process,cellular metabolic process,cellular protein metabolic process,cellular macromolecule metabolic…	mmu04110	Cell cycle
LNC_003438	XLOC_105472	0.377214	0.00344613	co_location	ENSOCUG00000014265	IL10	Interleukin-10/19/20/24/26 family||Four-helical cytokine-like, core||Interleukin-10	GO:0048545,GO:0033993,GO:0071396,GO:0032496,GO:0008152,GO:0010941,GO:0002237,GO:0071222,GO:0071219,GO:0002875,GO:0060302,GO:0032800,GO:0032689,GO:0071216,GO:0032680,GO:0032640,GO:0071706,GO:0009617,GO:0030885,GO:0030886,GO:0060300,GO:0042981,GO:0032720,GO:0043067,GO:0032635,GO:0002439,GO:0002874,GO:0008219,GO:0016265,GO:0045787,GO:0009725,GO:0002677,GO:0002904,GO:0014070,GO:0033619,GO:0051045,GO:…	response to steroid hormone stimulus,response to lipid,cellular response to lipid,response to lipopolysaccharide,metabolic process,regulation of cell death,response to molecule of bacterial origin,cellular response to lipopolysaccharide,cellular response to molecule of bacterial origin,negative regulation of chronic inflammatory response to antigenic stimulus,negative regulation of cytokine activ…	mmu05146,mmu05310,mmu05143,mmu04068,mmu04672,mmu05144,mmu04630,mmu05150,mmu05330,mmu05321,mmu05140,mmu05320,mmu05133,mmu05169,mmu05142,mmu04660,mmu05145,mmu04060,mmu05322,mmu05152	Amoebiasis,Asthma,African trypanosomiasis,FoxO signaling pathway,Intestinal immune network for IgA production,Malaria,Jak-STAT signaling pathway,Staphylococcus aureus infection,Allograft rejection,Inflammatory bowel disease (IBD),Leishmaniasis,Autoimmune thyroid disease,Pertussis,Epstein-Barr virus infection,Chagas disease (American trypanosomiasis),T cell receptor signaling pathway,Toxoplasmosis…
LNC_003438	XLOC_105472	0.377214	0.00344613	co_location	ENSOCUG00000014252	MAPKAPK2	Lipopolysaccharide kinase||Tyrosine-protein kinase, catalytic domain||Serine-threonine/tyrosine-protein kinase catalytic domain||Protein kinase domain||Serine/threonine/dual specificity protein kinase, catalytic domain||Protein kinase-like domain	GO:0044424,GO:0043226,GO:0043229,GO:0043227,GO:0043231,GO:0005622,GO:0005737,GO:0044446,GO:0044428,GO:0044422,GO:0005634,GO:0044237,GO:0044238,GO:0044260,GO:0009987,GO:0071704,GO:0070013,GO:0043233,GO:0043170,GO:0031974,GO:0031981,GO:0016192,GO:0010467,GO:0008152,GO:0044267,GO:0005488,GO:0043228,GO:0043232,GO:0005623,GO:0032675,GO:0044464,GO:0032635,GO:1901363,GO:0033554,GO:0043412,GO:0051726,GO:…	intracellular part,organelle,intracellular organelle,membrane-bounded organelle,intracellular membrane-bounded organelle,intracellular,cytoplasm,intracellular organelle part,nuclear part,organelle part,nucleus,cellular metabolic process,primary metabolic process,cellular macromolecule metabolic process,cellular process,organic substance metabolic process,intracellular organelle lumen,organelle lu…	mmu05203,mmu04370,mmu04722,mmu04010	Viral carcinogenesis,VEGF signaling pathway,Neurotrophin signaling pathway,MAPK signaling pathway
LNC_003438	XLOC_105472	0.377214	0.00344613	co_location	ENSOCUG00000014272	IL19	Four-helical cytokine-like, core||Interleukin-24||Interleukin-10/19/20/24/26 family||Interleukin-19	GO:0008152,GO:0010941,GO:0042981,GO:0043067,GO:0032635,GO:0008219,GO:0016265,GO:2001244,GO:0044237,GO:0006915,GO:0012501,GO:0048522,GO:0016021,GO:0031224,GO:0042089,GO:0042107,GO:0042226,GO:0048518,GO:2001235,GO:2001242,GO:0044425,GO:0071704,GO:0016020,GO:0072593,GO:0001816,GO:0019538,GO:0044238,GO:0048583,GO:0043170,GO:0009966,GO:2001233,GO:0005575,GO:0048585,GO:0048519,GO:0048523,GO:0097193,GO:…	metabolic process,regulation of cell death,regulation of apoptotic process,regulation of programmed cell death,interleukin-6 production,cell death,death,positive regulation of intrinsic apoptotic signaling pathway,cellular metabolic process,apoptotic process,programmed cell death,positive regulation of cellular process,integral to membrane,intrinsic to membrane,cytokine biosynthetic process,cytok…	mmu04630,mmu04060	Jak-STAT signaling pathway,Cytokine-cytokine receptor interaction
LNC_003438	XLOC_105472	0.377214	0.00344613	co_expression	ENSOCUG00000011680	-	Heat shock protein 70kD, peptide-binding domain||Heat shock protein 70 family||Heat shock protein 70kD, C-terminal domain	GO:0036094,GO:0017076,GO:0035639,GO:0043168,GO:0032550,GO:0001883,GO:0032549,GO:0001882,GO:0032555,GO:0032553,GO:0097159,GO:1901363,GO:0000166,GO:1901265,GO:0030554,GO:0005524,GO:0005488,GO:0032559,GO:0043167,GO:0003674	small molecule binding,purine nucleotide binding,purine ribonucleoside triphosphate binding,anion binding,purine ribonucleoside binding,purine nucleoside binding,ribonucleoside binding,nucleoside binding,purine ribonucleotide binding,ribonucleotide binding,organic cyclic compound binding,heterocyclic compound binding,nucleotide binding,nucleoside phosphate binding,adenyl nucleotide binding,ATP bi…	mmu04141,mmu05134,mmu04144,mmu03040,mmu05145,mmu04612,mmu05169,mmu05162,mmu04010,mmu04915,mmu05164	Protein processing in endoplasmic reticulum,Legionellosis,Endocytosis,Spliceosome,Toxoplasmosis,Antigen processing and presentation,Epstein-Barr virus infection,Measles,MAPK signaling pathway,Estrogen signaling pathway,Influenza A
LNC_008930	XLOC_255909	-0.668312	0.00584713	co_expression	ENSOCUG00000004103	IRAK4	Serine/threonine/dual specificity protein kinase, catalytic domain||Death-like domain||Protein kinase domain||Protein kinase-like domain||Serine-threonine/tyrosine-protein kinase catalytic domain||Interleukin-1 receptor-associated kinase 4||Tyrosine-protein kinase, catalytic domain	GO:0003824,GO:0019538,GO:0044267,GO:0008152,GO:0034097,GO:0071704,GO:0044238,GO:0044237,GO:0036094,GO:0043412,GO:0043170,GO:0001816,GO:0017076,GO:0035639,GO:0006464,GO:0036211,GO:0043168,GO:0032550,GO:0001883,GO:0032549,GO:0071345,GO:0001882,GO:0032555,GO:0032553,GO:0097159,GO:1901363,GO:0044260,GO:0004674,GO:0019221,GO:0006468,GO:0000166,GO:1901265,GO:0030554,GO:0008150,GO:0005524,GO:0071310,GO:…	catalytic activity,protein metabolic process,cellular protein metabolic process,metabolic process,response to cytokine stimulus,organic substance metabolic process,primary metabolic process,cellular metabolic process,small molecule binding,macromolecule modification,macromolecule metabolic process,cytokine production,purine nucleotide binding,purine ribonucleoside triphosphate binding,cellular pr…	mmu05140,mmu05142,mmu05133,mmu05145,mmu05152,mmu04722,mmu04210,mmu05162,mmu04620,mmu05164,mmu04064	Leishmaniasis,Chagas disease (American trypanosomiasis),Pertussis,Toxoplasmosis,Tuberculosis,Neurotrophin signaling pathway,Apoptosis,Measles,Toll-like receptor signaling pathway,Influenza A,NF-kappa B signaling pathway
LNC_008930	XLOC_255909	-0.668312	0.00584713	co_expression	ENSOCUG00000012926	ANAPC1	-	GO:0019538,GO:0044267,GO:0008152,GO:0032991,GO:0071704,GO:0044238,GO:0044237,GO:0043234,GO:0043412,GO:0043170,GO:0006464,GO:0036211,GO:0043226,GO:0044260,GO:0005622,GO:0016567,GO:0032446,GO:0043229,GO:0000209,GO:0008150,GO:0070647,GO:0044424,GO:0009987,GO:0043227,GO:0044446,GO:0044422,GO:0043231,GO:0070979,GO:0005680,GO:0031461,GO:0000152,GO:0044428,GO:0000151,GO:0005634,GO:0044464,GO:0005623,GO:…	protein metabolic process,cellular protein metabolic process,metabolic process,macromolecular complex,organic substance metabolic process,primary metabolic process,cellular metabolic process,protein complex,macromolecule modification,macromolecule metabolic process,cellular protein modification process,protein modification process,organelle,cellular macromolecule metabolic process,intracellular,p…	mmu04114,mmu04120,mmu04110,mmu04914,mmu05166	Oocyte meiosis,Ubiquitin mediated proteolysis,Cell cycle,Progesterone-mediated oocyte maturation,HTLV-I infection
LNC_008930	XLOC_255909	-0.668312	0.00584713	co_expression	ENSOCUG00000005010	ACSL4	AMP-dependent synthetase/ligase	GO:0003824,GO:0008152,GO:0031988,GO:0031982,GO:0044444,GO:0071704,GO:0070062,GO:0043230,GO:0065010,GO:0044238,GO:0044237,GO:0005737,GO:0005739,GO:0004467,GO:0031966,GO:0047676,GO:0031090,GO:0044421,GO:0048609,GO:0015645,GO:0005740,GO:0043226,GO:0044429,GO:0032504,GO:0005576,GO:0009792,GO:0016877,GO:0044710,GO:0005622,GO:0043229,GO:0008150,GO:0031967,GO:0031975,GO:0060136,GO:0044424,GO:0044703,GO:…	catalytic activity,metabolic process,membrane-bounded vesicle,vesicle,cytoplasmic part,organic substance metabolic process,extracellular vesicular exosome,extracellular organelle,extracellular membrane-bounded organelle,primary metabolic process,cellular metabolic process,cytoplasm,mitochondrion,long-chain fatty acid-CoA ligase activity,mitochondrial membrane,arachidonate-CoA ligase activity,orga…	mmu04146,mmu04920,mmu03320,mmu00061,mmu00071,mmu01212,mmu01100	Peroxisome,Adipocytokine signaling pathway,PPAR signaling pathway,Fatty acid biosynthesis,Fatty acid degradation,Fatty acid metabolism,Metabolic pathways
LNC_008930	XLOC_255909	-0.668312	0.00584713	co_expression	ENSOCUG00000002802	FANCD2	Armadillo-type fold	GO:0043226,GO:0043227,GO:0005737,GO:0044444,GO:0044424,GO:0005622,GO:0043229,GO:0043231,GO:0044446,GO:0044422,GO:0008152,GO:0071704,GO:0044238,GO:0044237,GO:0044260,GO:0043170,GO:0005730,GO:0031974,GO:0070013,GO:0043233,GO:0019899,GO:0043228,GO:0043232,GO:0005634,GO:0005829,GO:0044464,GO:0044428,GO:0005623,GO:0031981,GO:0010467,GO:0044451,GO:0005694,GO:0005515,GO:0006974,GO:0070182,GO:0005488,GO:…	organelle,membrane-bounded organelle,cytoplasm,cytoplasmic part,intracellular part,intracellular,intracellular organelle,intracellular membrane-bounded organelle,intracellular organelle part,organelle part,metabolic process,organic substance metabolic process,primary metabolic process,cellular metabolic process,cellular macromolecule metabolic process,macromolecule metabolic process,nucleolus,mem…	mmu03460	Fanconi anemia pathway
LNC_001358	XLOC_047144	-0.449396	0.00700637	co_location	ENSOCUG00000013851	SASH1	Sterile alpha motif/pointed domain||SH3 domain||SAM/SH3 domain-containing||Variant SH3 domain||Sterile alpha motif, type 1||Sterile alpha motif domain||Sterile alpha motif, type 2	GO:0006796,GO:0033993,GO:0006793,GO:0071396,GO:0016310,GO:0032496,GO:0008152,GO:0002237,GO:0071222,GO:0071219,GO:0070534,GO:0038066,GO:0071216,GO:0043234,GO:0009617,GO:1900044,GO:0019220,GO:0051174,GO:0010604,GO:0032991,GO:0044093,GO:0044237,GO:0065009,GO:0031435,GO:0031666,GO:0048522,GO:0009893,GO:1900745,GO:0051707,GO:0031325,GO:0006468,GO:0051246,GO:0031664,GO:1900744,GO:0009607,GO:0001932,GO:…	phosphate-containing compound metabolic process,response to lipid,phosphorus metabolic process,cellular response to lipid,phosphorylation,response to lipopolysaccharide,metabolic process,response to molecule of bacterial origin,cellular response to lipopolysaccharide,cellular response to molecule of bacterial origin,protein K63-linked ubiquitination,p38MAPK cascade,cellular response to biotic sti…	--	--
LNC_005995	XLOC_174710	1.22102	0.00709347	co_expression	ENSOCUG00000027371	KIF2C	P-loop containing nucleoside triphosphate hydrolase||Kinesin motor domain	GO:0003824,GO:0043227,GO:0043226,GO:0016787,GO:0044444,GO:0044422,GO:0044428,GO:0044446,GO:0043231,GO:0005737,GO:0044424,GO:0003674,GO:0005515,GO:0005829,GO:0008608,GO:0005622,GO:0043229,GO:0005634,GO:0030951,GO:0032991,GO:0007163,GO:0005488,GO:0071840,GO:0070013,GO:0043233,GO:0031974,GO:0043234,GO:0030952,GO:0031981,GO:0000070,GO:0000819,GO:0071822,GO:0043228,GO:0043232,GO:0034453,GO:0051983,GO:…	catalytic activity,membrane-bounded organelle,organelle,hydrolase activity,cytoplasmic part,organelle part,nuclear part,intracellular organelle part,intracellular membrane-bounded organelle,cytoplasm,intracellular part,molecular_function,protein binding,cytosol,attachment of spindle microtubules to kinetochore,intracellular,intracellular organelle,nucleus,establishment or maintenance of microtubu…	--	--
LNC_005995	XLOC_174710	1.22102	0.00709347	co_expression	ENSOCUG00000010663	MAPK10	Protein kinase-like domain||Serine/threonine/dual specificity protein kinase, catalytic domain||Protein kinase domain||Serine-threonine/tyrosine-protein kinase catalytic domain||Tyrosine-protein kinase, catalytic domain||Lipopolysaccharide kinase||Mitogen-activated protein (MAP) kinase, JNK	GO:0003824,GO:0019538,GO:0044267,GO:0008152,GO:0071704,GO:0044238,GO:0044237,GO:0036094,GO:0043412,GO:0043170,GO:0017076,GO:0035639,GO:0006464,GO:0036211,GO:0043168,GO:0032550,GO:0001883,GO:0032549,GO:0001882,GO:0032555,GO:0032553,GO:0097159,GO:1901363,GO:0044260,GO:0004674,GO:0006468,GO:0000166,GO:1901265,GO:0004702,GO:0030554,GO:0008150,GO:0005524,GO:0005488,GO:0016310,GO:0032559,GO:0043167,GO:…	catalytic activity,protein metabolic process,cellular protein metabolic process,metabolic process,organic substance metabolic process,primary metabolic process,cellular metabolic process,small molecule binding,macromolecule modification,macromolecule metabolic process,purine nucleotide binding,purine ribonucleoside triphosphate binding,cellular protein modification process,protein modification pr…	mmu04141,mmu04920,mmu05142,mmu05133,mmu05145,mmu04380,mmu04012,mmu04914,mmu04728,mmu05152,mmu04068,mmu04621,mmu04310,mmu05200,mmu05210,mmu04932,mmu05169,mmu04722,mmu05132,mmu04010,mmu04620,mmu04930,mmu05164,mmu05212,mmu04622,mmu04664,mmu04917,mmu04910,mmu05161,mmu04912,mmu04723,mmu04668,mmu04024,mmu04750,mmu04510,mmu05160,mmu04014,mmu05168	Protein processing in endoplasmic reticulum,Adipocytokine signaling pathway,Chagas disease (American trypanosomiasis),Pertussis,Toxoplasmosis,Osteoclast differentiation,ErbB signaling pathway,Progesterone-mediated oocyte maturation,Dopaminergic synapse,Tuberculosis,FoxO signaling pathway,NOD-like receptor signaling pathway,Wnt signaling pathway,Pathways in cancer,Colorectal cancer,Non-alcoholic f…
LNC_004591	XLOC_132206	0.112193	0.00829285	co_location	ENSOCUG00000004898	CDC6	Cell division protein Cdc6/18||P-loop containing nucleoside triphosphate hydrolase||CDC6, C-terminal domain||AAA+ ATPase domain||ATPase, AAA-type, core	GO:0008152,GO:0006270,GO:0043234,GO:0044446,GO:0032991,GO:0044422,GO:0044237,GO:0051984,GO:0048522,GO:0043231,GO:0006261,GO:0048518,GO:0019900,GO:0003674,GO:0005737,GO:0043229,GO:0032467,GO:0051233,GO:0019899,GO:0071704,GO:1901987,GO:0051781,GO:0043227,GO:0030071,GO:0007091,GO:1902099,GO:0044784,GO:0051726,GO:0044238,GO:0090068,GO:0051983,GO:0032465,GO:0043170,GO:0007346,GO:1901990,GO:0043226,GO:…	metabolic process,DNA replication initiation,protein complex,intracellular organelle part,macromolecular complex,organelle part,cellular metabolic process,positive regulation of chromosome segregation,positive regulation of cellular process,intracellular membrane-bounded organelle,DNA-dependent DNA replication,positive regulation of biological process,kinase binding,molecular_function,cytoplasm,i…	mmu04110	Cell cycle
LNC_004591	XLOC_132206	0.112193	0.00829285	co_location	ENSOCUG00000004903	RARA	Retinoic acid receptor||Steroid hormone receptor||Zinc finger, nuclear hormone receptor-type||Orphan nuclear receptor||Retinoid X receptor/HNF4||Nuclear hormone receptor, ligand-binding||Nuclear hormone receptor, ligand-binding, core	GO:0003148,GO:0048545,GO:0006796,GO:0033993,GO:0006793,GO:0071396,GO:0016310,GO:0032496,GO:0060411,GO:0043627,GO:0008152,GO:0003151,GO:0010941,GO:0002237,GO:0003707,GO:0071222,GO:0071383,GO:0043401,GO:0071219,GO:0060010,GO:0046914,GO:0032689,GO:0008134,GO:0071216,GO:0071391,GO:0032680,GO:0032640,GO:0031490,GO:0071706,GO:0001657,GO:0009617,GO:0071300,GO:0044323,GO:0051018,GO:0042981,GO:0003279,GO:…	outflow tract septum morphogenesis,response to steroid hormone stimulus,phosphate-containing compound metabolic process,response to lipid,phosphorus metabolic process,cellular response to lipid,phosphorylation,response to lipopolysaccharide,cardiac septum morphogenesis,response to estrogen stimulus,metabolic process,outflow tract morphogenesis,regulation of cell death,response to molecule of bact…	mmu05221,mmu05202,mmu05200	Acute myeloid leukemia,Transcriptional misregulation in cancer,Pathways in cancer
LNC_004591	XLOC_132206	0.112193	0.00829285	co_expression	ENSOCUG00000014520	CAV1	Caveolin	GO:0048545,GO:0019538,GO:0043627,GO:0044267,GO:0008152,GO:0031988,GO:0030857,GO:0008285,GO:2001244,GO:0030856,GO:0032991,GO:0012506,GO:0031982,GO:0065009,GO:0051100,GO:0050790,GO:0034097,GO:0044444,GO:0001959,GO:0060429,GO:0071704,GO:0051246,GO:0032769,GO:0050998,GO:0014070,GO:0030234,GO:0061134,GO:0060759,GO:0044238,GO:0016504,GO:1901380,GO:0032091,GO:0045428,GO:0033137,GO:0051098,GO:0010952,GO:…	response to steroid hormone stimulus,protein metabolic process,response to estrogen stimulus,cellular protein metabolic process,metabolic process,membrane-bounded vesicle,negative regulation of epithelial cell differentiation,negative regulation of cell proliferation,positive regulation of intrinsic apoptotic signaling pathway,regulation of epithelial cell differentiation,macromolecular complex,v…	mmu04144,mmu05100,mmu05416,mmu05205,mmu04510	Endocytosis,Bacterial invasion of epithelial cells,Viral myocarditis,Proteoglycans in cancer,Focal adhesion
LNC_004591	XLOC_132206	0.112193	0.00829285	co_expression	ENSOCUG00000005619	HYAL1	Hyaluronidase||Glycoside hydrolase superfamily	GO:0043226,GO:0043227,GO:0005737,GO:0044444,GO:0044424,GO:0005622,GO:0043229,GO:0031988,GO:0070062,GO:0043230,GO:0065010,GO:0043231,GO:0031982,GO:0008152,GO:0071704,GO:0003824,GO:0044421,GO:0044238,GO:0016798,GO:0004553,GO:0043170,GO:0005576,GO:0015929,GO:0009057,GO:0044464,GO:0005623,GO:0006027,GO:0006026,GO:0000323,GO:0008134,GO:0030307,GO:0016049,GO:0016787,GO:0009056,GO:0005764,GO:0005773,GO:…	organelle,membrane-bounded organelle,cytoplasm,cytoplasmic part,intracellular part,intracellular,intracellular organelle,membrane-bounded vesicle,extracellular vesicular exosome,extracellular organelle,extracellular membrane-bounded organelle,intracellular membrane-bounded organelle,vesicle,metabolic process,organic substance metabolic process,catalytic activity,extracellular region part,primary …	mmu04142,mmu01100,mmu00531	Lysosome,Metabolic pathways,Glycosaminoglycan degradation
LNC_002119	XLOC_065511	-0.0707671	0.0110919	co_location	ENSOCUG00000007609	PBX1	Homeobox domain||Homeodomain-like||PBX	GO:0008152,GO:0043234,GO:0001657,GO:0048536,GO:0035270,GO:0045787,GO:0044446,GO:0001658,GO:0010604,GO:0032991,GO:0035295,GO:0044422,GO:0044237,GO:0060675,GO:0008283,GO:0060429,GO:0008284,GO:0048522,GO:0009893,GO:0030182,GO:0048736,GO:0060173,GO:0048729,GO:0048568,GO:0002009,GO:0060562,GO:0061138,GO:0043231,GO:0042127,GO:0010628,GO:0035239,GO:0001763,GO:0060284,GO:0030325,GO:0031325,GO:0010557,GO:…	metabolic process,protein complex,ureteric bud development,spleen development,endocrine system development,positive regulation of cell cycle,intracellular organelle part,branching involved in ureteric bud morphogenesis,positive regulation of macromolecule metabolic process,macromolecular complex,tube development,organelle part,cellular metabolic process,ureteric bud morphogenesis,cell proliferati…	--	--
LNC_008931	XLOC_255910	-0.309634	0.0114105	co_expression	ENSOCUG00000006444	CD109	Alpha-macroglobulin, receptor-binding||Terpenoid cyclases/protein prenyltransferase alpha-alpha toroid||Alpha-2-macroglobulin||Alpha-2-macroglobulin, N-terminal||Alpha-2-macroglobulin, N-terminal 2||Alpha-2-macroglobulin, thiol-ester bond-forming||Alpha-macroglobulin complement component	GO:0019538,GO:0044267,GO:0008152,GO:0008285,GO:0030856,GO:0065009,GO:0050790,GO:0060429,GO:0071704,GO:0051246,GO:0030234,GO:0061134,GO:0044238,GO:0045604,GO:0030855,GO:0051248,GO:0032268,GO:0044237,GO:0045616,GO:0042127,GO:0050680,GO:0052547,GO:0080134,GO:0043412,GO:0043170,GO:0052548,GO:0006464,GO:0036211,GO:0044421,GO:0045682,GO:0044092,GO:0005576,GO:0044260,GO:0010605,GO:0050678,GO:0050673,GO:…	protein metabolic process,cellular protein metabolic process,metabolic process,negative regulation of cell proliferation,regulation of epithelial cell differentiation,regulation of molecular function,regulation of catalytic activity,epithelium development,organic substance metabolic process,regulation of protein metabolic process,enzyme regulator activity,peptidase regulator activity,primary meta…	--	--
LNC_008931	XLOC_255910	-0.309634	0.0114105	co_expression	ENSOCUG00000000863	ASTN2	Fibronectin type III||Membrane attack complex component/perforin (MACPF) domain	GO:0043178,GO:0044444,GO:0060429,GO:0036094,GO:0005737,GO:2000009,GO:0002009,GO:0043168,GO:0043226,GO:0005622,GO:0009888,GO:0043533,GO:0043229,GO:0008150,GO:0048104,GO:0048105,GO:0005488,GO:0048729,GO:0044424,GO:2000008,GO:0043167,GO:0009987,GO:0060187,GO:0008104,GO:0043227,GO:0033036,GO:0043231,GO:0003674,GO:0034394,GO:0034613,GO:0070727,GO:0032880,GO:0048523,GO:0060341,GO:0032879,GO:0051641,GO:…	alcohol binding,cytoplasmic part,epithelium development,small molecule binding,cytoplasm,negative regulation of protein localization to cell surface,morphogenesis of an epithelium,anion binding,organelle,intracellular,tissue development,inositol 1,3,4,5 tetrakisphosphate binding,intracellular organelle,biological_process,establishment of body hair or bristle planar orientation,establishment of bo…	--	--
LNC_004589	XLOC_132206	0.676835	0.0160175	co_location	ENSOCUG00000004898	CDC6	Cell division protein Cdc6/18||P-loop containing nucleoside triphosphate hydrolase||CDC6, C-terminal domain||AAA+ ATPase domain||ATPase, AAA-type, core	GO:0008152,GO:0006270,GO:0043234,GO:0044446,GO:0032991,GO:0044422,GO:0044237,GO:0051984,GO:0048522,GO:0043231,GO:0006261,GO:0048518,GO:0019900,GO:0003674,GO:0005737,GO:0043229,GO:0032467,GO:0051233,GO:0019899,GO:0071704,GO:1901987,GO:0051781,GO:0043227,GO:0030071,GO:0007091,GO:1902099,GO:0044784,GO:0051726,GO:0044238,GO:0090068,GO:0051983,GO:0032465,GO:0043170,GO:0007346,GO:1901990,GO:0043226,GO:…	metabolic process,DNA replication initiation,protein complex,intracellular organelle part,macromolecular complex,organelle part,cellular metabolic process,positive regulation of chromosome segregation,positive regulation of cellular process,intracellular membrane-bounded organelle,DNA-dependent DNA replication,positive regulation of biological process,kinase binding,molecular_function,cytoplasm,i…	mmu04110	Cell cycle
LNC_004589	XLOC_132206	0.676835	0.0160175	co_location	ENSOCUG00000004903	RARA	Retinoic acid receptor||Steroid hormone receptor||Zinc finger, nuclear hormone receptor-type||Orphan nuclear receptor||Retinoid X receptor/HNF4||Nuclear hormone receptor, ligand-binding||Nuclear hormone receptor, ligand-binding, core	GO:0003148,GO:0048545,GO:0006796,GO:0033993,GO:0006793,GO:0071396,GO:0016310,GO:0032496,GO:0060411,GO:0043627,GO:0008152,GO:0003151,GO:0010941,GO:0002237,GO:0003707,GO:0071222,GO:0071383,GO:0043401,GO:0071219,GO:0060010,GO:0046914,GO:0032689,GO:0008134,GO:0071216,GO:0071391,GO:0032680,GO:0032640,GO:0031490,GO:0071706,GO:0001657,GO:0009617,GO:0071300,GO:0044323,GO:0051018,GO:0042981,GO:0003279,GO:…	outflow tract septum morphogenesis,response to steroid hormone stimulus,phosphate-containing compound metabolic process,response to lipid,phosphorus metabolic process,cellular response to lipid,phosphorylation,response to lipopolysaccharide,cardiac septum morphogenesis,response to estrogen stimulus,metabolic process,outflow tract morphogenesis,regulation of cell death,response to molecule of bact…	mmu05221,mmu05202,mmu05200	Acute myeloid leukemia,Transcriptional misregulation in cancer,Pathways in cancer
LNC_009055	XLOC_259321	0.727387	0.0169648	co_expression	ENSOCUG00000010663	MAPK10	Protein kinase-like domain||Serine/threonine/dual specificity protein kinase, catalytic domain||Protein kinase domain||Serine-threonine/tyrosine-protein kinase catalytic domain||Tyrosine-protein kinase, catalytic domain||Lipopolysaccharide kinase||Mitogen-activated protein (MAP) kinase, JNK	GO:0003824,GO:0019538,GO:0044267,GO:0008152,GO:0071704,GO:0044238,GO:0044237,GO:0036094,GO:0043412,GO:0043170,GO:0017076,GO:0035639,GO:0006464,GO:0036211,GO:0043168,GO:0032550,GO:0001883,GO:0032549,GO:0001882,GO:0032555,GO:0032553,GO:0097159,GO:1901363,GO:0044260,GO:0004674,GO:0006468,GO:0000166,GO:1901265,GO:0004702,GO:0030554,GO:0008150,GO:0005524,GO:0005488,GO:0016310,GO:0032559,GO:0043167,GO:…	catalytic activity,protein metabolic process,cellular protein metabolic process,metabolic process,organic substance metabolic process,primary metabolic process,cellular metabolic process,small molecule binding,macromolecule modification,macromolecule metabolic process,purine nucleotide binding,purine ribonucleoside triphosphate binding,cellular protein modification process,protein modification pr…	mmu04141,mmu04920,mmu05142,mmu05133,mmu05145,mmu04380,mmu04012,mmu04914,mmu04728,mmu05152,mmu04068,mmu04621,mmu04310,mmu05200,mmu05210,mmu04932,mmu05169,mmu04722,mmu05132,mmu04010,mmu04620,mmu04930,mmu05164,mmu05212,mmu04622,mmu04664,mmu04917,mmu04910,mmu05161,mmu04912,mmu04723,mmu04668,mmu04024,mmu04750,mmu04510,mmu05160,mmu04014,mmu05168	Protein processing in endoplasmic reticulum,Adipocytokine signaling pathway,Chagas disease (American trypanosomiasis),Pertussis,Toxoplasmosis,Osteoclast differentiation,ErbB signaling pathway,Progesterone-mediated oocyte maturation,Dopaminergic synapse,Tuberculosis,FoxO signaling pathway,NOD-like receptor signaling pathway,Wnt signaling pathway,Pathways in cancer,Colorectal cancer,Non-alcoholic f…
LNC_002151	XLOC_066196	0.349742	0.0170903	co_expression	ENSOCUG00000001839	PPP2R3A	EF-hand domain	GO:0032991,GO:0008287,GO:0043234,GO:0000159,GO:0005622,GO:0005488,GO:0044424,GO:0043167,GO:0003674,GO:0046872,GO:0043169,GO:0044464,GO:0005623,GO:0005575,GO:0005509	macromolecular complex,protein serine/threonine phosphatase complex,protein complex,protein phosphatase type 2A complex,intracellular,binding,intracellular part,ion binding,molecular_function,metal ion binding,cation binding,cell part,cell,cellular_component,calcium ion binding	mmu04152,mmu04728,mmu03015,mmu04151,mmu04261	AMPK signaling pathway,Dopaminergic synapse,mRNA surveillance pathway,PI3K-Akt signaling pathway,Adrenergic signaling in cardiomyocytes
LNC_006175	XLOC_179664	-0.632877	0.0173253	co_expression	ENSOCUG00000010236	LGR6	Leucine-rich repeat||Leucine-rich repeat, typical subtype||G protein-coupled receptor, rhodopsin-like||Glycoprotein hormone receptor family	GO:0031982,GO:0030335,GO:2000147,GO:0051272,GO:0040017,GO:0030334,GO:2000145,GO:0043226,GO:0040012,GO:0051270,GO:0009888,GO:0008150,GO:0048589,GO:0042246,GO:0040007,GO:0009966,GO:0009987,GO:0023051,GO:0048583,GO:0003674,GO:0009611,GO:0006928,GO:0006950,GO:0010646,GO:0016500,GO:0042060,GO:0030177,GO:0031099,GO:0032879,GO:0030111,GO:0009967,GO:0016477,GO:0051179,GO:0048522,GO:0016055,GO:0023056,GO:…	vesicle,positive regulation of cell migration,positive regulation of cell motility,positive regulation of cellular component movement,positive regulation of locomotion,regulation of cell migration,regulation of cell motility,organelle,regulation of locomotion,regulation of cellular component movement,tissue development,biological_process,developmental growth,tissue regeneration,growth,regulation …	--	--
LNC_006175	XLOC_179664	-0.632877	0.0173253	co_expression	ENSOCUG00000016746	IL1R2	Immunoglobulin I-set||Immunoglobulin||Immunoglobulin subtype||Interleukin-1 receptor type I/II||Interleukin-1 receptor type II||Immunoglobulin-like domain||Immunoglobulin subtype 2	GO:0005737,GO:0044424,GO:0005622,GO:0008152,GO:0071704,GO:0044238,GO:0043170,GO:0015031,GO:0019538,GO:0045184,GO:0044464,GO:0071702,GO:0005623,GO:0051649,GO:0010467,GO:0008104,GO:0051641,GO:0005515,GO:0044765,GO:0004910,GO:0032690,GO:0050712,GO:0033036,GO:0006810,GO:0005488,GO:0051048,GO:2000660,GO:0051234,GO:0048523,GO:0050710,GO:0050708,GO:0005575,GO:0009987,GO:0032940,GO:0051046,GO:0009306,GO:…	cytoplasm,intracellular part,intracellular,metabolic process,organic substance metabolic process,primary metabolic process,macromolecule metabolic process,protein transport,protein metabolic process,establishment of protein localization,cell part,organic substance transport,cell,establishment of localization in cell,gene expression,protein localization,cellular localization,protein binding,single…	mmu05166,mmu05202,mmu05146,mmu04010,mmu04640,mmu04060	HTLV-I infection,Transcriptional misregulation in cancer,Amoebiasis,MAPK signaling pathway,Hematopoietic cell lineage,Cytokine-cytokine receptor interaction
LNC_006175	XLOC_179664	-0.632877	0.0173253	co_expression	ENSOCUG00000003657	STAMBP	JAB1/MPN/MOV34 metalloenzyme domain	GO:0003824,GO:0019538,GO:0044267,GO:0008152,GO:0031988,GO:0031982,GO:0044444,GO:0071704,GO:0070062,GO:0043230,GO:0065010,GO:0019904,GO:0044238,GO:0044237,GO:0005737,GO:0043412,GO:0043170,GO:0043067,GO:0006464,GO:0036211,GO:0044421,GO:0042981,GO:0043226,GO:0016787,GO:0005576,GO:0044260,GO:0010941,GO:0005622,GO:0043229,GO:0008150,GO:0070647,GO:0005488,GO:0006915,GO:0044424,GO:0012501,GO:0009966,GO:…	catalytic activity,protein metabolic process,cellular protein metabolic process,metabolic process,membrane-bounded vesicle,vesicle,cytoplasmic part,organic substance metabolic process,extracellular vesicular exosome,extracellular organelle,extracellular membrane-bounded organelle,protein domain specific binding,primary metabolic process,cellular metabolic process,cytoplasm,macromolecule modificat…	mmu04144	Endocytosis
LNC_007662	XLOC_222852	0.230351	0.0213636	co_expression	ENSOCUG00000014274	MNAT1	Zinc finger, RING-type||Cdk-activating kinase assembly factor MAT1/Tfb3||Cdk-activating kinase assembly factor MAT1, centre||Ubiquitin interacting motif	GO:0003824,GO:0019538,GO:0044267,GO:0008152,GO:0008353,GO:0032991,GO:0065009,GO:0050790,GO:0044444,GO:0071704,GO:0051246,GO:0044238,GO:0005675,GO:0032268,GO:0044237,GO:0005737,GO:0006289,GO:0043234,GO:0043412,GO:0043170,GO:0006464,GO:0036211,GO:0045859,GO:0051592,GO:0017111,GO:0071900,GO:0071902,GO:0043226,GO:0043085,GO:0044093,GO:0016787,GO:0045860,GO:0016462,GO:0044260,GO:0004674,GO:0016818,GO:…	catalytic activity,protein metabolic process,cellular protein metabolic process,metabolic process,RNA polymerase II carboxy-terminal domain kinase activity,macromolecular complex,regulation of molecular function,regulation of catalytic activity,cytoplasmic part,organic substance metabolic process,regulation of protein metabolic process,primary metabolic process,holo TFIIH complex,regulation of ce…	mmu03022,mmu03420	Basal transcription factors,Nucleotide excision repair
LNC_007662	XLOC_222852	0.230351	0.0213636	co_expression	ENSOCUG00000008904	RNASEH2B	Ribonuclease H2, subunit B	GO:0003824,GO:0008152,GO:0032991,GO:0071704,GO:0044238,GO:0004523,GO:0044237,GO:0042127,GO:0080134,GO:0043234,GO:0043170,GO:0043226,GO:0004521,GO:0016787,GO:0004540,GO:0044260,GO:0010605,GO:0090502,GO:0032299,GO:0090501,GO:0009792,GO:0009892,GO:0008283,GO:0044710,GO:0005622,GO:0004519,GO:0043229,GO:0008150,GO:0016891,GO:0043009,GO:2001020,GO:0044424,GO:0004518,GO:0048144,GO:0048145,GO:0009987,GO:…	catalytic activity,metabolic process,macromolecular complex,organic substance metabolic process,primary metabolic process,ribonuclease H activity,cellular metabolic process,regulation of cell proliferation,regulation of response to stress,protein complex,macromolecule metabolic process,organelle,endoribonuclease activity,hydrolase activity,ribonuclease activity,cellular macromolecule metabolic pr…	mmu03030	DNA replication
LNC_007662	XLOC_222852	0.230351	0.0213636	co_expression	ENSOCUG00000013380	ADAM9	Peptidase M12B, ADAM/reprolysin||Blood coagulation inhibitor, Disintegrin||Peptidase M12B, propeptide||ADAM, cysteine-rich||Epidermal growth factor-like domain	GO:0003824,GO:0019538,GO:0044267,GO:0008152,GO:0031988,GO:0031982,GO:0065009,GO:0000302,GO:0042542,GO:0050790,GO:0034097,GO:0060429,GO:0071704,GO:0070062,GO:0043230,GO:0065010,GO:0019904,GO:0051246,GO:0044238,GO:0006979,GO:0030855,GO:0030335,GO:0032268,GO:0044237,GO:2000147,GO:0051272,GO:0015031,GO:0033993,GO:0071396,GO:0040017,GO:0043412,GO:0043170,GO:0030334,GO:0045184,GO:0006464,GO:0036211,GO:…	catalytic activity,protein metabolic process,cellular protein metabolic process,metabolic process,membrane-bounded vesicle,vesicle,regulation of molecular function,response to reactive oxygen species,response to hydrogen peroxide,regulation of catalytic activity,response to cytokine stimulus,epithelium development,organic substance metabolic process,extracellular vesicular exosome,extracellular o…	--	--
LNC_006715	XLOC_194315	0.0366599	0.0224585	co_location	ENSOCUG00000008067	EEF2K	Protein kinase-like domain||Sel1-like||MHCK/EF2 kinase||Eukaryotic elongation factor 2 kinase	GO:0006796,GO:0006793,GO:0016310,GO:0008152,GO:0004686,GO:0005509,GO:0019220,GO:0051174,GO:0044237,GO:0003824,GO:0046872,GO:0004683,GO:0043169,GO:0006468,GO:0051246,GO:0001932,GO:0019222,GO:0080090,GO:0003674,GO:0042325,GO:0031323,GO:0016740,GO:0032268,GO:0031399,GO:0043167,GO:0031952,GO:0071704,GO:0004674,GO:0060255,GO:0006464,GO:0036211,GO:0019538,GO:0044238,GO:0032559,GO:0030554,GO:0044267,GO:…	phosphate-containing compound metabolic process,phosphorus metabolic process,phosphorylation,metabolic process,elongation factor-2 kinase activity,calcium ion binding,regulation of phosphate metabolic process,regulation of phosphorus metabolic process,cellular metabolic process,catalytic activity,metal ion binding,calmodulin-dependent protein kinase activity,cation binding,protein phosphorylation…	mmu04152,mmu04921	AMPK signaling pathway,Oxytocin signaling pathway
LNC_006715	XLOC_194315	0.0366599	0.0224585	co_expression	ENSOCUG00000004903	RARA	Retinoic acid receptor||Steroid hormone receptor||Zinc finger, nuclear hormone receptor-type||Orphan nuclear receptor||Retinoid X receptor/HNF4||Nuclear hormone receptor, ligand-binding||Nuclear hormone receptor, ligand-binding, core	GO:0003148,GO:0048545,GO:0006796,GO:0033993,GO:0006793,GO:0071396,GO:0016310,GO:0032496,GO:0060411,GO:0043627,GO:0008152,GO:0003151,GO:0010941,GO:0002237,GO:0003707,GO:0071222,GO:0071383,GO:0043401,GO:0071219,GO:0060010,GO:0046914,GO:0032689,GO:0008134,GO:0071216,GO:0071391,GO:0032680,GO:0032640,GO:0031490,GO:0071706,GO:0001657,GO:0009617,GO:0071300,GO:0044323,GO:0051018,GO:0042981,GO:0003279,GO:…	outflow tract septum morphogenesis,response to steroid hormone stimulus,phosphate-containing compound metabolic process,response to lipid,phosphorus metabolic process,cellular response to lipid,phosphorylation,response to lipopolysaccharide,cardiac septum morphogenesis,response to estrogen stimulus,metabolic process,outflow tract morphogenesis,regulation of cell death,response to molecule of bact…	mmu05221,mmu05202,mmu05200	Acute myeloid leukemia,Transcriptional misregulation in cancer,Pathways in cancer
LNC_010040	XLOC_278820	0.141261	0.0224641	co_expression	ENSOCUG00000002319	--	--	GO:0008150,GO:0009987,GO:0006974,GO:0033554,GO:0006950,GO:0051726,GO:0007049,GO:0044699,GO:0044763,GO:0050794,GO:0050789,GO:0065007,GO:0051716,GO:0050896	biological_process,cellular process,response to DNA damage stimulus,cellular response to stress,response to stress,regulation of cell cycle,cell cycle,single-organism process,single-organism cellular process,regulation of cellular process,regulation of biological process,biological regulation,cellular response to stimulus,response to stimulus	--	--
LNC_010040	XLOC_278820	0.141261	0.0224641	co_expression	ENSOCUG00000007757	LHX2	Zinc finger, LIM-type||Homeobox domain||Homeodomain-like	GO:0008152,GO:0065009,GO:0051100,GO:2000677,GO:0060429,GO:0071704,GO:0051101,GO:0044238,GO:0051098,GO:0044237,GO:2000678,GO:0043392,GO:0043170,GO:0002009,GO:0043226,GO:0097159,GO:1901363,GO:0044092,GO:0044260,GO:1901576,GO:0009058,GO:0060562,GO:0009792,GO:0005622,GO:0009888,GO:0043229,GO:0044249,GO:0008150,GO:0035239,GO:0048589,GO:0016331,GO:0005488,GO:0043009,GO:0048729,GO:0048598,GO:0044424,GO:…	metabolic process,regulation of molecular function,negative regulation of binding,regulation of transcription regulatory region DNA binding,epithelium development,organic substance metabolic process,regulation of DNA binding,primary metabolic process,regulation of binding,cellular metabolic process,negative regulation of transcription regulatory region DNA binding,negative regulation of DNA bindi…	--	--
LNC_000801	XLOC_028824	0.58213	0.0239129	co_expression	ENSOCUG00000009022	IST1	Domain of unknown function DUF292, eukaryotic	GO:0019538,GO:0044267,GO:0008152,GO:0031988,GO:0031982,GO:0044444,GO:0071704,GO:0070062,GO:0043230,GO:0065010,GO:0019904,GO:0051246,GO:0044238,GO:0032268,GO:0044237,GO:0005737,GO:0015031,GO:0043170,GO:0045184,GO:0019069,GO:0046745,GO:0044421,GO:0043226,GO:0030162,GO:0005576,GO:0044260,GO:0090541,GO:0005622,GO:0043229,GO:0043228,GO:0043232,GO:0008150,GO:0048589,GO:0009838,GO:0005488,GO:0051247,GO:…	protein metabolic process,cellular protein metabolic process,metabolic process,membrane-bounded vesicle,vesicle,cytoplasmic part,organic substance metabolic process,extracellular vesicular exosome,extracellular organelle,extracellular membrane-bounded organelle,protein domain specific binding,regulation of protein metabolic process,primary metabolic process,regulation of cellular protein metaboli…	--	--
LNC_000801	XLOC_028824	0.58213	0.0239129	co_expression	ENSOCUG00000003245	RACK1	WD40 repeat||G-protein beta WD-40 repeat||WD40-repeat-containing domain	GO:0019538,GO:0044267,GO:0006412,GO:0043028,GO:0008152,GO:0031988,GO:2001244,GO:0031982,GO:0065009,GO:0050790,GO:0042996,GO:0044444,GO:0071704,GO:0070062,GO:0043230,GO:0065010,GO:0019904,GO:0051246,GO:0043281,GO:0030234,GO:0061134,GO:0044238,GO:0043068,GO:0016504,GO:2000116,GO:0033137,GO:0016505,GO:0010952,GO:0051248,GO:0030335,GO:0032268,GO:0044237,GO:2000147,GO:0005737,GO:0051272,GO:0052547,GO:…	protein metabolic process,cellular protein metabolic process,translation,cysteine-type endopeptidase regulator activity involved in apoptotic process,metabolic process,membrane-bounded vesicle,positive regulation of intrinsic apoptotic signaling pathway,vesicle,regulation of molecular function,regulation of catalytic activity,regulation of Golgi to plasma membrane protein transport,cytoplasmic pa…	mmu05162	Measles
LNC_000801	XLOC_028824	0.58213	0.0239129	co_expression	ENSOCUG00000015553	KARS	Aspartyl/Asparaginyl-tRNA synthetase, class IIb||OB-fold nucleic acid binding domain, AA-tRNA synthetase-type||Nucleic acid-binding, OB-fold||Aminoacyl-tRNA synthetase, class II||Aminoacyl-tRNA synthetase, class II (D/K/N)||Lysyl-tRNA synthetase, class II, C-terminal	GO:0043226,GO:0043227,GO:0005737,GO:0044444,GO:0044424,GO:0005622,GO:0043229,GO:0043231,GO:0008152,GO:0032991,GO:0071704,GO:0003824,GO:0044421,GO:0044238,GO:0044237,GO:0044267,GO:0044260,GO:0006412,GO:0043170,GO:0015031,GO:0019538,GO:0045184,GO:0005576,GO:0005739,GO:0005634,GO:0005829,GO:0044464,GO:0071702,GO:0005623,GO:0042802,GO:0051649,GO:0010467,GO:0043234,GO:0008104,GO:0003676,GO:0051641,GO:…	organelle,membrane-bounded organelle,cytoplasm,cytoplasmic part,intracellular part,intracellular,intracellular organelle,intracellular membrane-bounded organelle,metabolic process,macromolecular complex,organic substance metabolic process,catalytic activity,extracellular region part,primary metabolic process,cellular metabolic process,cellular protein metabolic process,cellular macromolecule meta…	--	--
LNC_000801	XLOC_028824	0.58213	0.0239129	co_expression	ENSOCUG00000027562	-	EF-hand domain	GO:0005622,GO:0008152,GO:0071704,GO:0003824,GO:0044238,GO:0044237,GO:0044267,GO:0044260,GO:0043170,GO:0015031,GO:0019538,GO:0045184,GO:0044464,GO:0071702,GO:0005623,GO:0016788,GO:0051649,GO:0006886,GO:0016482,GO:0006913,GO:0051169,GO:0008104,GO:0016787,GO:0051641,GO:0043412,GO:0044765,GO:0006464,GO:0036211,GO:0016791,GO:0046907,GO:0033036,GO:0060428,GO:0006810,GO:0001569,GO:0004721,GO:0005488,GO:…	intracellular,metabolic process,organic substance metabolic process,catalytic activity,primary metabolic process,cellular metabolic process,cellular protein metabolic process,cellular macromolecule metabolic process,macromolecule metabolic process,protein transport,protein metabolic process,establishment of protein localization,cell part,organic substance transport,cell,hydrolase activity, acting…	mmu04310,mmu05166,mmu04114,mmu04010,mmu04022,mmu04210,mmu05010,mmu05014,mmu04724,mmu04370,mmu04650,mmu04720,mmu05031,mmu04380,mmu04020,mmu04360,mmu04662,mmu04921,mmu04660,mmu05152	Wnt signaling pathway,HTLV-I infection,Oocyte meiosis,MAPK signaling pathway,cGMP-PKG signaling pathway,Apoptosis,Alzheimer's disease,Amyotrophic lateral sclerosis (ALS),Glutamatergic synapse,VEGF signaling pathway,Natural killer cell mediated cytotoxicity,Long-term potentiation,Amphetamine addiction,Osteoclast differentiation,Calcium signaling pathway,Axon guidance,B cell receptor signaling path…
LNC_000801	XLOC_028824	0.58213	0.0239129	co_expression	ENSOCUG00000022412	RPS3	Ribosomal protein S3, C-terminal||K Homology domain, type 2||Ribosomal protein S3, eukaryotic/archaeal||K homology domain, prokaryotic type	GO:0003824,GO:0019538,GO:0070181,GO:0044267,GO:0006412,GO:0008152,GO:0031988,GO:2001244,GO:0032991,GO:0031982,GO:0005840,GO:0065009,GO:0000302,GO:0042542,GO:0050790,GO:0034097,GO:0044444,GO:0030529,GO:0070301,GO:0071704,GO:0070062,GO:0043230,GO:0065010,GO:0051246,GO:0043281,GO:0003735,GO:0044238,GO:2000116,GO:0006979,GO:0010952,GO:0051248,GO:0032587,GO:0032268,GO:0044237,GO:0042127,GO:0005737,GO:…	catalytic activity,protein metabolic process,SSU rRNA binding,cellular protein metabolic process,translation,metabolic process,membrane-bounded vesicle,positive regulation of intrinsic apoptotic signaling pathway,macromolecular complex,vesicle,ribosome,regulation of molecular function,response to reactive oxygen species,response to hydrogen peroxide,regulation of catalytic activity,response to cy…	mmu03010	Ribosome
LNC_000801	XLOC_028824	0.58213	0.0239129	co_expression	ENSOCUG00000015689	PRPF19	U box domain||Ricin B lectin domain||Pre-mRNA-splicing factor 19||WD40 repeat||G-protein beta WD-40 repeat||WD40-repeat-containing domain	GO:0003824,GO:0019538,GO:0044267,GO:0008152,GO:0032991,GO:0044444,GO:0030529,GO:0071704,GO:0044238,GO:0044237,GO:0005737,GO:0034450,GO:0016607,GO:0043234,GO:0043412,GO:0043170,GO:0006464,GO:0036211,GO:0005662,GO:0043226,GO:0016604,GO:0044260,GO:0044451,GO:0030894,GO:0043601,GO:1901576,GO:0009058,GO:0045596,GO:0009792,GO:0008283,GO:0044710,GO:0005622,GO:0016567,GO:0032446,GO:0043229,GO:0000974,GO:…	catalytic activity,protein metabolic process,cellular protein metabolic process,metabolic process,macromolecular complex,cytoplasmic part,ribonucleoprotein complex,organic substance metabolic process,primary metabolic process,cellular metabolic process,cytoplasm,ubiquitin-ubiquitin ligase activity,nuclear speck,protein complex,macromolecule modification,macromolecule metabolic process,cellular pr…	mmu03040,mmu04120	Spliceosome,Ubiquitin mediated proteolysis
LNC_006612	XLOC_191128	-0.873773	0.0240075	co_expression	ENSOCUG00000003142	AR	Zinc finger, nuclear hormone receptor-type||Nuclear hormone receptor, ligand-binding||Nuclear hormone receptor, ligand-binding, core||Androgen receptor	GO:0048545,GO:0008152,GO:0008285,GO:0032991,GO:0065009,GO:0050790,GO:0060429,GO:0003707,GO:0071704,GO:0019904,GO:0014070,GO:0043401,GO:0044238,GO:0071383,GO:0004879,GO:0030855,GO:0044237,GO:0042127,GO:0050680,GO:0005737,GO:0033993,GO:0016607,GO:0071396,GO:0043234,GO:0043170,GO:0043067,GO:0009725,GO:0045184,GO:0002009,GO:0009755,GO:0048609,GO:0005497,GO:0018993,GO:0019102,GO:0060514,GO:0060515,GO:…	response to steroid hormone stimulus,metabolic process,negative regulation of cell proliferation,macromolecular complex,regulation of molecular function,regulation of catalytic activity,epithelium development,steroid hormone receptor activity,organic substance metabolic process,protein domain specific binding,response to organic cyclic compound,steroid hormone mediated signaling pathway,primary m…	mmu04114,mmu05215,mmu05200	Oocyte meiosis,Prostate cancer,Pathways in cancer
LNC_005011	XLOC_144413	0.0263468	0.0242968	co_location	ENSOCUG00000025264	FZD3	Frizzled domain||Frizzled protein||GPCR, family 2-like	GO:0010941,GO:0045976,GO:0042981,GO:0043067,GO:0008219,GO:0016265,GO:1900118,GO:0009794,GO:0045448,GO:0007405,GO:0033278,GO:0035295,GO:0072089,GO:0071679,GO:0097458,GO:0031175,GO:0008283,GO:0006915,GO:0061549,GO:0012501,GO:0060429,GO:0008284,GO:0032433,GO:0061548,GO:0048522,GO:0043025,GO:0030182,GO:0048729,GO:0048568,GO:0048839,GO:0016021,GO:0001843,GO:0002009,GO:0060606,GO:0001942,GO:0060562,GO:…	regulation of cell death,negative regulation of mitotic cell cycle, embryonic,regulation of apoptotic process,regulation of programmed cell death,cell death,death,negative regulation of execution phase of apoptosis,regulation of mitotic cell cycle, embryonic,mitotic cell cycle, embryonic,neuroblast proliferation,cell proliferation in midbrain,tube development,stem cell proliferation,commissural n…	mmu04550,mmu04390,mmu04310,mmu05217,mmu05200,mmu04916,mmu05206,mmu05166,mmu05205	Signaling pathways regulating pluripotency of stem cells,Hippo signaling pathway,Wnt signaling pathway,Basal cell carcinoma,Pathways in cancer,Melanogenesis,MicroRNAs in cancer,HTLV-I infection,Proteoglycans in cancer
LNC_007850	XLOC_228577	-0.411599	0.0264991	co_location	ENSOCUG00000012426	PRKAR2A	Cyclic nucleotide-binding-like||Dimerization-anchoring domain of cAMP-dependent protein kinase, regulatory subunit||Cyclic nucleotide-binding domain||cAMP-dependent protein kinase regulatory subunit||cAMP/cGMP-dependent protein kinase	GO:0043226,GO:0043227,GO:0005737,GO:0044424,GO:0005622,GO:0043229,GO:0031988,GO:0070062,GO:0043230,GO:0065010,GO:0031982,GO:0044446,GO:0044422,GO:0008152,GO:0032991,GO:0071704,GO:0044421,GO:0044238,GO:0044237,GO:0044267,GO:0044260,GO:0043170,GO:0019538,GO:0005576,GO:0019899,GO:0043228,GO:0043232,GO:0044464,GO:0005623,GO:0043234,GO:0044389,GO:0031625,GO:0043412,GO:0005515,GO:0006464,GO:0036211,GO:…	organelle,membrane-bounded organelle,cytoplasm,intracellular part,intracellular,intracellular organelle,membrane-bounded vesicle,extracellular vesicular exosome,extracellular organelle,extracellular membrane-bounded organelle,vesicle,intracellular organelle part,organelle part,metabolic process,macromolecular complex,organic substance metabolic process,extracellular region part,primary metabolic …	mmu04210,mmu04910	Apoptosis,Insulin signaling pathway
LNC_007850	XLOC_228577	-0.411599	0.0264991	co_expression	ENSOCUG00000014274	MNAT1	Zinc finger, RING-type||Cdk-activating kinase assembly factor MAT1/Tfb3||Cdk-activating kinase assembly factor MAT1, centre||Ubiquitin interacting motif	GO:0003824,GO:0019538,GO:0044267,GO:0008152,GO:0008353,GO:0032991,GO:0065009,GO:0050790,GO:0044444,GO:0071704,GO:0051246,GO:0044238,GO:0005675,GO:0032268,GO:0044237,GO:0005737,GO:0006289,GO:0043234,GO:0043412,GO:0043170,GO:0006464,GO:0036211,GO:0045859,GO:0051592,GO:0017111,GO:0071900,GO:0071902,GO:0043226,GO:0043085,GO:0044093,GO:0016787,GO:0045860,GO:0016462,GO:0044260,GO:0004674,GO:0016818,GO:…	catalytic activity,protein metabolic process,cellular protein metabolic process,metabolic process,RNA polymerase II carboxy-terminal domain kinase activity,macromolecular complex,regulation of molecular function,regulation of catalytic activity,cytoplasmic part,organic substance metabolic process,regulation of protein metabolic process,primary metabolic process,holo TFIIH complex,regulation of ce…	mmu03022,mmu03420	Basal transcription factors,Nucleotide excision repair
LNC_011181	XLOC_297603	0.190084	0.0269704	co_expression	ENSOCUG00000016277	EREG	Epidermal growth factor-like domain	GO:0019538,GO:0044267,GO:0008152,GO:0008285,GO:0065009,GO:0050790,GO:0034097,GO:0071704,GO:0051246,GO:0044238,GO:0032268,GO:0044237,GO:0042127,GO:0080134,GO:0042089,GO:0031347,GO:0043412,GO:0043170,GO:0042107,GO:0001816,GO:0006464,GO:0036211,GO:0071345,GO:0045859,GO:0044421,GO:0043085,GO:0044093,GO:0045860,GO:0042035,GO:0005576,GO:0044260,GO:0010605,GO:0051338,GO:1901576,GO:0019221,GO:0043549,GO:…	protein metabolic process,cellular protein metabolic process,metabolic process,negative regulation of cell proliferation,regulation of molecular function,regulation of catalytic activity,response to cytokine stimulus,organic substance metabolic process,regulation of protein metabolic process,primary metabolic process,regulation of cellular protein metabolic process,cellular metabolic process,regu…	mmu04012	ErbB signaling pathway
LNC_002766	XLOC_084827	-4.70504	0.0270669	co_expression	ENSOCUG00000000780	CDK12	Tyrosine-protein kinase, catalytic domain||Protein kinase domain||Serine/threonine/dual specificity protein kinase, catalytic domain||Protein kinase-like domain||Serine-threonine/tyrosine-protein kinase catalytic domain	GO:0003824,GO:0019538,GO:0044267,GO:0008152,GO:0008353,GO:0032991,GO:0065009,GO:0050790,GO:0071704,GO:0051246,GO:0044238,GO:0032268,GO:0044237,GO:0036094,GO:0016607,GO:0043234,GO:0043412,GO:0043170,GO:0017076,GO:0035639,GO:0006464,GO:0036211,GO:0043168,GO:0032550,GO:0001883,GO:0032549,GO:0045859,GO:0001882,GO:0071900,GO:0032555,GO:0043226,GO:0032553,GO:0097159,GO:1901363,GO:0016604,GO:0044260,GO:…	catalytic activity,protein metabolic process,cellular protein metabolic process,metabolic process,RNA polymerase II carboxy-terminal domain kinase activity,macromolecular complex,regulation of molecular function,regulation of catalytic activity,organic substance metabolic process,regulation of protein metabolic process,primary metabolic process,regulation of cellular protein metabolic process,cel…	--	--
LNC_010976	XLOC_294211	1.71705	0.0316032	co_expression	ENSOCUG00000025663	-	Acyltransferase ChoActase/COT/CPT	GO:0003824,GO:0003674,GO:0016740,GO:0016746,GO:0005575,GO:0016020,GO:0044425,GO:0016021,GO:0031224	catalytic activity,molecular_function,transferase activity,transferase activity, transferring acyl groups,cellular_component,membrane,membrane part,integral to membrane,intrinsic to membrane	mmu04920,mmu03320,mmu00071,mmu01212,mmu04152	Adipocytokine signaling pathway,PPAR signaling pathway,Fatty acid degradation,Fatty acid metabolism,AMPK signaling pathway
LNC_010976	XLOC_294211	1.71705	0.0316032	co_expression	ENSOCUG00000025697	PHF13	Zinc finger, PHD-type||Zinc finger, PHD-finger||Zinc finger, FYVE/PHD-type	GO:0008152,GO:0071704,GO:0044238,GO:0044237,GO:0043170,GO:0043226,GO:0044260,GO:0005622,GO:0043229,GO:0008150,GO:0005488,GO:0044424,GO:0043167,GO:0006259,GO:0009987,GO:0003682,GO:0043227,GO:0043231,GO:0003674,GO:0007076,GO:0051276,GO:0030261,GO:0007059,GO:0000070,GO:0006996,GO:0000819,GO:0007049,GO:0005634,GO:0006807,GO:0044699,GO:0006323,GO:0000280,GO:0007067,GO:0034641,GO:0046872,GO:0043169,GO:…	metabolic process,organic substance metabolic process,primary metabolic process,cellular metabolic process,macromolecule metabolic process,organelle,cellular macromolecule metabolic process,intracellular,intracellular organelle,biological_process,binding,intracellular part,ion binding,DNA metabolic process,cellular process,chromatin binding,membrane-bounded organelle,intracellular membrane-bounde…	--	--
LNC_002089	XLOC_064648	-0.647761	0.0334275	co_location	ENSOCUG00000008738	ABL2	Serine-threonine/tyrosine-protein kinase catalytic domain||Protein kinase domain||Serine/threonine/dual specificity protein kinase, catalytic domain||SH3-like domain, bacterial-type||Variant SH3 domain||SH3 domain||Tyrosine-protein kinase, catalytic domain||F-actin binding||Protein kinase-like domain||SH2 domain	GO:0051341,GO:0043170,GO:0019538,GO:0051345,GO:0071704,GO:0010863,GO:0065009,GO:1900274,GO:0007204,GO:0050790,GO:0008152,GO:0051336,GO:0010518,GO:0051480,GO:0051353,GO:0044238,GO:0048518,GO:0071300,GO:0010517,GO:0060193,GO:0031175,GO:0048522,GO:0001784,GO:0030145,GO:0004715,GO:0045309,GO:0016740,GO:0032526,GO:0006874,GO:0019222,GO:0055074,GO:0072503,GO:0030030,GO:0042592,GO:0048666,GO:0060191,GO:…	regulation of oxidoreductase activity,macromolecule metabolic process,protein metabolic process,positive regulation of hydrolase activity,organic substance metabolic process,positive regulation of phospholipase C activity,regulation of molecular function,regulation of phospholipase C activity,elevation of cytosolic calcium ion concentration,regulation of catalytic activity,metabolic process,regul…	mmu04014,mmu05416,mmu04012	Ras signaling pathway,Viral myocarditis,ErbB signaling pathway
LNC_011057	XLOC_295625	-1.81007	0.0357134	co_expression	ENSOCUG00000000780	CDK12	Tyrosine-protein kinase, catalytic domain||Protein kinase domain||Serine/threonine/dual specificity protein kinase, catalytic domain||Protein kinase-like domain||Serine-threonine/tyrosine-protein kinase catalytic domain	GO:0003824,GO:0019538,GO:0044267,GO:0008152,GO:0008353,GO:0032991,GO:0065009,GO:0050790,GO:0071704,GO:0051246,GO:0044238,GO:0032268,GO:0044237,GO:0036094,GO:0016607,GO:0043234,GO:0043412,GO:0043170,GO:0017076,GO:0035639,GO:0006464,GO:0036211,GO:0043168,GO:0032550,GO:0001883,GO:0032549,GO:0045859,GO:0001882,GO:0071900,GO:0032555,GO:0043226,GO:0032553,GO:0097159,GO:1901363,GO:0016604,GO:0044260,GO:…	catalytic activity,protein metabolic process,cellular protein metabolic process,metabolic process,RNA polymerase II carboxy-terminal domain kinase activity,macromolecular complex,regulation of molecular function,regulation of catalytic activity,organic substance metabolic process,regulation of protein metabolic process,primary metabolic process,regulation of cellular protein metabolic process,cel…	--	--
LNC_003788	XLOC_114753	-0.506703	0.0363204	co_location	ENSOCUG00000015126	FRMD6	Ubiquitin-related domain||FERM, N-terminal||FERM domain||Band 4.1 domain||FERM central domain||FERM, C-terminal PH-like domain	GO:0043226,GO:0060429,GO:0044424,GO:0005622,GO:0043229,GO:0003383,GO:0044767,GO:0048468,GO:0071840,GO:0030855,GO:0032502,GO:0048856,GO:0043228,GO:0043232,GO:0043296,GO:0003382,GO:0016043,GO:0009653,GO:0002064,GO:0008150,GO:0009888,GO:0000904,GO:0033036,GO:0030154,GO:0009987,GO:0008104,GO:0005911,GO:0032989,GO:0000902,GO:0006928,GO:0048869,GO:0070252,GO:0034613,GO:0070727,GO:0051179,GO:0051641,GO:…	organelle,epithelium development,intracellular part,intracellular,intracellular organelle,apical constriction,single-organism developmental process,cell development,cellular component organization or biogenesis,epithelial cell differentiation,developmental process,anatomical structure development,non-membrane-bounded organelle,intracellular non-membrane-bounded organelle,apical junction complex,e…	mmu04390	Hippo signaling pathway
LNC_003788	XLOC_114753	-0.506703	0.0363204	co_expression	ENSOCUG00000010372	MAP3K21	Protein kinase-like domain||Serine-threonine/tyrosine-protein kinase catalytic domain||Variant SH3 domain||Protein kinase domain||Serine/threonine/dual specificity protein kinase, catalytic domain||SH3 domain||Tyrosine-protein kinase, catalytic domain||Mitogen-activated protein (MAP) kinase kinase kinase, MLK1/MLK2/MLK4	GO:0003824,GO:0019538,GO:0044267,GO:0008152,GO:0065009,GO:0050790,GO:0071704,GO:0051246,GO:0044238,GO:0032268,GO:0044237,GO:0036094,GO:0043412,GO:0043170,GO:0017076,GO:0035639,GO:0006464,GO:0036211,GO:0043168,GO:0032550,GO:0001883,GO:0032549,GO:0045859,GO:0001882,GO:0032555,GO:0032553,GO:0097159,GO:1901363,GO:0043085,GO:0044093,GO:0045860,GO:0044260,GO:0004674,GO:0051338,GO:0043549,GO:0051347,GO:…	catalytic activity,protein metabolic process,cellular protein metabolic process,metabolic process,regulation of molecular function,regulation of catalytic activity,organic substance metabolic process,regulation of protein metabolic process,primary metabolic process,regulation of cellular protein metabolic process,cellular metabolic process,small molecule binding,macromolecule modification,macromo…	--	--
LNC_003788	XLOC_114753	-0.506703	0.0363204	co_expression	ENSOCUG00000010371	FRZB	Frizzled domain||Netrin domain||Netrin module, non-TIMP type	GO:0030857,GO:0008285,GO:0030856,GO:0060429,GO:0061037,GO:0043068,GO:0030855,GO:0042127,GO:0010942,GO:0043065,GO:0043067,GO:0002009,GO:0070366,GO:0070367,GO:0044421,GO:0042981,GO:0045598,GO:0005576,GO:0010941,GO:0030308,GO:0051216,GO:0045596,GO:0008283,GO:0009888,GO:0048568,GO:0008150,GO:0045926,GO:0005488,GO:0006915,GO:0048729,GO:0048598,GO:0060029,GO:0045444,GO:0061448,GO:0012501,GO:0001558,GO:…	negative regulation of epithelial cell differentiation,negative regulation of cell proliferation,regulation of epithelial cell differentiation,epithelium development,negative regulation of cartilage development,positive regulation of programmed cell death,epithelial cell differentiation,regulation of cell proliferation,positive regulation of cell death,positive regulation of apoptotic process,reg…	--	--
LNC_003788	XLOC_114753	-0.506703	0.0363204	co_expression	ENSOCUG00000012015	CSNK1G1	Tyrosine-protein kinase, catalytic domain||Protein kinase-like domain||Protein kinase domain||Serine/threonine/dual specificity protein kinase, catalytic domain||Casein kinase 1 gamma C-terminal||Serine-threonine/tyrosine-protein kinase catalytic domain	GO:0003824,GO:0019538,GO:0044267,GO:0008152,GO:0044444,GO:0071704,GO:0044238,GO:0044237,GO:0036094,GO:0005737,GO:0043412,GO:0043170,GO:0017076,GO:0035639,GO:0006464,GO:0036211,GO:0043168,GO:0032550,GO:0001883,GO:0032549,GO:0001882,GO:0032555,GO:0032553,GO:0097159,GO:1901363,GO:0044260,GO:0004674,GO:0006468,GO:0000166,GO:1901265,GO:0005622,GO:0030554,GO:0008150,GO:0005524,GO:0005488,GO:0016310,GO:…	catalytic activity,protein metabolic process,cellular protein metabolic process,metabolic process,cytoplasmic part,organic substance metabolic process,primary metabolic process,cellular metabolic process,small molecule binding,cytoplasm,macromolecule modification,macromolecule metabolic process,purine nucleotide binding,purine ribonucleoside triphosphate binding,cellular protein modification proc…	mmu04340	Hedgehog signaling pathway
LNC_003788	XLOC_114753	-0.506703	0.0363204	co_expression	ENSOCUG00000010436	LEF1	CTNNB1 binding, N-teminal||High mobility group box domain	GO:0048545,GO:0019538,GO:0044267,GO:0043028,GO:0008152,GO:0032991,GO:0032633,GO:0065009,GO:0051100,GO:0050790,GO:0043027,GO:0034097,GO:0032656,GO:0060713,GO:0032616,GO:0060429,GO:0003707,GO:0071704,GO:0019904,GO:0060669,GO:0043281,GO:0060438,GO:0014070,GO:0030234,GO:0061134,GO:0051101,GO:0032674,GO:0043401,GO:0044238,GO:0071383,GO:0032634,GO:0032091,GO:2000116,GO:0051098,GO:0032673,GO:0030335,GO:…	response to steroid hormone stimulus,protein metabolic process,cellular protein metabolic process,cysteine-type endopeptidase regulator activity involved in apoptotic process,metabolic process,macromolecular complex,interleukin-4 production,regulation of molecular function,negative regulation of binding,regulation of catalytic activity,cysteine-type endopeptidase inhibitor activity involved in ap…	mmu05216,mmu05215,mmu05221,mmu04310,mmu05200,mmu05210,mmu04520,mmu05213,mmu05217,mmu05412,mmu04390,mmu04916	Thyroid cancer,Prostate cancer,Acute myeloid leukemia,Wnt signaling pathway,Pathways in cancer,Colorectal cancer,Adherens junction,Endometrial cancer,Basal cell carcinoma,Arrhythmogenic right ventricular cardiomyopathy (ARVC),Hippo signaling pathway,Melanogenesis
LNC_004039	XLOC_120630	-0.366005	0.036895	co_location	ENSOCUG00000016176	REEP3	TB2/DP1/HVA22-related protein	GO:0006997,GO:0006998,GO:0009987,GO:0007049,GO:0071840,GO:0006996,GO:0016043,GO:0008150,GO:0000278,GO:0022402,GO:0007084,GO:0061024,GO:0016044,GO:0044763,GO:0031468,GO:0005575,GO:0044699,GO:0044425,GO:0016020,GO:0016021,GO:0031224	nucleus organization,nuclear envelope organization,cellular process,cell cycle,cellular component organization or biogenesis,organelle organization,cellular component organization,biological_process,mitotic cell cycle,cell cycle process,mitotic nuclear envelope reassembly,membrane organization,cellular membrane organization,single-organism cellular process,nuclear envelope reassembly,cellular_com…	--	--
LNC_004039	XLOC_120630	-0.366005	0.036895	co_expression	ENSOCUG00000003534	PPP2R5E	Protein phosphatase 2A, regulatory B subunit, B56||Armadillo-type fold	GO:0008152,GO:0032991,GO:0065009,GO:0050790,GO:0044444,GO:0030234,GO:0008287,GO:0005737,GO:0019208,GO:0043234,GO:0019888,GO:0000159,GO:0005622,GO:0008150,GO:0044424,GO:0009987,GO:0019222,GO:0003674,GO:0044699,GO:0005829,GO:0044464,GO:0044763,GO:0005623,GO:0005575,GO:0050794,GO:0050789,GO:0065007,GO:0051716,GO:0044700,GO:0023052,GO:0007165,GO:0007154,GO:0050896	metabolic process,macromolecular complex,regulation of molecular function,regulation of catalytic activity,cytoplasmic part,enzyme regulator activity,protein serine/threonine phosphatase complex,cytoplasm,phosphatase regulator activity,protein complex,protein phosphatase regulator activity,protein phosphatase type 2A complex,intracellular,biological_process,intracellular part,cellular process,reg…	mmu04114,mmu04152,mmu04728,mmu03015,mmu04151,mmu04261	Oocyte meiosis,AMPK signaling pathway,Dopaminergic synapse,mRNA surveillance pathway,PI3K-Akt signaling pathway,Adrenergic signaling in cardiomyocytes
LNC_004039	XLOC_120630	-0.366005	0.036895	co_expression	ENSOCUG00000001676	EZH2	Homeodomain-like||WD repeat binding protein EZH2||SET domain||SANT/Myb domain	GO:0003824,GO:0019538,GO:0044267,GO:0008152,GO:0030857,GO:0030856,GO:0032991,GO:0065009,GO:0000302,GO:0042542,GO:0050790,GO:0070301,GO:0060429,GO:0071704,GO:0051246,GO:0014070,GO:0044238,GO:0045604,GO:0070314,GO:0006979,GO:0030855,GO:0032268,GO:0044237,GO:0042127,GO:0045605,GO:0043234,GO:0043412,GO:0043170,GO:0006464,GO:0036211,GO:0045859,GO:0036333,GO:0071900,GO:0071902,GO:0045683,GO:0045682,GO:…	catalytic activity,protein metabolic process,cellular protein metabolic process,metabolic process,negative regulation of epithelial cell differentiation,regulation of epithelial cell differentiation,macromolecular complex,regulation of molecular function,response to reactive oxygen species,response to hydrogen peroxide,regulation of catalytic activity,cellular response to hydrogen peroxide,epithe…	mmu05206	MicroRNAs in cancer
LNC_005437	XLOC_156732	-0.577041	0.0378867	co_expression	ENSOCUG00000010482	YWHAQ	14-3-3 domain||14-3-3 protein	GO:0043226,GO:0043227,GO:0005737,GO:0044424,GO:0005622,GO:0031988,GO:0070062,GO:0043230,GO:0065010,GO:0031982,GO:0008152,GO:0032991,GO:0071704,GO:0044421,GO:0044238,GO:0044237,GO:0044260,GO:0043170,GO:0015031,GO:0045184,GO:0005576,GO:0044464,GO:0071702,GO:0005623,GO:0051649,GO:0006886,GO:0010467,GO:0047485,GO:0043234,GO:0021762,GO:0021539,GO:0008104,GO:0051641,GO:0005515,GO:0044765,GO:0046907,GO:…	organelle,membrane-bounded organelle,cytoplasm,intracellular part,intracellular,membrane-bounded vesicle,extracellular vesicular exosome,extracellular organelle,extracellular membrane-bounded organelle,vesicle,metabolic process,macromolecular complex,organic substance metabolic process,extracellular region part,primary metabolic process,cellular metabolic process,cellular macromolecule metabolic …	mmu04110,mmu05169,mmu05203,mmu04114,mmu04390,mmu05161,mmu04151	Cell cycle,Epstein-Barr virus infection,Viral carcinogenesis,Oocyte meiosis,Hippo signaling pathway,Hepatitis B,PI3K-Akt signaling pathway
LNC_005437	XLOC_156732	-0.577041	0.0378867	co_expression	ENSOCUG00000017821	GATA3	Zinc finger, GATA-type||Transcription factor, GATA-2/3	GO:0048545,GO:0019538,GO:0043627,GO:0044267,GO:0008152,GO:0008285,GO:0030856,GO:0032633,GO:0065009,GO:0034097,GO:0032656,GO:2000677,GO:0032616,GO:0060429,GO:0071704,GO:0045599,GO:0019904,GO:0051246,GO:0014070,GO:0051101,GO:0032674,GO:0044238,GO:0032634,GO:0032689,GO:0051098,GO:0030855,GO:0032736,GO:0032673,GO:0030335,GO:0032754,GO:0032268,GO:0044237,GO:0042127,GO:0050680,GO:2000147,GO:0051272,GO:…	response to steroid hormone stimulus,protein metabolic process,response to estrogen stimulus,cellular protein metabolic process,metabolic process,negative regulation of cell proliferation,regulation of epithelial cell differentiation,interleukin-4 production,regulation of molecular function,response to cytokine stimulus,regulation of interleukin-13 production,regulation of transcription regulator…	--	--
LNC_003790	XLOC_114754	-0.53882	0.0379296	co_location	ENSOCUG00000015126	FRMD6	Ubiquitin-related domain||FERM, N-terminal||FERM domain||Band 4.1 domain||FERM central domain||FERM, C-terminal PH-like domain	GO:0043226,GO:0060429,GO:0044424,GO:0005622,GO:0043229,GO:0003383,GO:0044767,GO:0048468,GO:0071840,GO:0030855,GO:0032502,GO:0048856,GO:0043228,GO:0043232,GO:0043296,GO:0003382,GO:0016043,GO:0009653,GO:0002064,GO:0008150,GO:0009888,GO:0000904,GO:0033036,GO:0030154,GO:0009987,GO:0008104,GO:0005911,GO:0032989,GO:0000902,GO:0006928,GO:0048869,GO:0070252,GO:0034613,GO:0070727,GO:0051179,GO:0051641,GO:…	organelle,epithelium development,intracellular part,intracellular,intracellular organelle,apical constriction,single-organism developmental process,cell development,cellular component organization or biogenesis,epithelial cell differentiation,developmental process,anatomical structure development,non-membrane-bounded organelle,intracellular non-membrane-bounded organelle,apical junction complex,e…	mmu04390	Hippo signaling pathway
LNC_003790	XLOC_114754	-0.53882	0.0379296	co_expression	ENSOCUG00000017821	GATA3	Zinc finger, GATA-type||Transcription factor, GATA-2/3	GO:0048545,GO:0019538,GO:0043627,GO:0044267,GO:0008152,GO:0008285,GO:0030856,GO:0032633,GO:0065009,GO:0034097,GO:0032656,GO:2000677,GO:0032616,GO:0060429,GO:0071704,GO:0045599,GO:0019904,GO:0051246,GO:0014070,GO:0051101,GO:0032674,GO:0044238,GO:0032634,GO:0032689,GO:0051098,GO:0030855,GO:0032736,GO:0032673,GO:0030335,GO:0032754,GO:0032268,GO:0044237,GO:0042127,GO:0050680,GO:2000147,GO:0051272,GO:…	response to steroid hormone stimulus,protein metabolic process,response to estrogen stimulus,cellular protein metabolic process,metabolic process,negative regulation of cell proliferation,regulation of epithelial cell differentiation,interleukin-4 production,regulation of molecular function,response to cytokine stimulus,regulation of interleukin-13 production,regulation of transcription regulator…	--	--
LNC_003790	XLOC_114754	-0.53882	0.0379296	co_expression	ENSOCUG00000013851	SASH1	Sterile alpha motif/pointed domain||SH3 domain||SAM/SH3 domain-containing||Variant SH3 domain||Sterile alpha motif, type 1||Sterile alpha motif domain||Sterile alpha motif, type 2	GO:0006796,GO:0033993,GO:0006793,GO:0071396,GO:0016310,GO:0032496,GO:0008152,GO:0002237,GO:0071222,GO:0071219,GO:0070534,GO:0038066,GO:0071216,GO:0043234,GO:0009617,GO:1900044,GO:0019220,GO:0051174,GO:0010604,GO:0032991,GO:0044093,GO:0044237,GO:0065009,GO:0031435,GO:0031666,GO:0048522,GO:0009893,GO:1900745,GO:0051707,GO:0031325,GO:0006468,GO:0051246,GO:0031664,GO:1900744,GO:0009607,GO:0001932,GO:…	phosphate-containing compound metabolic process,response to lipid,phosphorus metabolic process,cellular response to lipid,phosphorylation,response to lipopolysaccharide,metabolic process,response to molecule of bacterial origin,cellular response to lipopolysaccharide,cellular response to molecule of bacterial origin,protein K63-linked ubiquitination,p38MAPK cascade,cellular response to biotic sti…	--	--
LNC_003790	XLOC_114754	-0.53882	0.0379296	co_expression	ENSOCUG00000009161	MSX2	Homeobox domain||Homeodomain, metazoa||Homeodomain-like	GO:0048545,GO:0043627,GO:0008152,GO:0030857,GO:0008285,GO:0030856,GO:0065009,GO:0051100,GO:2000677,GO:0044444,GO:0060429,GO:0071704,GO:0045599,GO:0014070,GO:0051101,GO:0044238,GO:0071383,GO:0045604,GO:0043068,GO:0051098,GO:0030855,GO:0044237,GO:0045616,GO:0042127,GO:0071391,GO:0005737,GO:2000678,GO:0045605,GO:0043392,GO:0033993,GO:0010942,GO:0016607,GO:0002076,GO:0071396,GO:0043065,GO:0043170,GO:…	response to steroid hormone stimulus,response to estrogen stimulus,metabolic process,negative regulation of epithelial cell differentiation,negative regulation of cell proliferation,regulation of epithelial cell differentiation,regulation of molecular function,negative regulation of binding,regulation of transcription regulatory region DNA binding,cytoplasmic part,epithelium development,organic s…	mmu05166	HTLV-I infection
LNC_004918	XLOC_140696	1.5651	0.0382956	co_expression	ENSOCUG00000013296	GADD45G	50S ribosomal protein L30e-like||Ribosomal protein L7Ae/L30e/S12e/Gadd45	GO:0050790,GO:0043085,GO:0005737,GO:0044093,GO:0065009,GO:0000185,GO:0071902,GO:0044267,GO:1900745,GO:0044238,GO:0044237,GO:0051347,GO:0019220,GO:0051174,GO:1900744,GO:0006796,GO:0043068,GO:0006793,GO:0009966,GO:0006464,GO:0036211,GO:0019538,GO:0051338,GO:0046328,GO:0038066,GO:0010942,GO:0071704,GO:0007254,GO:0044424,GO:0043412,GO:0032872,GO:0070302,GO:0071900,GO:0005622,GO:0008152,GO:0043410,GO:…	regulation of catalytic activity,positive regulation of catalytic activity,cytoplasm,positive regulation of molecular function,regulation of molecular function,activation of MAPKKK activity,positive regulation of protein serine/threonine kinase activity,cellular protein metabolic process,positive regulation of p38MAPK cascade,primary metabolic process,cellular metabolic process,positive regulatio…	mmu04115,mmu04068,mmu04010,mmu04110	p53 signaling pathway,FoxO signaling pathway,MAPK signaling pathway,Cell cycle
LNC_005936	XLOC_172532	-0.415504	0.0390075	co_expression	ENSOCUG00000010482	YWHAQ	14-3-3 domain||14-3-3 protein	GO:0043226,GO:0043227,GO:0005737,GO:0044424,GO:0005622,GO:0031988,GO:0070062,GO:0043230,GO:0065010,GO:0031982,GO:0008152,GO:0032991,GO:0071704,GO:0044421,GO:0044238,GO:0044237,GO:0044260,GO:0043170,GO:0015031,GO:0045184,GO:0005576,GO:0044464,GO:0071702,GO:0005623,GO:0051649,GO:0006886,GO:0010467,GO:0047485,GO:0043234,GO:0021762,GO:0021539,GO:0008104,GO:0051641,GO:0005515,GO:0044765,GO:0046907,GO:…	organelle,membrane-bounded organelle,cytoplasm,intracellular part,intracellular,membrane-bounded vesicle,extracellular vesicular exosome,extracellular organelle,extracellular membrane-bounded organelle,vesicle,metabolic process,macromolecular complex,organic substance metabolic process,extracellular region part,primary metabolic process,cellular metabolic process,cellular macromolecule metabolic …	mmu04110,mmu05169,mmu05203,mmu04114,mmu04390,mmu05161,mmu04151	Cell cycle,Epstein-Barr virus infection,Viral carcinogenesis,Oocyte meiosis,Hippo signaling pathway,Hepatitis B,PI3K-Akt signaling pathway
LNC_005936	XLOC_172532	-0.415504	0.0390075	co_expression	ENSOCUG00000003681	RSPO3	Insulin-like growth factor binding protein, N-terminal||Furin-like repeat||Thrombospondin, type 1 repeat	GO:0060713,GO:0060429,GO:0060669,GO:0060670,GO:0002009,GO:0043168,GO:0061138,GO:0060711,GO:0005576,GO:0001763,GO:0009792,GO:0009888,GO:0048568,GO:0005109,GO:0008150,GO:0005488,GO:0043009,GO:0048729,GO:0048598,GO:0043167,GO:0009966,GO:0009987,GO:0001890,GO:0001701,GO:0001892,GO:0023051,GO:0048583,GO:0003674,GO:0009790,GO:2000052,GO:0048646,GO:0002040,GO:0010646,GO:0030177,GO:0060070,GO:2000050,GO:…	labyrinthine layer morphogenesis,epithelium development,embryonic placenta morphogenesis,branching involved in labyrinthine layer morphogenesis,morphogenesis of an epithelium,anion binding,morphogenesis of a branching epithelium,labyrinthine layer development,extracellular region,morphogenesis of a branching structure,embryo development ending in birth or egg hatching,tissue development,embryonic…	--	--
LNC_008354	XLOC_241328	0.282223	0.0406336	co_expression	ENSOCUG00000007757	LHX2	Zinc finger, LIM-type||Homeobox domain||Homeodomain-like	GO:0008152,GO:0065009,GO:0051100,GO:2000677,GO:0060429,GO:0071704,GO:0051101,GO:0044238,GO:0051098,GO:0044237,GO:2000678,GO:0043392,GO:0043170,GO:0002009,GO:0043226,GO:0097159,GO:1901363,GO:0044092,GO:0044260,GO:1901576,GO:0009058,GO:0060562,GO:0009792,GO:0005622,GO:0009888,GO:0043229,GO:0044249,GO:0008150,GO:0035239,GO:0048589,GO:0016331,GO:0005488,GO:0043009,GO:0048729,GO:0048598,GO:0044424,GO:…	metabolic process,regulation of molecular function,negative regulation of binding,regulation of transcription regulatory region DNA binding,epithelium development,organic substance metabolic process,regulation of DNA binding,primary metabolic process,regulation of binding,cellular metabolic process,negative regulation of transcription regulatory region DNA binding,negative regulation of DNA bindi…	--	--
LNC_008354	XLOC_241328	0.282223	0.0406336	co_expression	ENSOCUG00000002319	--	--	GO:0008150,GO:0009987,GO:0006974,GO:0033554,GO:0006950,GO:0051726,GO:0007049,GO:0044699,GO:0044763,GO:0050794,GO:0050789,GO:0065007,GO:0051716,GO:0050896	biological_process,cellular process,response to DNA damage stimulus,cellular response to stress,response to stress,regulation of cell cycle,cell cycle,single-organism process,single-organism cellular process,regulation of cellular process,regulation of biological process,biological regulation,cellular response to stimulus,response to stimulus	--	--
LNC_007991	XLOC_232024	-0.104799	0.0415923	co_location	ENSOCUG00000003929	SMAD4	MAD homology, MH1||MAD homology 1, Dwarfin-type||SMAD/FHA domain||SMAD domain, Dwarfin-type	GO:0003148,GO:0006796,GO:0006793,GO:0016310,GO:0060411,GO:0008152,GO:0003151,GO:0010941,GO:0003190,GO:0003220,GO:0003251,GO:0030616,GO:0033684,GO:0033686,GO:0061040,GO:0072076,GO:0072134,GO:0008134,GO:0043234,GO:0001657,GO:0003249,GO:0003250,GO:2000793,GO:0043199,GO:0003360,GO:0035262,GO:0072131,GO:0072133,GO:0032278,GO:0046881,GO:0060412,GO:0003279,GO:0008584,GO:0003348,GO:0060956,GO:0071141,GO:…	outflow tract septum morphogenesis,phosphate-containing compound metabolic process,phosphorus metabolic process,phosphorylation,cardiac septum morphogenesis,metabolic process,outflow tract morphogenesis,regulation of cell death,atrioventricular valve formation,left ventricular cardiac muscle tissue morphogenesis,positive regulation of cell proliferation involved in heart valve morphogenesis,trans…	mmu04550,mmu04390,mmu04110,mmu04068,mmu04310,mmu05210,mmu05212,mmu05200,mmu05220,mmu04520,mmu04350,mmu05166,mmu05161	Signaling pathways regulating pluripotency of stem cells,Hippo signaling pathway,Cell cycle,FoxO signaling pathway,Wnt signaling pathway,Colorectal cancer,Pancreatic cancer,Pathways in cancer,Chronic myeloid leukemia,Adherens junction,TGF-beta signaling pathway,HTLV-I infection,Hepatitis B
LNC_002259	XLOC_068204	-0.124097	0.0439527	co_location	ENSOCUG00000009332	MCOLN3	Polycystin cation channel, PKD1/PKD2	GO:0060429,GO:0030182,GO:0048839,GO:0016021,GO:0031224,GO:0043583,GO:0030855,GO:0048699,GO:0008544,GO:0005737,GO:0042491,GO:0030154,GO:0022008,GO:0044425,GO:0035315,GO:0016020,GO:0043588,GO:0044708,GO:0048869,GO:0007423,GO:0007626,GO:0060113,GO:0042490,GO:0005575,GO:0007399,GO:0009888,GO:0008150,GO:0044424,GO:0007610,GO:0005622,GO:0009913,GO:0009987,GO:0032502,GO:0050896,GO:0005623,GO:0048731,GO:…	epithelium development,neuron differentiation,inner ear development,integral to membrane,intrinsic to membrane,ear development,epithelial cell differentiation,generation of neurons,epidermis development,cytoplasm,auditory receptor cell differentiation,cell differentiation,neurogenesis,membrane part,hair cell differentiation,membrane,skin development,single-organism behavior,cellular developmental…	--	--
LNC_002259	XLOC_068204	-0.124097	0.0439527	co_expression	ENSOCUG00000014265	IL10	Interleukin-10/19/20/24/26 family||Four-helical cytokine-like, core||Interleukin-10	GO:0048545,GO:0033993,GO:0071396,GO:0032496,GO:0008152,GO:0010941,GO:0002237,GO:0071222,GO:0071219,GO:0002875,GO:0060302,GO:0032800,GO:0032689,GO:0071216,GO:0032680,GO:0032640,GO:0071706,GO:0009617,GO:0030885,GO:0030886,GO:0060300,GO:0042981,GO:0032720,GO:0043067,GO:0032635,GO:0002439,GO:0002874,GO:0008219,GO:0016265,GO:0045787,GO:0009725,GO:0002677,GO:0002904,GO:0014070,GO:0033619,GO:0051045,GO:…	response to steroid hormone stimulus,response to lipid,cellular response to lipid,response to lipopolysaccharide,metabolic process,regulation of cell death,response to molecule of bacterial origin,cellular response to lipopolysaccharide,cellular response to molecule of bacterial origin,negative regulation of chronic inflammatory response to antigenic stimulus,negative regulation of cytokine activ…	mmu05146,mmu05310,mmu05143,mmu04068,mmu04672,mmu05144,mmu04630,mmu05150,mmu05330,mmu05321,mmu05140,mmu05320,mmu05133,mmu05169,mmu05142,mmu04660,mmu05145,mmu04060,mmu05322,mmu05152	Amoebiasis,Asthma,African trypanosomiasis,FoxO signaling pathway,Intestinal immune network for IgA production,Malaria,Jak-STAT signaling pathway,Staphylococcus aureus infection,Allograft rejection,Inflammatory bowel disease (IBD),Leishmaniasis,Autoimmune thyroid disease,Pertussis,Epstein-Barr virus infection,Chagas disease (American trypanosomiasis),T cell receptor signaling pathway,Toxoplasmosis…
LNC_002259	XLOC_068204	-0.124097	0.0439527	co_expression	ENSOCUG00000007757	LHX2	Zinc finger, LIM-type||Homeobox domain||Homeodomain-like	GO:0008152,GO:0065009,GO:0051100,GO:2000677,GO:0060429,GO:0071704,GO:0051101,GO:0044238,GO:0051098,GO:0044237,GO:2000678,GO:0043392,GO:0043170,GO:0002009,GO:0043226,GO:0097159,GO:1901363,GO:0044092,GO:0044260,GO:1901576,GO:0009058,GO:0060562,GO:0009792,GO:0005622,GO:0009888,GO:0043229,GO:0044249,GO:0008150,GO:0035239,GO:0048589,GO:0016331,GO:0005488,GO:0043009,GO:0048729,GO:0048598,GO:0044424,GO:…	metabolic process,regulation of molecular function,negative regulation of binding,regulation of transcription regulatory region DNA binding,epithelium development,organic substance metabolic process,regulation of DNA binding,primary metabolic process,regulation of binding,cellular metabolic process,negative regulation of transcription regulatory region DNA binding,negative regulation of DNA bindi…	--	--
LNC_003114	XLOC_096126	0.347166	0.0485774	co_expression	ENSOCUG00000009880	DUSP14	Dual specificity phosphatase, catalytic domain||Protein-tyrosine phosphatase, receptor/non-receptor type||Dual specificity phosphatase, subgroup, catalytic domain||Atypical dual specificity phosphatase, subfamily B||Protein-tyrosine/Dual specificity phosphatase||Protein-tyrosine phosphatase-like||Atypical dual specificity phosphatase	GO:0003824,GO:0019538,GO:0044267,GO:0008152,GO:0065009,GO:0050790,GO:0071704,GO:0051246,GO:0044238,GO:0051248,GO:0032268,GO:0044237,GO:0043412,GO:0043170,GO:0006464,GO:0036211,GO:0045859,GO:0071900,GO:0097159,GO:1901363,GO:0044092,GO:0016787,GO:0044260,GO:0010605,GO:0051338,GO:0043549,GO:0006468,GO:0032269,GO:0009892,GO:0000188,GO:0043405,GO:0003723,GO:0031399,GO:0008150,GO:0001932,GO:0005488,GO:…	catalytic activity,protein metabolic process,cellular protein metabolic process,metabolic process,regulation of molecular function,regulation of catalytic activity,organic substance metabolic process,regulation of protein metabolic process,primary metabolic process,negative regulation of protein metabolic process,regulation of cellular protein metabolic process,cellular metabolic process,macromol…	--	--
LNC_005640	XLOC_165193	0.31256	0.0148914	co_location	ENSOCUG00000003392	-	Securin sister-chromatid separation inhibitor	GO:0043229,GO:0043226,GO:0044424,GO:0016043,GO:0071840,GO:0005622,GO:0006996,GO:0043227,GO:0005634,GO:0005575,GO:0044464,GO:0005737,GO:0005623,GO:0043231,GO:0044763,GO:0051276,GO:0044699,GO:0009987,GO:0008150	intracellular organelle,organelle,intracellular part,cellular component organization,cellular component organization or biogenesis,intracellular,organelle organization,membrane-bounded organelle,nucleus,cellular_component,cell part,cytoplasm,cell,intracellular membrane-bounded organelle,single-organism cellular process,chromosome organization,single-organism process,cellular process,biological_pr…	mmu04114,mmu04110,mmu05166	Oocyte meiosis,Cell cycle,HTLV-I infection
LNC_002370	XLOC_071544	-0.350767	0.022243	co_expression	ENSOCUG00000004150	FGFR1	Immunoglobulin||Immunoglobulin I-set||Protein kinase-like domain||Immunoglobulin-like domain||Immunoglobulin subtype 2||Fibroblast growth factor receptor family||Serine-threonine/tyrosine-protein kinase catalytic domain||Serine/threonine/dual specificity protein kinase, catalytic domain||Protein kinase domain||Immunoglobulin subtype||Tyrosine-protein kinase, catalytic domain	GO:0043085,GO:0050790,GO:0045860,GO:0044093,GO:0033674,GO:0065009,GO:0051347,GO:0045859,GO:0051345,GO:0043549,GO:0044424,GO:0031399,GO:0001932,GO:0006817,GO:0051336,GO:0043408,GO:0051338,GO:0019220,GO:0005622,GO:0051174,GO:0044267,GO:0043406,GO:0042325,GO:0043410,GO:0000165,GO:0010518,GO:0001934,GO:0007037,GO:0021769,GO:0035607,GO:2000828,GO:2000830,GO:0042327,GO:0044238,GO:0010517,GO:0060193,GO:…	positive regulation of catalytic activity,regulation of catalytic activity,positive regulation of protein kinase activity,positive regulation of molecular function,positive regulation of kinase activity,regulation of molecular function,positive regulation of transferase activity,regulation of protein kinase activity,positive regulation of hydrolase activity,regulation of kinase activity,intracell…	mmu05218,mmu04014,mmu05215,mmu05205,mmu04810,mmu04550,mmu04151,mmu04010,mmu04520,mmu04015,mmu05200	Melanoma,Ras signaling pathway,Prostate cancer,Proteoglycans in cancer,Regulation of actin cytoskeleton,Signaling pathways regulating pluripotency of stem cells,PI3K-Akt signaling pathway,MAPK signaling pathway,Adherens junction,Rap1 signaling pathway,Pathways in cancer
LNC_004603	XLOC_132268	0.28362	0.0265719	co_location	ENSOCUG00000029569	KRT17	Keratin, type I||Intermediate filament protein||Prefoldin	GO:0043227,GO:0070062,GO:0043230,GO:0065010,GO:0044421,GO:0043589,GO:0031982,GO:0005576,GO:0031988,GO:0043226,GO:0044238,GO:0071704,GO:0008152,GO:0044422,GO:0044446,GO:0032268,GO:0051246,GO:0032395,GO:0005737,GO:0044237,GO:0006417,GO:0060429,GO:0010608,GO:0044424,GO:0003674,GO:0005515,GO:0044267,GO:0005622,GO:0043229,GO:0019538,GO:0044767,GO:0043588,GO:0010467,GO:0032991,GO:0005488,GO:0071840,GO:…	membrane-bounded organelle,extracellular vesicular exosome,extracellular organelle,extracellular membrane-bounded organelle,extracellular region part,skin morphogenesis,vesicle,extracellular region,membrane-bounded vesicle,organelle,primary metabolic process,organic substance metabolic process,metabolic process,organelle part,intracellular organelle part,regulation of cellular protein metabolic p…	--	--
LNC_004603	XLOC_132268	0.28362	0.0265719	co_location	ENSOCUG00000029244	KRT14	Intermediate filament protein||Keratin, type I||Prefoldin	GO:0005882,GO:0045111,GO:0005198,GO:0044430,GO:0005856,GO:0045104,GO:0045103,GO:0007568,GO:0045109,GO:0043228,GO:0043232,GO:0042303,GO:0042633,GO:0043229,GO:0032991,GO:0043226,GO:0045095,GO:0044446,GO:0045110,GO:0031988,GO:0044422,GO:0043234,GO:0031982,GO:0044424,GO:0005576,GO:0070062,GO:0043230,GO:0065010,GO:0044421,GO:0016043,GO:0071840,GO:0005622,GO:0007010,GO:0030154,GO:0003674,GO:0045178,GO:…	intermediate filament,intermediate filament cytoskeleton,structural molecule activity,cytoskeletal part,cytoskeleton,intermediate filament cytoskeleton organization,intermediate filament-based process,aging,intermediate filament organization,non-membrane-bounded organelle,intracellular non-membrane-bounded organelle,molting cycle,hair cycle,intracellular organelle,macromolecular complex,organelle…	--	--
LNC_002694	XLOC_082262	-0.421995	0.0300376	co_location	ENSOCUG00000001473	S100B	EF-hand domain||S100/CaBP-9k-type, calcium binding, subdomain	GO:0048306,GO:0043229,GO:0043226,GO:0050786,GO:0044424,GO:0044548,GO:0005509,GO:0005622,GO:0050804,GO:0051969,GO:0048168,GO:0003674,GO:0005102,GO:0031644,GO:0051239,GO:0007613,GO:0005515,GO:0043227,GO:0048167,GO:0001726,GO:0048583,GO:0044708,GO:0023056,GO:0010647,GO:0023051,GO:0010646,GO:0044057,GO:0007268,GO:0043123,GO:0044707,GO:0043167,GO:0007611,GO:0009966,GO:0005634,GO:0043025,GO:0032501,GO:…	calcium-dependent protein binding,intracellular organelle,organelle,RAGE receptor binding,intracellular part,S100 protein binding,calcium ion binding,intracellular,regulation of synaptic transmission,regulation of transmission of nerve impulse,regulation of neuronal synaptic plasticity,molecular_function,receptor binding,regulation of neurological system process,regulation of multicellular organi…	--	--
LNC_002694	XLOC_082262	-0.421995	0.0300376	co_expression	ENSOCUG00000002450	GRM4	Extracellular ligand-binding receptor||GPCR, family 3, C-terminal||GPCR, family 3, metabotropic glutamate receptor 4||Major facilitator superfamily domain||GPCR, family 3||GPCR, family 3, metabotropic glutamate receptor||GPCR, family 3, nine cysteines domain||Periplasmic binding protein-like I	GO:0043085,GO:0050790,GO:0045860,GO:0044093,GO:0032147,GO:0033674,GO:0065009,GO:0051347,GO:0045859,GO:0043549,GO:0044424,GO:0031399,GO:0001932,GO:0043408,GO:0051338,GO:0044444,GO:0019220,GO:0005622,GO:0051174,GO:0044267,GO:0043406,GO:0042325,GO:0043410,GO:0000165,GO:0001934,GO:0005737,GO:0042327,GO:0044238,GO:0009967,GO:0035556,GO:0010562,GO:0045937,GO:0043405,GO:0032268,GO:0044260,GO:0019538,GO:…	positive regulation of catalytic activity,regulation of catalytic activity,positive regulation of protein kinase activity,positive regulation of molecular function,activation of protein kinase activity,positive regulation of kinase activity,regulation of molecular function,positive regulation of transferase activity,regulation of protein kinase activity,regulation of kinase activity,intracellular…	mmu04724,mmu04742,mmu04080	Glutamatergic synapse,Taste transduction,Neuroactive ligand-receptor interaction
LNC_002694	XLOC_082262	-0.421995	0.0300376	co_expression	ENSOCUG00000010296	-	Epidermal growth factor-like domain||Cadherin-like||EGF-like domain, extracellular	--	--	--	--
LNC_006488	XLOC_186987	0.115849	0.0304555	co_expression	ENSOCUG00000010631	PIK3CA	C2 domain||Phosphatidylinositol 3-kinase Ras-binding (PI3K RBD) domain||Phosphatidylinositol 3-/4-kinase, catalytic domain||Protein kinase-like domain||Phosphatidylinositol 3-kinase, C2 domain||Armadillo-type fold||Phosphatidylinositol 3-kinase adaptor-binding (PI3K ABD) domain||Phosphoinositide 3-kinase, accessory (PIK) domain||Ubiquitin-related domain	GO:0044424,GO:0005622,GO:0044444,GO:0005737,GO:0005829,GO:0044237,GO:0044238,GO:0044260,GO:0009987,GO:0071704,GO:0043170,GO:0032991,GO:0010467,GO:0008152,GO:0044267,GO:0005488,GO:0005623,GO:0044464,GO:0043412,GO:0019538,GO:0090304,GO:0006464,GO:0036211,GO:0006139,GO:0043234,GO:0043457,GO:0046483,GO:0032147,GO:0006091,GO:0006725,GO:0065009,GO:1901360,GO:0007243,GO:0034641,GO:0019318,GO:0019209,GO:…	intracellular part,intracellular,cytoplasmic part,cytoplasm,cytosol,cellular metabolic process,primary metabolic process,cellular macromolecule metabolic process,cellular process,organic substance metabolic process,macromolecule metabolic process,macromolecular complex,gene expression,metabolic process,cellular protein metabolic process,binding,cell,cell part,macromolecule modification,protein me…	mmu05161,mmu04152,mmu05222,mmu05215,mmu05145,mmu05220,mmu05169,mmu05221,mmu04068,mmu05160,mmu05162,mmu04066,mmu05203,mmu05200,mmu05211,mmu04662,mmu05142,mmu04930,mmu05164,mmu04550,mmu04210,mmu04910,mmu04012,mmu04666,mmu04919,mmu04370,mmu00562,mmu05210,mmu05212,mmu04620,mmu04960,mmu04917,mmu04668,mmu04973,mmu05100,mmu04070,mmu04261,mmu05213,mmu04914,mmu04722,mmu04380,mmu05223,mmu04150,mmu04915,mmu…	Hepatitis B,AMPK signaling pathway,Small cell lung cancer,Prostate cancer,Toxoplasmosis,Chronic myeloid leukemia,Epstein-Barr virus infection,Acute myeloid leukemia,FoxO signaling pathway,Hepatitis C,Measles,HIF-1 signaling pathway,Viral carcinogenesis,Pathways in cancer,Renal cell carcinoma,B cell receptor signaling pathway,Chagas disease (American trypanosomiasis),Type II diabetes mellitus,Infl…
LNC_006488	XLOC_186987	0.115849	0.0304555	co_expression	ENSOCUG00000001152	LAMTOR3	Ragulator complex protein LAMTOR3	GO:0044424,GO:0043226,GO:0043229,GO:0043227,GO:0043231,GO:0005622,GO:0044444,GO:0005737,GO:0051641,GO:0044446,GO:0044422,GO:0044237,GO:0044238,GO:0044260,GO:0009987,GO:0071704,GO:0043170,GO:0032991,GO:0008152,GO:0044267,GO:0005768,GO:0005488,GO:0005623,GO:0044464,GO:0043412,GO:0019538,GO:0034613,GO:0070727,GO:0006464,GO:0036211,GO:0010008,GO:0006139,GO:0005912,GO:0043234,GO:0044440,GO:0051179,GO:…	intracellular part,organelle,intracellular organelle,membrane-bounded organelle,intracellular membrane-bounded organelle,intracellular,cytoplasmic part,cytoplasm,cellular localization,intracellular organelle part,organelle part,cellular metabolic process,primary metabolic process,cellular macromolecule metabolic process,cellular process,organic substance metabolic process,macromolecule metabolic …	mmu04010	MAPK signaling pathway
LNC_005079	XLOC_146757	-0.146012	0.0316092	co_expression	ENSOCUG00000012934	GNB3	G-protein beta WD-40 repeat||WD40 repeat||WD40-repeat-containing domain||G-protein, beta subunit	GO:0044464,GO:0005623,GO:0005575,GO:0031982,GO:0043226,GO:0031988,GO:0030425,GO:0042995,GO:0070062,GO:0043230,GO:0065010,GO:0051716,GO:0043005,GO:0005515,GO:0044421,GO:0007165,GO:0044700,GO:0005488,GO:0023052,GO:0043227,GO:0065007,GO:0050794,GO:0007154,GO:0050896,GO:0097458,GO:0050789,GO:0005576,GO:0003674,GO:0009987,GO:0051020,GO:0008150,GO:0044763,GO:0044699,GO:0019899	cell part,cell,cellular_component,vesicle,organelle,membrane-bounded vesicle,dendrite,cell projection,extracellular vesicular exosome,extracellular organelle,extracellular membrane-bounded organelle,cellular response to stimulus,neuron projection,protein binding,extracellular region part,signal transduction,single organism signaling,binding,signaling,membrane-bounded organelle,biological regulati…	mmu04724,mmu04742,mmu04014,mmu04723,mmu04062,mmu04725,mmu04728,mmu04151,mmu05034,mmu04727,mmu05032,mmu04713,mmu04726	Glutamatergic synapse,Taste transduction,Ras signaling pathway,Retrograde endocannabinoid signaling,Chemokine signaling pathway,Cholinergic synapse,Dopaminergic synapse,PI3K-Akt signaling pathway,Alcoholism,GABAergic synapse,Morphine addiction,Circadian entrainment,Serotonergic synapse
LNC_001248	XLOC_042457	0.0430784	0.035332	co_location	ENSOCUG00000010814	ME1	Malic enzyme, N-terminal domain||Malic enzyme, NAD-binding||Malic oxidoreductase	GO:0044424,GO:0043226,GO:0043229,GO:0043227,GO:0043231,GO:0005622,GO:0044444,GO:0005737,GO:0044237,GO:0044238,GO:0009987,GO:0071704,GO:0008152,GO:0005488,GO:0005623,GO:0044464,GO:1901363,GO:0097159,GO:0006139,GO:0071840,GO:0046483,GO:0006725,GO:1901360,GO:0044085,GO:0034641,GO:0006807,GO:0016043,GO:0008150,GO:0050662,GO:0048037,GO:0004473,GO:0003824,GO:0043933,GO:0051287,GO:1902031,GO:0004470,GO:…	intracellular part,organelle,intracellular organelle,membrane-bounded organelle,intracellular membrane-bounded organelle,intracellular,cytoplasmic part,cytoplasm,cellular metabolic process,primary metabolic process,cellular process,organic substance metabolic process,metabolic process,binding,cell,cell part,heterocyclic compound binding,organic cyclic compound binding,nucleobase-containing compou…	mmu01200,mmu00620,mmu01100,mmu03320	Carbon metabolism,Pyruvate metabolism,Metabolic pathways,PPAR signaling pathway
LNC_005484	XLOC_158348	-0.588216	0.0362752	co_expression	ENSOCUG00000015109	-	Acyltransferase ChoActase/COT/CPT	GO:0003824,GO:0005575,GO:0003674,GO:0016746,GO:0016740,GO:0044425,GO:0016020,GO:0016021,GO:0031224	catalytic activity,cellular_component,molecular_function,transferase activity, transferring acyl groups,transferase activity,membrane part,membrane,integral to membrane,intrinsic to membrane	mmu04152,mmu04920,mmu03320,mmu00071,mmu01212	AMPK signaling pathway,Adipocytokine signaling pathway,PPAR signaling pathway,Fatty acid degradation,Fatty acid metabolism
LNC_005484	XLOC_158348	-0.588216	0.0362752	co_expression	ENSOCUG00000017090	PPP2R1A	HEAT||Armadillo-type fold||HEAT, type 2	GO:0050790,GO:0065009,GO:0030234,GO:0044424,GO:0044444,GO:0005622,GO:0044267,GO:0051231,GO:0051232,GO:0005737,GO:0044238,GO:0009967,GO:2001239,GO:0044260,GO:0019538,GO:0023056,GO:0071704,GO:0010647,GO:0044237,GO:0051754,GO:0051306,GO:0019888,GO:0007062,GO:0019208,GO:0043170,GO:0044464,GO:0051177,GO:0038034,GO:0097192,GO:0070601,GO:0005623,GO:0070262,GO:0009966,GO:0006796,GO:0019222,GO:0043412,GO:…	regulation of catalytic activity,regulation of molecular function,enzyme regulator activity,intracellular part,cytoplasmic part,intracellular,cellular protein metabolic process,spindle elongation,meiotic spindle elongation,cytoplasm,primary metabolic process,positive regulation of signal transduction,regulation of extrinsic apoptotic signaling pathway in absence of ligand,cellular macromolecule m…	mmu04152,mmu05142,mmu04728,mmu05160,mmu04151,mmu04261,mmu04390,mmu04730,mmu04350,mmu03015,mmu04114,mmu04530	AMPK signaling pathway,Chagas disease (American trypanosomiasis),Dopaminergic synapse,Hepatitis C,PI3K-Akt signaling pathway,Adrenergic signaling in cardiomyocytes,Hippo signaling pathway,Long-term depression,TGF-beta signaling pathway,mRNA surveillance pathway,Oocyte meiosis,Tight junction
LNC_005484	XLOC_158348	-0.588216	0.0362752	co_expression	ENSOCUG00000011275	PFDN5	Prefoldin||Prefoldin alpha subunit, archaea-type||Prefoldin alpha-like	GO:0044424,GO:0005622,GO:0044444,GO:0005737,GO:0005829,GO:0044237,GO:0044238,GO:0044260,GO:0009987,GO:0071704,GO:0043170,GO:0032991,GO:0010467,GO:0008152,GO:0044267,GO:0005488,GO:0005623,GO:0044464,GO:0019538,GO:0090304,GO:0006139,GO:0043234,GO:0046483,GO:0006725,GO:0016070,GO:1901360,GO:0034641,GO:1901576,GO:0044249,GO:0006807,GO:0009058,GO:0008150,GO:0010629,GO:0045892,GO:0034645,GO:0009059,GO:…	intracellular part,intracellular,cytoplasmic part,cytoplasm,cytosol,cellular metabolic process,primary metabolic process,cellular macromolecule metabolic process,cellular process,organic substance metabolic process,macromolecule metabolic process,macromolecular complex,gene expression,metabolic process,cellular protein metabolic process,binding,cell,cell part,protein metabolic process,nucleic aci…	--	--
LNC_008458	XLOC_243185	0.0116765	0.0370945	co_expression	ENSOCUG00000010163	ACSBG2	AMP-dependent synthetase/ligase	GO:0044424,GO:0044444,GO:0005622,GO:0005737,GO:0044238,GO:0071704,GO:0044237,GO:0044464,GO:0005623,GO:0006629,GO:0044255,GO:0047617,GO:0005829,GO:0004467,GO:0005575,GO:0016289,GO:0008152,GO:0044281,GO:0015645,GO:0044710,GO:0043229,GO:0016877,GO:0016790,GO:0016874,GO:0001676,GO:0043226,GO:0006631,GO:0016788,GO:0003824,GO:0032787,GO:0043227,GO:0043231,GO:0003674,GO:0043436,GO:0009987,GO:0006082,GO:…	intracellular part,cytoplasmic part,intracellular,cytoplasm,primary metabolic process,organic substance metabolic process,cellular metabolic process,cell part,cell,lipid metabolic process,cellular lipid metabolic process,acyl-CoA hydrolase activity,cytosol,long-chain fatty acid-CoA ligase activity,cellular_component,CoA hydrolase activity,metabolic process,small molecule metabolic process,fatty a…	mmu00071,mmu01212,mmu00061,mmu04920,mmu03320,mmu01100	Fatty acid degradation,Fatty acid metabolism,Fatty acid biosynthesis,Adipocytokine signaling pathway,PPAR signaling pathway,Metabolic pathways
LNC_008458	XLOC_243185	0.0116765	0.0370945	co_expression	ENSOCUG00000011275	PFDN5	Prefoldin||Prefoldin alpha subunit, archaea-type||Prefoldin alpha-like	GO:0044424,GO:0005622,GO:0044444,GO:0005737,GO:0005829,GO:0044237,GO:0044238,GO:0044260,GO:0009987,GO:0071704,GO:0043170,GO:0032991,GO:0010467,GO:0008152,GO:0044267,GO:0005488,GO:0005623,GO:0044464,GO:0019538,GO:0090304,GO:0006139,GO:0043234,GO:0046483,GO:0006725,GO:0016070,GO:1901360,GO:0034641,GO:1901576,GO:0044249,GO:0006807,GO:0009058,GO:0008150,GO:0010629,GO:0045892,GO:0034645,GO:0009059,GO:…	intracellular part,intracellular,cytoplasmic part,cytoplasm,cytosol,cellular metabolic process,primary metabolic process,cellular macromolecule metabolic process,cellular process,organic substance metabolic process,macromolecule metabolic process,macromolecular complex,gene expression,metabolic process,cellular protein metabolic process,binding,cell,cell part,protein metabolic process,nucleic aci…	--	--
LNC_003115	XLOC_096146	0.113028	0.0414982	co_expression	ENSOCUG00000004072	TEAD3	TEA/ATTS||Transcriptional enhancer factor, metazoa	GO:0044424,GO:0005622,GO:0044238,GO:0035556,GO:0044260,GO:0071704,GO:0044237,GO:0043170,GO:0044464,GO:0005623,GO:0080090,GO:0019222,GO:0005575,GO:0008152,GO:0031323,GO:0043229,GO:0060255,GO:0019219,GO:0031325,GO:0035329,GO:0051171,GO:0009893,GO:0010604,GO:0006807,GO:0006139,GO:0034641,GO:1901360,GO:0043226,GO:0010467,GO:0046483,GO:0006725,GO:0048522,GO:0048518,GO:0051716,GO:0006357,GO:0007165,GO:…	intracellular part,intracellular,primary metabolic process,intracellular signal transduction,cellular macromolecule metabolic process,organic substance metabolic process,cellular metabolic process,macromolecule metabolic process,cell part,cell,regulation of primary metabolic process,regulation of metabolic process,cellular_component,metabolic process,regulation of cellular metabolic process,intra…	mmu04390	Hippo signaling pathway
LNC_003115	XLOC_096146	0.113028	0.0414982	co_expression	ENSOCUG00000014107	AREL1	Filamin/ABP280 repeat-like||HECT||Immunoglobulin E-set	GO:0044424,GO:0044444,GO:0005622,GO:0044267,GO:0005737,GO:0044238,GO:0044260,GO:0019538,GO:0071704,GO:0044237,GO:0043170,GO:0044464,GO:0005623,GO:0043412,GO:0005829,GO:0006464,GO:0036211,GO:0005575,GO:0008152,GO:0044248,GO:1901575,GO:0004842,GO:0019787,GO:0042981,GO:0043067,GO:0016874,GO:0016881,GO:0009056,GO:0010941,GO:0016879,GO:0016740,GO:0043066,GO:0006915,GO:0043069,GO:0012501,GO:0060548,GO:…	intracellular part,cytoplasmic part,intracellular,cellular protein metabolic process,cytoplasm,primary metabolic process,cellular macromolecule metabolic process,protein metabolic process,organic substance metabolic process,cellular metabolic process,macromolecule metabolic process,cell part,cell,macromolecule modification,cytosol,cellular protein modification process,protein modification process…	--	--
LNC_002547	XLOC_077176	0.204646	0.0485269	co_expression	ENSOCUG00000024047	ERCC1	Helix-hairpin-helix motif||DNA repair protein rad10||RuvA domain 2-like||Restriction endonuclease type II-like	GO:0044424,GO:0043226,GO:0043229,GO:0043227,GO:0043231,GO:0005622,GO:0044444,GO:0005737,GO:0044446,GO:0044428,GO:0044422,GO:0005634,GO:0005829,GO:0044237,GO:0044238,GO:0044260,GO:0009987,GO:0071704,GO:0070013,GO:0043233,GO:0043170,GO:0031974,GO:0031981,GO:0032991,GO:0008152,GO:0005488,GO:0043228,GO:0043232,GO:0005623,GO:0044464,GO:1901363,GO:0022412,GO:0009411,GO:0005667,GO:0033554,GO:0001302,GO:…	intracellular part,organelle,intracellular organelle,membrane-bounded organelle,intracellular membrane-bounded organelle,intracellular,cytoplasmic part,cytoplasm,intracellular organelle part,nuclear part,organelle part,nucleus,cytosol,cellular metabolic process,primary metabolic process,cellular macromolecule metabolic process,cellular process,organic substance metabolic process,intracellular org…	mmu03420,mmu03460	Nucleotide excision repair,Fanconi anemia pathway
LNC_007915	XLOC_230016	-0.365136	0.0498822	co_expression	ENSOCUG00000010538	PAK1	Tyrosine-protein kinase, catalytic domain||CRIB domain||Wiscott-Aldrich syndrome protein, C-terminal||Serine-threonine/tyrosine-protein kinase catalytic domain||Protein kinase-like domain||Serine/threonine/dual specificity protein kinase, catalytic domain||Protein kinase domain	GO:0043085,GO:0050790,GO:0045860,GO:0044093,GO:0033674,GO:0065009,GO:0051347,GO:0045859,GO:0043549,GO:0044424,GO:0031399,GO:0001932,GO:0043408,GO:0051338,GO:0044444,GO:0019220,GO:0005622,GO:0051174,GO:0044267,GO:0043406,GO:0042325,GO:0043410,GO:0000165,GO:0001934,GO:0005737,GO:0042327,GO:0044238,GO:0031252,GO:0009967,GO:0035556,GO:0010562,GO:0045937,GO:0043405,GO:0032268,GO:0044260,GO:0019538,GO:…	positive regulation of catalytic activity,regulation of catalytic activity,positive regulation of protein kinase activity,positive regulation of molecular function,positive regulation of kinase activity,regulation of molecular function,positive regulation of transferase activity,regulation of protein kinase activity,regulation of kinase activity,intracellular part,regulation of protein modificati…	mmu04666,mmu05211,mmu04014,mmu04012,mmu04660,mmu04062,mmu04024,mmu05205,mmu04650,mmu04810,mmu04010,mmu04510,mmu04360	Fc gamma R-mediated phagocytosis,Renal cell carcinoma,Ras signaling pathway,ErbB signaling pathway,T cell receptor signaling pathway,Chemokine signaling pathway,cAMP signaling pathway,Proteoglycans in cancer,Natural killer cell mediated cytotoxicity,Regulation of actin cytoskeleton,MAPK signaling pathway,Focal adhesion,Axon guidance
LNC_002919	XLOC_090256	0.529961	0.0347196	co_expression	ENSOCUG00000012040	KRTAP11-1	Keratin-associated protein, PMG type	--	--	--	--
