# Supplementary material for: Systematic Analysis of Non-coding RNAs Involved in the Angora Rabbit (Oryctolagus cuniculus) Hair Follicle Cycle by RNA Sequencing
Source: Front Genet. 2019 May 3;10:407. doi: 10.3389/fgene.2019.00407 (PMC6509560; doi:10.3389/fgene.2019.00407)
Supplement: TABLE S9 — Gene ontology classification of differentially expressed lncRNAs between 90, 130, and 150 days. [file Table_9.XLSX]

## Sheet: Sheet1
Table S9. GO classification of differentially expressed lncRNAs between 90, 130, and 150 days
GO classification of differentially expressed lncRNAs between 130 days and 90 days
GO_accession	Description	Term_type	Over_represented_pValue	Corrected_pValue	CAD_item	CAD_list	Bg_item	Bg_list	Gene_names	Gene_description
GO:0004197	cysteine-type endopeptidase activity	molecular_function	5.6407e-05	0.568	4	61	51	16703	ENSOCUG00000029247,ENSOCUG00000001103,ENSOCUG00000007503,ENSOCUG00000007695	-|CASP1|CASP4|ATG4C|
GO:0070269	pyroptosis	biological_process	6.8007e-05	0.568	2	61	4	16703	ENSOCUG00000001103,ENSOCUG00000007503	CASP1|CASP4|
GO:0050700	CARD domain binding	molecular_function	0.00031493	1	2	61	7	16703	ENSOCUG00000007503,ENSOCUG00000001103	CASP4|CASP1|
GO:0050716	positive regulation of interleukin-1 secretion	biological_process	0.0012093	1	2	61	15	16703	ENSOCUG00000001103,ENSOCUG00000007503	CASP1|CASP4|
GO:0050718	positive regulation of interleukin-1 beta secretion	biological_process	0.0012093	1	2	61	15	16703	ENSOCUG00000007503,ENSOCUG00000001103	CASP4|CASP1|
GO:0008234	cysteine-type peptidase activity	molecular_function	0.0015402	1	4	61	126	16703	ENSOCUG00000007695,ENSOCUG00000029247,ENSOCUG00000001103,ENSOCUG00000007503	ATG4C|-|CASP1|CASP4|
GO:0032731	positive regulation of interleukin-1 beta production	biological_process	0.0015678	1	2	61	17	16703	ENSOCUG00000007503,ENSOCUG00000001103	CASP4|CASP1|
GO:0050706	regulation of interleukin-1 beta secretion	biological_process	0.0016967	1	2	61	18	16703	ENSOCUG00000001103,ENSOCUG00000007503	CASP1|CASP4|
GO:0032732	positive regulation of interleukin-1 production	biological_process	0.0018086	1	2	61	18	16703	ENSOCUG00000007503,ENSOCUG00000001103	CASP4|CASP1|
GO:0050704	regulation of interleukin-1 secretion	biological_process	0.0022167	1	2	61	20	16703	ENSOCUG00000001103,ENSOCUG00000007503	CASP1|CASP4|
GO:0050702	interleukin-1 beta secretion	biological_process	0.0024665	1	2	61	21	16703	ENSOCUG00000001103,ENSOCUG00000007503	CASP1|CASP4|
GO:0072557	IPAF inflammasome complex	cellular_component	0.0033004	1	1	61	1	16703	ENSOCUG00000001103	CASP1|
GO:0072558	NLRP1 inflammasome complex	cellular_component	0.0033004	1	1	61	1	16703	ENSOCUG00000001103	CASP1|
GO:0097169	AIM2 inflammasome complex	cellular_component	0.0033004	1	1	61	1	16703	ENSOCUG00000001103	CASP1|
GO:0050701	interleukin-1 secretion	biological_process	0.003335	1	2	61	24	16703	ENSOCUG00000001103,ENSOCUG00000007503	CASP1|CASP4|
GO:2000266	regulation of blood coagulation, intrinsic pathway	biological_process	0.0038886	1	1	61	1	16703	ENSOCUG00000002891	SERPINC1|
GO:0004966	galanin receptor activity	molecular_function	0.003961	1	1	61	2	16703	ENSOCUG00000000421	-|
GO:0032651	regulation of interleukin-1 beta production	biological_process	0.0042869	1	2	61	31	16703	ENSOCUG00000007503,ENSOCUG00000001103	CASP4|CASP1|
GO:0050560	aspartate-tRNA(Asn) ligase activity	molecular_function	0.0045164	1	1	61	1	16703	ENSOCUG00000007841	DARS2|
GO:0070145	mitochondrial asparaginyl-tRNA aminoacylation	biological_process	0.0045164	1	1	61	1	16703	ENSOCUG00000007841	DARS2|
GO:0070060	'de novo' actin filament nucleation	biological_process	0.0045198	1	1	61	1	16703	ENSOCUG00000010050	-|
GO:0004034	aldose 1-epimerase activity	molecular_function	0.0045198	1	1	61	1	16703	ENSOCUG00000006325	GALM|
GO:0036019	endolysosome	cellular_component	0.0045198	1	1	61	1	16703	ENSOCUG00000006217	CLEC16A|
GO:0036020	endolysosome membrane	cellular_component	0.0045198	1	1	61	1	16703	ENSOCUG00000006217	CLEC16A|
GO:0042713	sperm ejaculation	biological_process	0.0045198	1	1	61	1	16703	ENSOCUG00000016398	ACVR2A|
GO:0045196	establishment or maintenance of neuroblast polarity	biological_process	0.0045198	1	1	61	1	16703	ENSOCUG00000012948	DOCK7|
GO:0045200	establishment of neuroblast polarity	biological_process	0.0045198	1	1	61	1	16703	ENSOCUG00000012948	DOCK7|
GO:0032611	interleukin-1 beta production	biological_process	0.0056528	1	2	61	35	16703	ENSOCUG00000007503,ENSOCUG00000001103	CASP4|CASP1|
GO:0097179	protease inhibitor complex	cellular_component	0.0057265	1	1	61	2	16703	ENSOCUG00000001103	CASP1|
GO:0051341	regulation of oxidoreductase activity	biological_process	0.0063024	1	2	61	36	16703	ENSOCUG00000008738,ENSOCUG00000016398	ABL2|ACVR2A|
GO:0032652	regulation of interleukin-1 production	biological_process	0.0063617	1	2	61	36	16703	ENSOCUG00000007503,ENSOCUG00000001103	CASP4|CASP1|
GO:0002635	negative regulation of germinal center formation	biological_process	0.0065807	1	1	61	2	16703	ENSOCUG00000004930	RC3H1|
GO:0005047	signal recognition particle binding	molecular_function	0.0067132	1	1	61	2	16703	ENSOCUG00000011011	SRP68|
GO:0004772	sterol O-acyltransferase activity	molecular_function	0.0075617	1	1	61	2	16703	ENSOCUG00000008204	SOAT1|
GO:0034736	cholesterol O-acyltransferase activity	molecular_function	0.0075617	1	1	61	2	16703	ENSOCUG00000008204	SOAT1|
GO:0032612	interleukin-1 production	biological_process	0.0083722	1	2	61	41	16703	ENSOCUG00000007503,ENSOCUG00000001103	CASP4|CASP1|
GO:0033540	fatty acid beta-oxidation using acyl-CoA oxidase	biological_process	0.0087441	1	1	61	2	16703	ENSOCUG00000012924	ACOX1|
GO:0043084	penile erection	biological_process	0.0088817	1	1	61	2	16703	ENSOCUG00000016398	ACVR2A|
GO:0004815	aspartate-tRNA ligase activity	molecular_function	0.0090161	1	1	61	2	16703	ENSOCUG00000007841	DARS2|
GO:0042986	positive regulation of amyloid precursor protein biosynthetic process	biological_process	0.0090195	1	1	61	2	16703	ENSOCUG00000008204	SOAT1|
GO:0055059	asymmetric neuroblast division	biological_process	0.0090195	1	1	61	2	16703	ENSOCUG00000012948	DOCK7|
GO:0072559	NLRP3 inflammasome complex	cellular_component	0.010281	1	1	61	3	16703	ENSOCUG00000001103	CASP1|
GO:0030165	PDZ domain binding	molecular_function	0.010349	1	2	61	40	16703	ENSOCUG00000016398,ENSOCUG00000012924	ACVR2A|ACOX1|
GO:0030942	endoplasmic reticulum signal peptide binding	molecular_function	0.011012	1	1	61	3	16703	ENSOCUG00000011011	SRP68|
GO:0034673	inhibin-betaglycan-ActRII complex	cellular_component	0.011058	1	1	61	3	16703	ENSOCUG00000016398	ACVR2A|
GO:0034341	response to interferon-gamma	biological_process	0.011152	1	2	61	46	16703	ENSOCUG00000006208,ENSOCUG00000001103	CIITA|CASP1|
GO:0019904	protein domain specific binding	molecular_function	0.011206	1	5	61	355	16703	ENSOCUG00000016398,ENSOCUG00000007503,ENSOCUG00000001103,ENSOCUG00000011011,ENSOCUG00000012924	ACVR2A|CASP4|CASP1|SRP68|ACOX1|
GO:0034711	inhibin binding	molecular_function	0.011897	1	1	61	3	16703	ENSOCUG00000016398	ACVR2A|
GO:0007194	negative regulation of adenylate cyclase activity	biological_process	0.01225	1	1	61	5	16703	ENSOCUG00000000421	-|
GO:0050717	positive regulation of interleukin-1 alpha secretion	biological_process	0.012291	1	1	61	3	16703	ENSOCUG00000001103	CASP1|
GO:0007597	blood coagulation, intrinsic pathway	biological_process	0.012329	1	1	61	3	16703	ENSOCUG00000002891	SERPINC1|
GO:1901727	positive regulation of histone deacetylase activity	biological_process	0.012407	1	1	61	3	16703	ENSOCUG00000007049	C6orf89|
GO:0006421	asparaginyl-tRNA aminoacylation	biological_process	0.012538	1	1	61	3	16703	ENSOCUG00000007841	DARS2|
GO:1901524	regulation of macromitophagy	biological_process	0.013365	1	1	61	3	16703	ENSOCUG00000006217	CLEC16A|
GO:1901525	negative regulation of macromitophagy	biological_process	0.013365	1	1	61	3	16703	ENSOCUG00000006217	CLEC16A|
GO:0035610	protein side chain deglutamylation	biological_process	0.013499	1	1	61	3	16703	ENSOCUG00000017524	AGBL2|
GO:0004605	phosphatidate cytidylyltransferase activity	molecular_function	0.013499	1	1	61	3	16703	ENSOCUG00000015940	TAMM41|
GO:0034379	very-low-density lipoprotein particle assembly	biological_process	0.014238	1	1	61	4	16703	ENSOCUG00000008204	SOAT1|
GO:0031280	negative regulation of cyclase activity	biological_process	0.014345	1	1	61	6	16703	ENSOCUG00000000421	-|
GO:0051350	negative regulation of lyase activity	biological_process	0.014345	1	1	61	6	16703	ENSOCUG00000000421	-|
GO:1901097	negative regulation of autophagic vacuole maturation	biological_process	0.015211	1	1	61	4	16703	ENSOCUG00000006217	CLEC16A|
GO:0070127	tRNA aminoacylation for mitochondrial protein translation	biological_process	0.015331	1	1	61	4	16703	ENSOCUG00000007841	DARS2|
GO:0032730	positive regulation of interleukin-1 alpha production	biological_process	0.01545	1	1	61	4	16703	ENSOCUG00000001103	CASP1|
GO:0006655	phosphatidylglycerol biosynthetic process	biological_process	0.01601	1	1	61	4	16703	ENSOCUG00000015940	TAMM41|
GO:0032049	cardiolipin biosynthetic process	biological_process	0.01601	1	1	61	4	16703	ENSOCUG00000015940	TAMM41|
GO:0050705	regulation of interleukin-1 alpha secretion	biological_process	0.016756	1	1	61	4	16703	ENSOCUG00000001103	CASP1|
GO:0090045	positive regulation of deacetylase activity	biological_process	0.016872	1	1	61	4	16703	ENSOCUG00000007049	C6orf89|
GO:1901725	regulation of histone deacetylase activity	biological_process	0.016872	1	1	61	4	16703	ENSOCUG00000007049	C6orf89|
GO:0050786	RAGE receptor binding	molecular_function	0.017392	1	1	61	8	16703	ENSOCUG00000001473	S100B|
GO:0016024	CDP-diacylglycerol biosynthetic process	biological_process	0.017952	1	1	61	4	16703	ENSOCUG00000015940	TAMM41|
GO:0046341	CDP-diacylglycerol metabolic process	biological_process	0.017952	1	1	61	4	16703	ENSOCUG00000015940	TAMM41|
GO:0061470	T follicular helper cell differentiation	biological_process	0.017959	1	1	61	4	16703	ENSOCUG00000004930	RC3H1|
GO:0070567	cytidylyltransferase activity	molecular_function	0.017959	1	1	61	4	16703	ENSOCUG00000015940	TAMM41|
GO:0003997	acyl-CoA oxidase activity	molecular_function	0.01838	1	1	61	5	16703	ENSOCUG00000012924	ACOX1|
GO:0005786	signal recognition particle, endoplasmic reticulum targeting	cellular_component	0.019052	1	1	61	5	16703	ENSOCUG00000011011	SRP68|
GO:0043083	synaptic cleft	cellular_component	0.019359	1	1	61	5	16703	ENSOCUG00000013774	CDH8|
GO:0030289	protein phosphatase 4 complex	cellular_component	0.019359	1	1	61	6	16703	ENSOCUG00000006235	PPP4R2|
GO:0007320	insemination	biological_process	0.019521	1	1	61	5	16703	ENSOCUG00000016398	ACVR2A|
GO:0019215	intermediate filament binding	molecular_function	0.019572	1	1	61	5	16703	ENSOCUG00000014548	EVPL|
GO:0061158	3'-UTR-mediated mRNA destabilization	biological_process	0.019638	1	1	61	6	16703	ENSOCUG00000004930	RC3H1|
GO:0043170	macromolecule metabolic process	biological_process	0.019682	1	30	61	6244	16703	ENSOCUG00000016704,ENSOCUG00000007049,ENSOCUG00000007841,ENSOCUG00000010050,ENSOCUG00000009222,ENSOCUG00000007046,ENSOCUG00000006217,ENSOCUG00000001103,ENSOCUG00000001911,ENSOCUG00000016398,ENSOCUG00000016412,ENSOCUG00000008738,ENSOCUG00000026227,ENSOCUG00000002891,ENSOCUG00000029247,ENSOCUG00000006720,ENSOCUG00000006208,ENSOCUG00000008204,ENSOCUG00000007695,ENSOCUG00000006235,ENSOCUG00000007235,…	GXYLT2|C6orf89|DARS2|-|VIM|PPIL1|CLEC16A|CASP1|VGLL4|ACVR2A|ORC4|ABL2|-|SERPINC1|-|FGD2|CIITA|SOAT1|ATG4C|PPP4R2|TRDMT1|CDK3|AGBL2|-|RC3H1|CASP4|DIP2A|DOCK7|HNRNPLL|-|
GO:0060011	Sertoli cell proliferation	biological_process	0.01986	1	1	61	5	16703	ENSOCUG00000016398	ACVR2A|
GO:0032650	regulation of interleukin-1 alpha production	biological_process	0.019901	1	1	61	5	16703	ENSOCUG00000001103	CASP1|
GO:0050703	interleukin-1 alpha secretion	biological_process	0.020053	1	1	61	5	16703	ENSOCUG00000001103	CASP1|
GO:0017002	activin-activated receptor activity	molecular_function	0.020186	1	1	61	5	16703	ENSOCUG00000016398	ACVR2A|
GO:1901098	positive regulation of autophagic vacuole maturation	biological_process	0.020531	1	1	61	5	16703	ENSOCUG00000006217	CLEC16A|
GO:0008312	7S RNA binding	molecular_function	0.021318	1	1	61	6	16703	ENSOCUG00000011011	SRP68|
GO:0042983	amyloid precursor protein biosynthetic process	biological_process	0.021344	1	1	61	5	16703	ENSOCUG00000008204	SOAT1|
GO:0042984	regulation of amyloid precursor protein biosynthetic process	biological_process	0.021344	1	1	61	5	16703	ENSOCUG00000008204	SOAT1|
GO:0035608	protein deglutamylation	biological_process	0.021527	1	1	61	5	16703	ENSOCUG00000017524	AGBL2|
GO:0032927	positive regulation of activin receptor signaling pathway	biological_process	0.021749	1	1	61	6	16703	ENSOCUG00000016398	ACVR2A|
GO:0006012	galactose metabolic process	biological_process	0.02179	1	1	61	7	16703	ENSOCUG00000006325	GALM|
GO:0035613	RNA stem-loop binding	molecular_function	0.022399	1	1	61	5	16703	ENSOCUG00000004930	RC3H1|
GO:0032610	interleukin-1 alpha production	biological_process	0.023188	1	1	61	6	16703	ENSOCUG00000001103	CASP1|
GO:0007620	copulation	biological_process	0.023818	1	1	61	6	16703	ENSOCUG00000016398	ACVR2A|
GO:0048185	activin binding	molecular_function	0.024554	1	1	61	6	16703	ENSOCUG00000016398	ACVR2A|
GO:0032048	cardiolipin metabolic process	biological_process	0.024592	1	1	61	7	16703	ENSOCUG00000015940	TAMM41|
GO:0046471	phosphatidylglycerol metabolic process	biological_process	0.024592	1	1	61	7	16703	ENSOCUG00000015940	TAMM41|
GO:2001256	regulation of store-operated calcium entry	biological_process	0.02483	1	1	61	7	16703	ENSOCUG00000009680	HOMER1|
GO:0043280	positive regulation of cysteine-type endopeptidase activity involved in apoptotic process	biological_process	0.025271	1	2	61	68	16703	ENSOCUG00000020935,ENSOCUG00000001103	MTCH1|CASP1|
GO:0002634	regulation of germinal center formation	biological_process	0.025293	1	1	61	7	16703	ENSOCUG00000004930	RC3H1|
GO:0035252	UDP-xylosyltransferase activity	molecular_function	0.025557	1	1	61	6	16703	ENSOCUG00000016704	GXYLT2|
GO:0016857	racemase and epimerase activity, acting on carbohydrates and derivatives	molecular_function	0.025946	1	1	61	8	16703	ENSOCUG00000006325	GALM|
GO:0046007	negative regulation of activated T cell proliferation	biological_process	0.026806	1	1	61	8	16703	ENSOCUG00000004930	RC3H1|
GO:0016266	O-glycan processing	biological_process	0.026966	1	1	61	7	16703	ENSOCUG00000016704	GXYLT2|
GO:0016634	oxidoreductase activity, acting on the CH-CH group of donors, oxygen as acceptor	molecular_function	0.027104	1	1	61	8	16703	ENSOCUG00000012924	ACOX1|
GO:0006914	autophagy	biological_process	0.027794	1	3	61	173	16703	ENSOCUG00000001103,ENSOCUG00000007695,ENSOCUG00000006217	CASP1|ATG4C|CLEC16A|
GO:0050715	positive regulation of cytokine secretion	biological_process	0.028489	1	2	61	75	16703	ENSOCUG00000001103,ENSOCUG00000007503	CASP1|CASP4|
GO:0048148	behavioral response to cocaine	biological_process	0.029041	1	1	61	8	16703	ENSOCUG00000009680	HOMER1|
GO:0034433	steroid esterification	biological_process	0.029491	1	1	61	10	16703	ENSOCUG00000008204	SOAT1|
GO:0034434	sterol esterification	biological_process	0.029491	1	1	61	10	16703	ENSOCUG00000008204	SOAT1|
GO:0034435	cholesterol esterification	biological_process	0.029491	1	1	61	10	16703	ENSOCUG00000008204	SOAT1|
GO:0005057	receptor signaling protein activity	molecular_function	0.029496	1	2	61	68	16703	ENSOCUG00000016524,ENSOCUG00000016398	TIAM1|ACVR2A|
GO:2001056	positive regulation of cysteine-type endopeptidase activity	biological_process	0.029841	1	2	61	74	16703	ENSOCUG00000020935,ENSOCUG00000001103	MTCH1|CASP1|
GO:0042285	xylosyltransferase activity	molecular_function	0.029964	1	1	61	7	16703	ENSOCUG00000016704	GXYLT2|
GO:0048875	chemical homeostasis within a tissue	biological_process	0.030323	1	1	61	8	16703	ENSOCUG00000009680	HOMER1|
GO:0035234	germ cell programmed cell death	biological_process	0.030389	1	1	61	8	16703	ENSOCUG00000007503	CASP4|
GO:0000808	origin recognition complex	cellular_component	0.031373	1	1	61	8	16703	ENSOCUG00000016412	ORC4|
GO:0005664	nuclear origin of replication recognition complex	cellular_component	0.031373	1	1	61	8	16703	ENSOCUG00000016412	ORC4|
GO:0048500	signal recognition particle	cellular_component	0.031435	1	1	61	9	16703	ENSOCUG00000011011	SRP68|
GO:0034377	plasma lipoprotein particle assembly	biological_process	0.031633	1	1	61	11	16703	ENSOCUG00000008204	SOAT1|
GO:0010950	positive regulation of endopeptidase activity	biological_process	0.032215	1	2	61	78	16703	ENSOCUG00000001103,ENSOCUG00000020935	CASP1|MTCH1|
GO:0019538	protein metabolic process	biological_process	0.032459	1	20	61	3822	16703	ENSOCUG00000008738,ENSOCUG00000026227,ENSOCUG00000001103,ENSOCUG00000016398,ENSOCUG00000006217,ENSOCUG00000007046,ENSOCUG00000016704,ENSOCUG00000007049,ENSOCUG00000007841,ENSOCUG00000016126,ENSOCUG00000007503,ENSOCUG00000012948,ENSOCUG00000021229,ENSOCUG00000014542,ENSOCUG00000017524,ENSOCUG00000002891,ENSOCUG00000006720,ENSOCUG00000029247,ENSOCUG00000008204,ENSOCUG00000007695	ABL2|-|CASP1|ACVR2A|CLEC16A|PPIL1|GXYLT2|C6orf89|DARS2|-|CASP4|DOCK7|-|CDK3|AGBL2|SERPINC1|FGD2|-|SOAT1|ATG4C|
GO:0003688	DNA replication origin binding	molecular_function	0.032467	1	1	61	8	16703	ENSOCUG00000016412	ORC4|
GO:0043034	costamere	cellular_component	0.032842	1	1	61	8	16703	ENSOCUG00000009680	HOMER1|
GO:0060020	Bergmann glial cell differentiation	biological_process	0.032931	1	1	61	9	16703	ENSOCUG00000009222	VIM|
GO:0016540	protein autoprocessing	biological_process	0.033043	1	1	61	9	16703	ENSOCUG00000001103	CASP1|
GO:0000423	macromitophagy	biological_process	0.033251	1	1	61	8	16703	ENSOCUG00000006217	CLEC16A|
GO:0005085	guanyl-nucleotide exchange factor activity	molecular_function	0.033865	1	3	61	179	16703	ENSOCUG00000016524,ENSOCUG00000012948,ENSOCUG00000006720	TIAM1|DOCK7|FGD2|
GO:0030800	negative regulation of cyclic nucleotide metabolic process	biological_process	0.034168	1	1	61	11	16703	ENSOCUG00000000421	-|
GO:0030803	negative regulation of cyclic nucleotide biosynthetic process	biological_process	0.034168	1	1	61	11	16703	ENSOCUG00000000421	-|
GO:0030815	negative regulation of cAMP metabolic process	biological_process	0.034168	1	1	61	11	16703	ENSOCUG00000000421	-|
GO:0030818	negative regulation of cAMP biosynthetic process	biological_process	0.034168	1	1	61	11	16703	ENSOCUG00000000421	-|
GO:0072378	blood coagulation, fibrin clot formation	biological_process	0.034485	1	1	61	9	16703	ENSOCUG00000002891	SERPINC1|
GO:0070307	lens fiber cell development	biological_process	0.035087	1	1	61	10	16703	ENSOCUG00000009222	VIM|
GO:2000257	regulation of protein activation cascade	biological_process	0.035129	1	1	61	9	16703	ENSOCUG00000002891	SERPINC1|
GO:0005089	Rho guanyl-nucleotide exchange factor activity	molecular_function	0.035251	1	2	61	70	16703	ENSOCUG00000006720,ENSOCUG00000016524	FGD2|TIAM1|
GO:0042220	response to cocaine	biological_process	0.035312	1	1	61	10	16703	ENSOCUG00000009680	HOMER1|
GO:1901096	regulation of autophagic vacuole maturation	biological_process	0.035321	1	1	61	9	16703	ENSOCUG00000006217	CLEC16A|
GO:0030676	Rac guanyl-nucleotide exchange factor activity	molecular_function	0.035404	1	1	61	8	16703	ENSOCUG00000016524	TIAM1|
GO:0016854	racemase and epimerase activity	molecular_function	0.035769	1	1	61	11	16703	ENSOCUG00000006325	GALM|
GO:0006614	SRP-dependent cotranslational protein targeting to membrane	biological_process	0.037058	1	1	61	11	16703	ENSOCUG00000011011	SRP68|
GO:0043371	negative regulation of CD4-positive, alpha-beta T cell differentiation	biological_process	0.037108	1	1	61	11	16703	ENSOCUG00000004930	RC3H1|
GO:0045623	negative regulation of T-helper cell differentiation	biological_process	0.037108	1	1	61	11	16703	ENSOCUG00000004930	RC3H1|
GO:0015026	coreceptor activity	molecular_function	0.037728	1	1	61	11	16703	ENSOCUG00000016398	ACVR2A|
GO:0002467	germinal center formation	biological_process	0.038158	1	1	61	11	16703	ENSOCUG00000004930	RC3H1|
GO:0010952	positive regulation of peptidase activity	biological_process	0.038557	1	2	61	85	16703	ENSOCUG00000020935,ENSOCUG00000001103	MTCH1|CASP1|
GO:0016236	macroautophagy	biological_process	0.039018	1	2	61	79	16703	ENSOCUG00000006217,ENSOCUG00000007695	CLEC16A|ATG4C|
GO:0010560	positive regulation of glycoprotein biosynthetic process	biological_process	0.039215	1	1	61	10	16703	ENSOCUG00000008204	SOAT1|
GO:0001533	cornified envelope	cellular_component	0.039357	1	1	61	12	16703	ENSOCUG00000014548	EVPL|
GO:0055057	neuroblast division	biological_process	0.039481	1	1	61	9	16703	ENSOCUG00000012948	DOCK7|
GO:0010043	response to zinc ion	biological_process	0.039625	1	1	61	12	16703	ENSOCUG00000000422	ZACN|
GO:0006613	cotranslational protein targeting to membrane	biological_process	0.03968	1	1	61	12	16703	ENSOCUG00000011011	SRP68|
GO:0005777	peroxisome	cellular_component	0.040369	1	2	61	81	16703	ENSOCUG00000009222,ENSOCUG00000012924	VIM|ACOX1|
GO:0042579	microbody	cellular_component	0.040369	1	2	61	81	16703	ENSOCUG00000009222,ENSOCUG00000012924	VIM|ACOX1|
GO:0005048	signal sequence binding	molecular_function	0.040548	1	1	61	12	16703	ENSOCUG00000011011	SRP68|
GO:0044548	S100 protein binding	molecular_function	0.040976	1	1	61	12	16703	ENSOCUG00000001473	S100B|
GO:2000515	negative regulation of CD4-positive, alpha-beta T cell activation	biological_process	0.041371	1	1	61	12	16703	ENSOCUG00000004930	RC3H1|
GO:0061157	mRNA destabilization	biological_process	0.041434	1	1	61	11	16703	ENSOCUG00000004930	RC3H1|
GO:0004175	endopeptidase activity	molecular_function	0.04177	1	4	61	373	16703	ENSOCUG00000007695,ENSOCUG00000029247,ENSOCUG00000007503,ENSOCUG00000001103	ATG4C|-|CASP4|CASP1|
GO:0065005	protein-lipid complex assembly	biological_process	0.042187	1	1	61	14	16703	ENSOCUG00000008204	SOAT1|
GO:0052548	regulation of endopeptidase activity	biological_process	0.042372	1	3	61	224	16703	ENSOCUG00000002891,ENSOCUG00000001103,ENSOCUG00000020935	SERPINC1|CASP1|MTCH1|
GO:0000784	nuclear chromosome, telomeric region	cellular_component	0.042582	1	2	61	85	16703	ENSOCUG00000021973,ENSOCUG00000016412	-|ORC4|
GO:0002115	store-operated calcium entry	biological_process	0.043421	1	1	61	12	16703	ENSOCUG00000009680	HOMER1|
GO:0070011	peptidase activity, acting on L-amino acid peptides	molecular_function	0.043661	1	5	61	533	16703	ENSOCUG00000017524,ENSOCUG00000007503,ENSOCUG00000001103,ENSOCUG00000029247,ENSOCUG00000007695	AGBL2|CASP4|CASP1|-|ATG4C|
GO:0051345	positive regulation of hydrolase activity	biological_process	0.044016	1	5	61	506	16703	ENSOCUG00000001103,ENSOCUG00000006720,ENSOCUG00000007049,ENSOCUG00000008738,ENSOCUG00000020935	CASP1|FGD2|C6orf89|ABL2|MTCH1|
GO:0005212	structural constituent of eye lens	molecular_function	0.044579	1	1	61	17	16703	ENSOCUG00000009222	VIM|
GO:0030010	establishment of cell polarity	biological_process	0.044596	1	2	61	84	16703	ENSOCUG00000012948,ENSOCUG00000021011	DOCK7|-|
GO:0071704	organic substance metabolic process	biological_process	0.044778	1	34	61	7662	16703	ENSOCUG00000008738,ENSOCUG00000026227,ENSOCUG00000001103,ENSOCUG00000001911,ENSOCUG00000016398,ENSOCUG00000006217,ENSOCUG00000007049,ENSOCUG00000010050,ENSOCUG00000007841,ENSOCUG00000010233,ENSOCUG00000004831,ENSOCUG00000007503,ENSOCUG00000012948,ENSOCUG00000004930,ENSOCUG00000014542,ENSOCUG00000021229,ENSOCUG00000029247,ENSOCUG00000006720,ENSOCUG00000000421,ENSOCUG00000006235,ENSOCUG00000007695,…	ABL2|-|CASP1|VGLL4|ACVR2A|CLEC16A|C6orf89|-|DARS2|HNRNPLL|DIP2A|CASP4|DOCK7|RC3H1|CDK3|-|-|FGD2|-|PPP4R2|ATG4C|CIITA|SOAT1|ACOX1|ORC4|VIM|PPIL1|GXYLT2|TAMM41|GALM|-|TRDMT1|AGBL2|SERPINC1|
GO:0071496	cellular response to external stimulus	biological_process	0.045412	1	3	61	217	16703	ENSOCUG00000001103,ENSOCUG00000007695,ENSOCUG00000006217	CASP1|ATG4C|CLEC16A|
GO:0050779	RNA destabilization	biological_process	0.045763	1	1	61	12	16703	ENSOCUG00000004930	RC3H1|
GO:0045109	intermediate filament organization	biological_process	0.045768	1	1	61	15	16703	ENSOCUG00000009222	VIM|
GO:0000062	fatty-acyl-CoA binding	molecular_function	0.045788	1	1	61	13	16703	ENSOCUG00000008204	SOAT1|
GO:0030809	negative regulation of nucleotide biosynthetic process	biological_process	0.04649	1	1	61	14	16703	ENSOCUG00000000421	-|
GO:1900372	negative regulation of purine nucleotide biosynthetic process	biological_process	0.04649	1	1	61	14	16703	ENSOCUG00000000421	-|
GO:1900543	negative regulation of purine nucleotide metabolic process	biological_process	0.04649	1	1	61	14	16703	ENSOCUG00000000421	-|
GO:0001726	ruffle	cellular_component	0.046922	1	2	61	87	16703	ENSOCUG00000001473,ENSOCUG00000006720	S100B|FGD2|
GO:0046639	negative regulation of alpha-beta T cell differentiation	biological_process	0.047019	1	1	61	14	16703	ENSOCUG00000004930	RC3H1|
GO:0016242	negative regulation of macroautophagy	biological_process	0.047073	1	1	61	12	16703	ENSOCUG00000006217	CLEC16A|
GO:0010863	positive regulation of phospholipase C activity	biological_process	0.047361	1	1	61	13	16703	ENSOCUG00000008738	ABL2|
GO:0010878	cholesterol storage	biological_process	0.04785	1	1	61	12	16703	ENSOCUG00000008204	SOAT1|
GO:0008233	peptidase activity	molecular_function	0.047915	1	5	61	549	16703	ENSOCUG00000017524,ENSOCUG00000029247,ENSOCUG00000007503,ENSOCUG00000001103,ENSOCUG00000007695	AGBL2|-|CASP4|CASP1|ATG4C|
GO:0045047	protein targeting to ER	biological_process	0.047917	1	1	61	14	16703	ENSOCUG00000011011	SRP68|
GO:0072599	establishment of protein localization to endoplasmic reticulum	biological_process	0.047917	1	1	61	14	16703	ENSOCUG00000011011	SRP68|
GO:0051882	mitochondrial depolarization	biological_process	0.048092	1	1	61	13	16703	ENSOCUG00000001103	CASP1|
GO:0007033	vacuole organization	biological_process	0.04864	1	2	61	90	16703	ENSOCUG00000007695,ENSOCUG00000006217	ATG4C|CLEC16A|
GO:0050999	regulation of nitric-oxide synthase activity	biological_process	0.048815	1	1	61	14	16703	ENSOCUG00000016398	ACVR2A|
GO:0008137	NADH dehydrogenase (ubiquinone) activity	molecular_function	0.049216	1	1	61	18	16703	ENSOCUG00000006359	NDUFS3|
GO:0050136	NADH dehydrogenase (quinone) activity	molecular_function	0.049216	1	1	61	18	16703	ENSOCUG00000006359	NDUFS3|
GO:0052547	regulation of peptidase activity	biological_process	0.049525	1	3	61	240	16703	ENSOCUG00000002891,ENSOCUG00000001103,ENSOCUG00000020935	SERPINC1|CASP1|MTCH1|
GO:0031252	cell leading edge	cellular_component	0.049712	1	3	61	207	16703	ENSOCUG00000001473,ENSOCUG00000006720,ENSOCUG00000009222	S100B|FGD2|VIM|
GO:0045980	negative regulation of nucleotide metabolic process	biological_process	0.050064	1	1	61	15	16703	ENSOCUG00000000421	-|
GO:0048535	lymph node development	biological_process	0.05009	1	1	61	14	16703	ENSOCUG00000004930	RC3H1|
GO:0004675	transmembrane receptor protein serine/threonine kinase activity	molecular_function	0.050885	1	1	61	13	16703	ENSOCUG00000016398	ACVR2A|
GO:0003954	NADH dehydrogenase activity	molecular_function	0.052251	1	1	61	19	16703	ENSOCUG00000006359	NDUFS3|
GO:0032435	negative regulation of proteasomal ubiquitin-dependent protein catabolic process	biological_process	0.052724	1	1	61	14	16703	ENSOCUG00000006217	CLEC16A|
GO:0061014	positive regulation of mRNA catabolic process	biological_process	0.052927	1	1	61	15	16703	ENSOCUG00000004930	RC3H1|
GO:0065009	regulation of molecular function	biological_process	0.053339	1	11	61	1766	16703	ENSOCUG00000016398,ENSOCUG00000001103,ENSOCUG00000020935,ENSOCUG00000008738,ENSOCUG00000006235,ENSOCUG00000007049,ENSOCUG00000006720,ENSOCUG00000000421,ENSOCUG00000002891,ENSOCUG00000016524,ENSOCUG00000009680	ACVR2A|CASP1|MTCH1|ABL2|PPP4R2|C6orf89|FGD2|-|SERPINC1|TIAM1|HOMER1|
GO:0048103	somatic stem cell division	biological_process	0.053988	1	1	61	14	16703	ENSOCUG00000012948	DOCK7|
GO:0070306	lens fiber cell differentiation	biological_process	0.054078	1	1	61	15	16703	ENSOCUG00000009222	VIM|
GO:0031063	regulation of histone deacetylation	biological_process	0.054325	1	1	61	14	16703	ENSOCUG00000007049	C6orf89|
GO:0030889	negative regulation of B cell proliferation	biological_process	0.054436	1	1	61	14	16703	ENSOCUG00000004930	RC3H1|
GO:0003009	skeletal muscle contraction	biological_process	0.054501	1	1	61	16	16703	ENSOCUG00000009680	HOMER1|
GO:0010506	regulation of autophagy	biological_process	0.055579	1	2	61	100	16703	ENSOCUG00000006217,ENSOCUG00000001103	CLEC16A|CASP1|
GO:1900274	regulation of phospholipase C activity	biological_process	0.055838	1	1	61	15	16703	ENSOCUG00000008738	ABL2|
GO:0033198	response to ATP	biological_process	0.056002	1	1	61	16	16703	ENSOCUG00000001103	CASP1|
GO:0000781	chromosome, telomeric region	cellular_component	0.056553	1	2	61	99	16703	ENSOCUG00000016412,ENSOCUG00000021973	ORC4|-|
GO:0008175	tRNA methyltransferase activity	molecular_function	0.056806	1	1	61	17	16703	ENSOCUG00000007235	TRDMT1|
GO:0050707	regulation of cytokine secretion	biological_process	0.056816	1	2	61	108	16703	ENSOCUG00000007503,ENSOCUG00000001103	CASP4|CASP1|
GO:0050714	positive regulation of protein secretion	biological_process	0.057179	1	2	61	107	16703	ENSOCUG00000007503,ENSOCUG00000001103	CASP4|CASP1|
GO:0060081	membrane hyperpolarization	biological_process	0.057469	1	1	61	16	16703	ENSOCUG00000001103	CASP1|
GO:0002823	negative regulation of adaptive immune response based on somatic recombination of immune receptors built from immunoglobulin superfamily domains	biological_process	0.057486	1	1	61	16	16703	ENSOCUG00000004930	RC3H1|
GO:0044090	positive regulation of vacuole organization	biological_process	0.057911	1	1	61	14	16703	ENSOCUG00000006217	CLEC16A|
GO:0018200	peptidyl-glutamic acid modification	biological_process	0.058724	1	1	61	15	16703	ENSOCUG00000017524	AGBL2|
GO:0090162	establishment of epithelial cell polarity	biological_process	0.058753	1	1	61	16	16703	ENSOCUG00000021011	-|
GO:0032925	regulation of activin receptor signaling pathway	biological_process	0.058784	1	1	61	16	16703	ENSOCUG00000016398	ACVR2A|
GO:0016853	isomerase activity	molecular_function	0.058899	1	2	61	109	16703	ENSOCUG00000007046,ENSOCUG00000006325	PPIL1|GALM|
GO:0014002	astrocyte development	biological_process	0.059532	1	1	61	18	16703	ENSOCUG00000009222	VIM|
GO:0007204	elevation of cytosolic calcium ion concentration	biological_process	0.059642	1	2	61	109	16703	ENSOCUG00000008738,ENSOCUG00000000421	ABL2|-|
GO:0000145	exocyst	cellular_component	0.059672	1	1	61	17	16703	ENSOCUG00000027404	-|
GO:0030488	tRNA methylation	biological_process	0.059757	1	1	61	18	16703	ENSOCUG00000007235	TRDMT1|
GO:0071949	FAD binding	molecular_function	0.060207	1	1	61	15	16703	ENSOCUG00000012924	ACOX1|
GO:0090279	regulation of calcium ion import	biological_process	0.060471	1	1	61	18	16703	ENSOCUG00000009680	HOMER1|
GO:0046636	negative regulation of alpha-beta T cell activation	biological_process	0.060643	1	1	61	18	16703	ENSOCUG00000004930	RC3H1|
GO:0006399	tRNA metabolic process	biological_process	0.060823	1	2	61	108	16703	ENSOCUG00000007235,ENSOCUG00000007841	TRDMT1|DARS2|
GO:0033962	cytoplasmic mRNA processing body assembly	biological_process	0.061708	1	1	61	15	16703	ENSOCUG00000004930	RC3H1|
GO:0010569	regulation of double-strand break repair via homologous recombination	biological_process	0.06195	1	1	61	16	16703	ENSOCUG00000006235	PPP4R2|
GO:0035023	regulation of Rho protein signal transduction	biological_process	0.062134	1	2	61	99	16703	ENSOCUG00000006720,ENSOCUG00000016524	FGD2|TIAM1|
GO:0050790	regulation of catalytic activity	biological_process	0.06253	1	9	61	1379	16703	ENSOCUG00000020935,ENSOCUG00000008738,ENSOCUG00000016398,ENSOCUG00000001103,ENSOCUG00000006235,ENSOCUG00000007049,ENSOCUG00000006720,ENSOCUG00000002891,ENSOCUG00000000421	MTCH1|ABL2|ACVR2A|CASP1|PPP4R2|C6orf89|FGD2|SERPINC1|-|
GO:0007618	mating	biological_process	0.062541	1	1	61	19	16703	ENSOCUG00000016398	ACVR2A|
GO:0016655	oxidoreductase activity, acting on NAD(P)H, quinone or similar compound as acceptor	molecular_function	0.06268	1	1	61	22	16703	ENSOCUG00000006359	NDUFS3|
GO:0045761	regulation of adenylate cyclase activity	biological_process	0.063864	1	1	61	21	16703	ENSOCUG00000000421	-|
GO:0043123	positive regulation of I-kappaB kinase/NF-kappaB cascade	biological_process	0.064917	1	2	61	119	16703	ENSOCUG00000001473,ENSOCUG00000001103	S100B|CASP1|
GO:0061013	regulation of mRNA catabolic process	biological_process	0.065487	1	1	61	18	16703	ENSOCUG00000004930	RC3H1|
GO:0000422	mitochondrion degradation	biological_process	0.06674	1	1	61	17	16703	ENSOCUG00000006217	CLEC16A|
GO:0097300	programmed necrotic cell death	biological_process	0.066912	1	1	61	18	16703	ENSOCUG00000001103	CASP1|
GO:0045111	intermediate filament cytoskeleton	cellular_component	0.067968	1	2	61	135	16703	ENSOCUG00000009222,ENSOCUG00000014548	VIM|EVPL|
GO:0046006	regulation of activated T cell proliferation	biological_process	0.06806	1	1	61	21	16703	ENSOCUG00000004930	RC3H1|
GO:0002820	negative regulation of adaptive immune response	biological_process	0.068551	1	1	61	19	16703	ENSOCUG00000004930	RC3H1|
GO:0006692	prostanoid metabolic process	biological_process	0.068623	1	1	61	20	16703	ENSOCUG00000012924	ACOX1|
GO:0006693	prostaglandin metabolic process	biological_process	0.068623	1	1	61	20	16703	ENSOCUG00000012924	ACOX1|
GO:0008152	metabolic process	biological_process	0.069012	1	36	61	8472	16703	ENSOCUG00000007235,ENSOCUG00000017524,ENSOCUG00000002891,ENSOCUG00000016126,ENSOCUG00000006325,ENSOCUG00000007046,ENSOCUG00000009222,ENSOCUG00000015940,ENSOCUG00000016704,ENSOCUG00000012924,ENSOCUG00000016412,ENSOCUG00000021229,ENSOCUG00000014542,ENSOCUG00000004930,ENSOCUG00000006208,ENSOCUG00000008204,ENSOCUG00000007695,ENSOCUG00000006235,ENSOCUG00000000421,ENSOCUG00000029247,ENSOCUG00000006720,…	TRDMT1|AGBL2|SERPINC1|-|GALM|PPIL1|VIM|TAMM41|GXYLT2|ACOX1|ORC4|-|CDK3|RC3H1|CIITA|SOAT1|ATG4C|PPP4R2|-|-|FGD2|MTCH1|HNRNPLL|DOCK7|CASP4|DIP2A|CLEC16A|DARS2|-|NDUFS3|C6orf89|-|ABL2|ACVR2A|VGLL4|CASP1|
GO:0000959	mitochondrial RNA metabolic process	biological_process	0.069046	1	1	61	21	16703	ENSOCUG00000007841	DARS2|
GO:0051336	regulation of hydrolase activity	biological_process	0.06906	1	6	61	782	16703	ENSOCUG00000006720,ENSOCUG00000007049,ENSOCUG00000001103,ENSOCUG00000002891,ENSOCUG00000008738,ENSOCUG00000020935	FGD2|C6orf89|CASP1|SERPINC1|ABL2|MTCH1|
GO:0003729	mRNA binding	molecular_function	0.069127	1	2	61	114	16703	ENSOCUG00000010233,ENSOCUG00000004930	HNRNPLL|RC3H1|
GO:0045622	regulation of T-helper cell differentiation	biological_process	0.069316	1	1	61	20	16703	ENSOCUG00000004930	RC3H1|
GO:0060359	response to ammonium ion	biological_process	0.07038	1	1	61	19	16703	ENSOCUG00000009680	HOMER1|
GO:0045648	positive regulation of erythrocyte differentiation	biological_process	0.070409	1	1	61	20	16703	ENSOCUG00000016398	ACVR2A|
GO:0043281	regulation of cysteine-type endopeptidase activity involved in apoptotic process	biological_process	0.070493	1	2	61	125	16703	ENSOCUG00000001103,ENSOCUG00000020935	CASP1|MTCH1|
GO:0033120	positive regulation of RNA splicing	biological_process	0.070801	1	1	61	19	16703	ENSOCUG00000010233	HNRNPLL|
GO:1901224	positive regulation of NIK/NF-kappaB cascade	biological_process	0.071976	1	1	61	19	16703	ENSOCUG00000004930	RC3H1|
GO:0010742	macrophage derived foam cell differentiation	biological_process	0.072229	1	1	61	19	16703	ENSOCUG00000008204	SOAT1|
GO:0090077	foam cell differentiation	biological_process	0.072229	1	1	61	19	16703	ENSOCUG00000008204	SOAT1|
GO:0032105	negative regulation of response to extracellular stimulus	biological_process	0.072333	1	1	61	20	16703	ENSOCUG00000006217	CLEC16A|
GO:0032108	negative regulation of response to nutrient levels	biological_process	0.072333	1	1	61	20	16703	ENSOCUG00000006217	CLEC16A|
GO:0010518	positive regulation of phospholipase activity	biological_process	0.07348	1	1	61	22	16703	ENSOCUG00000008738	ABL2|
GO:0051480	cytosolic calcium ion homeostasis	biological_process	0.074287	1	2	61	122	16703	ENSOCUG00000008738,ENSOCUG00000000421	ABL2|-|
GO:0051353	positive regulation of oxidoreductase activity	biological_process	0.074357	1	1	61	23	16703	ENSOCUG00000008738	ABL2|
GO:0007163	establishment or maintenance of cell polarity	biological_process	0.075135	1	2	61	113	16703	ENSOCUG00000012948,ENSOCUG00000021011	DOCK7|-|
GO:0044238	primary metabolic process	biological_process	0.07531	1	32	61	7385	16703	ENSOCUG00000004930,ENSOCUG00000014542,ENSOCUG00000021229,ENSOCUG00000006235,ENSOCUG00000006208,ENSOCUG00000008204,ENSOCUG00000007695,ENSOCUG00000006720,ENSOCUG00000029247,ENSOCUG00000000421,ENSOCUG00000010233,ENSOCUG00000012948,ENSOCUG00000007503,ENSOCUG00000006217,ENSOCUG00000010050,ENSOCUG00000007841,ENSOCUG00000007049,ENSOCUG00000026227,ENSOCUG00000008738,ENSOCUG00000016398,ENSOCUG00000001103,…	RC3H1|CDK3|-|PPP4R2|CIITA|SOAT1|ATG4C|FGD2|-|-|HNRNPLL|DOCK7|CASP4|CLEC16A|-|DARS2|C6orf89|-|ABL2|ACVR2A|CASP1|VGLL4|TRDMT1|AGBL2|SERPINC1|GALM|-|PPIL1|TAMM41|GXYLT2|ACOX1|ORC4|
GO:0050663	cytokine secretion	biological_process	0.075651	1	2	61	126	16703	ENSOCUG00000001103,ENSOCUG00000007503	CASP1|CASP4|
GO:0006270	DNA replication initiation	biological_process	0.075726	1	1	61	21	16703	ENSOCUG00000016412	ORC4|
GO:0006950	response to stress	biological_process	0.075977	1	11	61	1912	16703	ENSOCUG00000001103,ENSOCUG00000007503,ENSOCUG00000013774,ENSOCUG00000014542,ENSOCUG00000006217,ENSOCUG00000002891,ENSOCUG00000006720,ENSOCUG00000007049,ENSOCUG00000006208,ENSOCUG00000007695,ENSOCUG00000006235	CASP1|CASP4|CDH8|CDK3|CLEC16A|SERPINC1|FGD2|C6orf89|CIITA|ATG4C|PPP4R2|
GO:0032768	regulation of monooxygenase activity	biological_process	0.07631	1	1	61	23	16703	ENSOCUG00000016398	ACVR2A|
GO:0005088	Ras guanyl-nucleotide exchange factor activity	molecular_function	0.076324	1	2	61	110	16703	ENSOCUG00000016524,ENSOCUG00000006720	TIAM1|FGD2|
GO:0010038	response to metal ion	biological_process	0.076588	1	2	61	124	16703	ENSOCUG00000009680,ENSOCUG00000000422	HOMER1|ZACN|
GO:0090311	regulation of protein deacetylation	biological_process	0.076668	1	1	61	20	16703	ENSOCUG00000007049	C6orf89|
GO:0045581	negative regulation of T cell differentiation	biological_process	0.07678	1	1	61	25	16703	ENSOCUG00000004930	RC3H1|
GO:1901799	negative regulation of proteasomal protein catabolic process	biological_process	0.07684	1	1	61	21	16703	ENSOCUG00000006217	CLEC16A|
GO:0071772	response to BMP stimulus	biological_process	0.077218	1	1	61	22	16703	ENSOCUG00000016398	ACVR2A|
GO:0071773	cellular response to BMP stimulus	biological_process	0.077218	1	1	61	22	16703	ENSOCUG00000016398	ACVR2A|
GO:0070265	necrotic cell death	biological_process	0.077436	1	1	61	22	16703	ENSOCUG00000001103	CASP1|
GO:0016601	Rac protein signal transduction	biological_process	0.080099	1	1	61	21	16703	ENSOCUG00000016524	TIAM1|
GO:0001702	gastrulation with mouth forming second	biological_process	0.080175	1	1	61	23	16703	ENSOCUG00000016398	ACVR2A|
GO:0097352	autophagic vacuole maturation	biological_process	0.080642	1	1	61	22	16703	ENSOCUG00000006217	CLEC16A|
GO:0048518	positive regulation of biological process	biological_process	0.080896	1	17	61	3296	16703	ENSOCUG00000020935,ENSOCUG00000010233,ENSOCUG00000012948,ENSOCUG00000007503,ENSOCUG00000004930,ENSOCUG00000008204,ENSOCUG00000006720,ENSOCUG00000008738,ENSOCUG00000016398,ENSOCUG00000001473,ENSOCUG00000001103,ENSOCUG00000006217,ENSOCUG00000016524,ENSOCUG00000009680,ENSOCUG00000009222,ENSOCUG00000010050,ENSOCUG00000007049	MTCH1|HNRNPLL|DOCK7|CASP4|RC3H1|SOAT1|FGD2|ABL2|ACVR2A|S100B|CASP1|CLEC16A|TIAM1|HOMER1|VIM|-|C6orf89|
GO:0000038	very long-chain fatty acid metabolic process	biological_process	0.082165	1	1	61	22	16703	ENSOCUG00000012924	ACOX1|
GO:0043679	axon terminus	cellular_component	0.082264	1	1	61	24	16703	ENSOCUG00000013774	CDH8|
GO:2000116	regulation of cysteine-type endopeptidase activity	biological_process	0.082649	1	2	61	136	16703	ENSOCUG00000001103,ENSOCUG00000020935	CASP1|MTCH1|
GO:0050798	activated T cell proliferation	biological_process	0.083551	1	1	61	25	16703	ENSOCUG00000004930	RC3H1|
GO:0071827	plasma lipoprotein particle organization	biological_process	0.083575	1	1	61	27	16703	ENSOCUG00000008204	SOAT1|
GO:0005925	focal adhesion	cellular_component	0.084322	1	3	61	269	16703	ENSOCUG00000012948,ENSOCUG00000011011,ENSOCUG00000009222	DOCK7|SRP68|VIM|
GO:0007266	Rho protein signal transduction	biological_process	0.084749	1	2	61	119	16703	ENSOCUG00000006720,ENSOCUG00000016524	FGD2|TIAM1|
GO:0043370	regulation of CD4-positive, alpha-beta T cell differentiation	biological_process	0.084775	1	1	61	25	16703	ENSOCUG00000004930	RC3H1|
GO:0009409	response to cold	biological_process	0.085876	1	1	61	23	16703	ENSOCUG00000013774	CDH8|
GO:0045104	intermediate filament cytoskeleton organization	biological_process	0.086043	1	1	61	27	16703	ENSOCUG00000009222	VIM|
GO:0005924	cell-substrate adherens junction	cellular_component	0.086707	1	3	61	272	16703	ENSOCUG00000011011,ENSOCUG00000009222,ENSOCUG00000012948	SRP68|VIM|DOCK7|
GO:0050856	regulation of T cell receptor signaling pathway	biological_process	0.086759	1	1	61	24	16703	ENSOCUG00000004930	RC3H1|
GO:0045620	negative regulation of lymphocyte differentiation	biological_process	0.08695	1	1	61	29	16703	ENSOCUG00000004930	RC3H1|
GO:0042982	amyloid precursor protein metabolic process	biological_process	0.088212	1	1	61	22	16703	ENSOCUG00000008204	SOAT1|
GO:0010862	positive regulation of pathway-restricted SMAD protein phosphorylation	biological_process	0.088374	1	1	61	25	16703	ENSOCUG00000016398	ACVR2A|
GO:0034314	Arp2/3 complex-mediated actin nucleation	biological_process	0.088665	1	1	61	26	16703	ENSOCUG00000010050	-|
GO:0051339	regulation of lyase activity	biological_process	0.089218	1	1	61	30	16703	ENSOCUG00000000421	-|
GO:0030055	cell-substrate junction	cellular_component	0.089288	1	3	61	275	16703	ENSOCUG00000012948,ENSOCUG00000009222,ENSOCUG00000011011	DOCK7|VIM|SRP68|
GO:0017145	stem cell division	biological_process	0.089593	1	1	61	25	16703	ENSOCUG00000012948	DOCK7|
GO:0030258	lipid modification	biological_process	0.08961	1	2	61	129	16703	ENSOCUG00000008204,ENSOCUG00000012924	SOAT1|ACOX1|
GO:0008188	neuropeptide receptor activity	molecular_function	0.089797	1	1	61	31	16703	ENSOCUG00000000421	-|
GO:0045103	intermediate filament-based process	biological_process	0.090181	1	1	61	28	16703	ENSOCUG00000009222	VIM|
GO:0050869	negative regulation of B cell activation	biological_process	0.090371	1	1	61	25	16703	ENSOCUG00000004930	RC3H1|
GO:0010559	regulation of glycoprotein biosynthetic process	biological_process	0.091286	1	1	61	25	16703	ENSOCUG00000008204	SOAT1|
GO:0071825	protein-lipid complex subunit organization	biological_process	0.09174	1	1	61	29	16703	ENSOCUG00000008204	SOAT1|
GO:0071300	cellular response to retinoic acid	biological_process	0.092538	1	1	61	25	16703	ENSOCUG00000008738	ABL2|
GO:0010517	regulation of phospholipase activity	biological_process	0.093285	1	1	61	27	16703	ENSOCUG00000008738	ABL2|
GO:0030501	positive regulation of bone mineralization	biological_process	0.093308	1	1	61	28	16703	ENSOCUG00000016398	ACVR2A|
GO:0060193	positive regulation of lipase activity	biological_process	0.09342	1	1	61	29	16703	ENSOCUG00000008738	ABL2|
GO:0044088	regulation of vacuole organization	biological_process	0.094431	1	1	61	25	16703	ENSOCUG00000006217	CLEC16A|
GO:0008374	O-acyltransferase activity	molecular_function	0.094604	1	1	61	27	16703	ENSOCUG00000008204	SOAT1|
GO:0000288	nuclear-transcribed mRNA catabolic process, deadenylation-dependent decay	biological_process	0.094789	1	1	61	27	16703	ENSOCUG00000004930	RC3H1|
GO:0006508	proteolysis	biological_process	0.095037	1	6	61	870	16703	ENSOCUG00000007695,ENSOCUG00000029247,ENSOCUG00000007503,ENSOCUG00000001103,ENSOCUG00000006217,ENSOCUG00000017524	ATG4C|-|CASP4|CASP1|CLEC16A|AGBL2|
GO:0001782	B cell homeostasis	biological_process	0.095921	1	1	61	26	16703	ENSOCUG00000004930	RC3H1|
GO:0005747	mitochondrial respiratory chain complex I	cellular_component	0.09606	1	1	61	36	16703	ENSOCUG00000006359	NDUFS3|
GO:0030964	NADH dehydrogenase complex	cellular_component	0.09606	1	1	61	36	16703	ENSOCUG00000006359	NDUFS3|
GO:0045271	respiratory chain complex I	cellular_component	0.09606	1	1	61	36	16703	ENSOCUG00000006359	NDUFS3|
GO:0032924	activin receptor signaling pathway	biological_process	0.096272	1	1	61	28	16703	ENSOCUG00000016398	ACVR2A|
GO:0032543	mitochondrial translation	biological_process	0.096674	1	1	61	28	16703	ENSOCUG00000007841	DARS2|
GO:0015485	cholesterol binding	molecular_function	0.097347	1	1	61	27	16703	ENSOCUG00000008204	SOAT1|
GO:0070972	protein localization to endoplasmic reticulum	biological_process	0.097757	1	1	61	28	16703	ENSOCUG00000011011	SRP68|
GO:0031279	regulation of cyclase activity	biological_process	0.097804	1	1	61	32	16703	ENSOCUG00000000421	-|
GO:0071346	cellular response to interferon-gamma	biological_process	0.097909	1	1	61	29	16703	ENSOCUG00000001103	CASP1|
GO:0004181	metallocarboxypeptidase activity	molecular_function	0.097952	1	1	61	25	16703	ENSOCUG00000017524	AGBL2|
GO:0043029	T cell homeostasis	biological_process	0.098038	1	1	61	27	16703	ENSOCUG00000004930	RC3H1|
GO:0010623	developmental programmed cell death	biological_process	0.098779	1	1	61	29	16703	ENSOCUG00000007503	CASP4|
GO:0008180	COP9 signalosome	cellular_component	0.099435	1	1	61	28	16703	ENSOCUG00000012948	DOCK7|
GO:0021762	substantia nigra development	biological_process	0.099583	1	1	61	30	16703	ENSOCUG00000006359	NDUFS3|
GO:0072376	protein activation cascade	biological_process	0.099669	1	1	61	28	16703	ENSOCUG00000002891	SERPINC1|
GO:0070509	calcium ion import	biological_process	0.099836	1	1	61	29	16703	ENSOCUG00000009680	HOMER1|
GO:0050879	multicellular organismal movement	biological_process	0.10017	1	1	61	28	16703	ENSOCUG00000009680	HOMER1|
GO:0050881	musculoskeletal movement	biological_process	0.10017	1	1	61	28	16703	ENSOCUG00000009680	HOMER1|
GO:2000514	regulation of CD4-positive, alpha-beta T cell activation	biological_process	0.10089	1	1	61	30	16703	ENSOCUG00000004930	RC3H1|
GO:0070169	positive regulation of biomineral tissue development	biological_process	0.10128	1	1	61	31	16703	ENSOCUG00000016398	ACVR2A|
GO:0097458	neuron part	cellular_component	0.10162	1	4	61	452	16703	ENSOCUG00000001473,ENSOCUG00000013774,ENSOCUG00000009222,ENSOCUG00000009680	S100B|CDH8|VIM|HOMER1|
GO:0008168	methyltransferase activity	molecular_function	0.10167	1	2	61	150	16703	ENSOCUG00000007235,ENSOCUG00000016126	TRDMT1|-|
GO:0048365	Rac GTPase binding	molecular_function	0.10207	1	1	61	26	16703	ENSOCUG00000012948	DOCK7|
GO:0031175	neuron projection development	biological_process	0.10217	1	4	61	457	16703	ENSOCUG00000009222,ENSOCUG00000008738,ENSOCUG00000012948,ENSOCUG00000000421	VIM|ABL2|DOCK7|-|
GO:0010494	cytoplasmic stress granule	cellular_component	0.10273	1	1	61	28	16703	ENSOCUG00000004930	RC3H1|
GO:0021539	subthalamus development	biological_process	0.10362	1	1	61	32	16703	ENSOCUG00000006359	NDUFS3|
GO:0060395	SMAD protein signal transduction	biological_process	0.10529	1	1	61	31	16703	ENSOCUG00000009222	VIM|
GO:0048168	regulation of neuronal synaptic plasticity	biological_process	0.10581	1	1	61	28	16703	ENSOCUG00000001473	S100B|
GO:0043022	ribosome binding	molecular_function	0.10598	1	1	61	31	16703	ENSOCUG00000011011	SRP68|
GO:0048536	spleen development	biological_process	0.10684	1	1	61	30	16703	ENSOCUG00000004930	RC3H1|
GO:0097110	scaffold protein binding	molecular_function	0.10693	1	1	61	30	16703	ENSOCUG00000009222	VIM|
GO:0044306	neuron projection terminus	cellular_component	0.10748	1	1	61	31	16703	ENSOCUG00000013774	CDH8|
GO:0005083	small GTPase regulator activity	molecular_function	0.10856	1	2	61	138	16703	ENSOCUG00000016524,ENSOCUG00000006720	TIAM1|FGD2|
GO:0033344	cholesterol efflux	biological_process	0.10869	1	1	61	33	16703	ENSOCUG00000008204	SOAT1|
GO:0043621	protein self-association	molecular_function	0.10897	1	1	61	32	16703	ENSOCUG00000016398	ACVR2A|
GO:0050708	regulation of protein secretion	biological_process	0.10927	1	2	61	157	16703	ENSOCUG00000007503,ENSOCUG00000001103	CASP4|CASP1|
GO:0032934	sterol binding	molecular_function	0.10946	1	1	61	30	16703	ENSOCUG00000008204	SOAT1|
GO:0010507	negative regulation of autophagy	biological_process	0.11004	1	1	61	31	16703	ENSOCUG00000006217	CLEC16A|
GO:0023014	signal transduction by phosphorylation	biological_process	0.1103	1	1	61	28	16703	ENSOCUG00000016398	ACVR2A|
GO:0048522	positive regulation of cellular process	biological_process	0.11161	1	15	61	2958	16703	ENSOCUG00000004930,ENSOCUG00000016524,ENSOCUG00000006217,ENSOCUG00000007049,ENSOCUG00000006720,ENSOCUG00000008204,ENSOCUG00000010050,ENSOCUG00000010233,ENSOCUG00000008738,ENSOCUG00000020935,ENSOCUG00000007503,ENSOCUG00000001103,ENSOCUG00000001473,ENSOCUG00000016398,ENSOCUG00000012948	RC3H1|TIAM1|CLEC16A|C6orf89|FGD2|SOAT1|-|HNRNPLL|ABL2|MTCH1|CASP4|CASP1|S100B|ACVR2A|DOCK7|
GO:1901998	toxin transport	biological_process	0.11309	1	1	61	30	16703	ENSOCUG00000001103	CASP1|
GO:0045646	regulation of erythrocyte differentiation	biological_process	0.1137	1	1	61	34	16703	ENSOCUG00000016398	ACVR2A|
GO:0005739	mitochondrion	cellular_component	0.114	1	7	61	1179	16703	ENSOCUG00000020935,ENSOCUG00000012924,ENSOCUG00000015940,ENSOCUG00000007841,ENSOCUG00000007503,ENSOCUG00000006359,ENSOCUG00000001103	MTCH1|ACOX1|TAMM41|DARS2|CASP4|NDUFS3|CASP1|
GO:0010977	negative regulation of neuron projection development	biological_process	0.11436	1	1	61	33	16703	ENSOCUG00000009222	VIM|
GO:0001784	phosphotyrosine binding	molecular_function	0.11455	1	1	61	30	16703	ENSOCUG00000008738	ABL2|
GO:0045778	positive regulation of ossification	biological_process	0.11462	1	1	61	35	16703	ENSOCUG00000016398	ACVR2A|
GO:0009267	cellular response to starvation	biological_process	0.11479	1	2	61	154	16703	ENSOCUG00000006217,ENSOCUG00000007695	CLEC16A|ATG4C|
GO:0071260	cellular response to mechanical stimulus	biological_process	0.11493	1	1	61	36	16703	ENSOCUG00000001103	CASP1|
GO:0016741	transferase activity, transferring one-carbon groups	molecular_function	0.11526	1	2	61	160	16703	ENSOCUG00000007235,ENSOCUG00000016126	TRDMT1|-|
GO:0080134	regulation of response to stress	biological_process	0.11654	1	5	61	702	16703	ENSOCUG00000001103,ENSOCUG00000002891,ENSOCUG00000006720,ENSOCUG00000006235,ENSOCUG00000006217	CASP1|SERPINC1|FGD2|PPP4R2|CLEC16A|
GO:0030234	enzyme regulator activity	molecular_function	0.11691	1	5	61	702	16703	ENSOCUG00000006720,ENSOCUG00000002891,ENSOCUG00000012948,ENSOCUG00000006235,ENSOCUG00000016524	FGD2|SERPINC1|DOCK7|PPP4R2|TIAM1|
GO:0050662	coenzyme binding	molecular_function	0.11695	1	2	61	148	16703	ENSOCUG00000008204,ENSOCUG00000012924	SOAT1|ACOX1|
GO:2000779	regulation of double-strand break repair	biological_process	0.11744	1	1	61	31	16703	ENSOCUG00000006235	PPP4R2|
GO:0070585	protein localization to mitochondrion	biological_process	0.11756	1	1	61	35	16703	ENSOCUG00000006368	MTCH2|
GO:0060393	regulation of pathway-restricted SMAD protein phosphorylation	biological_process	0.11777	1	1	61	33	16703	ENSOCUG00000016398	ACVR2A|
GO:0005778	peroxisomal membrane	cellular_component	0.11835	1	1	61	32	16703	ENSOCUG00000012924	ACOX1|
GO:0031903	microbody membrane	cellular_component	0.11835	1	1	61	32	16703	ENSOCUG00000012924	ACOX1|
GO:0000413	protein peptidyl-prolyl isomerization	biological_process	0.11837	1	1	61	35	16703	ENSOCUG00000007046	PPIL1|
GO:0003755	peptidyl-prolyl cis-trans isomerase activity	molecular_function	0.11837	1	1	61	35	16703	ENSOCUG00000007046	PPIL1|
GO:0043122	regulation of I-kappaB kinase/NF-kappaB cascade	biological_process	0.11841	1	2	61	165	16703	ENSOCUG00000001473,ENSOCUG00000001103	S100B|CASP1|
GO:0034097	response to cytokine stimulus	biological_process	0.11931	1	3	61	351	16703	ENSOCUG00000004930,ENSOCUG00000001103,ENSOCUG00000006208	RC3H1|CASP1|CIITA|
GO:0030145	manganese ion binding	molecular_function	0.11956	1	1	61	32	16703	ENSOCUG00000008738	ABL2|
GO:0043488	regulation of mRNA stability	biological_process	0.12021	1	1	61	36	16703	ENSOCUG00000004930	RC3H1|
GO:0042594	response to starvation	biological_process	0.12143	1	2	61	159	16703	ENSOCUG00000007695,ENSOCUG00000006217	ATG4C|CLEC16A|
GO:0000045	autophagic vacuole assembly	biological_process	0.12148	1	1	61	32	16703	ENSOCUG00000007695	ATG4C|
GO:0006635	fatty acid beta-oxidation	biological_process	0.12206	1	1	61	35	16703	ENSOCUG00000012924	ACOX1|
GO:0016859	cis-trans isomerase activity	molecular_function	0.1222	1	1	61	36	16703	ENSOCUG00000007046	PPIL1|
GO:2001257	regulation of cation channel activity	biological_process	0.12361	1	1	61	38	16703	ENSOCUG00000009680	HOMER1|
GO:0050854	regulation of antigen receptor-mediated signaling pathway	biological_process	0.12419	1	1	61	34	16703	ENSOCUG00000004930	RC3H1|
GO:0004715	non-membrane spanning protein tyrosine kinase activity	molecular_function	0.12507	1	1	61	32	16703	ENSOCUG00000008738	ABL2|
GO:0005200	structural constituent of cytoskeleton	molecular_function	0.12553	1	1	61	42	16703	ENSOCUG00000009222	VIM|
GO:0008173	RNA methyltransferase activity	molecular_function	0.12615	1	1	61	39	16703	ENSOCUG00000007235	TRDMT1|
GO:0046637	regulation of alpha-beta T cell differentiation	biological_process	0.12641	1	1	61	37	16703	ENSOCUG00000004930	RC3H1|
GO:0043507	positive regulation of JUN kinase activity	biological_process	0.1271	1	1	61	37	16703	ENSOCUG00000006720	FGD2|
GO:0046578	regulation of Ras protein signal transduction	biological_process	0.1272	1	2	61	152	16703	ENSOCUG00000006720,ENSOCUG00000016524	FGD2|TIAM1|
GO:0006400	tRNA modification	biological_process	0.12753	1	1	61	37	16703	ENSOCUG00000007235	TRDMT1|
GO:0005746	mitochondrial respiratory chain	cellular_component	0.12814	1	1	61	53	16703	ENSOCUG00000006359	NDUFS3|
GO:0035249	synaptic transmission, glutamatergic	biological_process	0.1284	1	1	61	34	16703	ENSOCUG00000013774	CDH8|
GO:0004180	carboxypeptidase activity	molecular_function	0.12871	1	1	61	34	16703	ENSOCUG00000017524	AGBL2|
GO:0044438	microbody part	cellular_component	0.1292	1	1	61	35	16703	ENSOCUG00000012924	ACOX1|
GO:0044439	peroxisomal part	cellular_component	0.1292	1	1	61	35	16703	ENSOCUG00000012924	ACOX1|
GO:0042130	negative regulation of T cell proliferation	biological_process	0.12925	1	1	61	39	16703	ENSOCUG00000004930	RC3H1|
GO:0031669	cellular response to nutrient levels	biological_process	0.12971	1	2	61	168	16703	ENSOCUG00000006217,ENSOCUG00000007695	CLEC16A|ATG4C|
GO:0048306	calcium-dependent protein binding	molecular_function	0.12974	1	1	61	38	16703	ENSOCUG00000001473	S100B|
GO:0042093	T-helper cell differentiation	biological_process	0.13011	1	1	61	37	16703	ENSOCUG00000004930	RC3H1|
GO:0097006	regulation of plasma lipoprotein particle levels	biological_process	0.1309	1	1	61	41	16703	ENSOCUG00000008204	SOAT1|
GO:0007405	neuroblast proliferation	biological_process	0.13123	1	1	61	37	16703	ENSOCUG00000012948	DOCK7|
GO:0006493	protein O-linked glycosylation	biological_process	0.13124	1	1	61	37	16703	ENSOCUG00000016704	GXYLT2|
GO:0043279	response to alkaloid	biological_process	0.13125	1	1	61	37	16703	ENSOCUG00000009680	HOMER1|
GO:0019888	protein phosphatase regulator activity	molecular_function	0.13134	1	1	61	37	16703	ENSOCUG00000006235	PPP4R2|
GO:0045861	negative regulation of proteolysis	biological_process	0.13155	1	1	61	39	16703	ENSOCUG00000006217	CLEC16A|
GO:0002294	CD4-positive, alpha-beta T cell differentiation involved in immune response	biological_process	0.13209	1	1	61	38	16703	ENSOCUG00000004930	RC3H1|
GO:0045309	protein phosphorylated amino acid binding	molecular_function	0.13268	1	1	61	35	16703	ENSOCUG00000008738	ABL2|
GO:0031234	extrinsic to internal side of plasma membrane	cellular_component	0.13269	1	1	61	38	16703	ENSOCUG00000016524	TIAM1|
GO:0008138	protein tyrosine/serine/threonine phosphatase activity	molecular_function	0.13289	1	1	61	45	16703	ENSOCUG00000021229	-|
GO:0005912	adherens junction	cellular_component	0.13304	1	3	61	325	16703	ENSOCUG00000012948,ENSOCUG00000011011,ENSOCUG00000009222	DOCK7|SRP68|VIM|
GO:1901222	regulation of NIK/NF-kappaB cascade	biological_process	0.13374	1	1	61	39	16703	ENSOCUG00000004930	RC3H1|
GO:0002287	alpha-beta T cell activation involved in immune response	biological_process	0.1342	1	1	61	39	16703	ENSOCUG00000004930	RC3H1|
GO:0002293	alpha-beta T cell differentiation involved in immune response	biological_process	0.1342	1	1	61	39	16703	ENSOCUG00000004930	RC3H1|
GO:0006690	icosanoid metabolic process	biological_process	0.13443	1	1	61	40	16703	ENSOCUG00000012924	ACOX1|
GO:1901568	fatty acid derivative metabolic process	biological_process	0.13443	1	1	61	40	16703	ENSOCUG00000012924	ACOX1|
GO:0030594	neurotransmitter receptor activity	molecular_function	0.1345	1	1	61	47	16703	ENSOCUG00000000421	-|
GO:0070059	intrinsic apoptotic signaling pathway in response to endoplasmic reticulum stress	biological_process	0.13487	1	1	61	39	16703	ENSOCUG00000007503	CASP4|
GO:0007264	small GTPase mediated signal transduction	biological_process	0.13508	1	3	61	337	16703	ENSOCUG00000016524,ENSOCUG00000012948,ENSOCUG00000006720	TIAM1|DOCK7|FGD2|
GO:0071347	cellular response to interleukin-1	biological_process	0.13514	1	1	61	40	16703	ENSOCUG00000004930	RC3H1|
GO:0016740	transferase activity	molecular_function	0.13565	1	9	61	1589	16703	ENSOCUG00000008738,ENSOCUG00000016126,ENSOCUG00000016398,ENSOCUG00000014542,ENSOCUG00000007235,ENSOCUG00000016704,ENSOCUG00000013158,ENSOCUG00000015940,ENSOCUG00000008204	ABL2|-|ACVR2A|CDK3|TRDMT1|GXYLT2|-|TAMM41|SOAT1|
GO:0097193	intrinsic apoptotic signaling pathway	biological_process	0.13593	1	2	61	185	16703	ENSOCUG00000007503,ENSOCUG00000006359	CASP4|NDUFS3|
GO:0003730	mRNA 3'-UTR binding	molecular_function	0.13604	1	1	61	40	16703	ENSOCUG00000004930	RC3H1|
GO:0030424	axon	cellular_component	0.1371	1	2	61	165	16703	ENSOCUG00000013774,ENSOCUG00000009680	CDH8|HOMER1|
GO:0002088	lens development in camera-type eye	biological_process	0.13728	1	1	61	41	16703	ENSOCUG00000009222	VIM|
GO:0060389	pathway-restricted SMAD protein phosphorylation	biological_process	0.1374	1	1	61	38	16703	ENSOCUG00000016398	ACVR2A|
GO:0007249	I-kappaB kinase/NF-kappaB cascade	biological_process	0.13766	1	2	61	181	16703	ENSOCUG00000001473,ENSOCUG00000001103	S100B|CASP1|
GO:0045010	actin nucleation	biological_process	0.13788	1	1	61	40	16703	ENSOCUG00000010050	-|
GO:0001510	RNA methylation	biological_process	0.13863	1	1	61	43	16703	ENSOCUG00000007235	TRDMT1|
GO:0032526	response to retinoic acid	biological_process	0.13927	1	1	61	41	16703	ENSOCUG00000008738	ABL2|
GO:0030695	GTPase regulator activity	molecular_function	0.14035	1	3	61	325	16703	ENSOCUG00000012948,ENSOCUG00000006720,ENSOCUG00000016524	DOCK7|FGD2|TIAM1|
GO:0006418	tRNA aminoacylation for protein translation	biological_process	0.14058	1	1	61	38	16703	ENSOCUG00000007841	DARS2|
GO:0045669	positive regulation of osteoblast differentiation	biological_process	0.14146	1	1	61	43	16703	ENSOCUG00000016398	ACVR2A|
GO:0070161	anchoring junction	cellular_component	0.14176	1	3	61	334	16703	ENSOCUG00000011011,ENSOCUG00000009222,ENSOCUG00000012948	SRP68|VIM|DOCK7|
GO:0004812	aminoacyl-tRNA ligase activity	molecular_function	0.14224	1	1	61	39	16703	ENSOCUG00000007841	DARS2|
GO:0016875	ligase activity, forming carbon-oxygen bonds	molecular_function	0.14224	1	1	61	39	16703	ENSOCUG00000007841	DARS2|
GO:0016876	ligase activity, forming aminoacyl-tRNA and related compounds	molecular_function	0.14224	1	1	61	39	16703	ENSOCUG00000007841	DARS2|
GO:0006915	apoptotic process	biological_process	0.14276	1	6	61	984	16703	ENSOCUG00000004831,ENSOCUG00000029247,ENSOCUG00000006359,ENSOCUG00000001103,ENSOCUG00000007503,ENSOCUG00000020935	DIP2A|-|NDUFS3|CASP1|CASP4|MTCH1|
GO:0038061	NIK/NF-kappaB cascade	biological_process	0.14362	1	1	61	42	16703	ENSOCUG00000004930	RC3H1|
GO:0051881	regulation of mitochondrial membrane potential	biological_process	0.14429	1	1	61	43	16703	ENSOCUG00000001103	CASP1|
GO:0002292	T cell differentiation involved in immune response	biological_process	0.14474	1	1	61	43	16703	ENSOCUG00000004930	RC3H1|
GO:0048708	astrocyte differentiation	biological_process	0.1449	1	1	61	44	16703	ENSOCUG00000009222	VIM|
GO:0007218	neuropeptide signaling pathway	biological_process	0.14502	1	1	61	50	16703	ENSOCUG00000000421	-|
GO:0016627	oxidoreductase activity, acting on the CH-CH group of donors	molecular_function	0.14655	1	1	61	43	16703	ENSOCUG00000012924	ACOX1|
GO:0006874	cellular calcium ion homeostasis	biological_process	0.14691	1	2	61	180	16703	ENSOCUG00000000421,ENSOCUG00000008738	-|ABL2|
GO:0006919	activation of cysteine-type endopeptidase activity involved in apoptotic process	biological_process	0.14753	1	1	61	44	16703	ENSOCUG00000020935	MTCH1|
GO:0043487	regulation of RNA stability	biological_process	0.14758	1	1	61	43	16703	ENSOCUG00000004930	RC3H1|
GO:0008287	protein serine/threonine phosphatase complex	cellular_component	0.14774	1	1	61	40	16703	ENSOCUG00000006235	PPP4R2|
GO:0044291	cell-cell contact zone	cellular_component	0.14802	1	1	61	42	16703	ENSOCUG00000016524	TIAM1|
GO:0043506	regulation of JUN kinase activity	biological_process	0.1483	1	1	61	44	16703	ENSOCUG00000006720	FGD2|
GO:0018208	peptidyl-proline modification	biological_process	0.14832	1	1	61	43	16703	ENSOCUG00000007046	PPIL1|
GO:0004867	serine-type endopeptidase inhibitor activity	molecular_function	0.14873	1	1	61	46	16703	ENSOCUG00000002891	SERPINC1|
GO:0030817	regulation of cAMP biosynthetic process	biological_process	0.14966	1	1	61	53	16703	ENSOCUG00000000421	-|
GO:0051047	positive regulation of secretion	biological_process	0.15025	1	2	61	193	16703	ENSOCUG00000001103,ENSOCUG00000007503	CASP1|CASP4|
GO:0051928	positive regulation of calcium ion transport	biological_process	0.15065	1	1	61	47	16703	ENSOCUG00000009680	HOMER1|
GO:0031668	cellular response to extracellular stimulus	biological_process	0.15093	1	2	61	185	16703	ENSOCUG00000006217,ENSOCUG00000007695	CLEC16A|ATG4C|
GO:0009062	fatty acid catabolic process	biological_process	0.15098	1	1	61	43	16703	ENSOCUG00000012924	ACOX1|
GO:0043039	tRNA aminoacylation	biological_process	0.15099	1	1	61	41	16703	ENSOCUG00000007841	DARS2|
GO:0012501	programmed cell death	biological_process	0.15151	1	6	61	1001	16703	ENSOCUG00000020935,ENSOCUG00000006359,ENSOCUG00000001103,ENSOCUG00000007503,ENSOCUG00000029247,ENSOCUG00000004831	MTCH1|NDUFS3|CASP1|CASP4|-|DIP2A|
GO:0016575	histone deacetylation	biological_process	0.15276	1	1	61	43	16703	ENSOCUG00000007049	C6orf89|
GO:0019208	phosphatase regulator activity	molecular_function	0.15339	1	1	61	44	16703	ENSOCUG00000006235	PPP4R2|
GO:0030888	regulation of B cell proliferation	biological_process	0.15379	1	1	61	45	16703	ENSOCUG00000004930	RC3H1|
GO:0080135	regulation of cellular response to stress	biological_process	0.15422	1	3	61	361	16703	ENSOCUG00000006235,ENSOCUG00000006720,ENSOCUG00000006217	PPP4R2|FGD2|CLEC16A|
GO:0010035	response to inorganic substance	biological_process	0.15431	1	2	61	188	16703	ENSOCUG00000000422,ENSOCUG00000009680	ZACN|HOMER1|
GO:0048872	homeostasis of number of cells	biological_process	0.15447	1	2	61	190	16703	ENSOCUG00000016398,ENSOCUG00000004930	ACVR2A|RC3H1|
GO:0043038	amino acid activation	biological_process	0.15484	1	1	61	42	16703	ENSOCUG00000007841	DARS2|
GO:0009306	protein secretion	biological_process	0.15498	1	2	61	194	16703	ENSOCUG00000007503,ENSOCUG00000001103	CASP4|CASP1|
GO:0004702	receptor signaling protein serine/threonine kinase activity	molecular_function	0.15506	1	1	61	42	16703	ENSOCUG00000016398	ACVR2A|
GO:0043367	CD4-positive, alpha-beta T cell differentiation	biological_process	0.15604	1	1	61	46	16703	ENSOCUG00000004930	RC3H1|
GO:0051056	regulation of small GTPase mediated signal transduction	biological_process	0.1561	1	2	61	171	16703	ENSOCUG00000016524,ENSOCUG00000006720	TIAM1|FGD2|
GO:0008235	metalloexopeptidase activity	molecular_function	0.15657	1	1	61	42	16703	ENSOCUG00000017524	AGBL2|
GO:0019222	regulation of metabolic process	biological_process	0.15744	1	19	61	4189	16703	ENSOCUG00000004831,ENSOCUG00000012948,ENSOCUG00000010233,ENSOCUG00000020935,ENSOCUG00000006720,ENSOCUG00000000421,ENSOCUG00000002891,ENSOCUG00000006235,ENSOCUG00000006208,ENSOCUG00000008204,ENSOCUG00000004930,ENSOCUG00000001911,ENSOCUG00000001103,ENSOCUG00000016398,ENSOCUG00000008738,ENSOCUG00000007049,ENSOCUG00000010050,ENSOCUG00000009222,ENSOCUG00000006217	DIP2A|DOCK7|HNRNPLL|MTCH1|FGD2|-|SERPINC1|PPP4R2|CIITA|SOAT1|RC3H1|VGLL4|CASP1|ACVR2A|ABL2|C6orf89|-|VIM|CLEC16A|
GO:0033559	unsaturated fatty acid metabolic process	biological_process	0.15746	1	1	61	47	16703	ENSOCUG00000012924	ACOX1|
GO:0043005	neuron projection	cellular_component	0.1578	1	3	61	346	16703	ENSOCUG00000009680,ENSOCUG00000009222,ENSOCUG00000013774	HOMER1|VIM|CDH8|
GO:0042995	cell projection	cellular_component	0.15862	1	6	61	931	16703	ENSOCUG00000009680,ENSOCUG00000009222,ENSOCUG00000017524,ENSOCUG00000013774,ENSOCUG00000001473,ENSOCUG00000006720	HOMER1|VIM|AGBL2|CDH8|S100B|FGD2|
GO:0030500	regulation of bone mineralization	biological_process	0.15874	1	1	61	51	16703	ENSOCUG00000016398	ACVR2A|
GO:0060589	nucleoside-triphosphatase regulator activity	molecular_function	0.1597	1	3	61	352	16703	ENSOCUG00000012948,ENSOCUG00000006720,ENSOCUG00000016524	DOCK7|FGD2|TIAM1|
GO:0097202	activation of cysteine-type endopeptidase activity	biological_process	0.16039	1	1	61	48	16703	ENSOCUG00000020935	MTCH1|
GO:0019915	lipid storage	biological_process	0.16219	1	1	61	48	16703	ENSOCUG00000008204	SOAT1|
GO:0016763	transferase activity, transferring pentosyl groups	molecular_function	0.16253	1	1	61	47	16703	ENSOCUG00000016704	GXYLT2|
GO:0055074	calcium ion homeostasis	biological_process	0.16304	1	2	61	191	16703	ENSOCUG00000008738,ENSOCUG00000000421	ABL2|-|
GO:0070469	respiratory chain	cellular_component	0.16335	1	1	61	73	16703	ENSOCUG00000006359	NDUFS3|
GO:0016241	regulation of macroautophagy	biological_process	0.16335	1	1	61	45	16703	ENSOCUG00000006217	CLEC16A|
GO:0032945	negative regulation of mononuclear cell proliferation	biological_process	0.16378	1	1	61	50	16703	ENSOCUG00000004930	RC3H1|
GO:0050672	negative regulation of lymphocyte proliferation	biological_process	0.16378	1	1	61	50	16703	ENSOCUG00000004930	RC3H1|
GO:0070555	response to interleukin-1	biological_process	0.16443	1	1	61	49	16703	ENSOCUG00000004930	RC3H1|
GO:0070664	negative regulation of leukocyte proliferation	biological_process	0.16674	1	1	61	51	16703	ENSOCUG00000004930	RC3H1|
GO:0072503	cellular divalent inorganic cation homeostasis	biological_process	0.16719	1	2	61	196	16703	ENSOCUG00000008738,ENSOCUG00000000421	ABL2|-|
GO:1902106	negative regulation of leukocyte differentiation	biological_process	0.16727	1	1	61	57	16703	ENSOCUG00000004930	RC3H1|
GO:0042177	negative regulation of protein catabolic process	biological_process	0.16829	1	1	61	49	16703	ENSOCUG00000006217	CLEC16A|
GO:0030030	cell projection organization	biological_process	0.16863	1	5	61	748	16703	ENSOCUG00000012948,ENSOCUG00000000421,ENSOCUG00000021011,ENSOCUG00000009222,ENSOCUG00000008738	DOCK7|-|-|VIM|ABL2|
GO:0008146	sulfotransferase activity	molecular_function	0.16872	1	1	61	53	16703	ENSOCUG00000013158	-|
GO:0032101	regulation of response to external stimulus	biological_process	0.16919	1	3	61	394	16703	ENSOCUG00000002891,ENSOCUG00000001103,ENSOCUG00000006217	SERPINC1|CASP1|CLEC16A|
GO:0005496	steroid binding	molecular_function	0.16951	1	1	61	47	16703	ENSOCUG00000008204	SOAT1|
GO:0050777	negative regulation of immune response	biological_process	0.16961	1	1	61	53	16703	ENSOCUG00000004930	RC3H1|
GO:0002260	lymphocyte homeostasis	biological_process	0.16971	1	1	61	50	16703	ENSOCUG00000004930	RC3H1|
GO:0000018	regulation of DNA recombination	biological_process	0.17036	1	1	61	48	16703	ENSOCUG00000006235	PPP4R2|
GO:0051246	regulation of protein metabolic process	biological_process	0.17128	1	7	61	1237	16703	ENSOCUG00000002891,ENSOCUG00000006720,ENSOCUG00000007049,ENSOCUG00000008204,ENSOCUG00000016398,ENSOCUG00000012948,ENSOCUG00000006217	SERPINC1|FGD2|C6orf89|SOAT1|ACVR2A|DOCK7|CLEC16A|
GO:0070167	regulation of biomineral tissue development	biological_process	0.17203	1	1	61	56	16703	ENSOCUG00000016398	ACVR2A|
GO:0042592	homeostatic process	biological_process	0.1724	1	6	61	1020	16703	ENSOCUG00000016398,ENSOCUG00000008204,ENSOCUG00000000421,ENSOCUG00000008738,ENSOCUG00000004930,ENSOCUG00000009680	ACVR2A|SOAT1|-|ABL2|RC3H1|HOMER1|
GO:0046634	regulation of alpha-beta T cell activation	biological_process	0.17249	1	1	61	53	16703	ENSOCUG00000004930	RC3H1|
GO:0048666	neuron development	biological_process	0.17261	1	4	61	566	16703	ENSOCUG00000000421,ENSOCUG00000012948,ENSOCUG00000009222,ENSOCUG00000008738	-|DOCK7|VIM|ABL2|
GO:0035710	CD4-positive, alpha-beta T cell activation	biological_process	0.17266	1	1	61	52	16703	ENSOCUG00000004930	RC3H1|
GO:0003725	double-stranded RNA binding	molecular_function	0.17313	1	1	61	48	16703	ENSOCUG00000009222	VIM|
GO:0043414	macromolecule methylation	biological_process	0.17384	1	2	61	197	16703	ENSOCUG00000016126,ENSOCUG00000007235	-|TRDMT1|
GO:0016651	oxidoreductase activity, acting on NAD(P)H	molecular_function	0.17389	1	1	61	56	16703	ENSOCUG00000006359	NDUFS3|
GO:0006612	protein targeting to membrane	biological_process	0.17417	1	1	61	52	16703	ENSOCUG00000011011	SRP68|
GO:0051222	positive regulation of protein transport	biological_process	0.17434	1	2	61	207	16703	ENSOCUG00000007503,ENSOCUG00000001103	CASP4|CASP1|
GO:0030018	Z disc	cellular_component	0.17451	1	1	61	49	16703	ENSOCUG00000009680	HOMER1|
GO:0001819	positive regulation of cytokine production	biological_process	0.17464	1	2	61	212	16703	ENSOCUG00000001103,ENSOCUG00000007503	CASP1|CASP4|
GO:0030814	regulation of cAMP metabolic process	biological_process	0.17498	1	1	61	62	16703	ENSOCUG00000000421	-|
GO:0002286	T cell activation involved in immune response	biological_process	0.17511	1	1	61	52	16703	ENSOCUG00000004930	RC3H1|
GO:0021782	glial cell development	biological_process	0.17598	1	1	61	56	16703	ENSOCUG00000009222	VIM|
GO:0030301	cholesterol transport	biological_process	0.17627	1	1	61	53	16703	ENSOCUG00000008204	SOAT1|
GO:0019395	fatty acid oxidation	biological_process	0.17651	1	1	61	51	16703	ENSOCUG00000012924	ACOX1|
GO:0042060	wound healing	biological_process	0.17668	1	2	61	202	16703	ENSOCUG00000002891,ENSOCUG00000007049	SERPINC1|C6orf89|
GO:0031667	response to nutrient levels	biological_process	0.17707	1	2	61	206	16703	ENSOCUG00000006217,ENSOCUG00000007695	CLEC16A|ATG4C|
GO:2001243	negative regulation of intrinsic apoptotic signaling pathway	biological_process	0.17789	1	1	61	59	16703	ENSOCUG00000006359	NDUFS3|
GO:0060191	regulation of lipase activity	biological_process	0.17819	1	1	61	55	16703	ENSOCUG00000008738	ABL2|
GO:0042981	regulation of apoptotic process	biological_process	0.17827	1	5	61	830	16703	ENSOCUG00000004831,ENSOCUG00000029247,ENSOCUG00000006359,ENSOCUG00000001103,ENSOCUG00000020935	DIP2A|-|NDUFS3|CASP1|MTCH1|
GO:0072329	monocarboxylic acid catabolic process	biological_process	0.17829	1	1	61	52	16703	ENSOCUG00000012924	ACOX1|
GO:0009101	glycoprotein biosynthetic process	biological_process	0.17931	1	2	61	208	16703	ENSOCUG00000008204,ENSOCUG00000016704	SOAT1|GXYLT2|
GO:0015918	sterol transport	biological_process	0.18	1	1	61	54	16703	ENSOCUG00000008204	SOAT1|
GO:0030802	regulation of cyclic nucleotide biosynthetic process	biological_process	0.18019	1	1	61	64	16703	ENSOCUG00000000421	-|
GO:0048878	chemical homeostasis	biological_process	0.18029	1	4	61	598	16703	ENSOCUG00000008738,ENSOCUG00000009680,ENSOCUG00000008204,ENSOCUG00000000421	ABL2|HOMER1|SOAT1|-|
GO:0006171	cAMP biosynthetic process	biological_process	0.18034	1	1	61	62	16703	ENSOCUG00000000421	-|
GO:0010717	regulation of epithelial to mesenchymal transition	biological_process	0.18034	1	1	61	53	16703	ENSOCUG00000016524	TIAM1|
GO:0003824	catalytic activity	molecular_function	0.18042	1	21	61	4684	16703	ENSOCUG00000006325,ENSOCUG00000016126,ENSOCUG00000004831,ENSOCUG00000007503,ENSOCUG00000014542,ENSOCUG00000017524,ENSOCUG00000021229,ENSOCUG00000007235,ENSOCUG00000013158,ENSOCUG00000029247,ENSOCUG00000008204,ENSOCUG00000007695,ENSOCUG00000008738,ENSOCUG00000012924,ENSOCUG00000001103,ENSOCUG00000016398,ENSOCUG00000007046,ENSOCUG00000016704,ENSOCUG00000006359,ENSOCUG00000007841,ENSOCUG00000015940	GALM|-|DIP2A|CASP4|CDK3|AGBL2|-|TRDMT1|-|-|SOAT1|ATG4C|ABL2|ACOX1|CASP1|ACVR2A|PPIL1|GXYLT2|NDUFS3|DARS2|TAMM41|
GO:0005743	mitochondrial inner membrane	cellular_component	0.1809	1	2	61	237	16703	ENSOCUG00000006359,ENSOCUG00000015940	NDUFS3|TAMM41|
GO:0007178	transmembrane receptor protein serine/threonine kinase signaling pathway	biological_process	0.18093	1	2	61	210	16703	ENSOCUG00000016398,ENSOCUG00000009222	ACVR2A|VIM|
GO:0042632	cholesterol homeostasis	biological_process	0.181	1	1	61	55	16703	ENSOCUG00000008204	SOAT1|
GO:0055092	sterol homeostasis	biological_process	0.181	1	1	61	55	16703	ENSOCUG00000008204	SOAT1|
GO:0007613	memory	biological_process	0.18106	1	1	61	51	16703	ENSOCUG00000001473	S100B|
GO:0051592	response to calcium ion	biological_process	0.18117	1	1	61	50	16703	ENSOCUG00000009680	HOMER1|
GO:0032434	regulation of proteasomal ubiquitin-dependent protein catabolic process	biological_process	0.18166	1	1	61	53	16703	ENSOCUG00000006217	CLEC16A|
GO:0002698	negative regulation of immune effector process	biological_process	0.18205	1	1	61	57	16703	ENSOCUG00000004930	RC3H1|
GO:0006476	protein deacetylation	biological_process	0.18312	1	1	61	52	16703	ENSOCUG00000007049	C6orf89|
GO:0034440	lipid oxidation	biological_process	0.18362	1	1	61	53	16703	ENSOCUG00000012924	ACOX1|
GO:0046683	response to organophosphorus	biological_process	0.18395	1	1	61	53	16703	ENSOCUG00000001103	CASP1|
GO:0017048	Rho GTPase binding	molecular_function	0.184	1	1	61	50	16703	ENSOCUG00000012948	DOCK7|
GO:0043067	regulation of programmed cell death	biological_process	0.18451	1	5	61	839	16703	ENSOCUG00000020935,ENSOCUG00000006359,ENSOCUG00000001103,ENSOCUG00000004831,ENSOCUG00000029247	MTCH1|NDUFS3|CASP1|DIP2A|-|
GO:0045639	positive regulation of myeloid cell differentiation	biological_process	0.18528	1	1	61	61	16703	ENSOCUG00000016398	ACVR2A|
GO:0071013	catalytic step 2 spliceosome	cellular_component	0.18608	1	1	61	58	16703	ENSOCUG00000007046	PPIL1|
GO:0035601	protein deacylation	biological_process	0.18681	1	1	61	53	16703	ENSOCUG00000007049	C6orf89|
GO:0030529	ribonucleoprotein complex	cellular_component	0.18714	1	4	61	803	16703	ENSOCUG00000004930,ENSOCUG00000007046,ENSOCUG00000011011,ENSOCUG00000026227	RC3H1|PPIL1|SRP68|-|
GO:0014074	response to purine-containing compound	biological_process	0.18716	1	1	61	54	16703	ENSOCUG00000001103	CASP1|
GO:0072507	divalent inorganic cation homeostasis	biological_process	0.18766	1	2	61	210	16703	ENSOCUG00000008738,ENSOCUG00000000421	ABL2|-|
GO:0033554	cellular response to stress	biological_process	0.18777	1	6	61	1035	16703	ENSOCUG00000006235,ENSOCUG00000007695,ENSOCUG00000006720,ENSOCUG00000007503,ENSOCUG00000006217,ENSOCUG00000014542	PPP4R2|ATG4C|FGD2|CASP4|CLEC16A|CDK3|
GO:0010740	positive regulation of intracellular protein kinase cascade	biological_process	0.18804	1	3	61	420	16703	ENSOCUG00000006720,ENSOCUG00000001473,ENSOCUG00000001103	FGD2|S100B|CASP1|
GO:0034660	ncRNA metabolic process	biological_process	0.18883	1	2	61	216	16703	ENSOCUG00000007235,ENSOCUG00000007841	TRDMT1|DARS2|
GO:0043021	ribonucleoprotein complex binding	molecular_function	0.18903	1	1	61	58	16703	ENSOCUG00000011011	SRP68|
GO:0032092	positive regulation of protein binding	biological_process	0.18969	1	1	61	56	16703	ENSOCUG00000016524	TIAM1|
GO:0003697	single-stranded DNA binding	molecular_function	0.18984	1	1	61	58	16703	ENSOCUG00000021973	-|
GO:0002020	protease binding	molecular_function	0.19	1	1	61	56	16703	ENSOCUG00000002891	SERPINC1|
GO:0008203	cholesterol metabolic process	biological_process	0.19048	1	1	61	57	16703	ENSOCUG00000008204	SOAT1|
GO:0010976	positive regulation of neuron projection development	biological_process	0.19197	1	1	61	51	16703	ENSOCUG00000008738	ABL2|
GO:0044260	cellular macromolecule metabolic process	biological_process	0.19358	1	23	61	5559	16703	ENSOCUG00000016412,ENSOCUG00000016398,ENSOCUG00000001911,ENSOCUG00000026227,ENSOCUG00000008738,ENSOCUG00000010050,ENSOCUG00000007841,ENSOCUG00000007049,ENSOCUG00000016704,ENSOCUG00000006217,ENSOCUG00000007046,ENSOCUG00000012948,ENSOCUG00000016126,ENSOCUG00000010233,ENSOCUG00000006235,ENSOCUG00000006208,ENSOCUG00000008204,ENSOCUG00000006720,ENSOCUG00000004930,ENSOCUG00000017524,ENSOCUG00000014542,…	ORC4|ACVR2A|VGLL4|-|ABL2|-|DARS2|C6orf89|GXYLT2|CLEC16A|PPIL1|DOCK7|-|HNRNPLL|PPP4R2|CIITA|SOAT1|FGD2|RC3H1|AGBL2|CDK3|-|TRDMT1|
GO:0090100	positive regulation of transmembrane receptor protein serine/threonine kinase signaling pathway	biological_process	0.19452	1	1	61	59	16703	ENSOCUG00000016398	ACVR2A|
GO:0048037	cofactor binding	molecular_function	0.19508	1	2	61	204	16703	ENSOCUG00000008204,ENSOCUG00000012924	SOAT1|ACOX1|
GO:0010975	regulation of neuron projection development	biological_process	0.19517	1	2	61	205	16703	ENSOCUG00000008738,ENSOCUG00000009222	ABL2|VIM|
GO:0009967	positive regulation of signal transduction	biological_process	0.19517	1	5	61	849	16703	ENSOCUG00000004930,ENSOCUG00000016398,ENSOCUG00000001103,ENSOCUG00000006720,ENSOCUG00000001473	RC3H1|ACVR2A|CASP1|FGD2|S100B|
GO:0030193	regulation of blood coagulation	biological_process	0.19532	1	1	61	56	16703	ENSOCUG00000002891	SERPINC1|
GO:1900046	regulation of hemostasis	biological_process	0.19532	1	1	61	56	16703	ENSOCUG00000002891	SERPINC1|
GO:0042100	B cell proliferation	biological_process	0.19543	1	1	61	59	16703	ENSOCUG00000004930	RC3H1|
GO:0008219	cell death	biological_process	0.19675	1	6	61	1080	16703	ENSOCUG00000020935,ENSOCUG00000006359,ENSOCUG00000007503,ENSOCUG00000001103,ENSOCUG00000029247,ENSOCUG00000004831	MTCH1|NDUFS3|CASP4|CASP1|-|DIP2A|
GO:0016265	death	biological_process	0.19675	1	6	61	1080	16703	ENSOCUG00000020935,ENSOCUG00000006359,ENSOCUG00000001103,ENSOCUG00000007503,ENSOCUG00000029247,ENSOCUG00000004831	MTCH1|NDUFS3|CASP1|CASP4|-|DIP2A|
GO:0044456	synapse part	cellular_component	0.19706	1	2	61	207	16703	ENSOCUG00000009680,ENSOCUG00000013774	HOMER1|CDH8|
GO:0032504	multicellular organism reproduction	biological_process	0.19722	1	3	61	415	16703	ENSOCUG00000012924,ENSOCUG00000007503,ENSOCUG00000016398	ACOX1|CASP4|ACVR2A|
GO:0006282	regulation of DNA repair	biological_process	0.1983	1	1	61	55	16703	ENSOCUG00000006235	PPP4R2|
GO:0072562	blood microparticle	cellular_component	0.19951	1	1	61	65	16703	ENSOCUG00000002891	SERPINC1|
GO:0031674	I band	cellular_component	0.19959	1	1	61	59	16703	ENSOCUG00000009680	HOMER1|
GO:0044237	cellular metabolic process	biological_process	0.20065	1	29	61	7180	16703	ENSOCUG00000004930,ENSOCUG00000021229,ENSOCUG00000014542,ENSOCUG00000017524,ENSOCUG00000007235,ENSOCUG00000006720,ENSOCUG00000000421,ENSOCUG00000006235,ENSOCUG00000008204,ENSOCUG00000006208,ENSOCUG00000007695,ENSOCUG00000010233,ENSOCUG00000016126,ENSOCUG00000012948,ENSOCUG00000006217,ENSOCUG00000007046,ENSOCUG00000007049,ENSOCUG00000016704,ENSOCUG00000006359,ENSOCUG00000010050,ENSOCUG00000015940,…	RC3H1|-|CDK3|AGBL2|TRDMT1|FGD2|-|PPP4R2|SOAT1|CIITA|ATG4C|HNRNPLL|-|DOCK7|CLEC16A|PPIL1|C6orf89|GXYLT2|NDUFS3|-|TAMM41|DARS2|ACOX1|ABL2|-|VGLL4|CASP1|ORC4|ACVR2A|
GO:0033138	positive regulation of peptidyl-serine phosphorylation	biological_process	0.2008	1	1	61	61	16703	ENSOCUG00000012948	DOCK7|
GO:0047485	protein N-terminus binding	molecular_function	0.20147	1	1	61	63	16703	ENSOCUG00000012924	ACOX1|
GO:0050673	epithelial cell proliferation	biological_process	0.20154	1	2	61	224	16703	ENSOCUG00000016398,ENSOCUG00000007049	ACVR2A|C6orf89|
GO:0030808	regulation of nucleotide biosynthetic process	biological_process	0.20193	1	1	61	71	16703	ENSOCUG00000000421	-|
GO:1900371	regulation of purine nucleotide biosynthetic process	biological_process	0.20193	1	1	61	71	16703	ENSOCUG00000000421	-|
GO:0043412	macromolecule modification	biological_process	0.20243	1	12	61	2461	16703	ENSOCUG00000021229,ENSOCUG00000014542,ENSOCUG00000007235,ENSOCUG00000017524,ENSOCUG00000007046,ENSOCUG00000016704,ENSOCUG00000007049,ENSOCUG00000006720,ENSOCUG00000008738,ENSOCUG00000016126,ENSOCUG00000016398,ENSOCUG00000012948	-|CDK3|TRDMT1|AGBL2|PPIL1|GXYLT2|C6orf89|FGD2|ABL2|-|ACVR2A|DOCK7|
GO:0016782	transferase activity, transferring sulfur-containing groups	molecular_function	0.20246	1	1	61	64	16703	ENSOCUG00000013158	-|
GO:0016125	sterol metabolic process	biological_process	0.20251	1	1	61	61	16703	ENSOCUG00000008204	SOAT1|
GO:0009991	response to extracellular stimulus	biological_process	0.20255	1	2	61	225	16703	ENSOCUG00000006217,ENSOCUG00000007695	CLEC16A|ATG4C|
GO:0032104	regulation of response to extracellular stimulus	biological_process	0.20269	1	1	61	60	16703	ENSOCUG00000006217	CLEC16A|
GO:0032107	regulation of response to nutrient levels	biological_process	0.20269	1	1	61	60	16703	ENSOCUG00000006217	CLEC16A|
GO:1901137	carbohydrate derivative biosynthetic process	biological_process	0.20371	1	3	61	441	16703	ENSOCUG00000000421,ENSOCUG00000016704,ENSOCUG00000008204	-|GXYLT2|SOAT1|
GO:0043178	alcohol binding	molecular_function	0.20377	1	1	61	59	16703	ENSOCUG00000008204	SOAT1|
GO:0050852	T cell receptor signaling pathway	biological_process	0.20633	1	1	61	58	16703	ENSOCUG00000004930	RC3H1|
GO:0000932	cytoplasmic mRNA processing body	cellular_component	0.20733	1	1	61	61	16703	ENSOCUG00000004930	RC3H1|
GO:0007265	Ras protein signal transduction	biological_process	0.20771	1	2	61	212	16703	ENSOCUG00000006720,ENSOCUG00000016524	FGD2|TIAM1|
GO:0030510	regulation of BMP signaling pathway	biological_process	0.20778	1	1	61	66	16703	ENSOCUG00000016398	ACVR2A|
GO:0050818	regulation of coagulation	biological_process	0.20841	1	1	61	60	16703	ENSOCUG00000002891	SERPINC1|
GO:0044093	positive regulation of molecular function	biological_process	0.20922	1	6	61	1064	16703	ENSOCUG00000007049,ENSOCUG00000006720,ENSOCUG00000001103,ENSOCUG00000016524,ENSOCUG00000020935,ENSOCUG00000008738	C6orf89|FGD2|CASP1|TIAM1|MTCH1|ABL2|
GO:0051239	regulation of multicellular organismal process	biological_process	0.21066	1	9	61	1802	16703	ENSOCUG00000008738,ENSOCUG00000016398,ENSOCUG00000001103,ENSOCUG00000007503,ENSOCUG00000001473,ENSOCUG00000016524,ENSOCUG00000009222,ENSOCUG00000004930,ENSOCUG00000002891	ABL2|ACVR2A|CASP1|CASP4|S100B|TIAM1|VIM|RC3H1|SERPINC1|
GO:0019866	organelle inner membrane	cellular_component	0.21068	1	2	61	258	16703	ENSOCUG00000015940,ENSOCUG00000006359	TAMM41|NDUFS3|
GO:0031330	negative regulation of cellular catabolic process	biological_process	0.2118	1	1	61	64	16703	ENSOCUG00000006217	CLEC16A|
GO:0030282	bone mineralization	biological_process	0.21245	1	1	61	69	16703	ENSOCUG00000016398	ACVR2A|
GO:0030838	positive regulation of actin filament polymerization	biological_process	0.2127	1	1	61	66	16703	ENSOCUG00000010050	-|
GO:0001776	leukocyte homeostasis	biological_process	0.2127	1	1	61	64	16703	ENSOCUG00000004930	RC3H1|
GO:0030674	protein binding, bridging	molecular_function	0.21285	1	1	61	64	16703	ENSOCUG00000006235	PPP4R2|
GO:0008528	G-protein coupled peptide receptor activity	molecular_function	0.21378	1	1	61	81	16703	ENSOCUG00000000421	-|
GO:0050868	negative regulation of T cell activation	biological_process	0.21423	1	1	61	70	16703	ENSOCUG00000004930	RC3H1|
GO:0000956	nuclear-transcribed mRNA catabolic process	biological_process	0.21512	1	1	61	66	16703	ENSOCUG00000004930	RC3H1|
GO:0008033	tRNA processing	biological_process	0.21531	1	1	61	68	16703	ENSOCUG00000007235	TRDMT1|
GO:0060255	regulation of macromolecule metabolic process	biological_process	0.21577	1	15	61	3359	16703	ENSOCUG00000006235,ENSOCUG00000010050,ENSOCUG00000008204,ENSOCUG00000006208,ENSOCUG00000007049,ENSOCUG00000006720,ENSOCUG00000002891,ENSOCUG00000006217,ENSOCUG00000004930,ENSOCUG00000009222,ENSOCUG00000012948,ENSOCUG00000016398,ENSOCUG00000004831,ENSOCUG00000001911,ENSOCUG00000010233	PPP4R2|-|SOAT1|CIITA|C6orf89|FGD2|SERPINC1|CLEC16A|RC3H1|VIM|DOCK7|ACVR2A|DIP2A|VGLL4|HNRNPLL|
GO:0035556	intracellular signal transduction	biological_process	0.21591	1	8	61	1553	16703	ENSOCUG00000012948,ENSOCUG00000007503,ENSOCUG00000001103,ENSOCUG00000001473,ENSOCUG00000006359,ENSOCUG00000006720,ENSOCUG00000016524,ENSOCUG00000004930	DOCK7|CASP4|CASP1|S100B|NDUFS3|FGD2|TIAM1|RC3H1|
GO:0044325	ion channel binding	molecular_function	0.21878	1	1	61	64	16703	ENSOCUG00000009680	HOMER1|
GO:0046632	alpha-beta T cell differentiation	biological_process	0.21909	1	1	61	67	16703	ENSOCUG00000004930	RC3H1|
GO:0009898	internal side of plasma membrane	cellular_component	0.21972	1	1	61	65	16703	ENSOCUG00000016524	TIAM1|
GO:0071396	cellular response to lipid	biological_process	0.22043	1	2	61	244	16703	ENSOCUG00000001103,ENSOCUG00000008738	CASP1|ABL2|
GO:0030799	regulation of cyclic nucleotide metabolic process	biological_process	0.2208	1	1	61	79	16703	ENSOCUG00000000421	-|
GO:0051219	phosphoprotein binding	molecular_function	0.2213	1	1	61	63	16703	ENSOCUG00000008738	ABL2|
GO:0009100	glycoprotein metabolic process	biological_process	0.22159	1	2	61	238	16703	ENSOCUG00000008204,ENSOCUG00000016704	SOAT1|GXYLT2|
GO:0043085	positive regulation of catalytic activity	biological_process	0.22231	1	5	61	863	16703	ENSOCUG00000006720,ENSOCUG00000007049,ENSOCUG00000001103,ENSOCUG00000020935,ENSOCUG00000008738	FGD2|C6orf89|CASP1|MTCH1|ABL2|
GO:0019897	extrinsic to plasma membrane	cellular_component	0.22239	1	1	61	65	16703	ENSOCUG00000016524	TIAM1|
GO:0001653	peptide receptor activity	molecular_function	0.22318	1	1	61	84	16703	ENSOCUG00000000421	-|
GO:0046474	glycerophospholipid biosynthetic process	biological_process	0.22489	1	1	61	70	16703	ENSOCUG00000015940	TAMM41|
GO:0010941	regulation of cell death	biological_process	0.225	1	5	61	898	16703	ENSOCUG00000006359,ENSOCUG00000001103,ENSOCUG00000029247,ENSOCUG00000004831,ENSOCUG00000020935	NDUFS3|CASP1|-|DIP2A|MTCH1|
GO:0046058	cAMP metabolic process	biological_process	0.22607	1	1	61	77	16703	ENSOCUG00000000421	-|
GO:0050896	response to stimulus	biological_process	0.22621	1	23	61	5875	16703	ENSOCUG00000009680,ENSOCUG00000009222,ENSOCUG00000006217,ENSOCUG00000016524,ENSOCUG00000007049,ENSOCUG00000006359,ENSOCUG00000008738,ENSOCUG00000001473,ENSOCUG00000001103,ENSOCUG00000000422,ENSOCUG00000016398,ENSOCUG00000004930,ENSOCUG00000014542,ENSOCUG00000006720,ENSOCUG00000002891,ENSOCUG00000000421,ENSOCUG00000006235,ENSOCUG00000006208,ENSOCUG00000007695,ENSOCUG00000011011,ENSOCUG00000007503,…	HOMER1|VIM|CLEC16A|TIAM1|C6orf89|NDUFS3|ABL2|S100B|CASP1|ZACN|ACVR2A|RC3H1|CDK3|FGD2|SERPINC1|-|PPP4R2|CIITA|ATG4C|SRP68|CASP4|DOCK7|CDH8|
GO:0044267	cellular protein metabolic process	biological_process	0.22662	1	14	61	3223	16703	ENSOCUG00000016126,ENSOCUG00000026227,ENSOCUG00000008738,ENSOCUG00000016398,ENSOCUG00000012948,ENSOCUG00000006217,ENSOCUG00000007046,ENSOCUG00000014542,ENSOCUG00000017524,ENSOCUG00000021229,ENSOCUG00000007841,ENSOCUG00000016704,ENSOCUG00000007049,ENSOCUG00000006720	-|-|ABL2|ACVR2A|DOCK7|CLEC16A|PPIL1|CDK3|AGBL2|-|DARS2|GXYLT2|C6orf89|FGD2|
GO:0007283	spermatogenesis	biological_process	0.22678	1	2	61	241	16703	ENSOCUG00000016398,ENSOCUG00000012924	ACVR2A|ACOX1|
GO:0023056	positive regulation of signaling	biological_process	0.2273	1	5	61	894	16703	ENSOCUG00000001103,ENSOCUG00000006720,ENSOCUG00000001473,ENSOCUG00000016398,ENSOCUG00000004930	CASP1|FGD2|S100B|ACVR2A|RC3H1|
GO:0008201	heparin binding	molecular_function	0.22838	1	1	61	71	16703	ENSOCUG00000002891	SERPINC1|
GO:0048232	male gamete generation	biological_process	0.22845	1	2	61	242	16703	ENSOCUG00000012924,ENSOCUG00000016398	ACOX1|ACVR2A|
GO:0032259	methylation	biological_process	0.22874	1	2	61	241	16703	ENSOCUG00000007235,ENSOCUG00000016126	TRDMT1|-|
GO:0000724	double-strand break repair via homologous recombination	biological_process	0.22934	1	1	61	67	16703	ENSOCUG00000006235	PPP4R2|
GO:0010647	positive regulation of cell communication	biological_process	0.23008	1	5	61	898	16703	ENSOCUG00000004930,ENSOCUG00000001473,ENSOCUG00000006720,ENSOCUG00000001103,ENSOCUG00000016398	RC3H1|S100B|FGD2|CASP1|ACVR2A|
GO:0000725	recombinational repair	biological_process	0.23105	1	1	61	68	16703	ENSOCUG00000006235	PPP4R2|
GO:0007498	mesoderm development	biological_process	0.23108	1	1	61	75	16703	ENSOCUG00000016398	ACVR2A|
GO:0055088	lipid homeostasis	biological_process	0.23129	1	1	61	74	16703	ENSOCUG00000008204	SOAT1|
GO:0019199	transmembrane receptor protein kinase activity	molecular_function	0.23135	1	1	61	63	16703	ENSOCUG00000016398	ACVR2A|
GO:0021536	diencephalon development	biological_process	0.23178	1	1	61	77	16703	ENSOCUG00000006359	NDUFS3|
GO:0030054	cell junction	cellular_component	0.23179	1	4	61	651	16703	ENSOCUG00000012948,ENSOCUG00000016524,ENSOCUG00000011011,ENSOCUG00000009222	DOCK7|TIAM1|SRP68|VIM|
GO:0045667	regulation of osteoblast differentiation	biological_process	0.23276	1	1	61	74	16703	ENSOCUG00000016398	ACVR2A|
GO:0050660	flavin adenine dinucleotide binding	molecular_function	0.23447	1	1	61	64	16703	ENSOCUG00000012924	ACOX1|
GO:0001934	positive regulation of protein phosphorylation	biological_process	0.23531	1	3	61	453	16703	ENSOCUG00000006720,ENSOCUG00000012948,ENSOCUG00000016398	FGD2|DOCK7|ACVR2A|
GO:0045087	innate immune response	biological_process	0.23549	1	2	61	274	16703	ENSOCUG00000006208,ENSOCUG00000001103	CIITA|CASP1|
GO:0005230	extracellular ligand-gated ion channel activity	molecular_function	0.23566	1	1	61	68	16703	ENSOCUG00000000422	ZACN|
GO:0006875	cellular metal ion homeostasis	biological_process	0.23653	1	2	61	254	16703	ENSOCUG00000000421,ENSOCUG00000008738	-|ABL2|
GO:0043484	regulation of RNA splicing	biological_process	0.23986	1	1	61	77	16703	ENSOCUG00000010233	HNRNPLL|
GO:0048468	cell development	biological_process	0.24023	1	7	61	1351	16703	ENSOCUG00000016524,ENSOCUG00000009680,ENSOCUG00000008738,ENSOCUG00000009222,ENSOCUG00000012948,ENSOCUG00000007503,ENSOCUG00000000421	TIAM1|HOMER1|ABL2|VIM|DOCK7|CASP4|-|
GO:0031329	regulation of cellular catabolic process	biological_process	0.24031	1	4	61	660	16703	ENSOCUG00000001103,ENSOCUG00000006720,ENSOCUG00000004930,ENSOCUG00000006217	CASP1|FGD2|RC3H1|CLEC16A|
GO:0007270	neuron-neuron synaptic transmission	biological_process	0.24064	1	1	61	69	16703	ENSOCUG00000013774	CDH8|
GO:0031345	negative regulation of cell projection organization	biological_process	0.24196	1	1	61	75	16703	ENSOCUG00000009222	VIM|
GO:0033267	axon part	cellular_component	0.24311	1	1	61	72	16703	ENSOCUG00000013774	CDH8|
GO:0044444	cytoplasmic part	cellular_component	0.24317	1	22	61	5306	16703	ENSOCUG00000004930,ENSOCUG00000017524,ENSOCUG00000008204,ENSOCUG00000006720,ENSOCUG00000014548,ENSOCUG00000020935,ENSOCUG00000011011,ENSOCUG00000007503,ENSOCUG00000016524,ENSOCUG00000006217,ENSOCUG00000009680,ENSOCUG00000009222,ENSOCUG00000015940,ENSOCUG00000007841,ENSOCUG00000007049,ENSOCUG00000006359,ENSOCUG00000026227,ENSOCUG00000012924,ENSOCUG00000027404,ENSOCUG00000016412,ENSOCUG00000001473,…	RC3H1|AGBL2|SOAT1|FGD2|EVPL|MTCH1|SRP68|CASP4|TIAM1|CLEC16A|HOMER1|VIM|TAMM41|DARS2|C6orf89|NDUFS3|-|ACOX1|-|ORC4|S100B|CASP1|
GO:0031214	biomineral tissue development	biological_process	0.2436	1	1	61	80	16703	ENSOCUG00000016398	ACVR2A|
GO:0051128	regulation of cellular component organization	biological_process	0.24461	1	7	61	1354	16703	ENSOCUG00000010050,ENSOCUG00000007049,ENSOCUG00000006359,ENSOCUG00000006217,ENSOCUG00000016524,ENSOCUG00000008738,ENSOCUG00000009222	-|C6orf89|NDUFS3|CLEC16A|TIAM1|ABL2|VIM|
GO:0006941	striated muscle contraction	biological_process	0.24478	1	1	61	76	16703	ENSOCUG00000009680	HOMER1|
GO:0042327	positive regulation of phosphorylation	biological_process	0.24602	1	3	61	463	16703	ENSOCUG00000006720,ENSOCUG00000012948,ENSOCUG00000016398	FGD2|DOCK7|ACVR2A|
GO:0060090	binding, bridging	molecular_function	0.24729	1	1	61	76	16703	ENSOCUG00000006235	PPP4R2|
GO:0061041	regulation of wound healing	biological_process	0.2473	1	1	61	75	16703	ENSOCUG00000002891	SERPINC1|
GO:0006402	mRNA catabolic process	biological_process	0.24747	1	1	61	76	16703	ENSOCUG00000004930	RC3H1|
GO:0052652	cyclic purine nucleotide metabolic process	biological_process	0.24806	1	1	61	86	16703	ENSOCUG00000000421	-|
GO:0030218	erythrocyte differentiation	biological_process	0.24868	1	1	61	80	16703	ENSOCUG00000016398	ACVR2A|
GO:0006261	DNA-dependent DNA replication	biological_process	0.24998	1	1	61	72	16703	ENSOCUG00000016412	ORC4|
GO:0032273	positive regulation of protein polymerization	biological_process	0.25047	1	1	61	79	16703	ENSOCUG00000010050	-|
GO:0051240	positive regulation of multicellular organismal process	biological_process	0.2506	1	3	61	479	16703	ENSOCUG00000016398,ENSOCUG00000007503,ENSOCUG00000001103	ACVR2A|CASP4|CASP1|
GO:0018193	peptidyl-amino acid modification	biological_process	0.25166	1	4	61	671	16703	ENSOCUG00000012948,ENSOCUG00000007046,ENSOCUG00000017524,ENSOCUG00000008738	DOCK7|PPIL1|AGBL2|ABL2|
GO:0036094	small molecule binding	molecular_function	0.25295	1	9	61	1818	16703	ENSOCUG00000014542,ENSOCUG00000006208,ENSOCUG00000007841,ENSOCUG00000008204,ENSOCUG00000008738,ENSOCUG00000012924,ENSOCUG00000021942,ENSOCUG00000016398,ENSOCUG00000016412	CDK3|CIITA|DARS2|SOAT1|ABL2|ACOX1|-|ACVR2A|ORC4|
GO:0009190	cyclic nucleotide biosynthetic process	biological_process	0.25488	1	1	61	88	16703	ENSOCUG00000000421	-|
GO:0051050	positive regulation of transport	biological_process	0.25653	1	3	61	482	16703	ENSOCUG00000009680,ENSOCUG00000007503,ENSOCUG00000001103	HOMER1|CASP4|CASP1|
GO:0008654	phospholipid biosynthetic process	biological_process	0.25904	1	1	61	81	16703	ENSOCUG00000015940	TAMM41|
GO:0005814	centriole	cellular_component	0.25935	1	1	61	74	16703	ENSOCUG00000017524	AGBL2|
GO:0048583	regulation of response to stimulus	biological_process	0.25961	1	10	61	2121	16703	ENSOCUG00000016398,ENSOCUG00000001103,ENSOCUG00000001473,ENSOCUG00000006235,ENSOCUG00000006359,ENSOCUG00000002891,ENSOCUG00000006720,ENSOCUG00000006217,ENSOCUG00000016524,ENSOCUG00000004930	ACVR2A|CASP1|S100B|PPP4R2|NDUFS3|SERPINC1|FGD2|CLEC16A|TIAM1|RC3H1|
GO:0009612	response to mechanical stimulus	biological_process	0.26042	1	1	61	84	16703	ENSOCUG00000001103	CASP1|
GO:0061136	regulation of proteasomal protein catabolic process	biological_process	0.26205	1	1	61	83	16703	ENSOCUG00000006217	CLEC16A|
GO:0070925	organelle assembly	biological_process	0.26425	1	2	61	269	16703	ENSOCUG00000004930,ENSOCUG00000007695	RC3H1|ATG4C|
GO:0006464	cellular protein modification process	biological_process	0.26425	1	11	61	2357	16703	ENSOCUG00000016704,ENSOCUG00000006720,ENSOCUG00000007049,ENSOCUG00000007046,ENSOCUG00000014542,ENSOCUG00000017524,ENSOCUG00000021229,ENSOCUG00000016398,ENSOCUG00000012948,ENSOCUG00000016126,ENSOCUG00000008738	GXYLT2|FGD2|C6orf89|PPIL1|CDK3|AGBL2|-|ACVR2A|DOCK7|-|ABL2|
GO:0036211	protein modification process	biological_process	0.26425	1	11	61	2357	16703	ENSOCUG00000007046,ENSOCUG00000021229,ENSOCUG00000014542,ENSOCUG00000017524,ENSOCUG00000006720,ENSOCUG00000016704,ENSOCUG00000007049,ENSOCUG00000016126,ENSOCUG00000008738,ENSOCUG00000012948,ENSOCUG00000016398	PPIL1|-|CDK3|AGBL2|FGD2|GXYLT2|C6orf89|-|ABL2|DOCK7|ACVR2A|
GO:0008584	male gonad development	biological_process	0.26454	1	1	61	79	16703	ENSOCUG00000016398	ACVR2A|
GO:0042277	peptide binding	molecular_function	0.26476	1	1	61	84	16703	ENSOCUG00000011011	SRP68|
GO:0065008	regulation of biological quality	biological_process	0.26483	1	10	61	2142	16703	ENSOCUG00000000421,ENSOCUG00000002891,ENSOCUG00000008204,ENSOCUG00000010050,ENSOCUG00000009680,ENSOCUG00000004930,ENSOCUG00000001103,ENSOCUG00000001473,ENSOCUG00000016398,ENSOCUG00000008738	-|SERPINC1|SOAT1|-|HOMER1|RC3H1|CASP1|S100B|ACVR2A|ABL2|
GO:0043270	positive regulation of ion transport	biological_process	0.26526	1	1	61	87	16703	ENSOCUG00000009680	HOMER1|
GO:0045017	glycerolipid biosynthetic process	biological_process	0.26562	1	1	61	86	16703	ENSOCUG00000015940	TAMM41|
GO:0030017	sarcomere	cellular_component	0.26608	1	1	61	83	16703	ENSOCUG00000009680	HOMER1|
GO:0005882	intermediate filament	cellular_component	0.26644	1	1	61	105	16703	ENSOCUG00000009222	VIM|
GO:0009451	RNA modification	biological_process	0.26815	1	1	61	86	16703	ENSOCUG00000007235	TRDMT1|
GO:0014069	postsynaptic density	cellular_component	0.26819	1	1	61	75	16703	ENSOCUG00000009680	HOMER1|
GO:0044703	multi-organism reproductive process	biological_process	0.26823	1	1	61	88	16703	ENSOCUG00000016398	ACVR2A|
GO:0046631	alpha-beta T cell activation	biological_process	0.26876	1	1	61	86	16703	ENSOCUG00000004930	RC3H1|
GO:0034101	erythrocyte homeostasis	biological_process	0.26886	1	1	61	88	16703	ENSOCUG00000016398	ACVR2A|
GO:0045580	regulation of T cell differentiation	biological_process	0.26961	1	1	61	86	16703	ENSOCUG00000004930	RC3H1|
GO:0032940	secretion by cell	biological_process	0.26975	1	3	61	492	16703	ENSOCUG00000027404,ENSOCUG00000001103,ENSOCUG00000007503	-|CASP1|CASP4|
GO:0071345	cellular response to cytokine stimulus	biological_process	0.27045	1	2	61	298	16703	ENSOCUG00000001103,ENSOCUG00000004930	CASP1|RC3H1|
GO:0030003	cellular cation homeostasis	biological_process	0.27129	1	2	61	278	16703	ENSOCUG00000000421,ENSOCUG00000008738	-|ABL2|
GO:0009266	response to temperature stimulus	biological_process	0.27185	1	1	61	86	16703	ENSOCUG00000013774	CDH8|
GO:0007368	determination of left/right symmetry	biological_process	0.27224	1	1	61	82	16703	ENSOCUG00000016398	ACVR2A|
GO:0019838	growth factor binding	molecular_function	0.27306	1	1	61	83	16703	ENSOCUG00000016398	ACVR2A|
GO:0050864	regulation of B cell activation	biological_process	0.27358	1	1	61	86	16703	ENSOCUG00000004930	RC3H1|
GO:0005198	structural molecule activity	molecular_function	0.27366	1	3	61	700	16703	ENSOCUG00000014548,ENSOCUG00000026227,ENSOCUG00000009222	EVPL|-|VIM|
GO:0033218	amide binding	molecular_function	0.27379	1	1	61	88	16703	ENSOCUG00000011011	SRP68|
GO:0048869	cellular developmental process	biological_process	0.27512	1	11	61	2405	16703	ENSOCUG00000008738,ENSOCUG00000021011,ENSOCUG00000007503,ENSOCUG00000012948,ENSOCUG00000016398,ENSOCUG00000004930,ENSOCUG00000009680,ENSOCUG00000009222,ENSOCUG00000016524,ENSOCUG00000000421,ENSOCUG00000008204	ABL2|-|CASP4|DOCK7|ACVR2A|RC3H1|HOMER1|VIM|TIAM1|-|SOAT1|
GO:0043168	anion binding	molecular_function	0.27593	1	10	61	2094	16703	ENSOCUG00000008204,ENSOCUG00000006208,ENSOCUG00000007841,ENSOCUG00000006720,ENSOCUG00000002891,ENSOCUG00000014542,ENSOCUG00000016398,ENSOCUG00000008738,ENSOCUG00000012924,ENSOCUG00000021942	SOAT1|CIITA|DARS2|FGD2|SERPINC1|CDK3|ACVR2A|ABL2|ACOX1|-|
GO:0005932	microtubule basal body	cellular_component	0.276	1	1	61	80	16703	ENSOCUG00000017524	AGBL2|
GO:0036064	cilium basal body	cellular_component	0.276	1	1	61	80	16703	ENSOCUG00000017524	AGBL2|
GO:0051099	positive regulation of binding	biological_process	0.27783	1	1	61	90	16703	ENSOCUG00000016524	TIAM1|
GO:0033135	regulation of peptidyl-serine phosphorylation	biological_process	0.27871	1	1	61	86	16703	ENSOCUG00000012948	DOCK7|
GO:0044448	cell cortex part	cellular_component	0.27881	1	1	61	83	16703	ENSOCUG00000027404	-|
GO:0048706	embryonic skeletal system development	biological_process	0.27908	1	1	61	96	16703	ENSOCUG00000016398	ACVR2A|
GO:0002822	regulation of adaptive immune response based on somatic recombination of immune receptors built from immunoglobulin superfamily domains	biological_process	0.27939	1	1	61	92	16703	ENSOCUG00000004930	RC3H1|
GO:0009611	response to wounding	biological_process	0.28094	1	3	61	518	16703	ENSOCUG00000001103,ENSOCUG00000002891,ENSOCUG00000007049	CASP1|SERPINC1|C6orf89|
GO:0051250	negative regulation of lymphocyte activation	biological_process	0.28205	1	1	61	94	16703	ENSOCUG00000004930	RC3H1|
GO:0045787	positive regulation of cell cycle	biological_process	0.28267	1	1	61	88	16703	ENSOCUG00000007049	C6orf89|
GO:0044706	multi-multicellular organism process	biological_process	0.28342	1	1	61	93	16703	ENSOCUG00000016398	ACVR2A|
GO:0048741	skeletal muscle fiber development	biological_process	0.28349	1	1	61	95	16703	ENSOCUG00000009680	HOMER1|
GO:0006873	cellular ion homeostasis	biological_process	0.28374	1	2	61	286	16703	ENSOCUG00000008738,ENSOCUG00000000421	ABL2|-|
GO:0051247	positive regulation of protein metabolic process	biological_process	0.28386	1	4	61	736	16703	ENSOCUG00000012948,ENSOCUG00000016398,ENSOCUG00000008204,ENSOCUG00000006720	DOCK7|ACVR2A|SOAT1|FGD2|
GO:0048167	regulation of synaptic plasticity	biological_process	0.28475	1	1	61	87	16703	ENSOCUG00000001473	S100B|
GO:0001837	epithelial to mesenchymal transition	biological_process	0.28574	1	1	61	90	16703	ENSOCUG00000016524	TIAM1|
GO:0030182	neuron differentiation	biological_process	0.28594	1	4	61	715	16703	ENSOCUG00000000421,ENSOCUG00000012948,ENSOCUG00000009222,ENSOCUG00000008738	-|DOCK7|VIM|ABL2|
GO:0030308	negative regulation of cell growth	biological_process	0.28611	1	1	61	95	16703	ENSOCUG00000006359	NDUFS3|
GO:0009855	determination of bilateral symmetry	biological_process	0.28659	1	1	61	89	16703	ENSOCUG00000016398	ACVR2A|
GO:0016071	mRNA metabolic process	biological_process	0.28675	1	2	61	295	16703	ENSOCUG00000010233,ENSOCUG00000004930	HNRNPLL|RC3H1|
GO:0032412	regulation of ion transmembrane transporter activity	biological_process	0.28718	1	1	61	90	16703	ENSOCUG00000009680	HOMER1|
GO:0009799	specification of symmetry	biological_process	0.28812	1	1	61	90	16703	ENSOCUG00000016398	ACVR2A|
GO:0044449	contractile fiber part	cellular_component	0.28842	1	1	61	90	16703	ENSOCUG00000009680	HOMER1|
GO:2000736	regulation of stem cell differentiation	biological_process	0.28996	1	1	61	90	16703	ENSOCUG00000016524	TIAM1|
GO:2001242	regulation of intrinsic apoptotic signaling pathway	biological_process	0.29286	1	1	61	103	16703	ENSOCUG00000006359	NDUFS3|
GO:0016779	nucleotidyltransferase activity	molecular_function	0.29295	1	1	61	96	16703	ENSOCUG00000015940	TAMM41|
GO:0071222	cellular response to lipopolysaccharide	biological_process	0.29319	1	1	61	98	16703	ENSOCUG00000001103	CASP1|
GO:0008238	exopeptidase activity	molecular_function	0.29325	1	1	61	87	16703	ENSOCUG00000017524	AGBL2|
GO:0035335	peptidyl-tyrosine dephosphorylation	biological_process	0.29406	1	1	61	90	16703	ENSOCUG00000021229	-|
GO:0055065	metal ion homeostasis	biological_process	0.2942	1	2	61	293	16703	ENSOCUG00000008738,ENSOCUG00000000421	ABL2|-|
GO:0004866	endopeptidase inhibitor activity	molecular_function	0.29421	1	1	61	101	16703	ENSOCUG00000002891	SERPINC1|
GO:0090407	organophosphate biosynthetic process	biological_process	0.29519	1	2	61	308	16703	ENSOCUG00000000421,ENSOCUG00000015940	-|TAMM41|
GO:0009894	regulation of catabolic process	biological_process	0.29561	1	4	61	727	16703	ENSOCUG00000004930,ENSOCUG00000006217,ENSOCUG00000001103,ENSOCUG00000006720	RC3H1|CLEC16A|CASP1|FGD2|
GO:0050851	antigen receptor-mediated signaling pathway	biological_process	0.29566	1	1	61	87	16703	ENSOCUG00000004930	RC3H1|
GO:0006401	RNA catabolic process	biological_process	0.29611	1	1	61	94	16703	ENSOCUG00000004930	RC3H1|
GO:0007156	homophilic cell adhesion	biological_process	0.2963	1	1	61	87	16703	ENSOCUG00000013774	CDH8|
GO:0005681	spliceosomal complex	cellular_component	0.29681	1	1	61	100	16703	ENSOCUG00000007046	PPIL1|
GO:0044463	cell projection part	cellular_component	0.29684	1	3	61	483	16703	ENSOCUG00000013774,ENSOCUG00000017524,ENSOCUG00000009680	CDH8|AGBL2|HOMER1|
GO:0002819	regulation of adaptive immune response	biological_process	0.29831	1	1	61	99	16703	ENSOCUG00000004930	RC3H1|
GO:0004725	protein tyrosine phosphatase activity	molecular_function	0.29878	1	1	61	91	16703	ENSOCUG00000021229	-|
GO:0034976	response to endoplasmic reticulum stress	biological_process	0.29938	1	1	61	97	16703	ENSOCUG00000007503	CASP4|
GO:0046546	development of primary male sexual characteristics	biological_process	0.3001	1	1	61	91	16703	ENSOCUG00000016398	ACVR2A|
GO:0030154	cell differentiation	biological_process	0.30017	1	10	61	2223	16703	ENSOCUG00000004930,ENSOCUG00000009680,ENSOCUG00000009222,ENSOCUG00000016524,ENSOCUG00000000421,ENSOCUG00000008204,ENSOCUG00000008738,ENSOCUG00000007503,ENSOCUG00000012948,ENSOCUG00000016398	RC3H1|HOMER1|VIM|TIAM1|-|SOAT1|ABL2|CASP4|DOCK7|ACVR2A|
GO:0022898	regulation of transmembrane transporter activity	biological_process	0.301	1	1	61	95	16703	ENSOCUG00000009680	HOMER1|
GO:0045595	regulation of cell differentiation	biological_process	0.30101	1	5	61	995	16703	ENSOCUG00000016398,ENSOCUG00000008738,ENSOCUG00000004930,ENSOCUG00000009222,ENSOCUG00000016524	ACVR2A|ABL2|RC3H1|VIM|TIAM1|
GO:0030509	BMP signaling pathway	biological_process	0.30111	1	1	61	101	16703	ENSOCUG00000016398	ACVR2A|
GO:0031966	mitochondrial membrane	cellular_component	0.3019	1	2	61	326	16703	ENSOCUG00000006359,ENSOCUG00000015940	NDUFS3|TAMM41|
GO:0072594	establishment of protein localization to organelle	biological_process	0.30218	1	1	61	95	16703	ENSOCUG00000011011	SRP68|
GO:0061135	endopeptidase regulator activity	molecular_function	0.3023	1	1	61	105	16703	ENSOCUG00000002891	SERPINC1|
GO:1901681	sulfur compound binding	molecular_function	0.30445	1	1	61	97	16703	ENSOCUG00000002891	SERPINC1|
GO:0071219	cellular response to molecule of bacterial origin	biological_process	0.30455	1	1	61	104	16703	ENSOCUG00000001103	CASP1|
GO:0009895	negative regulation of catabolic process	biological_process	0.30463	1	1	61	98	16703	ENSOCUG00000006217	CLEC16A|
GO:0006457	protein folding	biological_process	0.30506	1	1	61	107	16703	ENSOCUG00000007046	PPIL1|
GO:0030414	peptidase inhibitor activity	molecular_function	0.30596	1	1	61	108	16703	ENSOCUG00000002891	SERPINC1|
GO:0048747	muscle fiber development	biological_process	0.3065	1	1	61	104	16703	ENSOCUG00000009680	HOMER1|
GO:0032403	protein complex binding	molecular_function	0.30845	1	2	61	289	16703	ENSOCUG00000014548,ENSOCUG00000016398	EVPL|ACVR2A|
GO:0010562	positive regulation of phosphorus metabolic process	biological_process	0.30856	1	3	61	532	16703	ENSOCUG00000006720,ENSOCUG00000012948,ENSOCUG00000016398	FGD2|DOCK7|ACVR2A|
GO:0045937	positive regulation of phosphate metabolic process	biological_process	0.30856	1	3	61	532	16703	ENSOCUG00000016398,ENSOCUG00000012948,ENSOCUG00000006720	ACVR2A|DOCK7|FGD2|
GO:0008194	UDP-glycosyltransferase activity	molecular_function	0.30887	1	1	61	103	16703	ENSOCUG00000016704	GXYLT2|
GO:0031056	regulation of histone modification	biological_process	0.3092	1	1	61	94	16703	ENSOCUG00000007049	C6orf89|
GO:0015850	organic hydroxy compound transport	biological_process	0.30935	1	1	61	102	16703	ENSOCUG00000008204	SOAT1|
GO:0030016	myofibril	cellular_component	0.30945	1	1	61	99	16703	ENSOCUG00000009680	HOMER1|
GO:0044255	cellular lipid metabolic process	biological_process	0.31047	1	3	61	528	16703	ENSOCUG00000008204,ENSOCUG00000015940,ENSOCUG00000012924	SOAT1|TAMM41|ACOX1|
GO:0061351	neural precursor cell proliferation	biological_process	0.3108	1	1	61	96	16703	ENSOCUG00000012948	DOCK7|
GO:0046661	male sex differentiation	biological_process	0.31092	1	1	61	95	16703	ENSOCUG00000016398	ACVR2A|
GO:0030833	regulation of actin filament polymerization	biological_process	0.31202	1	1	61	102	16703	ENSOCUG00000010050	-|
GO:0031344	regulation of cell projection organization	biological_process	0.31309	1	2	61	288	16703	ENSOCUG00000008738,ENSOCUG00000009222	ABL2|VIM|
GO:0031090	organelle membrane	cellular_component	0.31373	1	6	61	1260	16703	ENSOCUG00000008204,ENSOCUG00000015940,ENSOCUG00000006359,ENSOCUG00000007049,ENSOCUG00000006217,ENSOCUG00000012924	SOAT1|TAMM41|NDUFS3|C6orf89|CLEC16A|ACOX1|
GO:0002695	negative regulation of leukocyte activation	biological_process	0.31461	1	1	61	106	16703	ENSOCUG00000004930	RC3H1|
GO:0042129	regulation of T cell proliferation	biological_process	0.31468	1	1	61	107	16703	ENSOCUG00000004930	RC3H1|
GO:0009187	cyclic nucleotide metabolic process	biological_process	0.31554	1	1	61	111	16703	ENSOCUG00000000421	-|
GO:0002262	myeloid cell homeostasis	biological_process	0.31655	1	1	61	106	16703	ENSOCUG00000016398	ACVR2A|
GO:0044455	mitochondrial membrane part	cellular_component	0.31731	1	1	61	125	16703	ENSOCUG00000006359	NDUFS3|
GO:0019898	extrinsic to membrane	cellular_component	0.31737	1	1	61	99	16703	ENSOCUG00000016524	TIAM1|
GO:0045619	regulation of lymphocyte differentiation	biological_process	0.31792	1	1	61	105	16703	ENSOCUG00000004930	RC3H1|
GO:0030496	midbody	cellular_component	0.31813	1	1	61	101	16703	ENSOCUG00000007049	C6orf89|
GO:0045664	regulation of neuron differentiation	biological_process	0.31831	1	2	61	299	16703	ENSOCUG00000009222,ENSOCUG00000008738	VIM|ABL2|
GO:0002429	immune response-activating cell surface receptor signaling pathway	biological_process	0.31906	1	1	61	98	16703	ENSOCUG00000004930	RC3H1|
GO:1901981	phosphatidylinositol phosphate binding	molecular_function	0.31918	1	1	61	96	16703	ENSOCUG00000006720	FGD2|
GO:0015031	protein transport	biological_process	0.31918	1	4	61	774	16703	ENSOCUG00000011011,ENSOCUG00000007695,ENSOCUG00000001103,ENSOCUG00000007503	SRP68|ATG4C|CASP1|CASP4|
GO:0002285	lymphocyte activation involved in immune response	biological_process	0.3207	1	1	61	105	16703	ENSOCUG00000004930	RC3H1|
GO:0005740	mitochondrial envelope	cellular_component	0.32207	1	2	61	344	16703	ENSOCUG00000015940,ENSOCUG00000006359	TAMM41|NDUFS3|
GO:0010638	positive regulation of organelle organization	biological_process	0.32248	1	2	61	307	16703	ENSOCUG00000006217,ENSOCUG00000010050	CLEC16A|-|
GO:0050866	negative regulation of cell activation	biological_process	0.32294	1	1	61	109	16703	ENSOCUG00000004930	RC3H1|
GO:0032409	regulation of transporter activity	biological_process	0.32343	1	1	61	103	16703	ENSOCUG00000009680	HOMER1|
GO:0044242	cellular lipid catabolic process	biological_process	0.32435	1	1	61	106	16703	ENSOCUG00000012924	ACOX1|
GO:0043292	contractile fiber	cellular_component	0.32446	1	1	61	104	16703	ENSOCUG00000009680	HOMER1|
GO:0070588	calcium ion transmembrane transport	biological_process	0.32609	1	1	61	98	16703	ENSOCUG00000009680	HOMER1|
GO:0030041	actin filament polymerization	biological_process	0.32645	1	1	61	108	16703	ENSOCUG00000010050	-|
GO:0051899	membrane depolarization	biological_process	0.32657	1	1	61	102	16703	ENSOCUG00000001103	CASP1|
GO:0004713	protein tyrosine kinase activity	molecular_function	0.32786	1	1	61	96	16703	ENSOCUG00000008738	ABL2|
GO:0000166	nucleotide binding	molecular_function	0.32808	1	8	61	1712	16703	ENSOCUG00000016412,ENSOCUG00000016398,ENSOCUG00000008738,ENSOCUG00000021942,ENSOCUG00000012924,ENSOCUG00000007841,ENSOCUG00000006208,ENSOCUG00000014542	ORC4|ACVR2A|ABL2|-|ACOX1|DARS2|CIITA|CDK3|
GO:1901265	nucleoside phosphate binding	molecular_function	0.32808	1	8	61	1712	16703	ENSOCUG00000014542,ENSOCUG00000007841,ENSOCUG00000006208,ENSOCUG00000008738,ENSOCUG00000021942,ENSOCUG00000012924,ENSOCUG00000016398,ENSOCUG00000016412	CDK3|DARS2|CIITA|ABL2|-|ACOX1|ACVR2A|ORC4|
GO:0046328	regulation of JNK cascade	biological_process	0.32826	1	1	61	107	16703	ENSOCUG00000006720	FGD2|
GO:0010243	response to organonitrogen compound	biological_process	0.32842	1	2	61	305	16703	ENSOCUG00000001103,ENSOCUG00000009680	CASP1|HOMER1|
GO:0005524	ATP binding	molecular_function	0.32931	1	6	61	1196	16703	ENSOCUG00000006208,ENSOCUG00000016398,ENSOCUG00000007841,ENSOCUG00000014542,ENSOCUG00000021942,ENSOCUG00000008738	CIITA|ACVR2A|DARS2|CDK3|-|ABL2|
GO:0044454	nuclear chromosome part	cellular_component	0.32972	1	2	61	315	16703	ENSOCUG00000021973,ENSOCUG00000016412	-|ORC4|
GO:0031331	positive regulation of cellular catabolic process	biological_process	0.33194	1	1	61	112	16703	ENSOCUG00000004930	RC3H1|
GO:0005539	glycosaminoglycan binding	molecular_function	0.33246	1	1	61	109	16703	ENSOCUG00000002891	SERPINC1|
GO:0072089	stem cell proliferation	biological_process	0.33434	1	1	61	108	16703	ENSOCUG00000012948	DOCK7|
GO:0071216	cellular response to biotic stimulus	biological_process	0.33633	1	1	61	117	16703	ENSOCUG00000001103	CASP1|
GO:0030534	adult behavior	biological_process	0.33639	1	1	61	107	16703	ENSOCUG00000009680	HOMER1|
GO:0007596	blood coagulation	biological_process	0.33682	1	1	61	108	16703	ENSOCUG00000002891	SERPINC1|
GO:0044420	extracellular matrix part	cellular_component	0.33692	1	1	61	102	16703	ENSOCUG00000013774	CDH8|
GO:0060284	regulation of cell development	biological_process	0.33736	1	3	61	546	16703	ENSOCUG00000016524,ENSOCUG00000009222,ENSOCUG00000008738	TIAM1|VIM|ABL2|
GO:0072593	reactive oxygen species metabolic process	biological_process	0.33753	1	1	61	110	16703	ENSOCUG00000006359	NDUFS3|
GO:0051924	regulation of calcium ion transport	biological_process	0.33808	1	1	61	112	16703	ENSOCUG00000009680	HOMER1|
GO:0035770	ribonucleoprotein granule	cellular_component	0.33866	1	1	61	108	16703	ENSOCUG00000004930	RC3H1|
GO:0042493	response to drug	biological_process	0.34032	1	1	61	110	16703	ENSOCUG00000011011	SRP68|
GO:0051223	regulation of protein transport	biological_process	0.34104	1	2	61	330	16703	ENSOCUG00000007503,ENSOCUG00000001103	CASP4|CASP1|
GO:0007599	hemostasis	biological_process	0.34106	1	1	61	110	16703	ENSOCUG00000002891	SERPINC1|
GO:0008064	regulation of actin polymerization or depolymerization	biological_process	0.3423	1	1	61	114	16703	ENSOCUG00000010050	-|
GO:0030832	regulation of actin filament length	biological_process	0.3423	1	1	61	114	16703	ENSOCUG00000010050	-|
GO:0002768	immune response-regulating cell surface receptor signaling pathway	biological_process	0.34285	1	1	61	108	16703	ENSOCUG00000004930	RC3H1|
GO:1902275	regulation of chromatin organization	biological_process	0.34294	1	1	61	106	16703	ENSOCUG00000007049	C6orf89|
GO:0044450	microtubule organizing center part	cellular_component	0.34346	1	1	61	104	16703	ENSOCUG00000017524	AGBL2|
GO:0032559	adenyl ribonucleotide binding	molecular_function	0.34392	1	6	61	1214	16703	ENSOCUG00000014542,ENSOCUG00000021942,ENSOCUG00000008738,ENSOCUG00000016398,ENSOCUG00000006208,ENSOCUG00000007841	CDK3|-|ABL2|ACVR2A|CIITA|DARS2|
GO:0007276	gamete generation	biological_process	0.34423	1	2	61	326	16703	ENSOCUG00000012924,ENSOCUG00000016398	ACOX1|ACVR2A|
GO:0004674	protein serine/threonine kinase activity	molecular_function	0.34464	1	2	61	312	16703	ENSOCUG00000016398,ENSOCUG00000014542	ACVR2A|CDK3|
GO:0044708	single-organism behavior	biological_process	0.34498	1	2	61	319	16703	ENSOCUG00000009680,ENSOCUG00000001473	HOMER1|S100B|
GO:0008022	protein C-terminus binding	molecular_function	0.34671	1	1	61	111	16703	ENSOCUG00000009222	VIM|
GO:0030554	adenyl nucleotide binding	molecular_function	0.34675	1	6	61	1220	16703	ENSOCUG00000006208,ENSOCUG00000016398,ENSOCUG00000007841,ENSOCUG00000014542,ENSOCUG00000021942,ENSOCUG00000008738	CIITA|ACVR2A|DARS2|CDK3|-|ABL2|
GO:0050817	coagulation	biological_process	0.34765	1	1	61	112	16703	ENSOCUG00000002891	SERPINC1|
GO:0031401	positive regulation of protein modification process	biological_process	0.34819	1	3	61	562	16703	ENSOCUG00000012948,ENSOCUG00000016398,ENSOCUG00000006720	DOCK7|ACVR2A|FGD2|
GO:2001020	regulation of response to DNA damage stimulus	biological_process	0.34883	1	1	61	114	16703	ENSOCUG00000006235	PPP4R2|
GO:0043406	positive regulation of MAP kinase activity	biological_process	0.34891	1	1	61	113	16703	ENSOCUG00000006720	FGD2|
GO:0015276	ligand-gated ion channel activity	molecular_function	0.35046	1	1	61	110	16703	ENSOCUG00000000422	ZACN|
GO:0022834	ligand-gated channel activity	molecular_function	0.35046	1	1	61	110	16703	ENSOCUG00000000422	ZACN|
GO:0005737	cytoplasm	cellular_component	0.35065	1	25	61	6436	16703	ENSOCUG00000006720,ENSOCUG00000014548,ENSOCUG00000007695,ENSOCUG00000008204,ENSOCUG00000004930,ENSOCUG00000007235,ENSOCUG00000017524,ENSOCUG00000007503,ENSOCUG00000020935,ENSOCUG00000011011,ENSOCUG00000007049,ENSOCUG00000006359,ENSOCUG00000015940,ENSOCUG00000007841,ENSOCUG00000009680,ENSOCUG00000009222,ENSOCUG00000016524,ENSOCUG00000006217,ENSOCUG00000001473,ENSOCUG00000001103,ENSOCUG00000016412,…	FGD2|EVPL|ATG4C|SOAT1|RC3H1|TRDMT1|AGBL2|CASP4|MTCH1|SRP68|C6orf89|NDUFS3|TAMM41|DARS2|HOMER1|VIM|TIAM1|CLEC16A|S100B|CASP1|ORC4|ACVR2A|ACOX1|-|-|
GO:0055080	cation homeostasis	biological_process	0.35136	1	2	61	332	16703	ENSOCUG00000000421,ENSOCUG00000008738	-|ABL2|
GO:0007254	JNK cascade	biological_process	0.35163	1	1	61	116	16703	ENSOCUG00000006720	FGD2|
GO:0014070	response to organic cyclic compound	biological_process	0.35166	1	2	61	331	16703	ENSOCUG00000001103,ENSOCUG00000009680	CASP1|HOMER1|
GO:0061134	peptidase regulator activity	molecular_function	0.35211	1	1	61	127	16703	ENSOCUG00000002891	SERPINC1|
GO:0031012	extracellular matrix	cellular_component	0.35245	1	2	61	339	16703	ENSOCUG00000013774,ENSOCUG00000009222	CDH8|VIM|
GO:0003006	developmental process involved in reproduction	biological_process	0.35315	1	2	61	335	16703	ENSOCUG00000007503,ENSOCUG00000016398	CASP4|ACVR2A|
GO:0033993	response to lipid	biological_process	0.35335	1	2	61	343	16703	ENSOCUG00000001103,ENSOCUG00000008738	CASP1|ABL2|
GO:0004672	protein kinase activity	molecular_function	0.35363	1	3	61	538	16703	ENSOCUG00000014542,ENSOCUG00000008738,ENSOCUG00000016398	CDK3|ABL2|ACVR2A|
GO:0001666	response to hypoxia	biological_process	0.3537	1	1	61	118	16703	ENSOCUG00000001103	CASP1|
GO:0036293	response to decreased oxygen levels	biological_process	0.3537	1	1	61	118	16703	ENSOCUG00000001103	CASP1|
GO:0010008	endosome membrane	cellular_component	0.35557	1	1	61	115	16703	ENSOCUG00000006217	CLEC16A|
GO:0006006	glucose metabolic process	biological_process	0.35563	1	1	61	125	16703	ENSOCUG00000006325	GALM|
GO:0010001	glial cell differentiation	biological_process	0.3557	1	1	61	121	16703	ENSOCUG00000009222	VIM|
GO:0046903	secretion	biological_process	0.35792	1	3	61	578	16703	ENSOCUG00000007503,ENSOCUG00000001103,ENSOCUG00000027404	CASP4|CASP1|-|
GO:0022618	ribonucleoprotein complex assembly	biological_process	0.36033	1	1	61	127	16703	ENSOCUG00000004930	RC3H1|
GO:0048699	generation of neurons	biological_process	0.36101	1	4	61	802	16703	ENSOCUG00000012948,ENSOCUG00000000421,ENSOCUG00000008738,ENSOCUG00000009222	DOCK7|-|ABL2|VIM|
GO:0045202	synapse	cellular_component	0.36126	1	2	61	315	16703	ENSOCUG00000009680,ENSOCUG00000013774	HOMER1|CDH8|
GO:0055082	cellular chemical homeostasis	biological_process	0.36334	1	2	61	343	16703	ENSOCUG00000000421,ENSOCUG00000008738	-|ABL2|
GO:0042098	T cell proliferation	biological_process	0.36364	1	1	61	126	16703	ENSOCUG00000004930	RC3H1|
GO:0000228	nuclear chromosome	cellular_component	0.36409	1	2	61	340	16703	ENSOCUG00000021973,ENSOCUG00000016412	-|ORC4|
GO:0097367	carbohydrate derivative binding	molecular_function	0.36677	1	1	61	123	16703	ENSOCUG00000002891	SERPINC1|
GO:0016772	transferase activity, transferring phosphorus-containing groups	molecular_function	0.36883	1	4	61	796	16703	ENSOCUG00000008738,ENSOCUG00000014542,ENSOCUG00000016398,ENSOCUG00000015940	ABL2|CDK3|ACVR2A|TAMM41|
GO:0010033	response to organic substance	biological_process	0.36921	1	6	61	1410	16703	ENSOCUG00000004930,ENSOCUG00000008738,ENSOCUG00000009680,ENSOCUG00000016398,ENSOCUG00000006208,ENSOCUG00000001103	RC3H1|ABL2|HOMER1|ACVR2A|CIITA|CASP1|
GO:0032102	negative regulation of response to external stimulus	biological_process	0.36957	1	1	61	126	16703	ENSOCUG00000006217	CLEC16A|
GO:0009987	cellular process	biological_process	0.37016	1	43	61	12007	16703	ENSOCUG00000021229,ENSOCUG00000014542,ENSOCUG00000004930,ENSOCUG00000000421,ENSOCUG00000006720,ENSOCUG00000029247,ENSOCUG00000006208,ENSOCUG00000007695,ENSOCUG00000008204,ENSOCUG00000006235,ENSOCUG00000010233,ENSOCUG00000020935,ENSOCUG00000007503,ENSOCUG00000004831,ENSOCUG00000012948,ENSOCUG00000009680,ENSOCUG00000006217,ENSOCUG00000006359,ENSOCUG00000007049,ENSOCUG00000007841,ENSOCUG00000010050,…	-|CDK3|RC3H1|-|FGD2|-|CIITA|ATG4C|SOAT1|PPP4R2|HNRNPLL|MTCH1|CASP4|DIP2A|DOCK7|HOMER1|CLEC16A|NDUFS3|C6orf89|DARS2|-|-|ABL2|-|CASP1|ZACN|VGLL4|ACVR2A|TRDMT1|AGBL2|SRP68|-|-|CDH8|VIM|TIAM1|PPIL1|GXYLT2|TAMM41|ACOX1|S100B|MTCH2|ORC4|
GO:0032271	regulation of protein polymerization	biological_process	0.37052	1	1	61	125	16703	ENSOCUG00000010050	-|
GO:0008283	cell proliferation	biological_process	0.37117	1	5	61	1094	16703	ENSOCUG00000016398,ENSOCUG00000012948,ENSOCUG00000007049,ENSOCUG00000016524,ENSOCUG00000004930	ACVR2A|DOCK7|C6orf89|TIAM1|RC3H1|
GO:0016054	organic acid catabolic process	biological_process	0.37118	1	1	61	122	16703	ENSOCUG00000012924	ACOX1|
GO:0046395	carboxylic acid catabolic process	biological_process	0.37118	1	1	61	122	16703	ENSOCUG00000012924	ACOX1|
GO:0045637	regulation of myeloid cell differentiation	biological_process	0.37125	1	1	61	135	16703	ENSOCUG00000016398	ACVR2A|
GO:0048610	cellular process involved in reproduction	biological_process	0.37142	1	2	61	346	16703	ENSOCUG00000016398,ENSOCUG00000007503	ACVR2A|CASP4|
GO:0043393	regulation of protein binding	biological_process	0.37147	1	1	61	126	16703	ENSOCUG00000016524	TIAM1|
GO:0016485	protein processing	biological_process	0.37161	1	1	61	122	16703	ENSOCUG00000001103	CASP1|
GO:0030278	regulation of ossification	biological_process	0.3723	1	1	61	132	16703	ENSOCUG00000016398	ACVR2A|
GO:0051129	negative regulation of cellular component organization	biological_process	0.37308	1	2	61	350	16703	ENSOCUG00000009222,ENSOCUG00000006217	VIM|CLEC16A|
GO:0044440	endosomal part	cellular_component	0.37424	1	1	61	122	16703	ENSOCUG00000006217	CLEC16A|
GO:0010951	negative regulation of endopeptidase activity	biological_process	0.37544	1	1	61	139	16703	ENSOCUG00000002891	SERPINC1|
GO:0070482	response to oxygen levels	biological_process	0.37545	1	1	61	128	16703	ENSOCUG00000001103	CASP1|
GO:0032872	regulation of stress-activated MAPK cascade	biological_process	0.37724	1	1	61	127	16703	ENSOCUG00000006720	FGD2|
GO:0071826	ribonucleoprotein complex subunit organization	biological_process	0.37801	1	1	61	134	16703	ENSOCUG00000004930	RC3H1|
GO:0008406	gonad development	biological_process	0.37814	1	1	61	125	16703	ENSOCUG00000016398	ACVR2A|
GO:0005515	protein binding	molecular_function	0.37856	1	17	61	4248	16703	ENSOCUG00000016524,ENSOCUG00000009222,ENSOCUG00000009680,ENSOCUG00000007841,ENSOCUG00000010050,ENSOCUG00000012924,ENSOCUG00000008738,ENSOCUG00000016398,ENSOCUG00000001103,ENSOCUG00000001473,ENSOCUG00000006235,ENSOCUG00000014548,ENSOCUG00000002891,ENSOCUG00000028055,ENSOCUG00000011011,ENSOCUG00000012948,ENSOCUG00000007503	TIAM1|VIM|HOMER1|DARS2|-|ACOX1|ABL2|ACVR2A|CASP1|S100B|PPP4R2|EVPL|SERPINC1|-|SRP68|DOCK7|CASP4|
GO:0014031	mesenchymal cell development	biological_process	0.3793	1	1	61	127	16703	ENSOCUG00000016524	TIAM1|
GO:0008154	actin polymerization or depolymerization	biological_process	0.37993	1	1	61	132	16703	ENSOCUG00000010050	-|
GO:0070302	regulation of stress-activated protein kinase signaling cascade	biological_process	0.38008	1	1	61	128	16703	ENSOCUG00000006720	FGD2|
GO:0048584	positive regulation of response to stimulus	biological_process	0.38231	1	5	61	1112	16703	ENSOCUG00000004930,ENSOCUG00000016398,ENSOCUG00000001103,ENSOCUG00000006720,ENSOCUG00000001473	RC3H1|ACVR2A|CASP1|FGD2|S100B|
GO:0051495	positive regulation of cytoskeleton organization	biological_process	0.38374	1	1	61	131	16703	ENSOCUG00000010050	-|
GO:2000026	regulation of multicellular organismal development	biological_process	0.38549	1	5	61	1110	16703	ENSOCUG00000016398,ENSOCUG00000016524,ENSOCUG00000009222,ENSOCUG00000004930,ENSOCUG00000008738	ACVR2A|TIAM1|VIM|RC3H1|ABL2|
GO:0007611	learning or memory	biological_process	0.38592	1	1	61	126	16703	ENSOCUG00000001473	S100B|
GO:0090092	regulation of transmembrane receptor protein serine/threonine kinase signaling pathway	biological_process	0.38603	1	1	61	132	16703	ENSOCUG00000016398	ACVR2A|
GO:0032268	regulation of cellular protein metabolic process	biological_process	0.38686	1	5	61	1101	16703	ENSOCUG00000006217,ENSOCUG00000012948,ENSOCUG00000016398,ENSOCUG00000006720,ENSOCUG00000007049	CLEC16A|DOCK7|ACVR2A|FGD2|C6orf89|
GO:0007369	gastrulation	biological_process	0.38835	1	1	61	133	16703	ENSOCUG00000016398	ACVR2A|
GO:0010646	regulation of cell communication	biological_process	0.38847	1	8	61	1854	16703	ENSOCUG00000001103,ENSOCUG00000001473,ENSOCUG00000016398,ENSOCUG00000004930,ENSOCUG00000006217,ENSOCUG00000016524,ENSOCUG00000006359,ENSOCUG00000006720	CASP1|S100B|ACVR2A|RC3H1|CLEC16A|TIAM1|NDUFS3|FGD2|
GO:0045926	negative regulation of growth	biological_process	0.38882	1	1	61	140	16703	ENSOCUG00000006359	NDUFS3|
GO:0010466	negative regulation of peptidase activity	biological_process	0.38888	1	1	61	148	16703	ENSOCUG00000002891	SERPINC1|
GO:0006479	protein methylation	biological_process	0.39043	1	1	61	126	16703	ENSOCUG00000016126	-|
GO:0008213	protein alkylation	biological_process	0.39043	1	1	61	126	16703	ENSOCUG00000016126	-|
GO:0051046	regulation of secretion	biological_process	0.39105	1	2	61	369	16703	ENSOCUG00000001103,ENSOCUG00000007503	CASP1|CASP4|
GO:1901698	response to nitrogen compound	biological_process	0.39146	1	2	61	353	16703	ENSOCUG00000009680,ENSOCUG00000001103	HOMER1|CASP1|
GO:0070201	regulation of establishment of protein localization	biological_process	0.39235	1	2	61	367	16703	ENSOCUG00000007503,ENSOCUG00000001103	CASP4|CASP1|
GO:2001234	negative regulation of apoptotic signaling pathway	biological_process	0.39287	1	1	61	141	16703	ENSOCUG00000006359	NDUFS3|
GO:0001817	regulation of cytokine production	biological_process	0.39311	1	2	61	384	16703	ENSOCUG00000001103,ENSOCUG00000007503	CASP1|CASP4|
GO:0001894	tissue homeostasis	biological_process	0.39315	1	1	61	135	16703	ENSOCUG00000009680	HOMER1|
GO:0032496	response to lipopolysaccharide	biological_process	0.39384	1	1	61	140	16703	ENSOCUG00000001103	CASP1|
GO:0043209	myelin sheath	cellular_component	0.39426	1	1	61	135	16703	ENSOCUG00000006359	NDUFS3|
GO:0009605	response to external stimulus	biological_process	0.39457	1	4	61	887	16703	ENSOCUG00000007695,ENSOCUG00000002891,ENSOCUG00000001103,ENSOCUG00000006217	ATG4C|SERPINC1|CASP1|CLEC16A|
GO:0042063	gliogenesis	biological_process	0.39479	1	1	61	137	16703	ENSOCUG00000009222	VIM|
GO:0043025	neuronal cell body	cellular_component	0.39582	1	1	61	131	16703	ENSOCUG00000001473	S100B|
GO:0050670	regulation of lymphocyte proliferation	biological_process	0.39633	1	1	61	141	16703	ENSOCUG00000004930	RC3H1|
GO:0055002	striated muscle cell development	biological_process	0.39667	1	1	61	141	16703	ENSOCUG00000009680	HOMER1|
GO:0032944	regulation of mononuclear cell proliferation	biological_process	0.39851	1	1	61	142	16703	ENSOCUG00000004930	RC3H1|
GO:0031334	positive regulation of protein complex assembly	biological_process	0.39978	1	1	61	142	16703	ENSOCUG00000010050	-|
GO:0044723	single-organism carbohydrate metabolic process	biological_process	0.40082	1	2	61	383	16703	ENSOCUG00000006325,ENSOCUG00000016704	GALM|GXYLT2|
GO:0044248	cellular catabolic process	biological_process	0.4016	1	6	61	1350	16703	ENSOCUG00000007695,ENSOCUG00000006720,ENSOCUG00000001103,ENSOCUG00000006217,ENSOCUG00000012924,ENSOCUG00000004930	ATG4C|FGD2|CASP1|CLEC16A|ACOX1|RC3H1|
GO:0031399	regulation of protein modification process	biological_process	0.40164	1	4	61	867	16703	ENSOCUG00000007049,ENSOCUG00000006720,ENSOCUG00000016398,ENSOCUG00000012948	C6orf89|FGD2|ACVR2A|DOCK7|
GO:0002460	adaptive immune response based on somatic recombination of immune receptors built from immunoglobulin superfamily domains	biological_process	0.40208	1	1	61	143	16703	ENSOCUG00000004930	RC3H1|
GO:0097190	apoptotic signaling pathway	biological_process	0.40211	1	2	61	389	16703	ENSOCUG00000007503,ENSOCUG00000006359	CASP4|NDUFS3|
GO:0048762	mesenchymal cell differentiation	biological_process	0.40215	1	1	61	137	16703	ENSOCUG00000016524	TIAM1|
GO:0010627	regulation of intracellular protein kinase cascade	biological_process	0.40341	1	3	61	633	16703	ENSOCUG00000001473,ENSOCUG00000006720,ENSOCUG00000001103	S100B|FGD2|CASP1|
GO:0009152	purine ribonucleotide biosynthetic process	biological_process	0.40574	1	1	61	154	16703	ENSOCUG00000000421	-|
GO:0070663	regulation of leukocyte proliferation	biological_process	0.40616	1	1	61	146	16703	ENSOCUG00000004930	RC3H1|
GO:0005938	cell cortex	cellular_component	0.40617	1	1	61	133	16703	ENSOCUG00000027404	-|
GO:0006468	protein phosphorylation	biological_process	0.40667	1	5	61	1115	16703	ENSOCUG00000006720,ENSOCUG00000016398,ENSOCUG00000012948,ENSOCUG00000014542,ENSOCUG00000008738	FGD2|ACVR2A|DOCK7|CDK3|ABL2|
GO:0008202	steroid metabolic process	biological_process	0.4069	1	1	61	145	16703	ENSOCUG00000008204	SOAT1|
GO:0007268	synaptic transmission	biological_process	0.40736	1	2	61	365	16703	ENSOCUG00000001473,ENSOCUG00000013774	S100B|CDH8|
GO:0009952	anterior/posterior pattern specification	biological_process	0.4081	1	1	61	159	16703	ENSOCUG00000016398	ACVR2A|
GO:0019318	hexose metabolic process	biological_process	0.40871	1	1	61	149	16703	ENSOCUG00000006325	GALM|
GO:0001649	osteoblast differentiation	biological_process	0.40915	1	1	61	143	16703	ENSOCUG00000016398	ACVR2A|
GO:0002366	leukocyte activation involved in immune response	biological_process	0.40996	1	1	61	143	16703	ENSOCUG00000004930	RC3H1|
GO:0051604	protein maturation	biological_process	0.41015	1	1	61	139	16703	ENSOCUG00000001103	CASP1|
GO:0055001	muscle cell development	biological_process	0.41278	1	1	61	149	16703	ENSOCUG00000009680	HOMER1|
GO:0051403	stress-activated MAPK cascade	biological_process	0.41321	1	1	61	143	16703	ENSOCUG00000006720	FGD2|
GO:0030162	regulation of proteolysis	biological_process	0.41414	1	1	61	147	16703	ENSOCUG00000006217	CLEC16A|
GO:0019900	kinase binding	molecular_function	0.41427	1	2	61	372	16703	ENSOCUG00000001103,ENSOCUG00000016524	CASP1|TIAM1|
GO:0045184	establishment of protein localization	biological_process	0.41496	1	4	61	879	16703	ENSOCUG00000007695,ENSOCUG00000001103,ENSOCUG00000007503,ENSOCUG00000011011	ATG4C|CASP1|CASP4|SRP68|
GO:0009966	regulation of signal transduction	biological_process	0.41543	1	7	61	1648	16703	ENSOCUG00000004930,ENSOCUG00000016524,ENSOCUG00000001473,ENSOCUG00000006720,ENSOCUG00000001103,ENSOCUG00000006359,ENSOCUG00000016398	RC3H1|TIAM1|S100B|FGD2|CASP1|NDUFS3|ACVR2A|
GO:0080090	regulation of primary metabolic process	biological_process	0.41614	1	14	61	3568	16703	ENSOCUG00000006235,ENSOCUG00000010050,ENSOCUG00000008204,ENSOCUG00000006208,ENSOCUG00000007049,ENSOCUG00000006720,ENSOCUG00000002891,ENSOCUG00000000421,ENSOCUG00000006217,ENSOCUG00000004930,ENSOCUG00000012948,ENSOCUG00000016398,ENSOCUG00000001911,ENSOCUG00000010233	PPP4R2|-|SOAT1|CIITA|C6orf89|FGD2|SERPINC1|-|CLEC16A|RC3H1|DOCK7|ACVR2A|VGLL4|HNRNPLL|
GO:0002237	response to molecule of bacterial origin	biological_process	0.41641	1	1	61	153	16703	ENSOCUG00000001103	CASP1|
GO:0031346	positive regulation of cell projection organization	biological_process	0.41702	1	1	61	132	16703	ENSOCUG00000008738	ABL2|
GO:0022008	neurogenesis	biological_process	0.41738	1	4	61	866	16703	ENSOCUG00000000421,ENSOCUG00000012948,ENSOCUG00000009222,ENSOCUG00000008738	-|DOCK7|VIM|ABL2|
GO:0006302	double-strand break repair	biological_process	0.41878	1	1	61	135	16703	ENSOCUG00000006235	PPP4R2|
GO:0002263	cell activation involved in immune response	biological_process	0.41908	1	1	61	147	16703	ENSOCUG00000004930	RC3H1|
GO:0051258	protein polymerization	biological_process	0.41931	1	1	61	149	16703	ENSOCUG00000010050	-|
GO:0007160	cell-matrix adhesion	biological_process	0.4205	1	1	61	137	16703	ENSOCUG00000016524	TIAM1|
GO:0006164	purine nucleotide biosynthetic process	biological_process	0.42103	1	1	61	160	16703	ENSOCUG00000000421	-|
GO:0031098	stress-activated protein kinase signaling cascade	biological_process	0.42121	1	1	61	146	16703	ENSOCUG00000006720	FGD2|
GO:0009260	ribonucleotide biosynthetic process	biological_process	0.42305	1	1	61	162	16703	ENSOCUG00000000421	-|
GO:0005765	lysosomal membrane	cellular_component	0.42369	1	1	61	140	16703	ENSOCUG00000006217	CLEC16A|
GO:0006936	muscle contraction	biological_process	0.42402	1	1	61	147	16703	ENSOCUG00000009680	HOMER1|
GO:0022414	reproductive process	biological_process	0.42463	1	3	61	643	16703	ENSOCUG00000016398,ENSOCUG00000007503,ENSOCUG00000012924	ACVR2A|CASP4|ACOX1|
GO:0034470	ncRNA processing	biological_process	0.42521	1	1	61	155	16703	ENSOCUG00000007235	TRDMT1|
GO:0046390	ribose phosphate biosynthetic process	biological_process	0.42536	1	1	61	163	16703	ENSOCUG00000000421	-|
GO:1901700	response to oxygen-containing compound	biological_process	0.4258	1	3	61	638	16703	ENSOCUG00000001103,ENSOCUG00000009680,ENSOCUG00000008738	CASP1|HOMER1|ABL2|
GO:0004721	phosphoprotein phosphatase activity	molecular_function	0.42738	1	1	61	148	16703	ENSOCUG00000021229	-|
GO:0050767	regulation of neurogenesis	biological_process	0.42758	1	2	61	380	16703	ENSOCUG00000008738,ENSOCUG00000009222	ABL2|VIM|
GO:0030217	T cell differentiation	biological_process	0.42887	1	1	61	156	16703	ENSOCUG00000004930	RC3H1|
GO:0050804	regulation of synaptic transmission	biological_process	0.43236	1	1	61	147	16703	ENSOCUG00000001473	S100B|
GO:0006310	DNA recombination	biological_process	0.4325	1	1	61	147	16703	ENSOCUG00000006235	PPP4R2|
GO:0045137	development of primary sexual characteristics	biological_process	0.4327	1	1	61	148	16703	ENSOCUG00000016398	ACVR2A|
GO:0019953	sexual reproduction	biological_process	0.43361	1	2	61	395	16703	ENSOCUG00000016398,ENSOCUG00000012924	ACVR2A|ACOX1|
GO:0006955	immune response	biological_process	0.43442	1	3	61	702	16703	ENSOCUG00000004930,ENSOCUG00000001103,ENSOCUG00000006208	RC3H1|CASP1|CIITA|
GO:0045165	cell fate commitment	biological_process	0.43489	1	1	61	164	16703	ENSOCUG00000012948	DOCK7|
GO:0042113	B cell activation	biological_process	0.43514	1	1	61	153	16703	ENSOCUG00000004930	RC3H1|
GO:0032270	positive regulation of cellular protein metabolic process	biological_process	0.43692	1	3	61	657	16703	ENSOCUG00000006720,ENSOCUG00000016398,ENSOCUG00000012948	FGD2|ACVR2A|DOCK7|
GO:0071214	cellular response to abiotic stimulus	biological_process	0.43731	1	1	61	158	16703	ENSOCUG00000001103	CASP1|
GO:0050890	cognition	biological_process	0.43956	1	1	61	150	16703	ENSOCUG00000001473	S100B|
GO:0043086	negative regulation of catalytic activity	biological_process	0.44037	1	2	61	430	16703	ENSOCUG00000000421,ENSOCUG00000002891	-|SERPINC1|
GO:0072522	purine-containing compound biosynthetic process	biological_process	0.44094	1	1	61	169	16703	ENSOCUG00000000421	-|
GO:0005996	monosaccharide metabolic process	biological_process	0.4413	1	1	61	162	16703	ENSOCUG00000006325	GALM|
GO:0048609	multicellular organismal reproductive process	biological_process	0.44151	1	2	61	402	16703	ENSOCUG00000012924,ENSOCUG00000016398	ACOX1|ACVR2A|
GO:0009896	positive regulation of catabolic process	biological_process	0.44219	1	1	61	163	16703	ENSOCUG00000004930	RC3H1|
GO:0002250	adaptive immune response	biological_process	0.44343	1	1	61	161	16703	ENSOCUG00000004930	RC3H1|
GO:0016773	phosphotransferase activity, alcohol group as acceptor	molecular_function	0.44371	1	3	61	623	16703	ENSOCUG00000016398,ENSOCUG00000008738,ENSOCUG00000014542	ACVR2A|ABL2|CDK3|
GO:0006650	glycerophospholipid metabolic process	biological_process	0.44406	1	1	61	153	16703	ENSOCUG00000015940	TAMM41|
GO:0043405	regulation of MAP kinase activity	biological_process	0.44566	1	1	61	163	16703	ENSOCUG00000006720	FGD2|
GO:0005768	endosome	cellular_component	0.44687	1	2	61	383	16703	ENSOCUG00000006720,ENSOCUG00000006217	FGD2|CLEC16A|
GO:0005769	early endosome	cellular_component	0.44896	1	1	61	147	16703	ENSOCUG00000006720	FGD2|
GO:0043566	structure-specific DNA binding	molecular_function	0.44954	1	1	61	171	16703	ENSOCUG00000021973	-|
GO:0008289	lipid binding	molecular_function	0.44963	1	2	61	401	16703	ENSOCUG00000006720,ENSOCUG00000008204	FGD2|SOAT1|
GO:0060485	mesenchyme development	biological_process	0.45047	1	1	61	160	16703	ENSOCUG00000016524	TIAM1|
GO:0000287	magnesium ion binding	molecular_function	0.4506	1	1	61	152	16703	ENSOCUG00000008738	ABL2|
GO:0044282	small molecule catabolic process	biological_process	0.45115	1	1	61	158	16703	ENSOCUG00000012924	ACOX1|
GO:0044712	single-organism catabolic process	biological_process	0.45115	1	1	61	158	16703	ENSOCUG00000012924	ACOX1|
GO:0001816	cytokine production	biological_process	0.45121	1	2	61	429	16703	ENSOCUG00000001103,ENSOCUG00000007503	CASP1|CASP4|
GO:0044429	mitochondrial part	cellular_component	0.45177	1	2	61	459	16703	ENSOCUG00000006359,ENSOCUG00000015940	NDUFS3|TAMM41|
GO:0031323	regulation of cellular metabolic process	biological_process	0.45259	1	14	61	3649	16703	ENSOCUG00000004930,ENSOCUG00000006217,ENSOCUG00000007049,ENSOCUG00000006720,ENSOCUG00000000421,ENSOCUG00000010050,ENSOCUG00000006235,ENSOCUG00000008204,ENSOCUG00000006208,ENSOCUG00000010233,ENSOCUG00000001911,ENSOCUG00000001103,ENSOCUG00000012948,ENSOCUG00000016398	RC3H1|CLEC16A|C6orf89|FGD2|-|-|PPP4R2|SOAT1|CIITA|HNRNPLL|VGLL4|CASP1|DOCK7|ACVR2A|
GO:0003713	transcription coactivator activity	molecular_function	0.45287	1	1	61	163	16703	ENSOCUG00000010050	-|
GO:0016747	transferase activity, transferring acyl groups other than amino-acyl groups	molecular_function	0.45316	1	1	61	169	16703	ENSOCUG00000008204	SOAT1|
GO:0051130	positive regulation of cellular component organization	biological_process	0.45399	1	3	61	664	16703	ENSOCUG00000008738,ENSOCUG00000006217,ENSOCUG00000010050	ABL2|CLEC16A|-|
GO:0006066	alcohol metabolic process	biological_process	0.4544	1	1	61	162	16703	ENSOCUG00000008204	SOAT1|
GO:0010604	positive regulation of macromolecule metabolic process	biological_process	0.45631	1	7	61	1736	16703	ENSOCUG00000006720,ENSOCUG00000008204,ENSOCUG00000016398,ENSOCUG00000012948,ENSOCUG00000010233,ENSOCUG00000009222,ENSOCUG00000004930	FGD2|SOAT1|ACVR2A|DOCK7|HNRNPLL|VIM|RC3H1|
GO:0044441	cilium part	cellular_component	0.45647	1	1	61	155	16703	ENSOCUG00000017524	AGBL2|
GO:0001932	regulation of protein phosphorylation	biological_process	0.45655	1	3	61	678	16703	ENSOCUG00000012948,ENSOCUG00000016398,ENSOCUG00000006720	DOCK7|ACVR2A|FGD2|
GO:0050727	regulation of inflammatory response	biological_process	0.45734	1	1	61	173	16703	ENSOCUG00000001103	CASP1|
GO:0006486	protein glycosylation	biological_process	0.45828	1	1	61	167	16703	ENSOCUG00000016704	GXYLT2|
GO:0043413	macromolecule glycosylation	biological_process	0.45828	1	1	61	167	16703	ENSOCUG00000016704	GXYLT2|
GO:0050801	ion homeostasis	biological_process	0.46104	1	2	61	415	16703	ENSOCUG00000008738,ENSOCUG00000000421	ABL2|-|
GO:0071902	positive regulation of protein serine/threonine kinase activity	biological_process	0.46112	1	1	61	166	16703	ENSOCUG00000006720	FGD2|
GO:0006887	exocytosis	biological_process	0.46134	1	1	61	163	16703	ENSOCUG00000027404	-|
GO:0044297	cell body	cellular_component	0.4627	1	1	61	162	16703	ENSOCUG00000001473	S100B|
GO:0030246	carbohydrate binding	molecular_function	0.46361	1	1	61	169	16703	ENSOCUG00000006325	GALM|
GO:1902105	regulation of leukocyte differentiation	biological_process	0.46379	1	1	61	176	16703	ENSOCUG00000004930	RC3H1|
GO:0070085	glycosylation	biological_process	0.46447	1	1	61	171	16703	ENSOCUG00000016704	GXYLT2|
GO:0060271	cilium morphogenesis	biological_process	0.46496	1	1	61	152	16703	ENSOCUG00000021011	-|
GO:0042802	identical protein binding	molecular_function	0.46509	1	4	61	946	16703	ENSOCUG00000001473,ENSOCUG00000001103,ENSOCUG00000007841,ENSOCUG00000009222	S100B|CASP1|DARS2|VIM|
GO:0016043	cellular component organization	biological_process	0.46509	1	14	61	3558	16703	ENSOCUG00000016524,ENSOCUG00000006217,ENSOCUG00000004930,ENSOCUG00000009222,ENSOCUG00000010050,ENSOCUG00000008204,ENSOCUG00000007695,ENSOCUG00000007841,ENSOCUG00000007049,ENSOCUG00000000421,ENSOCUG00000006359,ENSOCUG00000021011,ENSOCUG00000008738,ENSOCUG00000012948	TIAM1|CLEC16A|RC3H1|VIM|-|SOAT1|ATG4C|DARS2|C6orf89|-|NDUFS3|-|ABL2|DOCK7|
GO:0005774	vacuolar membrane	cellular_component	0.46682	1	1	61	160	16703	ENSOCUG00000006217	CLEC16A|
GO:0043161	proteasomal ubiquitin-dependent protein catabolic process	biological_process	0.46712	1	1	61	169	16703	ENSOCUG00000006217	CLEC16A|
GO:0051969	regulation of transmission of nerve impulse	biological_process	0.46901	1	1	61	164	16703	ENSOCUG00000001473	S100B|
GO:0009888	tissue development	biological_process	0.47091	1	5	61	1220	16703	ENSOCUG00000016398,ENSOCUG00000014548,ENSOCUG00000016524,ENSOCUG00000009222,ENSOCUG00000009680	ACVR2A|EVPL|TIAM1|VIM|HOMER1|
GO:0007548	sex differentiation	biological_process	0.47107	1	1	61	168	16703	ENSOCUG00000016398	ACVR2A|
GO:0046651	lymphocyte proliferation	biological_process	0.47156	1	1	61	176	16703	ENSOCUG00000004930	RC3H1|
GO:0018105	peptidyl-serine phosphorylation	biological_process	0.47184	1	1	61	163	16703	ENSOCUG00000012948	DOCK7|
GO:0032943	mononuclear cell proliferation	biological_process	0.47348	1	1	61	177	16703	ENSOCUG00000004930	RC3H1|
GO:0044437	vacuolar part	cellular_component	0.47532	1	1	61	164	16703	ENSOCUG00000006217	CLEC16A|
GO:0019725	cellular homeostasis	biological_process	0.47637	1	2	61	433	16703	ENSOCUG00000000421,ENSOCUG00000008738	-|ABL2|
GO:0009719	response to endogenous stimulus	biological_process	0.47787	1	3	61	684	16703	ENSOCUG00000016398,ENSOCUG00000001103,ENSOCUG00000009680	ACVR2A|CASP1|HOMER1|
GO:0007519	skeletal muscle tissue development	biological_process	0.47823	1	1	61	186	16703	ENSOCUG00000009680	HOMER1|
GO:0007399	nervous system development	biological_process	0.47874	1	5	61	1202	16703	ENSOCUG00000006359,ENSOCUG00000000421,ENSOCUG00000012948,ENSOCUG00000009222,ENSOCUG00000008738	NDUFS3|-|DOCK7|VIM|ABL2|
GO:0022412	cellular process involved in reproduction in multicellular organism	biological_process	0.47875	1	1	61	176	16703	ENSOCUG00000007503	CASP4|
GO:0017016	Ras GTPase binding	molecular_function	0.47975	1	1	61	160	16703	ENSOCUG00000012948	DOCK7|
GO:0033043	regulation of organelle organization	biological_process	0.48005	1	3	61	671	16703	ENSOCUG00000006217,ENSOCUG00000010050,ENSOCUG00000007049	CLEC16A|-|C6orf89|
GO:0006631	fatty acid metabolic process	biological_process	0.48087	1	1	61	176	16703	ENSOCUG00000012924	ACOX1|
GO:0006396	RNA processing	biological_process	0.48116	1	2	61	452	16703	ENSOCUG00000010233,ENSOCUG00000007235	HNRNPLL|TRDMT1|
GO:0016042	lipid catabolic process	biological_process	0.48143	1	1	61	177	16703	ENSOCUG00000012924	ACOX1|
GO:0033365	protein localization to organelle	biological_process	0.48216	1	2	61	431	16703	ENSOCUG00000006368,ENSOCUG00000011011	MTCH2|SRP68|
GO:0000003	reproduction	biological_process	0.48236	1	3	61	701	16703	ENSOCUG00000012924,ENSOCUG00000016398,ENSOCUG00000007503	ACOX1|ACVR2A|CASP4|
GO:0004857	enzyme inhibitor activity	molecular_function	0.48245	1	1	61	195	16703	ENSOCUG00000002891	SERPINC1|
GO:0033036	macromolecule localization	biological_process	0.48307	1	6	61	1469	16703	ENSOCUG00000006368,ENSOCUG00000001103,ENSOCUG00000007503,ENSOCUG00000008204,ENSOCUG00000007695,ENSOCUG00000011011	MTCH2|CASP1|CASP4|SOAT1|ATG4C|SRP68|
GO:0008544	epidermis development	biological_process	0.48352	1	1	61	175	16703	ENSOCUG00000014548	EVPL|
GO:0031644	regulation of neurological system process	biological_process	0.48421	1	1	61	172	16703	ENSOCUG00000001473	S100B|
GO:0007243	intracellular protein kinase cascade	biological_process	0.48474	1	3	61	717	16703	ENSOCUG00000001103,ENSOCUG00000006720,ENSOCUG00000001473	CASP1|FGD2|S100B|
GO:0010959	regulation of metal ion transport	biological_process	0.48502	1	1	61	180	16703	ENSOCUG00000009680	HOMER1|
GO:0035091	phosphatidylinositol binding	molecular_function	0.48576	1	1	61	164	16703	ENSOCUG00000006720	FGD2|
GO:0060538	skeletal muscle organ development	biological_process	0.48706	1	1	61	190	16703	ENSOCUG00000009680	HOMER1|
GO:0006091	generation of precursor metabolites and energy	biological_process	0.48724	1	1	61	194	16703	ENSOCUG00000012924	ACOX1|
GO:0008380	RNA splicing	biological_process	0.48763	1	1	61	190	16703	ENSOCUG00000010233	HNRNPLL|
GO:0050863	regulation of T cell activation	biological_process	0.48891	1	1	61	188	16703	ENSOCUG00000004930	RC3H1|
GO:0006869	lipid transport	biological_process	0.48924	1	1	61	178	16703	ENSOCUG00000008204	SOAT1|
GO:0042176	regulation of protein catabolic process	biological_process	0.48964	1	1	61	182	16703	ENSOCUG00000006217	CLEC16A|
GO:0009986	cell surface	cellular_component	0.49046	1	2	61	449	16703	ENSOCUG00000004831,ENSOCUG00000016398	DIP2A|ACVR2A|
GO:0070661	leukocyte proliferation	biological_process	0.49118	1	1	61	186	16703	ENSOCUG00000004930	RC3H1|
GO:0003012	muscle system process	biological_process	0.49265	1	1	61	180	16703	ENSOCUG00000009680	HOMER1|
GO:0048871	multicellular organismal homeostasis	biological_process	0.49284	1	1	61	185	16703	ENSOCUG00000009680	HOMER1|
GO:0032880	regulation of protein localization	biological_process	0.49395	1	2	61	445	16703	ENSOCUG00000001103,ENSOCUG00000007503	CASP1|CASP4|
GO:0006470	protein dephosphorylation	biological_process	0.49451	1	1	61	179	16703	ENSOCUG00000021229	-|
GO:0048608	reproductive structure development	biological_process	0.49534	1	1	61	180	16703	ENSOCUG00000016398	ACVR2A|
GO:0071840	cellular component organization or biogenesis	biological_process	0.49573	1	14	61	3633	16703	ENSOCUG00000007695,ENSOCUG00000008204,ENSOCUG00000007841,ENSOCUG00000010050,ENSOCUG00000000421,ENSOCUG00000006359,ENSOCUG00000007049,ENSOCUG00000006217,ENSOCUG00000016524,ENSOCUG00000009222,ENSOCUG00000004930,ENSOCUG00000012948,ENSOCUG00000021011,ENSOCUG00000008738	ATG4C|SOAT1|DARS2|-|-|NDUFS3|C6orf89|CLEC16A|TIAM1|VIM|RC3H1|DOCK7|-|ABL2|
GO:0008237	metallopeptidase activity	molecular_function	0.49608	1	1	61	178	16703	ENSOCUG00000017524	AGBL2|
GO:0031267	small GTPase binding	molecular_function	0.49646	1	1	61	168	16703	ENSOCUG00000012948	DOCK7|
GO:0019226	transmission of nerve impulse	biological_process	0.49723	1	2	61	437	16703	ENSOCUG00000001473,ENSOCUG00000013774	S100B|CDH8|
GO:0000139	Golgi membrane	cellular_component	0.49913	1	1	61	183	16703	ENSOCUG00000007049	C6orf89|
GO:0002757	immune response-activating signal transduction	biological_process	0.49973	1	1	61	184	16703	ENSOCUG00000004930	RC3H1|
GO:0061458	reproductive system development	biological_process	0.50062	1	1	61	183	16703	ENSOCUG00000016398	ACVR2A|
GO:0016301	kinase activity	molecular_function	0.50062	1	3	61	684	16703	ENSOCUG00000016398,ENSOCUG00000008738,ENSOCUG00000014542	ACVR2A|ABL2|CDK3|
GO:0051098	regulation of binding	biological_process	0.50157	1	1	61	195	16703	ENSOCUG00000016524	TIAM1|
GO:0001558	regulation of cell growth	biological_process	0.50225	1	1	61	192	16703	ENSOCUG00000006359	NDUFS3|
GO:0018209	peptidyl-serine modification	biological_process	0.50227	1	1	61	177	16703	ENSOCUG00000012948	DOCK7|
GO:0010639	negative regulation of organelle organization	biological_process	0.50393	1	1	61	183	16703	ENSOCUG00000006217	CLEC16A|
GO:0006996	organelle organization	biological_process	0.50895	1	8	61	2045	16703	ENSOCUG00000012948,ENSOCUG00000006217,ENSOCUG00000004930,ENSOCUG00000009222,ENSOCUG00000010050,ENSOCUG00000007841,ENSOCUG00000007695,ENSOCUG00000007049	DOCK7|CLEC16A|RC3H1|VIM|-|DARS2|ATG4C|C6orf89|
GO:0051960	regulation of nervous system development	biological_process	0.50903	1	2	61	449	16703	ENSOCUG00000008738,ENSOCUG00000009222	ABL2|VIM|
GO:0043010	camera-type eye development	biological_process	0.51084	1	1	61	192	16703	ENSOCUG00000009222	VIM|
GO:0002683	negative regulation of immune system process	biological_process	0.51107	1	1	61	199	16703	ENSOCUG00000004930	RC3H1|
GO:0032501	multicellular organismal process	biological_process	0.51138	1	17	61	4875	16703	ENSOCUG00000004930,ENSOCUG00000008204,ENSOCUG00000000421,ENSOCUG00000014548,ENSOCUG00000002891,ENSOCUG00000013774,ENSOCUG00000012948,ENSOCUG00000007503,ENSOCUG00000016524,ENSOCUG00000009222,ENSOCUG00000009680,ENSOCUG00000006359,ENSOCUG00000012924,ENSOCUG00000008738,ENSOCUG00000016398,ENSOCUG00000001103,ENSOCUG00000001473	RC3H1|SOAT1|-|EVPL|SERPINC1|CDH8|DOCK7|CASP4|TIAM1|VIM|HOMER1|NDUFS3|ACOX1|ABL2|ACVR2A|CASP1|S100B|
GO:0051301	cell division	biological_process	0.51276	1	1	61	188	16703	ENSOCUG00000012948	DOCK7|
GO:0033044	regulation of chromosome organization	biological_process	0.51309	1	1	61	182	16703	ENSOCUG00000007049	C6orf89|
GO:0002697	regulation of immune effector process	biological_process	0.51538	1	1	61	204	16703	ENSOCUG00000004930	RC3H1|
GO:0042325	regulation of phosphorylation	biological_process	0.51547	1	3	61	737	16703	ENSOCUG00000016398,ENSOCUG00000012948,ENSOCUG00000006720	ACVR2A|DOCK7|FGD2|
GO:0022613	ribonucleoprotein complex biogenesis	biological_process	0.51716	1	1	61	209	16703	ENSOCUG00000004930	RC3H1|
GO:0035639	purine ribonucleoside triphosphate binding	molecular_function	0.5182	1	6	61	1509	16703	ENSOCUG00000014542,ENSOCUG00000021942,ENSOCUG00000008738,ENSOCUG00000006208,ENSOCUG00000016398,ENSOCUG00000007841	CDK3|-|ABL2|CIITA|ACVR2A|DARS2|
GO:0005829	cytosol	cellular_component	0.51919	1	8	61	2045	16703	ENSOCUG00000011011,ENSOCUG00000007503,ENSOCUG00000016412,ENSOCUG00000017524,ENSOCUG00000009222,ENSOCUG00000016524,ENSOCUG00000006217,ENSOCUG00000014548	SRP68|CASP4|ORC4|AGBL2|VIM|TIAM1|CLEC16A|EVPL|
GO:0009165	nucleotide biosynthetic process	biological_process	0.51945	1	1	61	211	16703	ENSOCUG00000000421	-|
GO:0034765	regulation of ion transmembrane transport	biological_process	0.51974	1	1	61	197	16703	ENSOCUG00000009680	HOMER1|
GO:0008104	protein localization	biological_process	0.52101	1	5	61	1258	16703	ENSOCUG00000011011,ENSOCUG00000007503,ENSOCUG00000001103,ENSOCUG00000006368,ENSOCUG00000007695	SRP68|CASP4|CASP1|MTCH2|ATG4C|
GO:0002764	immune response-regulating signaling pathway	biological_process	0.52127	1	1	61	196	16703	ENSOCUG00000004930	RC3H1|
GO:0050878	regulation of body fluid levels	biological_process	0.52139	1	1	61	195	16703	ENSOCUG00000002891	SERPINC1|
GO:1901293	nucleoside phosphate biosynthetic process	biological_process	0.52211	1	1	61	213	16703	ENSOCUG00000000421	-|
GO:0016746	transferase activity, transferring acyl groups	molecular_function	0.52291	1	1	61	203	16703	ENSOCUG00000008204	SOAT1|
GO:0032550	purine ribonucleoside binding	molecular_function	0.52374	1	6	61	1516	16703	ENSOCUG00000021942,ENSOCUG00000008738,ENSOCUG00000014542,ENSOCUG00000016398,ENSOCUG00000006208,ENSOCUG00000007841	-|ABL2|CDK3|ACVR2A|CIITA|DARS2|
GO:0006412	translation	biological_process	0.52411	1	2	61	660	16703	ENSOCUG00000026227,ENSOCUG00000007841	-|DARS2|
GO:0001883	purine nucleoside binding	molecular_function	0.52416	1	6	61	1517	16703	ENSOCUG00000014542,ENSOCUG00000008738,ENSOCUG00000021942,ENSOCUG00000016398,ENSOCUG00000007841,ENSOCUG00000006208	CDK3|ABL2|-|ACVR2A|DARS2|CIITA|
GO:0032502	developmental process	biological_process	0.52604	1	13	61	3461	16703	ENSOCUG00000000421,ENSOCUG00000014548,ENSOCUG00000006359,ENSOCUG00000008204,ENSOCUG00000004930,ENSOCUG00000009680,ENSOCUG00000009222,ENSOCUG00000016524,ENSOCUG00000007503,ENSOCUG00000012948,ENSOCUG00000016398,ENSOCUG00000008738,ENSOCUG00000021011	-|EVPL|NDUFS3|SOAT1|RC3H1|HOMER1|VIM|TIAM1|CASP4|DOCK7|ACVR2A|ABL2|-|
GO:0032549	ribonucleoside binding	molecular_function	0.52611	1	6	61	1519	16703	ENSOCUG00000008738,ENSOCUG00000021942,ENSOCUG00000014542,ENSOCUG00000006208,ENSOCUG00000016398,ENSOCUG00000007841	ABL2|-|CDK3|CIITA|ACVR2A|DARS2|
GO:0071702	organic substance transport	biological_process	0.52743	1	5	61	1289	16703	ENSOCUG00000011011,ENSOCUG00000001103,ENSOCUG00000007503,ENSOCUG00000008204,ENSOCUG00000007695	SRP68|CASP1|CASP4|SOAT1|ATG4C|
GO:0009056	catabolic process	biological_process	0.5284	1	6	61	1543	16703	ENSOCUG00000001103,ENSOCUG00000006720,ENSOCUG00000007695,ENSOCUG00000004930,ENSOCUG00000012924,ENSOCUG00000006217	CASP1|FGD2|ATG4C|RC3H1|ACOX1|CLEC16A|
GO:0010498	proteasomal protein catabolic process	biological_process	0.5286	1	1	61	205	16703	ENSOCUG00000006217	CLEC16A|
GO:0045177	apical part of cell	cellular_component	0.52865	1	1	61	189	16703	ENSOCUG00000009680	HOMER1|
GO:0001882	nucleoside binding	molecular_function	0.52916	1	6	61	1524	16703	ENSOCUG00000008738,ENSOCUG00000021942,ENSOCUG00000014542,ENSOCUG00000007841,ENSOCUG00000016398,ENSOCUG00000006208	ABL2|-|CDK3|DARS2|ACVR2A|CIITA|
GO:0009893	positive regulation of metabolic process	biological_process	0.52984	1	7	61	1860	16703	ENSOCUG00000010233,ENSOCUG00000009222,ENSOCUG00000004930,ENSOCUG00000008204,ENSOCUG00000016398,ENSOCUG00000012948,ENSOCUG00000006720	HNRNPLL|VIM|RC3H1|SOAT1|ACVR2A|DOCK7|FGD2|
GO:0032991	macromolecular complex	cellular_component	0.531	1	13	61	3701	16703	ENSOCUG00000001103,ENSOCUG00000007503,ENSOCUG00000012948,ENSOCUG00000016412,ENSOCUG00000016398,ENSOCUG00000027404,ENSOCUG00000011011,ENSOCUG00000026227,ENSOCUG00000006359,ENSOCUG00000006235,ENSOCUG00000004930,ENSOCUG00000009222,ENSOCUG00000007046	CASP1|CASP4|DOCK7|ORC4|ACVR2A|-|SRP68|-|NDUFS3|PPP4R2|RC3H1|VIM|PPIL1|
GO:0007610	behavior	biological_process	0.53108	1	2	61	480	16703	ENSOCUG00000001473,ENSOCUG00000009680	S100B|HOMER1|
GO:0006644	phospholipid metabolic process	biological_process	0.53116	1	1	61	199	16703	ENSOCUG00000015940	TAMM41|
GO:0035637	multicellular organismal signaling	biological_process	0.53221	1	2	61	467	16703	ENSOCUG00000001473,ENSOCUG00000013774	S100B|CDH8|
GO:0032956	regulation of actin cytoskeleton organization	biological_process	0.5328	1	1	61	198	16703	ENSOCUG00000010050	-|
GO:0006629	lipid metabolic process	biological_process	0.5328	1	3	61	745	16703	ENSOCUG00000012924,ENSOCUG00000015940,ENSOCUG00000008204	ACOX1|TAMM41|SOAT1|
GO:1901701	cellular response to oxygen-containing compound	biological_process	0.53292	1	2	61	474	16703	ENSOCUG00000008738,ENSOCUG00000001103	ABL2|CASP1|
GO:0016604	nuclear body	cellular_component	0.5334	1	2	61	465	16703	ENSOCUG00000017534,ENSOCUG00000006359	FNBP4|NDUFS3|
GO:0031514	motile cilium	cellular_component	0.5348	1	1	61	194	16703	ENSOCUG00000017524	AGBL2|
GO:0002253	activation of immune response	biological_process	0.53586	1	1	61	204	16703	ENSOCUG00000004930	RC3H1|
GO:0043065	positive regulation of apoptotic process	biological_process	0.53637	1	1	61	214	16703	ENSOCUG00000020935	MTCH1|
GO:0032535	regulation of cellular component size	biological_process	0.53656	1	1	61	200	16703	ENSOCUG00000010050	-|
GO:0010876	lipid localization	biological_process	0.53675	1	1	61	206	16703	ENSOCUG00000008204	SOAT1|
GO:0010769	regulation of cell morphogenesis involved in differentiation	biological_process	0.53744	1	1	61	198	16703	ENSOCUG00000016524	TIAM1|
GO:0032555	purine ribonucleotide binding	molecular_function	0.53773	1	6	61	1535	16703	ENSOCUG00000007841,ENSOCUG00000016398,ENSOCUG00000006208,ENSOCUG00000014542,ENSOCUG00000021942,ENSOCUG00000008738	DARS2|ACVR2A|CIITA|CDK3|-|ABL2|
GO:0006260	DNA replication	biological_process	0.53784	1	1	61	204	16703	ENSOCUG00000016412	ORC4|
GO:0034762	regulation of transmembrane transport	biological_process	0.53942	1	1	61	209	16703	ENSOCUG00000009680	HOMER1|
GO:0023051	regulation of signaling	biological_process	0.54001	1	7	61	1844	16703	ENSOCUG00000006720,ENSOCUG00000001473,ENSOCUG00000006359,ENSOCUG00000001103,ENSOCUG00000016398,ENSOCUG00000004930,ENSOCUG00000016524	FGD2|S100B|NDUFS3|CASP1|ACVR2A|RC3H1|TIAM1|
GO:0048856	anatomical structure development	biological_process	0.54028	1	12	61	3210	16703	ENSOCUG00000014548,ENSOCUG00000000421,ENSOCUG00000006359,ENSOCUG00000009222,ENSOCUG00000009680,ENSOCUG00000004930,ENSOCUG00000016524,ENSOCUG00000007503,ENSOCUG00000016398,ENSOCUG00000012948,ENSOCUG00000008738,ENSOCUG00000021011	EVPL|-|NDUFS3|VIM|HOMER1|RC3H1|TIAM1|CASP4|ACVR2A|DOCK7|ABL2|-|
GO:0017076	purine nucleotide binding	molecular_function	0.54121	1	6	61	1542	16703	ENSOCUG00000016398,ENSOCUG00000006208,ENSOCUG00000007841,ENSOCUG00000014542,ENSOCUG00000021942,ENSOCUG00000008738	ACVR2A|CIITA|DARS2|CDK3|-|ABL2|
GO:0046486	glycerolipid metabolic process	biological_process	0.54191	1	1	61	204	16703	ENSOCUG00000015940	TAMM41|
GO:0043068	positive regulation of programmed cell death	biological_process	0.54351	1	1	61	218	16703	ENSOCUG00000020935	MTCH1|
GO:0071310	cellular response to organic substance	biological_process	0.54368	1	4	61	1049	16703	ENSOCUG00000004930,ENSOCUG00000008738,ENSOCUG00000001103,ENSOCUG00000016398	RC3H1|ABL2|CASP1|ACVR2A|
GO:0051020	GTPase binding	molecular_function	0.54371	1	1	61	194	16703	ENSOCUG00000012948	DOCK7|
GO:0032553	ribonucleotide binding	molecular_function	0.54519	1	6	61	1545	16703	ENSOCUG00000007841,ENSOCUG00000016398,ENSOCUG00000006208,ENSOCUG00000014542,ENSOCUG00000021942,ENSOCUG00000008738	DARS2|ACVR2A|CIITA|CDK3|-|ABL2|
GO:0030098	lymphocyte differentiation	biological_process	0.54552	1	1	61	216	16703	ENSOCUG00000004930	RC3H1|
GO:0016791	phosphatase activity	molecular_function	0.54607	1	1	61	207	16703	ENSOCUG00000021229	-|
GO:1901135	carbohydrate derivative metabolic process	biological_process	0.54666	1	4	61	1042	16703	ENSOCUG00000008204,ENSOCUG00000000421,ENSOCUG00000016704,ENSOCUG00000006720	SOAT1|-|GXYLT2|FGD2|
GO:0044702	single organism reproductive process	biological_process	0.54877	1	2	61	494	16703	ENSOCUG00000016398,ENSOCUG00000012924	ACVR2A|ACOX1|
GO:0043588	skin development	biological_process	0.54917	1	1	61	211	16703	ENSOCUG00000014548	EVPL|
GO:0005975	carbohydrate metabolic process	biological_process	0.54993	1	2	61	511	16703	ENSOCUG00000006325,ENSOCUG00000016704	GALM|GXYLT2|
GO:0006974	response to DNA damage stimulus	biological_process	0.54998	1	2	61	488	16703	ENSOCUG00000014542,ENSOCUG00000006235	CDK3|PPP4R2|
GO:0048731	system development	biological_process	0.55044	1	10	61	2697	16703	ENSOCUG00000008738,ENSOCUG00000016398,ENSOCUG00000012948,ENSOCUG00000009222,ENSOCUG00000009680,ENSOCUG00000004930,ENSOCUG00000016524,ENSOCUG00000014548,ENSOCUG00000006359,ENSOCUG00000000421	ABL2|ACVR2A|DOCK7|VIM|HOMER1|RC3H1|TIAM1|EVPL|NDUFS3|-|
GO:0043235	receptor complex	cellular_component	0.55169	1	1	61	201	16703	ENSOCUG00000016398	ACVR2A|
GO:1901615	organic hydroxy compound metabolic process	biological_process	0.55253	1	1	61	214	16703	ENSOCUG00000008204	SOAT1|
GO:1900542	regulation of purine nucleotide metabolic process	biological_process	0.55541	1	2	61	492	16703	ENSOCUG00000000421,ENSOCUG00000006720	-|FGD2|
GO:0044707	single-multicellular organism process	biological_process	0.55876	1	16	61	4709	16703	ENSOCUG00000006359,ENSOCUG00000009680,ENSOCUG00000009222,ENSOCUG00000016524,ENSOCUG00000001473,ENSOCUG00000001103,ENSOCUG00000016398,ENSOCUG00000008738,ENSOCUG00000000421,ENSOCUG00000014548,ENSOCUG00000002891,ENSOCUG00000008204,ENSOCUG00000004930,ENSOCUG00000007503,ENSOCUG00000012948,ENSOCUG00000013774	NDUFS3|HOMER1|VIM|TIAM1|S100B|CASP1|ACVR2A|ABL2|-|EVPL|SERPINC1|SOAT1|RC3H1|CASP4|DOCK7|CDH8|
GO:0051146	striated muscle cell differentiation	biological_process	0.56036	1	1	61	229	16703	ENSOCUG00000009680	HOMER1|
GO:0006140	regulation of nucleotide metabolic process	biological_process	0.56049	1	2	61	496	16703	ENSOCUG00000006720,ENSOCUG00000000421	FGD2|-|
GO:0042803	protein homodimerization activity	molecular_function	0.5605	1	2	61	503	16703	ENSOCUG00000001473,ENSOCUG00000007841	S100B|DARS2|
GO:0016607	nuclear speck	cellular_component	0.56153	1	1	61	213	16703	ENSOCUG00000017534	FNBP4|
GO:0010563	negative regulation of phosphorus metabolic process	biological_process	0.56226	1	1	61	228	16703	ENSOCUG00000000421	-|
GO:0045936	negative regulation of phosphate metabolic process	biological_process	0.56226	1	1	61	228	16703	ENSOCUG00000000421	-|
GO:0048585	negative regulation of response to stimulus	biological_process	0.56288	1	3	61	791	16703	ENSOCUG00000004930,ENSOCUG00000006217,ENSOCUG00000006359	RC3H1|CLEC16A|NDUFS3|
GO:0048864	stem cell development	biological_process	0.56593	1	1	61	220	16703	ENSOCUG00000016524	TIAM1|
GO:0030097	hemopoiesis	biological_process	0.56676	1	2	61	519	16703	ENSOCUG00000004930,ENSOCUG00000016398	RC3H1|ACVR2A|
GO:0006397	mRNA processing	biological_process	0.56868	1	1	61	235	16703	ENSOCUG00000010233	HNRNPLL|
GO:0006816	calcium ion transport	biological_process	0.56983	1	1	61	222	16703	ENSOCUG00000009680	HOMER1|
GO:0044767	single-organism developmental process	biological_process	0.57061	1	11	61	2994	16703	ENSOCUG00000000421,ENSOCUG00000006359,ENSOCUG00000016524,ENSOCUG00000009680,ENSOCUG00000004930,ENSOCUG00000009222,ENSOCUG00000012948,ENSOCUG00000016398,ENSOCUG00000007503,ENSOCUG00000021011,ENSOCUG00000008738	-|NDUFS3|TIAM1|HOMER1|RC3H1|VIM|DOCK7|ACVR2A|CASP4|-|ABL2|
GO:0048858	cell projection morphogenesis	biological_process	0.57143	1	2	61	477	16703	ENSOCUG00000012948,ENSOCUG00000021011	DOCK7|-|
GO:0000904	cell morphogenesis involved in differentiation	biological_process	0.57221	1	2	61	493	16703	ENSOCUG00000012948,ENSOCUG00000016524	DOCK7|TIAM1|
GO:0051346	negative regulation of hydrolase activity	biological_process	0.57323	1	1	61	244	16703	ENSOCUG00000002891	SERPINC1|
GO:0001654	eye development	biological_process	0.57552	1	1	61	229	16703	ENSOCUG00000009222	VIM|
GO:0005509	calcium ion binding	molecular_function	0.57573	1	2	61	500	16703	ENSOCUG00000001473,ENSOCUG00000013774	S100B|CDH8|
GO:0046983	protein dimerization activity	molecular_function	0.57674	1	3	61	846	16703	ENSOCUG00000007841,ENSOCUG00000001473,ENSOCUG00000028055	DARS2|S100B|-|
GO:0031589	cell-substrate adhesion	biological_process	0.57734	1	1	61	218	16703	ENSOCUG00000016524	TIAM1|
GO:0019752	carboxylic acid metabolic process	biological_process	0.57772	1	2	61	513	16703	ENSOCUG00000012924,ENSOCUG00000007841	ACOX1|DARS2|
GO:0016310	phosphorylation	biological_process	0.57793	1	5	61	1352	16703	ENSOCUG00000016398,ENSOCUG00000012948,ENSOCUG00000006720,ENSOCUG00000014542,ENSOCUG00000008738	ACVR2A|DOCK7|FGD2|CDK3|ABL2|
GO:0032970	regulation of actin filament-based process	biological_process	0.57937	1	1	61	227	16703	ENSOCUG00000010050	-|
GO:0003002	regionalization	biological_process	0.57946	1	1	61	253	16703	ENSOCUG00000016398	ACVR2A|
GO:0003735	structural constituent of ribosome	molecular_function	0.57947	1	1	61	418	16703	ENSOCUG00000026227	-|
GO:0010467	gene expression	biological_process	0.58039	1	12	61	3596	16703	ENSOCUG00000009222,ENSOCUG00000007235,ENSOCUG00000004930,ENSOCUG00000006208,ENSOCUG00000007841,ENSOCUG00000010050,ENSOCUG00000026227,ENSOCUG00000010233,ENSOCUG00000016398,ENSOCUG00000001103,ENSOCUG00000001911,ENSOCUG00000004831	VIM|TRDMT1|RC3H1|CIITA|DARS2|-|-|HNRNPLL|ACVR2A|CASP1|VGLL4|DIP2A|
GO:0044265	cellular macromolecule catabolic process	biological_process	0.58108	1	2	61	520	16703	ENSOCUG00000004930,ENSOCUG00000006217	RC3H1|CLEC16A|
GO:0051052	regulation of DNA metabolic process	biological_process	0.58226	1	1	61	223	16703	ENSOCUG00000006235	PPP4R2|
GO:0060249	anatomical structure homeostasis	biological_process	0.58308	1	1	61	232	16703	ENSOCUG00000009680	HOMER1|
GO:0044431	Golgi apparatus part	cellular_component	0.58354	1	1	61	230	16703	ENSOCUG00000007049	C6orf89|
GO:0030099	myeloid cell differentiation	biological_process	0.58399	1	1	61	245	16703	ENSOCUG00000016398	ACVR2A|
GO:0018108	peptidyl-tyrosine phosphorylation	biological_process	0.58544	1	1	61	233	16703	ENSOCUG00000008738	ABL2|
GO:0007010	cytoskeleton organization	biological_process	0.58548	1	3	61	791	16703	ENSOCUG00000012948,ENSOCUG00000010050,ENSOCUG00000009222	DOCK7|-|VIM|
GO:0010942	positive regulation of cell death	biological_process	0.58604	1	1	61	244	16703	ENSOCUG00000020935	MTCH1|
GO:0018212	peptidyl-tyrosine modification	biological_process	0.58923	1	1	61	235	16703	ENSOCUG00000008738	ABL2|
GO:0032990	cell part morphogenesis	biological_process	0.58973	1	2	61	493	16703	ENSOCUG00000021011,ENSOCUG00000012948	-|DOCK7|
GO:0007015	actin filament organization	biological_process	0.5898	1	1	61	240	16703	ENSOCUG00000010050	-|
GO:0031967	organelle envelope	cellular_component	0.59002	1	2	61	559	16703	ENSOCUG00000006359,ENSOCUG00000015940	NDUFS3|TAMM41|
GO:0031975	envelope	cellular_component	0.59002	1	2	61	559	16703	ENSOCUG00000006359,ENSOCUG00000015940	NDUFS3|TAMM41|
GO:0007417	central nervous system development	biological_process	0.59147	1	2	61	524	16703	ENSOCUG00000009222,ENSOCUG00000006359	VIM|NDUFS3|
GO:0009617	response to bacterium	biological_process	0.5921	1	1	61	273	16703	ENSOCUG00000001103	CASP1|
GO:0009628	response to abiotic stimulus	biological_process	0.59534	1	2	61	540	16703	ENSOCUG00000001103,ENSOCUG00000013774	CASP1|CDH8|
GO:0007005	mitochondrion organization	biological_process	0.59553	1	1	61	254	16703	ENSOCUG00000007841	DARS2|
GO:0034622	cellular macromolecular complex assembly	biological_process	0.59601	1	2	61	562	16703	ENSOCUG00000004930,ENSOCUG00000010050	RC3H1|-|
GO:0016757	transferase activity, transferring glycosyl groups	molecular_function	0.59634	1	1	61	254	16703	ENSOCUG00000016704	GXYLT2|
GO:0001503	ossification	biological_process	0.59714	1	1	61	250	16703	ENSOCUG00000016398	ACVR2A|
GO:0031325	positive regulation of cellular metabolic process	biological_process	0.59718	1	6	61	1703	16703	ENSOCUG00000004930,ENSOCUG00000010233,ENSOCUG00000006720,ENSOCUG00000012948,ENSOCUG00000016398,ENSOCUG00000008204	RC3H1|HNRNPLL|FGD2|DOCK7|ACVR2A|SOAT1|
GO:0070838	divalent metal ion transport	biological_process	0.59719	1	1	61	238	16703	ENSOCUG00000009680	HOMER1|
GO:0042221	response to chemical stimulus	biological_process	0.59849	1	8	61	2675	16703	ENSOCUG00000004930,ENSOCUG00000009680,ENSOCUG00000006208,ENSOCUG00000008738,ENSOCUG00000011011,ENSOCUG00000001103,ENSOCUG00000000422,ENSOCUG00000016398	RC3H1|HOMER1|CIITA|ABL2|SRP68|CASP1|ZACN|ACVR2A|
GO:0072511	divalent inorganic cation transport	biological_process	0.59904	1	1	61	239	16703	ENSOCUG00000009680	HOMER1|
GO:0007409	axonogenesis	biological_process	0.6008	1	1	61	233	16703	ENSOCUG00000012948	DOCK7|
GO:0000902	cell morphogenesis	biological_process	0.60134	1	3	61	785	16703	ENSOCUG00000016524,ENSOCUG00000021011,ENSOCUG00000012948	TIAM1|-|DOCK7|
GO:0034220	ion transmembrane transport	biological_process	0.60163	1	2	61	527	16703	ENSOCUG00000009680,ENSOCUG00000000422	HOMER1|ZACN|
GO:0048534	hematopoietic or lymphoid organ development	biological_process	0.60187	1	2	61	556	16703	ENSOCUG00000016398,ENSOCUG00000004930	ACVR2A|RC3H1|
GO:2001233	regulation of apoptotic signaling pathway	biological_process	0.60448	1	1	61	263	16703	ENSOCUG00000006359	NDUFS3|
GO:0051249	regulation of lymphocyte activation	biological_process	0.60737	1	1	61	257	16703	ENSOCUG00000004930	RC3H1|
GO:0030335	positive regulation of cell migration	biological_process	0.60903	1	1	61	258	16703	ENSOCUG00000016524	TIAM1|
GO:0043254	regulation of protein complex assembly	biological_process	0.61341	1	1	61	255	16703	ENSOCUG00000010050	-|
GO:0016049	cell growth	biological_process	0.61354	1	1	61	256	16703	ENSOCUG00000006359	NDUFS3|
GO:0090066	regulation of anatomical structure size	biological_process	0.61358	1	1	61	254	16703	ENSOCUG00000010050	-|
GO:0044699	single-organism process	biological_process	0.61385	1	33	61	9610	16703	ENSOCUG00000004930,ENSOCUG00000014542,ENSOCUG00000029247,ENSOCUG00000006720,ENSOCUG00000014548,ENSOCUG00000000421,ENSOCUG00000006235,ENSOCUG00000008204,ENSOCUG00000007695,ENSOCUG00000020935,ENSOCUG00000004831,ENSOCUG00000007503,ENSOCUG00000012948,ENSOCUG00000009680,ENSOCUG00000006217,ENSOCUG00000007049,ENSOCUG00000006359,ENSOCUG00000010050,ENSOCUG00000007841,ENSOCUG00000008738,ENSOCUG00000027404,…	RC3H1|CDK3|-|FGD2|EVPL|-|PPP4R2|SOAT1|ATG4C|MTCH1|DIP2A|CASP4|DOCK7|HOMER1|CLEC16A|C6orf89|NDUFS3|-|DARS2|ABL2|-|CASP1|ZACN|ACVR2A|SERPINC1|-|SRP68|CDH8|VIM|TIAM1|ACOX1|S100B|MTCH2|
GO:0032787	monocarboxylic acid metabolic process	biological_process	0.61401	1	1	61	252	16703	ENSOCUG00000012924	ACOX1|
GO:0071900	regulation of protein serine/threonine kinase activity	biological_process	0.61457	1	1	61	265	16703	ENSOCUG00000006720	FGD2|
GO:2000147	positive regulation of cell motility	biological_process	0.61533	1	1	61	264	16703	ENSOCUG00000016524	TIAM1|
GO:0007167	enzyme linked receptor protein signaling pathway	biological_process	0.61822	1	2	61	543	16703	ENSOCUG00000009222,ENSOCUG00000016398	VIM|ACVR2A|
GO:0061564	axon development	biological_process	0.61834	1	1	61	247	16703	ENSOCUG00000012948	DOCK7|
GO:0006810	transport	biological_process	0.62011	1	10	61	2822	16703	ENSOCUG00000011011,ENSOCUG00000020935,ENSOCUG00000027404,ENSOCUG00000000422,ENSOCUG00000001103,ENSOCUG00000007503,ENSOCUG00000006368,ENSOCUG00000009680,ENSOCUG00000008204,ENSOCUG00000007695	SRP68|MTCH1|-|ZACN|CASP1|CASP4|MTCH2|HOMER1|SOAT1|ATG4C|
GO:0051272	positive regulation of cellular component movement	biological_process	0.62018	1	1	61	267	16703	ENSOCUG00000016524	TIAM1|
GO:0006520	cellular amino acid metabolic process	biological_process	0.62029	1	1	61	253	16703	ENSOCUG00000007841	DARS2|
GO:0022836	gated channel activity	molecular_function	0.62032	1	1	61	248	16703	ENSOCUG00000000422	ZACN|
GO:0022839	ion gated channel activity	molecular_function	0.62032	1	1	61	248	16703	ENSOCUG00000000422	ZACN|
GO:0050793	regulation of developmental process	biological_process	0.62323	1	5	61	1435	16703	ENSOCUG00000009222,ENSOCUG00000004930,ENSOCUG00000008738,ENSOCUG00000016524,ENSOCUG00000016398	VIM|RC3H1|ABL2|TIAM1|ACVR2A|
GO:0046914	transition metal ion binding	molecular_function	0.62349	1	3	61	852	16703	ENSOCUG00000001473,ENSOCUG00000008738,ENSOCUG00000017524	S100B|ABL2|AGBL2|
GO:0043436	oxoacid metabolic process	biological_process	0.62388	1	2	61	555	16703	ENSOCUG00000007841,ENSOCUG00000012924	DARS2|ACOX1|
GO:0003779	actin binding	molecular_function	0.62631	1	1	61	252	16703	ENSOCUG00000010050	-|
GO:0005840	ribosome	cellular_component	0.62688	1	1	61	455	16703	ENSOCUG00000026227	-|
GO:0050778	positive regulation of immune response	biological_process	0.62853	1	1	61	267	16703	ENSOCUG00000004930	RC3H1|
GO:0042692	muscle cell differentiation	biological_process	0.62917	1	1	61	276	16703	ENSOCUG00000009680	HOMER1|
GO:0030900	forebrain development	biological_process	0.63108	1	1	61	261	16703	ENSOCUG00000006359	NDUFS3|
GO:0044092	negative regulation of molecular function	biological_process	0.63118	1	2	61	609	16703	ENSOCUG00000002891,ENSOCUG00000000421	SERPINC1|-|
GO:0019899	enzyme binding	molecular_function	0.63166	1	4	61	1124	16703	ENSOCUG00000016524,ENSOCUG00000012948,ENSOCUG00000002891,ENSOCUG00000001103	TIAM1|DOCK7|SERPINC1|CASP1|
GO:0005543	phospholipid binding	molecular_function	0.63173	1	1	61	253	16703	ENSOCUG00000006720	FGD2|
GO:0007517	muscle organ development	biological_process	0.63179	1	1	61	280	16703	ENSOCUG00000009680	HOMER1|
GO:0071944	cell periphery	cellular_component	0.63198	1	10	61	3233	16703	ENSOCUG00000009222,ENSOCUG00000009680,ENSOCUG00000016524,ENSOCUG00000007049,ENSOCUG00000027404,ENSOCUG00000012924,ENSOCUG00000000422,ENSOCUG00000007503,ENSOCUG00000013774,ENSOCUG00000016398	VIM|HOMER1|TIAM1|C6orf89|-|ACOX1|ZACN|CASP4|CDH8|ACVR2A|
GO:0043410	positive regulation of MAPK cascade	biological_process	0.63263	1	1	61	271	16703	ENSOCUG00000006720	FGD2|
GO:0048513	organ development	biological_process	0.63302	1	7	61	2039	16703	ENSOCUG00000014548,ENSOCUG00000006359,ENSOCUG00000016398,ENSOCUG00000009222,ENSOCUG00000004930,ENSOCUG00000009680,ENSOCUG00000016524	EVPL|NDUFS3|ACVR2A|VIM|RC3H1|HOMER1|TIAM1|
GO:0005730	nucleolus	cellular_component	0.63343	1	2	61	583	16703	ENSOCUG00000012924,ENSOCUG00000016412	ACOX1|ORC4|
GO:0040017	positive regulation of locomotion	biological_process	0.63349	1	1	61	277	16703	ENSOCUG00000016524	TIAM1|
GO:0007267	cell-cell signaling	biological_process	0.63429	1	2	61	575	16703	ENSOCUG00000013774,ENSOCUG00000001473	CDH8|S100B|
GO:0005764	lysosome	cellular_component	0.63621	1	1	61	265	16703	ENSOCUG00000006217	CLEC16A|
GO:0002520	immune system development	biological_process	0.63677	1	2	61	589	16703	ENSOCUG00000016398,ENSOCUG00000004930	ACVR2A|RC3H1|
GO:0006082	organic acid metabolic process	biological_process	0.63683	1	2	61	567	16703	ENSOCUG00000007841,ENSOCUG00000012924	DARS2|ACOX1|
GO:0000323	lytic vacuole	cellular_component	0.63726	1	1	61	266	16703	ENSOCUG00000006217	CLEC16A|
GO:0003712	transcription cofactor activity	molecular_function	0.63843	1	1	61	278	16703	ENSOCUG00000010050	-|
GO:0051716	cellular response to stimulus	biological_process	0.63976	1	16	61	5017	16703	ENSOCUG00000014542,ENSOCUG00000004930,ENSOCUG00000007695,ENSOCUG00000006235,ENSOCUG00000000421,ENSOCUG00000006720,ENSOCUG00000012948,ENSOCUG00000007503,ENSOCUG00000006217,ENSOCUG00000016524,ENSOCUG00000009222,ENSOCUG00000006359,ENSOCUG00000008738,ENSOCUG00000016398,ENSOCUG00000001103,ENSOCUG00000001473	CDK3|RC3H1|ATG4C|PPP4R2|-|FGD2|DOCK7|CASP4|CLEC16A|TIAM1|VIM|NDUFS3|ABL2|ACVR2A|CASP1|S100B|
GO:0045860	positive regulation of protein kinase activity	biological_process	0.63992	1	1	61	274	16703	ENSOCUG00000006720	FGD2|
GO:0042110	T cell activation	biological_process	0.64265	1	1	61	287	16703	ENSOCUG00000004930	RC3H1|
GO:0003723	RNA binding	molecular_function	0.6431	1	4	61	1255	16703	ENSOCUG00000011011,ENSOCUG00000010233,ENSOCUG00000009222,ENSOCUG00000004930	SRP68|HNRNPLL|VIM|RC3H1|
GO:0008150	biological_process	biological_process	0.64334	1	46	61	13512	16703	ENSOCUG00000016704,ENSOCUG00000015940,ENSOCUG00000009222,ENSOCUG00000007046,ENSOCUG00000016524,ENSOCUG00000006368,ENSOCUG00000001473,ENSOCUG00000016412,ENSOCUG00000012924,ENSOCUG00000002891,ENSOCUG00000017524,ENSOCUG00000007235,ENSOCUG00000013774,ENSOCUG00000006325,ENSOCUG00000021011,ENSOCUG00000016126,ENSOCUG00000011011,ENSOCUG00000007049,ENSOCUG00000006359,ENSOCUG00000010050,ENSOCUG00000007841,…	GXYLT2|TAMM41|VIM|PPIL1|TIAM1|MTCH2|S100B|ORC4|ACOX1|SERPINC1|AGBL2|TRDMT1|CDH8|GALM|-|-|SRP68|C6orf89|NDUFS3|-|DARS2|HOMER1|CLEC16A|VGLL4|ZACN|CASP1|ACVR2A|ABL2|-|-|-|FGD2|-|EVPL|PPP4R2|CIITA|SOAT1|ATG4C|RC3H1|-|CDK3|DIP2A|CASP4|DOCK7|HNRNPLL|MTCH1|
GO:0044427	chromosomal part	cellular_component	0.64342	1	2	61	611	16703	ENSOCUG00000016412,ENSOCUG00000021973	ORC4|-|
GO:0034655	nucleobase-containing compound catabolic process	biological_process	0.64361	1	2	61	567	16703	ENSOCUG00000004930,ENSOCUG00000006720	RC3H1|FGD2|
GO:0032989	cellular component morphogenesis	biological_process	0.64378	1	3	61	837	16703	ENSOCUG00000016524,ENSOCUG00000021011,ENSOCUG00000012948	TIAM1|-|DOCK7|
GO:0043167	ion binding	molecular_function	0.64491	1	14	61	3941	16703	ENSOCUG00000006720,ENSOCUG00000002891,ENSOCUG00000007841,ENSOCUG00000006208,ENSOCUG00000008204,ENSOCUG00000004930,ENSOCUG00000014542,ENSOCUG00000017524,ENSOCUG00000001473,ENSOCUG00000016398,ENSOCUG00000013774,ENSOCUG00000012924,ENSOCUG00000021942,ENSOCUG00000008738	FGD2|SERPINC1|DARS2|CIITA|SOAT1|RC3H1|CDK3|AGBL2|S100B|ACVR2A|CDH8|ACOX1|-|ABL2|
GO:0044424	intracellular part	cellular_component	0.64498	1	32	61	9209	16703	ENSOCUG00000007503,ENSOCUG00000012948,ENSOCUG00000010233,ENSOCUG00000020935,ENSOCUG00000014548,ENSOCUG00000006720,ENSOCUG00000008204,ENSOCUG00000007695,ENSOCUG00000006235,ENSOCUG00000004930,ENSOCUG00000017534,ENSOCUG00000001103,ENSOCUG00000016398,ENSOCUG00000027404,ENSOCUG00000026227,ENSOCUG00000006359,ENSOCUG00000007049,ENSOCUG00000007841,ENSOCUG00000009680,ENSOCUG00000006217,ENSOCUG00000011011,…	CASP4|DOCK7|HNRNPLL|MTCH1|EVPL|FGD2|SOAT1|ATG4C|PPP4R2|RC3H1|FNBP4|CASP1|ACVR2A|-|-|NDUFS3|C6orf89|DARS2|HOMER1|CLEC16A|SRP68|AGBL2|TRDMT1|S100B|MTCH2|ORC4|ACOX1|-|TAMM41|VIM|PPIL1|TIAM1|
GO:0044763	single-organism cellular process	biological_process	0.64895	1	30	61	8865	16703	ENSOCUG00000027404,ENSOCUG00000008738,ENSOCUG00000000422,ENSOCUG00000001103,ENSOCUG00000006368,ENSOCUG00000001473,ENSOCUG00000016398,ENSOCUG00000009222,ENSOCUG00000009680,ENSOCUG00000006217,ENSOCUG00000016524,ENSOCUG00000006359,ENSOCUG00000007049,ENSOCUG00000007841,ENSOCUG00000010050,ENSOCUG00000011011,ENSOCUG00000021011,ENSOCUG00000020935,ENSOCUG00000007503,ENSOCUG00000004831,ENSOCUG00000013774,…	-|ABL2|ZACN|CASP1|MTCH2|S100B|ACVR2A|VIM|HOMER1|CLEC16A|TIAM1|NDUFS3|C6orf89|DARS2|-|SRP68|-|MTCH1|CASP4|DIP2A|CDH8|DOCK7|CDK3|RC3H1|-|FGD2|-|SOAT1|ATG4C|PPP4R2|
GO:0043933	macromolecular complex subunit organization	biological_process	0.649	1	4	61	1213	16703	ENSOCUG00000008204,ENSOCUG00000010050,ENSOCUG00000009222,ENSOCUG00000004930	SOAT1|-|VIM|RC3H1|
GO:0006954	inflammatory response	biological_process	0.64954	1	1	61	304	16703	ENSOCUG00000001103	CASP1|
GO:0048863	stem cell differentiation	biological_process	0.65073	1	1	61	277	16703	ENSOCUG00000016524	TIAM1|
GO:0005911	cell-cell junction	cellular_component	0.65177	1	1	61	280	16703	ENSOCUG00000016524	TIAM1|
GO:0009150	purine ribonucleotide metabolic process	biological_process	0.65329	1	2	61	579	16703	ENSOCUG00000000421,ENSOCUG00000006720	-|FGD2|
GO:0042391	regulation of membrane potential	biological_process	0.65391	1	1	61	275	16703	ENSOCUG00000001103	CASP1|
GO:0042578	phosphoric ester hydrolase activity	molecular_function	0.65493	1	1	61	275	16703	ENSOCUG00000021229	-|
GO:0044281	small molecule metabolic process	biological_process	0.6567	1	5	61	1471	16703	ENSOCUG00000012924,ENSOCUG00000006720,ENSOCUG00000000421,ENSOCUG00000007841,ENSOCUG00000008204	ACOX1|FGD2|-|DARS2|SOAT1|
GO:0006605	protein targeting	biological_process	0.65686	1	1	61	287	16703	ENSOCUG00000011011	SRP68|
GO:0006796	phosphate-containing compound metabolic process	biological_process	0.65728	1	8	61	2319	16703	ENSOCUG00000015940,ENSOCUG00000000421,ENSOCUG00000006720,ENSOCUG00000014542,ENSOCUG00000021229,ENSOCUG00000016398,ENSOCUG00000012948,ENSOCUG00000008738	TAMM41|-|FGD2|CDK3|-|ACVR2A|DOCK7|ABL2|
GO:0002694	regulation of leukocyte activation	biological_process	0.6577	1	1	61	292	16703	ENSOCUG00000004930	RC3H1|
GO:0007275	multicellular organismal development	biological_process	0.66125	1	10	61	2920	16703	ENSOCUG00000008738,ENSOCUG00000012948,ENSOCUG00000016398,ENSOCUG00000009680,ENSOCUG00000004930,ENSOCUG00000009222,ENSOCUG00000016524,ENSOCUG00000006359,ENSOCUG00000014548,ENSOCUG00000000421	ABL2|DOCK7|ACVR2A|HOMER1|RC3H1|VIM|TIAM1|NDUFS3|EVPL|-|
GO:0005789	endoplasmic reticulum membrane	cellular_component	0.66187	1	1	61	288	16703	ENSOCUG00000008204	SOAT1|
GO:0009259	ribonucleotide metabolic process	biological_process	0.66266	1	2	61	589	16703	ENSOCUG00000006720,ENSOCUG00000000421	FGD2|-|
GO:0014706	striated muscle tissue development	biological_process	0.66361	1	1	61	298	16703	ENSOCUG00000009680	HOMER1|
GO:0019693	ribose phosphate metabolic process	biological_process	0.66362	1	2	61	590	16703	ENSOCUG00000006720,ENSOCUG00000000421	FGD2|-|
GO:0006281	DNA repair	biological_process	0.66888	1	1	61	289	16703	ENSOCUG00000006235	PPP4R2|
GO:0001501	skeletal system development	biological_process	0.67056	1	1	61	304	16703	ENSOCUG00000016398	ACVR2A|
GO:0044270	cellular nitrogen compound catabolic process	biological_process	0.67063	1	2	61	593	16703	ENSOCUG00000006720,ENSOCUG00000004930	FGD2|RC3H1|
GO:0006793	phosphorus metabolic process	biological_process	0.67283	1	8	61	2352	16703	ENSOCUG00000008738,ENSOCUG00000016398,ENSOCUG00000012948,ENSOCUG00000021229,ENSOCUG00000014542,ENSOCUG00000015940,ENSOCUG00000000421,ENSOCUG00000006720	ABL2|ACVR2A|DOCK7|-|CDK3|TAMM41|-|FGD2|
GO:0019439	aromatic compound catabolic process	biological_process	0.67401	1	2	61	598	16703	ENSOCUG00000004930,ENSOCUG00000006720	RC3H1|FGD2|
GO:0046700	heterocycle catabolic process	biological_process	0.67417	1	2	61	597	16703	ENSOCUG00000006720,ENSOCUG00000004930	FGD2|RC3H1|
GO:0042175	nuclear outer membrane-endoplasmic reticulum membrane network	cellular_component	0.67457	1	1	61	298	16703	ENSOCUG00000008204	SOAT1|
GO:0051234	establishment of localization	biological_process	0.67499	1	10	61	2936	16703	ENSOCUG00000009680,ENSOCUG00000008204,ENSOCUG00000007695,ENSOCUG00000027404,ENSOCUG00000020935,ENSOCUG00000011011,ENSOCUG00000006368,ENSOCUG00000000422,ENSOCUG00000007503,ENSOCUG00000001103	HOMER1|SOAT1|ATG4C|-|MTCH1|SRP68|MTCH2|ZACN|CASP4|CASP1|
GO:0006952	defense response	biological_process	0.67539	1	2	61	687	16703	ENSOCUG00000006208,ENSOCUG00000001103	CIITA|CASP1|
GO:0005576	extracellular region	cellular_component	0.67717	1	9	61	2773	16703	ENSOCUG00000027332,ENSOCUG00000007046,ENSOCUG00000009222,ENSOCUG00000007695,ENSOCUG00000002891,ENSOCUG00000006325,ENSOCUG00000014482,ENSOCUG00000001103,ENSOCUG00000006368	-|PPIL1|VIM|ATG4C|SERPINC1|GALM|PLXDC2|CASP1|MTCH2|
GO:0033674	positive regulation of kinase activity	biological_process	0.67747	1	1	61	300	16703	ENSOCUG00000006720	FGD2|
GO:0009057	macromolecule catabolic process	biological_process	0.67768	1	2	61	624	16703	ENSOCUG00000006217,ENSOCUG00000004930	CLEC16A|RC3H1|
GO:0019219	regulation of nucleobase-containing compound metabolic process	biological_process	0.67992	1	9	61	2760	16703	ENSOCUG00000010233,ENSOCUG00000016398,ENSOCUG00000001911,ENSOCUG00000004930,ENSOCUG00000006208,ENSOCUG00000010050,ENSOCUG00000006235,ENSOCUG00000000421,ENSOCUG00000006720	HNRNPLL|ACVR2A|VGLL4|RC3H1|CIITA|-|PPP4R2|-|FGD2|
GO:0071363	cellular response to growth factor stimulus	biological_process	0.68015	1	1	61	301	16703	ENSOCUG00000016398	ACVR2A|
GO:0031347	regulation of defense response	biological_process	0.68065	1	1	61	315	16703	ENSOCUG00000001103	CASP1|
GO:0007389	pattern specification process	biological_process	0.68294	1	1	61	324	16703	ENSOCUG00000016398	ACVR2A|
GO:0060537	muscle tissue development	biological_process	0.68356	1	1	61	313	16703	ENSOCUG00000009680	HOMER1|
GO:0008270	zinc ion binding	molecular_function	0.68403	1	2	61	617	16703	ENSOCUG00000017524,ENSOCUG00000001473	AGBL2|S100B|
GO:0050865	regulation of cell activation	biological_process	0.68409	1	1	61	312	16703	ENSOCUG00000004930	RC3H1|
GO:0005929	cilium	cellular_component	0.68449	1	1	61	290	16703	ENSOCUG00000017524	AGBL2|
GO:0016491	oxidoreductase activity	molecular_function	0.687	1	2	61	655	16703	ENSOCUG00000012924,ENSOCUG00000006359	ACOX1|NDUFS3|
GO:0090304	nucleic acid metabolic process	biological_process	0.68745	1	10	61	3112	16703	ENSOCUG00000010050,ENSOCUG00000006235,ENSOCUG00000006208,ENSOCUG00000007841,ENSOCUG00000004930,ENSOCUG00000007235,ENSOCUG00000016412,ENSOCUG00000016398,ENSOCUG00000001911,ENSOCUG00000010233	-|PPP4R2|CIITA|DARS2|RC3H1|TRDMT1|ORC4|ACVR2A|VGLL4|HNRNPLL|
GO:0005694	chromosome	cellular_component	0.68747	1	2	61	661	16703	ENSOCUG00000021973,ENSOCUG00000016412	-|ORC4|
GO:0000989	transcription factor binding transcription factor activity	molecular_function	0.68788	1	1	61	319	16703	ENSOCUG00000010050	-|
GO:1901361	organic cyclic compound catabolic process	biological_process	0.68932	1	2	61	616	16703	ENSOCUG00000006720,ENSOCUG00000004930	FGD2|RC3H1|
GO:0000988	protein binding transcription factor activity	molecular_function	0.68997	1	1	61	321	16703	ENSOCUG00000010050	-|
GO:0043269	regulation of ion transport	biological_process	0.69007	1	1	61	320	16703	ENSOCUG00000009680	HOMER1|
GO:0006163	purine nucleotide metabolic process	biological_process	0.69011	1	2	61	627	16703	ENSOCUG00000000421,ENSOCUG00000006720	-|FGD2|
GO:0008610	lipid biosynthetic process	biological_process	0.69034	1	1	61	325	16703	ENSOCUG00000015940	TAMM41|
GO:0002376	immune system process	biological_process	0.69076	1	4	61	1319	16703	ENSOCUG00000004930,ENSOCUG00000001103,ENSOCUG00000016398,ENSOCUG00000006208	RC3H1|CASP1|ACVR2A|CIITA|
GO:0070848	response to growth factor stimulus	biological_process	0.69149	1	1	61	310	16703	ENSOCUG00000016398	ACVR2A|
GO:0002521	leukocyte differentiation	biological_process	0.69206	1	1	61	325	16703	ENSOCUG00000004930	RC3H1|
GO:0019220	regulation of phosphate metabolic process	biological_process	0.69324	1	4	61	1246	16703	ENSOCUG00000012948,ENSOCUG00000016398,ENSOCUG00000006720,ENSOCUG00000000421	DOCK7|ACVR2A|FGD2|-|
GO:0032844	regulation of homeostatic process	biological_process	0.69347	1	1	61	313	16703	ENSOCUG00000016398	ACVR2A|
GO:0051049	regulation of transport	biological_process	0.69358	1	3	61	960	16703	ENSOCUG00000009680,ENSOCUG00000001103,ENSOCUG00000007503	HOMER1|CASP1|CASP4|
GO:0051171	regulation of nitrogen compound metabolic process	biological_process	0.69491	1	9	61	2794	16703	ENSOCUG00000001911,ENSOCUG00000016398,ENSOCUG00000010233,ENSOCUG00000000421,ENSOCUG00000006720,ENSOCUG00000006208,ENSOCUG00000010050,ENSOCUG00000006235,ENSOCUG00000004930	VGLL4|ACVR2A|HNRNPLL|-|FGD2|CIITA|-|PPP4R2|RC3H1|
GO:0016570	histone modification	biological_process	0.69529	1	1	61	304	16703	ENSOCUG00000007049	C6orf89|
GO:0051174	regulation of phosphorus metabolic process	biological_process	0.69578	1	4	61	1250	16703	ENSOCUG00000000421,ENSOCUG00000006720,ENSOCUG00000016398,ENSOCUG00000012948	-|FGD2|ACVR2A|DOCK7|
GO:0051493	regulation of cytoskeleton organization	biological_process	0.69743	1	1	61	306	16703	ENSOCUG00000010050	-|
GO:0007155	cell adhesion	biological_process	0.69776	1	2	61	621	16703	ENSOCUG00000013774,ENSOCUG00000016524	CDH8|TIAM1|
GO:0016874	ligase activity	molecular_function	0.69833	1	1	61	301	16703	ENSOCUG00000007841	DARS2|
GO:0065003	macromolecular complex assembly	biological_process	0.70033	1	3	61	988	16703	ENSOCUG00000004930,ENSOCUG00000010050,ENSOCUG00000008204	RC3H1|-|SOAT1|
GO:0022604	regulation of cell morphogenesis	biological_process	0.70036	1	1	61	303	16703	ENSOCUG00000016524	TIAM1|
GO:0060341	regulation of cellular localization	biological_process	0.70077	1	2	61	652	16703	ENSOCUG00000001103,ENSOCUG00000007503	CASP1|CASP4|
GO:0022610	biological adhesion	biological_process	0.70156	1	2	61	626	16703	ENSOCUG00000013774,ENSOCUG00000016524	CDH8|TIAM1|
GO:0048471	perinuclear region of cytoplasm	cellular_component	0.70198	1	1	61	311	16703	ENSOCUG00000001473	S100B|
GO:0016337	cell-cell adhesion	biological_process	0.70217	1	1	61	311	16703	ENSOCUG00000013774	CDH8|
GO:0050794	regulation of cellular process	biological_process	0.70451	1	24	61	7471	16703	ENSOCUG00000010050,ENSOCUG00000007049,ENSOCUG00000006359,ENSOCUG00000006217,ENSOCUG00000016524,ENSOCUG00000009680,ENSOCUG00000009222,ENSOCUG00000016398,ENSOCUG00000001473,ENSOCUG00000001911,ENSOCUG00000001103,ENSOCUG00000008738,ENSOCUG00000006235,ENSOCUG00000006208,ENSOCUG00000008204,ENSOCUG00000006720,ENSOCUG00000029247,ENSOCUG00000000421,ENSOCUG00000004930,ENSOCUG00000012948,ENSOCUG00000004831,…	-|C6orf89|NDUFS3|CLEC16A|TIAM1|HOMER1|VIM|ACVR2A|S100B|VGLL4|CASP1|ABL2|PPP4R2|CIITA|SOAT1|FGD2|-|-|RC3H1|DOCK7|DIP2A|CASP4|MTCH1|HNRNPLL|
GO:0043228	non-membrane-bounded organelle	cellular_component	0.70484	1	9	61	2914	16703	ENSOCUG00000012924,ENSOCUG00000026227,ENSOCUG00000021973,ENSOCUG00000016412,ENSOCUG00000009222,ENSOCUG00000017524,ENSOCUG00000004930,ENSOCUG00000009680,ENSOCUG00000014548	ACOX1|-|-|ORC4|VIM|AGBL2|RC3H1|HOMER1|EVPL|
GO:0043232	intracellular non-membrane-bounded organelle	cellular_component	0.70484	1	9	61	2914	16703	ENSOCUG00000012924,ENSOCUG00000026227,ENSOCUG00000021973,ENSOCUG00000016412,ENSOCUG00000009222,ENSOCUG00000017524,ENSOCUG00000009680,ENSOCUG00000004930,ENSOCUG00000014548	ACOX1|-|-|ORC4|VIM|AGBL2|HOMER1|RC3H1|EVPL|
GO:0009892	negative regulation of metabolic process	biological_process	0.70518	1	4	61	1305	16703	ENSOCUG00000006217,ENSOCUG00000004831,ENSOCUG00000000421,ENSOCUG00000006208	CLEC16A|DIP2A|-|CIITA|
GO:0048667	cell morphogenesis involved in neuron differentiation	biological_process	0.70578	1	1	61	305	16703	ENSOCUG00000012948	DOCK7|
GO:0097159	organic cyclic compound binding	molecular_function	0.70663	1	15	61	4676	16703	ENSOCUG00000007841,ENSOCUG00000006208,ENSOCUG00000008204,ENSOCUG00000004930,ENSOCUG00000014542,ENSOCUG00000009222,ENSOCUG00000016412,ENSOCUG00000017475,ENSOCUG00000016398,ENSOCUG00000012924,ENSOCUG00000021942,ENSOCUG00000008738,ENSOCUG00000010233,ENSOCUG00000021973,ENSOCUG00000011011	DARS2|CIITA|SOAT1|RC3H1|CDK3|VIM|ORC4|ZBTB37|ACVR2A|ACOX1|-|ABL2|HNRNPLL|-|SRP68|
GO:0005773	vacuole	cellular_component	0.70762	1	1	61	320	16703	ENSOCUG00000006217	CLEC16A|
GO:0019637	organophosphate metabolic process	biological_process	0.70765	1	3	61	960	16703	ENSOCUG00000015940,ENSOCUG00000000421,ENSOCUG00000006720	TAMM41|-|FGD2|
GO:0016311	dephosphorylation	biological_process	0.7078	1	1	61	318	16703	ENSOCUG00000021229	-|
GO:0051347	positive regulation of transferase activity	biological_process	0.70811	1	1	61	328	16703	ENSOCUG00000006720	FGD2|
GO:0006511	ubiquitin-dependent protein catabolic process	biological_process	0.70857	1	1	61	321	16703	ENSOCUG00000006217	CLEC16A|
GO:0006259	DNA metabolic process	biological_process	0.709	1	2	61	674	16703	ENSOCUG00000016412,ENSOCUG00000006235	ORC4|PPP4R2|
GO:0051704	multi-organism process	biological_process	0.70944	1	2	61	710	16703	ENSOCUG00000001103,ENSOCUG00000016398	CASP1|ACVR2A|
GO:0019941	modification-dependent protein catabolic process	biological_process	0.71326	1	1	61	326	16703	ENSOCUG00000006217	CLEC16A|
GO:0007154	cell communication	biological_process	0.71332	1	14	61	4645	16703	ENSOCUG00000016524,ENSOCUG00000006217,ENSOCUG00000004930,ENSOCUG00000009222,ENSOCUG00000007695,ENSOCUG00000006720,ENSOCUG00000000421,ENSOCUG00000006359,ENSOCUG00000012948,ENSOCUG00000013774,ENSOCUG00000016398,ENSOCUG00000001473,ENSOCUG00000001103,ENSOCUG00000007503	TIAM1|CLEC16A|RC3H1|VIM|ATG4C|FGD2|-|NDUFS3|DOCK7|CDH8|ACVR2A|S100B|CASP1|CASP4|
GO:0005216	ion channel activity	molecular_function	0.71398	1	1	61	322	16703	ENSOCUG00000000422	ZACN|
GO:0048812	neuron projection morphogenesis	biological_process	0.71498	1	1	61	315	16703	ENSOCUG00000012948	DOCK7|
GO:1901360	organic cyclic compound metabolic process	biological_process	0.71502	1	13	61	4020	16703	ENSOCUG00000004930,ENSOCUG00000007235,ENSOCUG00000006720,ENSOCUG00000000421,ENSOCUG00000006235,ENSOCUG00000010050,ENSOCUG00000008204,ENSOCUG00000006208,ENSOCUG00000007841,ENSOCUG00000010233,ENSOCUG00000001911,ENSOCUG00000016412,ENSOCUG00000016398	RC3H1|TRDMT1|FGD2|-|PPP4R2|-|SOAT1|CIITA|DARS2|HNRNPLL|VGLL4|ORC4|ACVR2A|
GO:0016569	covalent chromatin modification	biological_process	0.71512	1	1	61	322	16703	ENSOCUG00000007049	C6orf89|
GO:0072521	purine-containing compound metabolic process	biological_process	0.71525	1	2	61	657	16703	ENSOCUG00000000421,ENSOCUG00000006720	-|FGD2|
GO:0043632	modification-dependent macromolecule catabolic process	biological_process	0.71811	1	1	61	330	16703	ENSOCUG00000006217	CLEC16A|
GO:0003674	molecular_function	molecular_function	0.71886	1	44	61	13298	16703	ENSOCUG00000010233,ENSOCUG00000004831,ENSOCUG00000007503,ENSOCUG00000012948,ENSOCUG00000004930,ENSOCUG00000014542,ENSOCUG00000021229,ENSOCUG00000006720,ENSOCUG00000029247,ENSOCUG00000014548,ENSOCUG00000000421,ENSOCUG00000006235,ENSOCUG00000008204,ENSOCUG00000006208,ENSOCUG00000007695,ENSOCUG00000021942,ENSOCUG00000008738,ENSOCUG00000026227,ENSOCUG00000000422,ENSOCUG00000001103,ENSOCUG00000017475,…	HNRNPLL|DIP2A|CASP4|DOCK7|RC3H1|CDK3|-|FGD2|-|EVPL|-|PPP4R2|SOAT1|CIITA|ATG4C|-|ABL2|-|ZACN|CASP1|ZBTB37|ACVR2A|HOMER1|NDUFS3|-|DARS2|GALM|-|SRP68|-|CDH8|TRDMT1|AGBL2|-|SERPINC1|ACOX1|-|S100B|ORC4|VIM|PPIL1|TIAM1|GXYLT2|TAMM41|
GO:0005886	plasma membrane	cellular_component	0.72004	1	9	61	3146	16703	ENSOCUG00000016398,ENSOCUG00000013774,ENSOCUG00000007503,ENSOCUG00000000422,ENSOCUG00000012924,ENSOCUG00000007049,ENSOCUG00000016524,ENSOCUG00000009222,ENSOCUG00000009680	ACVR2A|CDH8|CASP4|ZACN|ACOX1|C6orf89|TIAM1|VIM|HOMER1|
GO:0022838	substrate-specific channel activity	molecular_function	0.72034	1	1	61	328	16703	ENSOCUG00000000422	ZACN|
GO:0051254	positive regulation of RNA metabolic process	biological_process	0.72153	1	3	61	1013	16703	ENSOCUG00000016398,ENSOCUG00000010233,ENSOCUG00000004930	ACVR2A|HNRNPLL|RC3H1|
GO:0043623	cellular protein complex assembly	biological_process	0.72266	1	1	61	348	16703	ENSOCUG00000010050	-|
GO:0044432	endoplasmic reticulum part	cellular_component	0.72423	1	1	61	340	16703	ENSOCUG00000008204	SOAT1|
GO:0070062	extracellular vesicular exosome	cellular_component	0.72567	1	6	61	1919	16703	ENSOCUG00000006368,ENSOCUG00000002891,ENSOCUG00000014482,ENSOCUG00000009222,ENSOCUG00000006325,ENSOCUG00000007046	MTCH2|SERPINC1|PLXDC2|VIM|GALM|PPIL1|
GO:0043230	extracellular organelle	cellular_component	0.72595	1	6	61	1920	16703	ENSOCUG00000006368,ENSOCUG00000002891,ENSOCUG00000006325,ENSOCUG00000007046,ENSOCUG00000014482,ENSOCUG00000009222	MTCH2|SERPINC1|GALM|PPIL1|PLXDC2|VIM|
GO:0065010	extracellular membrane-bounded organelle	cellular_component	0.72595	1	6	61	1920	16703	ENSOCUG00000006368,ENSOCUG00000002891,ENSOCUG00000006325,ENSOCUG00000007046,ENSOCUG00000009222,ENSOCUG00000014482	MTCH2|SERPINC1|GALM|PPIL1|VIM|PLXDC2|
GO:0046872	metal ion binding	molecular_function	0.72612	1	7	61	2181	16703	ENSOCUG00000006720,ENSOCUG00000001473,ENSOCUG00000013774,ENSOCUG00000016398,ENSOCUG00000017524,ENSOCUG00000008738,ENSOCUG00000004930	FGD2|S100B|CDH8|ACVR2A|AGBL2|ABL2|RC3H1|
GO:0010648	negative regulation of cell communication	biological_process	0.72615	1	2	61	683	16703	ENSOCUG00000006217,ENSOCUG00000006359	CLEC16A|NDUFS3|
GO:0000226	microtubule cytoskeleton organization	biological_process	0.72814	1	1	61	328	16703	ENSOCUG00000012948	DOCK7|
GO:0015267	channel activity	molecular_function	0.7288	1	1	61	339	16703	ENSOCUG00000000422	ZACN|
GO:0022803	passive transmembrane transporter activity	molecular_function	0.7288	1	1	61	339	16703	ENSOCUG00000000422	ZACN|
GO:0070887	cellular response to chemical stimulus	biological_process	0.73216	1	4	61	1344	16703	ENSOCUG00000004930,ENSOCUG00000008738,ENSOCUG00000001103,ENSOCUG00000016398	RC3H1|ABL2|CASP1|ACVR2A|
GO:0040008	regulation of growth	biological_process	0.73406	1	1	61	361	16703	ENSOCUG00000006359	NDUFS3|
GO:0005488	binding	molecular_function	0.73719	1	30	61	8924	16703	ENSOCUG00000010050,ENSOCUG00000007841,ENSOCUG00000016524,ENSOCUG00000009680,ENSOCUG00000009222,ENSOCUG00000016412,ENSOCUG00000017475,ENSOCUG00000016398,ENSOCUG00000001473,ENSOCUG00000001103,ENSOCUG00000021973,ENSOCUG00000012924,ENSOCUG00000021942,ENSOCUG00000008738,ENSOCUG00000006235,ENSOCUG00000006208,ENSOCUG00000008204,ENSOCUG00000006720,ENSOCUG00000002891,ENSOCUG00000014548,ENSOCUG00000004930,…	-|DARS2|TIAM1|HOMER1|VIM|ORC4|ZBTB37|ACVR2A|S100B|CASP1|-|ACOX1|-|ABL2|PPP4R2|CIITA|SOAT1|FGD2|SERPINC1|EVPL|RC3H1|AGBL2|CDK3|DOCK7|CDH8|CASP4|GALM|-|SRP68|HNRNPLL|
GO:0002252	immune effector process	biological_process	0.73755	1	1	61	382	16703	ENSOCUG00000004930	RC3H1|
GO:0002682	regulation of immune system process	biological_process	0.74096	1	2	61	727	16703	ENSOCUG00000004930,ENSOCUG00000016398	RC3H1|ACVR2A|
GO:0006139	nucleobase-containing compound metabolic process	biological_process	0.74286	1	12	61	3808	16703	ENSOCUG00000016398,ENSOCUG00000016412,ENSOCUG00000001911,ENSOCUG00000010233,ENSOCUG00000007841,ENSOCUG00000006208,ENSOCUG00000010050,ENSOCUG00000006235,ENSOCUG00000000421,ENSOCUG00000006720,ENSOCUG00000007235,ENSOCUG00000004930	ACVR2A|ORC4|VGLL4|HNRNPLL|DARS2|CIITA|-|PPP4R2|-|FGD2|TRDMT1|RC3H1|
GO:0044057	regulation of system process	biological_process	0.74305	1	1	61	361	16703	ENSOCUG00000001473	S100B|
GO:0005794	Golgi apparatus	cellular_component	0.74347	1	2	61	683	16703	ENSOCUG00000006217,ENSOCUG00000007049	CLEC16A|C6orf89|
GO:0043547	positive regulation of GTPase activity	biological_process	0.74437	1	1	61	338	16703	ENSOCUG00000006720	FGD2|
GO:0007423	sensory organ development	biological_process	0.74473	1	1	61	368	16703	ENSOCUG00000009222	VIM|
GO:0005856	cytoskeleton	cellular_component	0.74681	1	4	61	1304	16703	ENSOCUG00000014548,ENSOCUG00000009680,ENSOCUG00000009222,ENSOCUG00000017524	EVPL|HOMER1|VIM|AGBL2|
GO:0061061	muscle structure development	biological_process	0.74684	1	1	61	378	16703	ENSOCUG00000009680	HOMER1|
GO:0043169	cation binding	molecular_function	0.74822	1	7	61	2234	16703	ENSOCUG00000008738,ENSOCUG00000004930,ENSOCUG00000017524,ENSOCUG00000016398,ENSOCUG00000013774,ENSOCUG00000006720,ENSOCUG00000001473	ABL2|RC3H1|AGBL2|ACVR2A|CDH8|FGD2|S100B|
GO:0008285	negative regulation of cell proliferation	biological_process	0.75219	1	1	61	381	16703	ENSOCUG00000004930	RC3H1|
GO:0032269	negative regulation of cellular protein metabolic process	biological_process	0.75344	1	1	61	376	16703	ENSOCUG00000006217	CLEC16A|
GO:0016070	RNA metabolic process	biological_process	0.75414	1	8	61	2677	16703	ENSOCUG00000010233,ENSOCUG00000016398,ENSOCUG00000001911,ENSOCUG00000007235,ENSOCUG00000004930,ENSOCUG00000006208,ENSOCUG00000007841,ENSOCUG00000010050	HNRNPLL|ACVR2A|VGLL4|TRDMT1|RC3H1|CIITA|DARS2|-|
GO:0050789	regulation of biological process	biological_process	0.7554	1	25	61	7919	16703	ENSOCUG00000010050,ENSOCUG00000006359,ENSOCUG00000007049,ENSOCUG00000006217,ENSOCUG00000016524,ENSOCUG00000009222,ENSOCUG00000009680,ENSOCUG00000016398,ENSOCUG00000001911,ENSOCUG00000001103,ENSOCUG00000001473,ENSOCUG00000008738,ENSOCUG00000008204,ENSOCUG00000006208,ENSOCUG00000006235,ENSOCUG00000000421,ENSOCUG00000002891,ENSOCUG00000006720,ENSOCUG00000029247,ENSOCUG00000004930,ENSOCUG00000012948,…	-|NDUFS3|C6orf89|CLEC16A|TIAM1|VIM|HOMER1|ACVR2A|VGLL4|CASP1|S100B|ABL2|SOAT1|CIITA|PPP4R2|-|SERPINC1|FGD2|-|RC3H1|DOCK7|CASP4|DIP2A|MTCH1|HNRNPLL|
GO:1901566	organonitrogen compound biosynthetic process	biological_process	0.76124	1	1	61	406	16703	ENSOCUG00000000421	-|
GO:0010468	regulation of gene expression	biological_process	0.76262	1	8	61	2672	16703	ENSOCUG00000010050,ENSOCUG00000006208,ENSOCUG00000004930,ENSOCUG00000009222,ENSOCUG00000004831,ENSOCUG00000001911,ENSOCUG00000016398,ENSOCUG00000010233	-|CIITA|RC3H1|VIM|DIP2A|VGLL4|ACVR2A|HNRNPLL|
GO:0051707	response to other organism	biological_process	0.76446	1	1	61	433	16703	ENSOCUG00000001103	CASP1|
GO:0009117	nucleotide metabolic process	biological_process	0.76472	1	2	61	728	16703	ENSOCUG00000000421,ENSOCUG00000006720	-|FGD2|
GO:0050776	regulation of immune response	biological_process	0.76495	1	1	61	393	16703	ENSOCUG00000004930	RC3H1|
GO:0051603	proteolysis involved in cellular protein catabolic process	biological_process	0.76784	1	1	61	386	16703	ENSOCUG00000006217	CLEC16A|
GO:0006753	nucleoside phosphate metabolic process	biological_process	0.7688	1	2	61	734	16703	ENSOCUG00000000421,ENSOCUG00000006720	-|FGD2|
GO:0016787	hydrolase activity	molecular_function	0.76895	1	6	61	2003	16703	ENSOCUG00000007695,ENSOCUG00000029247,ENSOCUG00000001103,ENSOCUG00000007503,ENSOCUG00000017524,ENSOCUG00000021229	ATG4C|-|CASP1|CASP4|AGBL2|-|
GO:0043234	protein complex	cellular_component	0.76962	1	9	61	2891	16703	ENSOCUG00000016398,ENSOCUG00000012948,ENSOCUG00000016412,ENSOCUG00000001103,ENSOCUG00000007503,ENSOCUG00000027404,ENSOCUG00000006235,ENSOCUG00000006359,ENSOCUG00000009222	ACVR2A|DOCK7|ORC4|CASP1|CASP4|-|PPP4R2|NDUFS3|VIM|
GO:0045596	negative regulation of cell differentiation	biological_process	0.76972	1	1	61	410	16703	ENSOCUG00000004930	RC3H1|
GO:0010608	posttranscriptional regulation of gene expression	biological_process	0.76979	1	1	61	391	16703	ENSOCUG00000004930	RC3H1|
GO:0005783	endoplasmic reticulum	cellular_component	0.77108	1	2	61	742	16703	ENSOCUG00000008204,ENSOCUG00000007503	SOAT1|CASP4|
GO:0044430	cytoskeletal part	cellular_component	0.77109	1	3	61	1044	16703	ENSOCUG00000009680,ENSOCUG00000017524,ENSOCUG00000009222	HOMER1|AGBL2|VIM|
GO:0046649	lymphocyte activation	biological_process	0.7739	1	1	61	407	16703	ENSOCUG00000004930	RC3H1|
GO:0016568	chromatin modification	biological_process	0.77417	1	1	61	382	16703	ENSOCUG00000007049	C6orf89|
GO:0044249	cellular biosynthetic process	biological_process	0.77449	1	11	61	3800	16703	ENSOCUG00000026227,ENSOCUG00000001911,ENSOCUG00000016412,ENSOCUG00000016398,ENSOCUG00000016704,ENSOCUG00000000421,ENSOCUG00000010050,ENSOCUG00000015940,ENSOCUG00000006208,ENSOCUG00000007841,ENSOCUG00000008204	-|VGLL4|ORC4|ACVR2A|GXYLT2|-|-|TAMM41|CIITA|DARS2|SOAT1|
GO:0046483	heterocycle metabolic process	biological_process	0.77476	1	12	61	3900	16703	ENSOCUG00000007235,ENSOCUG00000004930,ENSOCUG00000006208,ENSOCUG00000007841,ENSOCUG00000010050,ENSOCUG00000006235,ENSOCUG00000000421,ENSOCUG00000006720,ENSOCUG00000010233,ENSOCUG00000016398,ENSOCUG00000016412,ENSOCUG00000001911	TRDMT1|RC3H1|CIITA|DARS2|-|PPP4R2|-|FGD2|HNRNPLL|ACVR2A|ORC4|VGLL4|
GO:0006184	GTP catabolic process	biological_process	0.77771	1	1	61	375	16703	ENSOCUG00000006720	FGD2|
GO:0033124	regulation of GTP catabolic process	biological_process	0.77771	1	1	61	375	16703	ENSOCUG00000006720	FGD2|
GO:0043087	regulation of GTPase activity	biological_process	0.77771	1	1	61	375	16703	ENSOCUG00000006720	FGD2|
GO:0009203	ribonucleoside triphosphate catabolic process	biological_process	0.77849	1	1	61	376	16703	ENSOCUG00000006720	FGD2|
GO:0009207	purine ribonucleoside triphosphate catabolic process	biological_process	0.77849	1	1	61	376	16703	ENSOCUG00000006720	FGD2|
GO:0055114	oxidation-reduction process	biological_process	0.77852	1	2	61	784	16703	ENSOCUG00000006359,ENSOCUG00000012924	NDUFS3|ACOX1|
GO:1901069	guanosine-containing compound catabolic process	biological_process	0.77875	1	1	61	376	16703	ENSOCUG00000006720	FGD2|
GO:0034645	cellular macromolecule biosynthetic process	biological_process	0.77876	1	9	61	3213	16703	ENSOCUG00000026227,ENSOCUG00000001911,ENSOCUG00000016398,ENSOCUG00000016412,ENSOCUG00000016704,ENSOCUG00000006208,ENSOCUG00000007841,ENSOCUG00000008204,ENSOCUG00000010050	-|VGLL4|ACVR2A|ORC4|GXYLT2|CIITA|DARS2|SOAT1|-|
GO:0012505	endomembrane system	cellular_component	0.77934	1	2	61	754	16703	ENSOCUG00000008204,ENSOCUG00000007049	SOAT1|C6orf89|
GO:0022607	cellular component assembly	biological_process	0.77972	1	4	61	1426	16703	ENSOCUG00000010050,ENSOCUG00000008204,ENSOCUG00000007695,ENSOCUG00000004930	-|SOAT1|ATG4C|RC3H1|
GO:0006725	cellular aromatic compound metabolic process	biological_process	0.78012	1	12	61	3916	16703	ENSOCUG00000004930,ENSOCUG00000007235,ENSOCUG00000006720,ENSOCUG00000000421,ENSOCUG00000010050,ENSOCUG00000006235,ENSOCUG00000007841,ENSOCUG00000006208,ENSOCUG00000010233,ENSOCUG00000001911,ENSOCUG00000016412,ENSOCUG00000016398	RC3H1|TRDMT1|FGD2|-|-|PPP4R2|DARS2|CIITA|HNRNPLL|VGLL4|ORC4|ACVR2A|
GO:0044257	cellular protein catabolic process	biological_process	0.78022	1	1	61	400	16703	ENSOCUG00000006217	CLEC16A|
GO:0030036	actin cytoskeleton organization	biological_process	0.78171	1	1	61	395	16703	ENSOCUG00000010050	-|
GO:1901575	organic substance catabolic process	biological_process	0.78194	1	4	61	1398	16703	ENSOCUG00000006217,ENSOCUG00000004930,ENSOCUG00000012924,ENSOCUG00000006720	CLEC16A|RC3H1|ACOX1|FGD2|
GO:0051649	establishment of localization in cell	biological_process	0.78226	1	4	61	1405	16703	ENSOCUG00000027404,ENSOCUG00000011011,ENSOCUG00000001103,ENSOCUG00000007503	-|SRP68|CASP1|CASP4|
GO:0009146	purine nucleoside triphosphate catabolic process	biological_process	0.78255	1	1	61	380	16703	ENSOCUG00000006720	FGD2|
GO:0043408	regulation of MAPK cascade	biological_process	0.78388	1	1	61	411	16703	ENSOCUG00000006720	FGD2|
GO:0031982	vesicle	cellular_component	0.78405	1	7	61	2338	16703	ENSOCUG00000014482,ENSOCUG00000009222,ENSOCUG00000006325,ENSOCUG00000006217,ENSOCUG00000007046,ENSOCUG00000006368,ENSOCUG00000002891	PLXDC2|VIM|GALM|CLEC16A|PPIL1|MTCH2|SERPINC1|
GO:0032879	regulation of localization	biological_process	0.78447	1	4	61	1419	16703	ENSOCUG00000001103,ENSOCUG00000007503,ENSOCUG00000016524,ENSOCUG00000009680	CASP1|CASP4|TIAM1|HOMER1|
GO:0007420	brain development	biological_process	0.78447	1	1	61	397	16703	ENSOCUG00000006359	NDUFS3|
GO:0009607	response to biotic stimulus	biological_process	0.78517	1	1	61	458	16703	ENSOCUG00000001103	CASP1|
GO:0006152	purine nucleoside catabolic process	biological_process	0.78563	1	1	61	384	16703	ENSOCUG00000006720	FGD2|
GO:0046130	purine ribonucleoside catabolic process	biological_process	0.78563	1	1	61	384	16703	ENSOCUG00000006720	FGD2|
GO:0009143	nucleoside triphosphate catabolic process	biological_process	0.78699	1	1	61	385	16703	ENSOCUG00000006720	FGD2|
GO:0055086	nucleobase-containing small molecule metabolic process	biological_process	0.78816	1	2	61	764	16703	ENSOCUG00000000421,ENSOCUG00000006720	-|FGD2|
GO:0042454	ribonucleoside catabolic process	biological_process	0.78945	1	1	61	389	16703	ENSOCUG00000006720	FGD2|
GO:0009154	purine ribonucleotide catabolic process	biological_process	0.78965	1	1	61	388	16703	ENSOCUG00000006720	FGD2|
GO:1901363	heterocyclic compound binding	molecular_function	0.79009	1	14	61	4637	16703	ENSOCUG00000006208,ENSOCUG00000007841,ENSOCUG00000014542,ENSOCUG00000009222,ENSOCUG00000004930,ENSOCUG00000016398,ENSOCUG00000017475,ENSOCUG00000016412,ENSOCUG00000011011,ENSOCUG00000021973,ENSOCUG00000010233,ENSOCUG00000008738,ENSOCUG00000012924,ENSOCUG00000021942	CIITA|DARS2|CDK3|VIM|RC3H1|ACVR2A|ZBTB37|ORC4|SRP68|-|HNRNPLL|ABL2|ACOX1|-|
GO:0045934	negative regulation of nucleobase-containing compound metabolic process	biological_process	0.79046	1	2	61	806	16703	ENSOCUG00000006208,ENSOCUG00000000421	CIITA|-|
GO:0009261	ribonucleotide catabolic process	biological_process	0.79063	1	1	61	389	16703	ENSOCUG00000006720	FGD2|
GO:0045935	positive regulation of nucleobase-containing compound metabolic process	biological_process	0.79107	1	3	61	1138	16703	ENSOCUG00000016398,ENSOCUG00000004930,ENSOCUG00000010233	ACVR2A|RC3H1|HNRNPLL|
GO:0009164	nucleoside catabolic process	biological_process	0.7914	1	1	61	391	16703	ENSOCUG00000006720	FGD2|
GO:1901576	organic substance biosynthetic process	biological_process	0.79213	1	11	61	3854	16703	ENSOCUG00000008204,ENSOCUG00000015940,ENSOCUG00000006208,ENSOCUG00000007841,ENSOCUG00000010050,ENSOCUG00000000421,ENSOCUG00000016704,ENSOCUG00000026227,ENSOCUG00000016398,ENSOCUG00000016412,ENSOCUG00000001911	SOAT1|TAMM41|CIITA|DARS2|-|-|GXYLT2|-|ACVR2A|ORC4|VGLL4|
GO:0046039	GTP metabolic process	biological_process	0.79221	1	1	61	392	16703	ENSOCUG00000006720	FGD2|
GO:0051248	negative regulation of protein metabolic process	biological_process	0.79333	1	1	61	424	16703	ENSOCUG00000006217	CLEC16A|
GO:1901658	glycosyl compound catabolic process	biological_process	0.79365	1	1	61	394	16703	ENSOCUG00000006720	FGD2|
GO:0005813	centrosome	cellular_component	0.79369	1	1	61	388	16703	ENSOCUG00000017524	AGBL2|
GO:0051172	negative regulation of nitrogen compound metabolic process	biological_process	0.79416	1	2	61	813	16703	ENSOCUG00000006208,ENSOCUG00000000421	CIITA|-|
GO:0045859	regulation of protein kinase activity	biological_process	0.79564	1	1	61	433	16703	ENSOCUG00000006720	FGD2|
GO:1901068	guanosine-containing compound metabolic process	biological_process	0.79687	1	1	61	398	16703	ENSOCUG00000006720	FGD2|
GO:0002684	positive regulation of immune system process	biological_process	0.79725	1	1	61	435	16703	ENSOCUG00000004930	RC3H1|
GO:0009059	macromolecule biosynthetic process	biological_process	0.79762	1	9	61	3271	16703	ENSOCUG00000001911,ENSOCUG00000016412,ENSOCUG00000016398,ENSOCUG00000026227,ENSOCUG00000016704,ENSOCUG00000010050,ENSOCUG00000006208,ENSOCUG00000008204,ENSOCUG00000007841	VGLL4|ORC4|ACVR2A|-|GXYLT2|-|CIITA|SOAT1|DARS2|
GO:0010629	negative regulation of gene expression	biological_process	0.79795	1	2	61	819	16703	ENSOCUG00000006208,ENSOCUG00000004831	CIITA|DIP2A|
GO:0044710	single-organism metabolic process	biological_process	0.79932	1	7	61	2385	16703	ENSOCUG00000006720,ENSOCUG00000006359,ENSOCUG00000000421,ENSOCUG00000015940,ENSOCUG00000007841,ENSOCUG00000008204,ENSOCUG00000012924	FGD2|NDUFS3|-|TAMM41|DARS2|SOAT1|ACOX1|
GO:0051173	positive regulation of nitrogen compound metabolic process	biological_process	0.80074	1	3	61	1157	16703	ENSOCUG00000016398,ENSOCUG00000004930,ENSOCUG00000010233	ACVR2A|RC3H1|HNRNPLL|
GO:0030811	regulation of nucleotide catabolic process	biological_process	0.8013	1	1	61	412	16703	ENSOCUG00000006720	FGD2|
GO:0033121	regulation of purine nucleotide catabolic process	biological_process	0.8013	1	1	61	412	16703	ENSOCUG00000006720	FGD2|
GO:0051252	regulation of RNA metabolic process	biological_process	0.80234	1	6	61	2181	16703	ENSOCUG00000010233,ENSOCUG00000004930,ENSOCUG00000016398,ENSOCUG00000006208,ENSOCUG00000010050,ENSOCUG00000001911	HNRNPLL|RC3H1|ACVR2A|CIITA|-|VGLL4|
GO:0034641	cellular nitrogen compound metabolic process	biological_process	0.8053	1	12	61	3996	16703	ENSOCUG00000007235,ENSOCUG00000004930,ENSOCUG00000006208,ENSOCUG00000007841,ENSOCUG00000006235,ENSOCUG00000010050,ENSOCUG00000000421,ENSOCUG00000006720,ENSOCUG00000010233,ENSOCUG00000016398,ENSOCUG00000016412,ENSOCUG00000001911	TRDMT1|RC3H1|CIITA|DARS2|PPP4R2|-|-|FGD2|HNRNPLL|ACVR2A|ORC4|VGLL4|
GO:0051641	cellular localization	biological_process	0.80583	1	5	61	1753	16703	ENSOCUG00000006368,ENSOCUG00000001103,ENSOCUG00000007503,ENSOCUG00000027404,ENSOCUG00000011011	MTCH2|CASP1|CASP4|-|SRP68|
GO:0009118	regulation of nucleoside metabolic process	biological_process	0.80595	1	1	61	418	16703	ENSOCUG00000006720	FGD2|
GO:0005622	intracellular	cellular_component	0.80616	1	32	61	9720	16703	ENSOCUG00000001103,ENSOCUG00000017534,ENSOCUG00000016398,ENSOCUG00000027404,ENSOCUG00000026227,ENSOCUG00000006359,ENSOCUG00000007049,ENSOCUG00000007841,ENSOCUG00000009680,ENSOCUG00000006217,ENSOCUG00000007503,ENSOCUG00000012948,ENSOCUG00000010233,ENSOCUG00000020935,ENSOCUG00000014548,ENSOCUG00000006720,ENSOCUG00000007695,ENSOCUG00000008204,ENSOCUG00000006235,ENSOCUG00000004930,ENSOCUG00000001473,…	CASP1|FNBP4|ACVR2A|-|-|NDUFS3|C6orf89|DARS2|HOMER1|CLEC16A|CASP4|DOCK7|HNRNPLL|MTCH1|EVPL|FGD2|ATG4C|SOAT1|PPP4R2|RC3H1|S100B|MTCH2|ORC4|ACOX1|-|TAMM41|VIM|TIAM1|PPIL1|SRP68|TRDMT1|AGBL2|
GO:0016020	membrane	cellular_component	0.80633	1	22	61	7249	16703	ENSOCUG00000006361,ENSOCUG00000008204,ENSOCUG00000000421,ENSOCUG00000013158,ENSOCUG00000007596,ENSOCUG00000020935,ENSOCUG00000010233,ENSOCUG00000013774,ENSOCUG00000007503,ENSOCUG00000006217,ENSOCUG00000016524,ENSOCUG00000009222,ENSOCUG00000009680,ENSOCUG00000015940,ENSOCUG00000006359,ENSOCUG00000007049,ENSOCUG00000000923,ENSOCUG00000014482,ENSOCUG00000012924,ENSOCUG00000016398,ENSOCUG00000000422,…	FAM180B|SOAT1|-|-|CTXN3|MTCH1|HNRNPLL|CDH8|CASP4|CLEC16A|TIAM1|VIM|HOMER1|TAMM41|NDUFS3|C6orf89|TVP23A|PLXDC2|ACOX1|ACVR2A|ZACN|MTCH2|
GO:0048598	embryonic morphogenesis	biological_process	0.80645	1	1	61	447	16703	ENSOCUG00000016398	ACVR2A|
GO:0044765	single-organism transport	biological_process	0.80774	1	7	61	2384	16703	ENSOCUG00000008204,ENSOCUG00000007503,ENSOCUG00000000422,ENSOCUG00000001103,ENSOCUG00000011011,ENSOCUG00000027404,ENSOCUG00000009680	SOAT1|CASP4|ZACN|CASP1|SRP68|-|HOMER1|
GO:0005102	receptor binding	molecular_function	0.8084	1	2	61	865	16703	ENSOCUG00000012924,ENSOCUG00000001473	ACOX1|S100B|
GO:0006325	chromatin organization	biological_process	0.80921	1	1	61	438	16703	ENSOCUG00000007049	C6orf89|
GO:0031324	negative regulation of cellular metabolic process	biological_process	0.8103	1	3	61	1185	16703	ENSOCUG00000006208,ENSOCUG00000000421,ENSOCUG00000006217	CIITA|-|CLEC16A|
GO:0009058	biosynthetic process	biological_process	0.8117	1	11	61	3918	16703	ENSOCUG00000001911,ENSOCUG00000016412,ENSOCUG00000016398,ENSOCUG00000026227,ENSOCUG00000016704,ENSOCUG00000000421,ENSOCUG00000010050,ENSOCUG00000015940,ENSOCUG00000006208,ENSOCUG00000007841,ENSOCUG00000008204	VGLL4|ORC4|ACVR2A|-|GXYLT2|-|-|TAMM41|CIITA|DARS2|SOAT1|
GO:0045597	positive regulation of cell differentiation	biological_process	0.81194	1	1	61	454	16703	ENSOCUG00000016398	ACVR2A|
GO:0043229	intracellular organelle	cellular_component	0.81221	1	26	61	8104	16703	ENSOCUG00000008204,ENSOCUG00000006235,ENSOCUG00000014548,ENSOCUG00000006720,ENSOCUG00000017524,ENSOCUG00000004930,ENSOCUG00000012948,ENSOCUG00000007503,ENSOCUG00000020935,ENSOCUG00000010233,ENSOCUG00000007841,ENSOCUG00000015940,ENSOCUG00000006359,ENSOCUG00000007049,ENSOCUG00000007046,ENSOCUG00000006217,ENSOCUG00000009222,ENSOCUG00000009680,ENSOCUG00000016412,ENSOCUG00000017534,ENSOCUG00000001103,…	SOAT1|PPP4R2|EVPL|FGD2|AGBL2|RC3H1|DOCK7|CASP4|MTCH1|HNRNPLL|DARS2|TAMM41|NDUFS3|C6orf89|PPIL1|CLEC16A|VIM|HOMER1|ORC4|FNBP4|CASP1|S100B|MTCH2|-|-|ACOX1|
GO:0030029	actin filament-based process	biological_process	0.81245	1	1	61	435	16703	ENSOCUG00000010050	-|
GO:0043009	chordate embryonic development	biological_process	0.81458	1	1	61	447	16703	ENSOCUG00000016398	ACVR2A|
GO:0006195	purine nucleotide catabolic process	biological_process	0.81545	1	1	61	429	16703	ENSOCUG00000006720	FGD2|
GO:0044085	cellular component biogenesis	biological_process	0.81597	1	4	61	1515	16703	ENSOCUG00000007695,ENSOCUG00000008204,ENSOCUG00000010050,ENSOCUG00000004930	ATG4C|SOAT1|-|RC3H1|
GO:0000165	MAPK cascade	biological_process	0.81615	1	1	61	455	16703	ENSOCUG00000006720	FGD2|
GO:0030855	epithelial cell differentiation	biological_process	0.8165	1	1	61	456	16703	ENSOCUG00000009222	VIM|
GO:0009792	embryo development ending in birth or egg hatching	biological_process	0.81675	1	1	61	450	16703	ENSOCUG00000016398	ACVR2A|
GO:0030334	regulation of cell migration	biological_process	0.81941	1	1	61	455	16703	ENSOCUG00000016524	TIAM1|
GO:0043226	organelle	cellular_component	0.81969	1	29	61	8930	16703	ENSOCUG00000012924,ENSOCUG00000014482,ENSOCUG00000021973,ENSOCUG00000026227,ENSOCUG00000006368,ENSOCUG00000001473,ENSOCUG00000001103,ENSOCUG00000017534,ENSOCUG00000016412,ENSOCUG00000009680,ENSOCUG00000009222,ENSOCUG00000006217,ENSOCUG00000007046,ENSOCUG00000007049,ENSOCUG00000006359,ENSOCUG00000007841,ENSOCUG00000015940,ENSOCUG00000010233,ENSOCUG00000020935,ENSOCUG00000006325,ENSOCUG00000007503,…	ACOX1|PLXDC2|-|-|MTCH2|S100B|CASP1|FNBP4|ORC4|HOMER1|VIM|CLEC16A|PPIL1|C6orf89|NDUFS3|DARS2|TAMM41|HNRNPLL|MTCH1|GALM|CASP4|DOCK7|RC3H1|AGBL2|FGD2|EVPL|SERPINC1|PPP4R2|SOAT1|
GO:0031327	negative regulation of cellular biosynthetic process	biological_process	0.81973	1	2	61	860	16703	ENSOCUG00000000421,ENSOCUG00000006208	-|CIITA|
GO:0045321	leukocyte activation	biological_process	0.82044	1	1	61	471	16703	ENSOCUG00000004930	RC3H1|
GO:0072523	purine-containing compound catabolic process	biological_process	0.82092	1	1	61	436	16703	ENSOCUG00000006720	FGD2|
GO:0009166	nucleotide catabolic process	biological_process	0.82265	1	1	61	440	16703	ENSOCUG00000006720	FGD2|
GO:0009205	purine ribonucleoside triphosphate metabolic process	biological_process	0.82386	1	1	61	438	16703	ENSOCUG00000006720	FGD2|
GO:0009890	negative regulation of biosynthetic process	biological_process	0.82424	1	2	61	870	16703	ENSOCUG00000006208,ENSOCUG00000000421	CIITA|-|
GO:0009199	ribonucleoside triphosphate metabolic process	biological_process	0.82546	1	1	61	440	16703	ENSOCUG00000006720	FGD2|
GO:1901292	nucleoside phosphate catabolic process	biological_process	0.82745	1	1	61	447	16703	ENSOCUG00000006720	FGD2|
GO:0042127	regulation of cell proliferation	biological_process	0.82849	1	2	61	869	16703	ENSOCUG00000004930,ENSOCUG00000016524	RC3H1|TIAM1|
GO:0043549	regulation of kinase activity	biological_process	0.8286	1	1	61	475	16703	ENSOCUG00000006720	FGD2|
GO:0009144	purine nucleoside triphosphate metabolic process	biological_process	0.8287	1	1	61	444	16703	ENSOCUG00000006720	FGD2|
GO:1901136	carbohydrate derivative catabolic process	biological_process	0.82974	1	1	61	445	16703	ENSOCUG00000006720	FGD2|
GO:0044428	nuclear part	cellular_component	0.82996	1	8	61	2747	16703	ENSOCUG00000012948,ENSOCUG00000016412,ENSOCUG00000017534,ENSOCUG00000021973,ENSOCUG00000012924,ENSOCUG00000006235,ENSOCUG00000006359,ENSOCUG00000007046	DOCK7|ORC4|FNBP4|-|ACOX1|PPP4R2|NDUFS3|PPIL1|
GO:0010605	negative regulation of macromolecule metabolic process	biological_process	0.83031	1	3	61	1223	16703	ENSOCUG00000006217,ENSOCUG00000006208,ENSOCUG00000004831	CLEC16A|CIITA|DIP2A|
GO:0008284	positive regulation of cell proliferation	biological_process	0.8306	1	1	61	491	16703	ENSOCUG00000016524	TIAM1|
GO:0003676	nucleic acid binding	molecular_function	0.83224	1	8	61	3047	16703	ENSOCUG00000016412,ENSOCUG00000017475,ENSOCUG00000010233,ENSOCUG00000021973,ENSOCUG00000011011,ENSOCUG00000007841,ENSOCUG00000004930,ENSOCUG00000009222	ORC4|ZBTB37|HNRNPLL|-|SRP68|DARS2|RC3H1|VIM|
GO:2000145	regulation of cell motility	biological_process	0.8334	1	1	61	476	16703	ENSOCUG00000016524	TIAM1|
GO:0055085	transmembrane transport	biological_process	0.83528	1	2	61	837	16703	ENSOCUG00000009680,ENSOCUG00000000422	HOMER1|ZACN|
GO:0009141	nucleoside triphosphate metabolic process	biological_process	0.83837	1	1	61	458	16703	ENSOCUG00000006720	FGD2|
GO:0030163	protein catabolic process	biological_process	0.8391	1	1	61	482	16703	ENSOCUG00000006217	CLEC16A|
GO:0005634	nucleus	cellular_component	0.83992	1	13	61	4427	16703	ENSOCUG00000017534,ENSOCUG00000006368,ENSOCUG00000001473,ENSOCUG00000012948,ENSOCUG00000016412,ENSOCUG00000010233,ENSOCUG00000012924,ENSOCUG00000021973,ENSOCUG00000006359,ENSOCUG00000006720,ENSOCUG00000007841,ENSOCUG00000006235,ENSOCUG00000007046	FNBP4|MTCH2|S100B|DOCK7|ORC4|HNRNPLL|ACOX1|-|NDUFS3|FGD2|DARS2|PPP4R2|PPIL1|
GO:0044446	intracellular organelle part	cellular_component	0.84102	1	15	61	4936	16703	ENSOCUG00000012948,ENSOCUG00000016412,ENSOCUG00000017534,ENSOCUG00000021973,ENSOCUG00000012924,ENSOCUG00000006235,ENSOCUG00000008204,ENSOCUG00000015940,ENSOCUG00000007049,ENSOCUG00000006359,ENSOCUG00000006217,ENSOCUG00000007046,ENSOCUG00000009680,ENSOCUG00000017524,ENSOCUG00000009222	DOCK7|ORC4|FNBP4|-|ACOX1|PPP4R2|SOAT1|TAMM41|C6orf89|NDUFS3|CLEC16A|PPIL1|HOMER1|AGBL2|VIM|
GO:1901564	organonitrogen compound metabolic process	biological_process	0.84238	1	3	61	1225	16703	ENSOCUG00000007841,ENSOCUG00000000421,ENSOCUG00000006720	DARS2|-|FGD2|
GO:0005815	microtubule organizing center	cellular_component	0.84495	1	1	61	461	16703	ENSOCUG00000017524	AGBL2|
GO:0044087	regulation of cellular component biogenesis	biological_process	0.84556	1	1	61	492	16703	ENSOCUG00000010050	-|
GO:0044451	nucleoplasm part	cellular_component	0.84607	1	2	61	859	16703	ENSOCUG00000017534,ENSOCUG00000006359	FNBP4|NDUFS3|
GO:0007165	signal transduction	biological_process	0.8472	1	11	61	4206	16703	ENSOCUG00000001473,ENSOCUG00000001103,ENSOCUG00000007503,ENSOCUG00000012948,ENSOCUG00000016398,ENSOCUG00000004930,ENSOCUG00000009222,ENSOCUG00000016524,ENSOCUG00000006720,ENSOCUG00000000421,ENSOCUG00000006359	S100B|CASP1|CASP4|DOCK7|ACVR2A|RC3H1|VIM|TIAM1|FGD2|-|NDUFS3|
GO:0051338	regulation of transferase activity	biological_process	0.84864	1	1	61	509	16703	ENSOCUG00000006720	FGD2|
GO:0065007	biological regulation	biological_process	0.84932	1	25	61	8268	16703	ENSOCUG00000004930,ENSOCUG00000002891,ENSOCUG00000000421,ENSOCUG00000029247,ENSOCUG00000006720,ENSOCUG00000006208,ENSOCUG00000008204,ENSOCUG00000006235,ENSOCUG00000010233,ENSOCUG00000020935,ENSOCUG00000007503,ENSOCUG00000004831,ENSOCUG00000012948,ENSOCUG00000009222,ENSOCUG00000009680,ENSOCUG00000016524,ENSOCUG00000006217,ENSOCUG00000006359,ENSOCUG00000007049,ENSOCUG00000010050,ENSOCUG00000008738,…	RC3H1|SERPINC1|-|-|FGD2|CIITA|SOAT1|PPP4R2|HNRNPLL|MTCH1|CASP4|DIP2A|DOCK7|VIM|HOMER1|TIAM1|CLEC16A|NDUFS3|C6orf89|-|ABL2|CASP1|VGLL4|S100B|ACVR2A|
GO:0046434	organophosphate catabolic process	biological_process	0.85107	1	1	61	484	16703	ENSOCUG00000006720	FGD2|
GO:0051093	negative regulation of developmental process	biological_process	0.85225	1	1	61	523	16703	ENSOCUG00000004930	RC3H1|
GO:0043231	intracellular membrane-bounded organelle	cellular_component	0.8544	1	22	61	7042	16703	ENSOCUG00000012948,ENSOCUG00000007503,ENSOCUG00000020935,ENSOCUG00000010233,ENSOCUG00000008204,ENSOCUG00000006235,ENSOCUG00000006720,ENSOCUG00000017524,ENSOCUG00000016412,ENSOCUG00000001103,ENSOCUG00000017534,ENSOCUG00000006368,ENSOCUG00000001473,ENSOCUG00000021973,ENSOCUG00000012924,ENSOCUG00000015940,ENSOCUG00000007841,ENSOCUG00000006359,ENSOCUG00000007049,ENSOCUG00000007046,ENSOCUG00000006217,…	DOCK7|CASP4|MTCH1|HNRNPLL|SOAT1|PPP4R2|FGD2|AGBL2|ORC4|CASP1|FNBP4|MTCH2|S100B|-|ACOX1|TAMM41|DARS2|NDUFS3|C6orf89|PPIL1|CLEC16A|VIM|
GO:0031988	membrane-bounded vesicle	cellular_component	0.8546	1	6	61	2238	16703	ENSOCUG00000002891,ENSOCUG00000006368,ENSOCUG00000014482,ENSOCUG00000009222,ENSOCUG00000007046,ENSOCUG00000006325	SERPINC1|MTCH2|PLXDC2|VIM|PPIL1|GALM|
GO:0046128	purine ribonucleoside metabolic process	biological_process	0.85511	1	1	61	487	16703	ENSOCUG00000006720	FGD2|
GO:0030001	metal ion transport	biological_process	0.85521	1	1	61	509	16703	ENSOCUG00000009680	HOMER1|
GO:0007017	microtubule-based process	biological_process	0.85576	1	1	61	485	16703	ENSOCUG00000012948	DOCK7|
GO:0042278	purine nucleoside metabolic process	biological_process	0.85614	1	1	61	489	16703	ENSOCUG00000006720	FGD2|
GO:0006886	intracellular protein transport	biological_process	0.85628	1	1	61	511	16703	ENSOCUG00000011011	SRP68|
GO:0004871	signal transducer activity	molecular_function	0.85875	1	3	61	1757	16703	ENSOCUG00000000421,ENSOCUG00000016398,ENSOCUG00000016524	-|ACVR2A|TIAM1|
GO:0060089	molecular transducer activity	molecular_function	0.85875	1	3	61	1757	16703	ENSOCUG00000016524,ENSOCUG00000000421,ENSOCUG00000016398	TIAM1|-|ACVR2A|
GO:0044422	organelle part	cellular_component	0.86118	1	15	61	5016	16703	ENSOCUG00000009222,ENSOCUG00000017524,ENSOCUG00000009680,ENSOCUG00000006217,ENSOCUG00000007046,ENSOCUG00000006359,ENSOCUG00000007049,ENSOCUG00000008204,ENSOCUG00000015940,ENSOCUG00000006235,ENSOCUG00000012924,ENSOCUG00000021973,ENSOCUG00000017534,ENSOCUG00000016412,ENSOCUG00000012948	VIM|AGBL2|HOMER1|CLEC16A|PPIL1|NDUFS3|C6orf89|SOAT1|TAMM41|PPP4R2|ACOX1|-|FNBP4|ORC4|DOCK7|
GO:0040012	regulation of locomotion	biological_process	0.86139	1	1	61	524	16703	ENSOCUG00000016524	TIAM1|
GO:0009119	ribonucleoside metabolic process	biological_process	0.86152	1	1	61	499	16703	ENSOCUG00000006720	FGD2|
GO:0051270	regulation of cellular component movement	biological_process	0.86161	1	1	61	523	16703	ENSOCUG00000016524	TIAM1|
GO:0051179	localization	biological_process	0.862	1	11	61	3761	16703	ENSOCUG00000016524,ENSOCUG00000009680,ENSOCUG00000008204,ENSOCUG00000007695,ENSOCUG00000011011,ENSOCUG00000020935,ENSOCUG00000027404,ENSOCUG00000000422,ENSOCUG00000007503,ENSOCUG00000001103,ENSOCUG00000006368	TIAM1|HOMER1|SOAT1|ATG4C|SRP68|MTCH1|-|ZACN|CASP4|CASP1|MTCH2|
GO:0001775	cell activation	biological_process	0.86307	1	1	61	543	16703	ENSOCUG00000004930	RC3H1|
GO:0044700	single organism signaling	biological_process	0.86422	1	12	61	4562	16703	ENSOCUG00000013774,ENSOCUG00000016398,ENSOCUG00000012948,ENSOCUG00000001103,ENSOCUG00000007503,ENSOCUG00000001473,ENSOCUG00000000421,ENSOCUG00000006359,ENSOCUG00000006720,ENSOCUG00000016524,ENSOCUG00000009222,ENSOCUG00000004930	CDH8|ACVR2A|DOCK7|CASP1|CASP4|S100B|-|NDUFS3|FGD2|TIAM1|VIM|RC3H1|
GO:0005623	cell	cellular_component	0.86506	1	37	61	11677	16703	ENSOCUG00000007235,ENSOCUG00000017524,ENSOCUG00000011011,ENSOCUG00000013774,ENSOCUG00000007046,ENSOCUG00000016524,ENSOCUG00000009222,ENSOCUG00000015940,ENSOCUG00000021973,ENSOCUG00000012924,ENSOCUG00000016412,ENSOCUG00000006368,ENSOCUG00000001473,ENSOCUG00000004930,ENSOCUG00000008204,ENSOCUG00000007695,ENSOCUG00000006235,ENSOCUG00000014548,ENSOCUG00000000421,ENSOCUG00000006720,ENSOCUG00000020935,…	TRDMT1|AGBL2|SRP68|CDH8|PPIL1|TIAM1|VIM|TAMM41|-|ACOX1|ORC4|MTCH2|S100B|RC3H1|SOAT1|ATG4C|PPP4R2|EVPL|-|FGD2|MTCH1|HNRNPLL|DOCK7|CASP4|DIP2A|CLEC16A|HOMER1|DARS2|NDUFS3|C6orf89|-|-|ABL2|ACVR2A|ZACN|FNBP4|CASP1|
GO:0023052	signaling	biological_process	0.86508	1	12	61	4565	16703	ENSOCUG00000009222,ENSOCUG00000004930,ENSOCUG00000016524,ENSOCUG00000000421,ENSOCUG00000006359,ENSOCUG00000006720,ENSOCUG00000007503,ENSOCUG00000001103,ENSOCUG00000001473,ENSOCUG00000013774,ENSOCUG00000016398,ENSOCUG00000012948	VIM|RC3H1|TIAM1|-|NDUFS3|FGD2|CASP4|CASP1|S100B|CDH8|ACVR2A|DOCK7|
GO:0016788	hydrolase activity, acting on ester bonds	molecular_function	0.8658	1	1	61	524	16703	ENSOCUG00000021229	-|
GO:0034613	cellular protein localization	biological_process	0.86653	1	2	61	908	16703	ENSOCUG00000011011,ENSOCUG00000006368	SRP68|MTCH2|
GO:0016482	cytoplasmic transport	biological_process	0.86759	1	1	61	524	16703	ENSOCUG00000011011	SRP68|
GO:0070727	cellular macromolecule localization	biological_process	0.86823	1	2	61	912	16703	ENSOCUG00000011011,ENSOCUG00000006368	SRP68|MTCH2|
GO:0006807	nitrogen compound metabolic process	biological_process	0.86981	1	12	61	4245	16703	ENSOCUG00000010233,ENSOCUG00000001911,ENSOCUG00000016398,ENSOCUG00000016412,ENSOCUG00000007235,ENSOCUG00000004930,ENSOCUG00000000421,ENSOCUG00000006720,ENSOCUG00000006208,ENSOCUG00000007841,ENSOCUG00000006235,ENSOCUG00000010050	HNRNPLL|VGLL4|ACVR2A|ORC4|TRDMT1|RC3H1|-|FGD2|CIITA|DARS2|PPP4R2|-|
GO:0071822	protein complex subunit organization	biological_process	0.88109	1	2	61	975	16703	ENSOCUG00000009222,ENSOCUG00000010050	VIM|-|
GO:0009116	nucleoside metabolic process	biological_process	0.8811	1	1	61	546	16703	ENSOCUG00000006720	FGD2|
GO:1901657	glycosyl compound metabolic process	biological_process	0.88391	1	1	61	552	16703	ENSOCUG00000006720	FGD2|
GO:0043227	membrane-bounded organelle	cellular_component	0.88413	1	25	61	8000	16703	ENSOCUG00000007503,ENSOCUG00000012948,ENSOCUG00000010233,ENSOCUG00000006325,ENSOCUG00000020935,ENSOCUG00000006720,ENSOCUG00000002891,ENSOCUG00000006235,ENSOCUG00000008204,ENSOCUG00000017524,ENSOCUG00000006368,ENSOCUG00000001473,ENSOCUG00000001103,ENSOCUG00000017534,ENSOCUG00000016412,ENSOCUG00000012924,ENSOCUG00000014482,ENSOCUG00000021973,ENSOCUG00000007049,ENSOCUG00000006359,ENSOCUG00000007841,…	CASP4|DOCK7|HNRNPLL|GALM|MTCH1|FGD2|SERPINC1|PPP4R2|SOAT1|AGBL2|MTCH2|S100B|CASP1|FNBP4|ORC4|ACOX1|PLXDC2|-|C6orf89|NDUFS3|DARS2|TAMM41|VIM|CLEC16A|PPIL1|
GO:0051726	regulation of cell cycle	biological_process	0.88554	1	1	61	580	16703	ENSOCUG00000007049	C6orf89|
GO:0071495	cellular response to endogenous stimulus	biological_process	0.88844	1	1	61	569	16703	ENSOCUG00000016398	ACVR2A|
GO:0031326	regulation of cellular biosynthetic process	biological_process	0.88889	1	6	61	2467	16703	ENSOCUG00000001911,ENSOCUG00000000421,ENSOCUG00000010050,ENSOCUG00000016398,ENSOCUG00000006208,ENSOCUG00000008204	VGLL4|-|-|ACVR2A|CIITA|SOAT1|
GO:0040007	growth	biological_process	0.88994	1	1	61	582	16703	ENSOCUG00000006359	NDUFS3|
GO:0016021	integral to membrane	cellular_component	0.89147	1	13	61	5091	16703	ENSOCUG00000006361,ENSOCUG00000013158,ENSOCUG00000007049,ENSOCUG00000000923,ENSOCUG00000000421,ENSOCUG00000008204,ENSOCUG00000014482,ENSOCUG00000020935,ENSOCUG00000007596,ENSOCUG00000006368,ENSOCUG00000000422,ENSOCUG00000016398,ENSOCUG00000013774	FAM180B|-|C6orf89|TVP23A|-|SOAT1|PLXDC2|MTCH1|CTXN3|MTCH2|ZACN|ACVR2A|CDH8|
GO:0006811	ion transport	biological_process	0.8939	1	2	61	994	16703	ENSOCUG00000000422,ENSOCUG00000009680	ZACN|HOMER1|
GO:0022603	regulation of anatomical structure morphogenesis	biological_process	0.89441	1	1	61	580	16703	ENSOCUG00000016524	TIAM1|
GO:0009889	regulation of biosynthetic process	biological_process	0.89527	1	6	61	2495	16703	ENSOCUG00000001911,ENSOCUG00000000421,ENSOCUG00000016398,ENSOCUG00000006208,ENSOCUG00000008204,ENSOCUG00000010050	VGLL4|-|ACVR2A|CIITA|SOAT1|-|
GO:1901565	organonitrogen compound catabolic process	biological_process	0.89527	1	1	61	576	16703	ENSOCUG00000006720	FGD2|
GO:0044425	membrane part	cellular_component	0.89551	1	15	61	5696	16703	ENSOCUG00000006361,ENSOCUG00000016524,ENSOCUG00000000923,ENSOCUG00000013158,ENSOCUG00000007049,ENSOCUG00000006359,ENSOCUG00000000421,ENSOCUG00000008204,ENSOCUG00000014482,ENSOCUG00000020935,ENSOCUG00000007596,ENSOCUG00000006368,ENSOCUG00000000422,ENSOCUG00000016398,ENSOCUG00000013774	FAM180B|TIAM1|TVP23A|-|C6orf89|NDUFS3|-|SOAT1|PLXDC2|MTCH1|CTXN3|MTCH2|ZACN|ACVR2A|CDH8|
GO:0031224	intrinsic to membrane	cellular_component	0.89709	1	13	61	5125	16703	ENSOCUG00000006361,ENSOCUG00000008204,ENSOCUG00000013158,ENSOCUG00000000923,ENSOCUG00000007049,ENSOCUG00000000421,ENSOCUG00000020935,ENSOCUG00000007596,ENSOCUG00000014482,ENSOCUG00000013774,ENSOCUG00000016398,ENSOCUG00000006368,ENSOCUG00000000422	FAM180B|SOAT1|-|TVP23A|C6orf89|-|MTCH1|CTXN3|PLXDC2|CDH8|ACVR2A|MTCH2|ZACN|
GO:0008092	cytoskeletal protein binding	molecular_function	0.89723	1	1	61	576	16703	ENSOCUG00000010050	-|
GO:0009653	anatomical structure morphogenesis	biological_process	0.89761	1	4	61	1703	16703	ENSOCUG00000021011,ENSOCUG00000016524,ENSOCUG00000016398,ENSOCUG00000012948	-|TIAM1|ACVR2A|DOCK7|
GO:0004888	transmembrane signaling receptor activity	molecular_function	0.90567	1	2	61	1535	16703	ENSOCUG00000000421,ENSOCUG00000016398	-|ACVR2A|
GO:0048519	negative regulation of biological process	biological_process	0.90607	1	7	61	2802	16703	ENSOCUG00000006208,ENSOCUG00000006359,ENSOCUG00000000421,ENSOCUG00000004831,ENSOCUG00000006217,ENSOCUG00000009222,ENSOCUG00000004930	CIITA|NDUFS3|-|DIP2A|CLEC16A|VIM|RC3H1|
GO:0009968	negative regulation of signal transduction	biological_process	0.91391	1	1	61	650	16703	ENSOCUG00000006359	NDUFS3|
GO:0015075	ion transmembrane transporter activity	molecular_function	0.91452	1	1	61	637	16703	ENSOCUG00000000422	ZACN|
GO:0051094	positive regulation of developmental process	biological_process	0.91461	1	1	61	663	16703	ENSOCUG00000016398	ACVR2A|
GO:0006812	cation transport	biological_process	0.9151	1	1	61	649	16703	ENSOCUG00000009680	HOMER1|
GO:0044421	extracellular region part	cellular_component	0.91544	1	6	61	2529	16703	ENSOCUG00000014482,ENSOCUG00000009222,ENSOCUG00000007046,ENSOCUG00000006325,ENSOCUG00000006368,ENSOCUG00000002891	PLXDC2|VIM|PPIL1|GALM|MTCH2|SERPINC1|
GO:0010557	positive regulation of macromolecule biosynthetic process	biological_process	0.91783	1	2	61	1110	16703	ENSOCUG00000016398,ENSOCUG00000008204	ACVR2A|SOAT1|
GO:0048523	negative regulation of cellular process	biological_process	0.91857	1	6	61	2539	16703	ENSOCUG00000006208,ENSOCUG00000000421,ENSOCUG00000006359,ENSOCUG00000006217,ENSOCUG00000009222,ENSOCUG00000004930	CIITA|-|NDUFS3|CLEC16A|VIM|RC3H1|
GO:0010628	positive regulation of gene expression	biological_process	0.91869	1	2	61	1105	16703	ENSOCUG00000009222,ENSOCUG00000016398	VIM|ACVR2A|
GO:0051276	chromosome organization	biological_process	0.92141	1	1	61	664	16703	ENSOCUG00000007049	C6orf89|
GO:0045892	negative regulation of transcription, DNA-dependent	biological_process	0.92142	1	1	61	702	16703	ENSOCUG00000006208	CIITA|
GO:0023057	negative regulation of signaling	biological_process	0.9227	1	1	61	676	16703	ENSOCUG00000006359	NDUFS3|
GO:0031981	nuclear lumen	cellular_component	0.92388	1	6	61	2502	16703	ENSOCUG00000021973,ENSOCUG00000012924,ENSOCUG00000016412,ENSOCUG00000006235,ENSOCUG00000017534,ENSOCUG00000006359	-|ACOX1|ORC4|PPP4R2|FNBP4|NDUFS3|
GO:0043565	sequence-specific DNA binding	molecular_function	0.92455	1	1	61	740	16703	ENSOCUG00000016412	ORC4|
GO:0038023	signaling receptor activity	molecular_function	0.92682	1	2	61	1612	16703	ENSOCUG00000000421,ENSOCUG00000016398	-|ACVR2A|
GO:0022891	substrate-specific transmembrane transporter activity	molecular_function	0.92724	1	1	61	680	16703	ENSOCUG00000000422	ZACN|
GO:0060429	epithelium development	biological_process	0.92875	1	1	61	698	16703	ENSOCUG00000009222	VIM|
GO:2000112	regulation of cellular macromolecule biosynthetic process	biological_process	0.92962	1	5	61	2314	16703	ENSOCUG00000010050,ENSOCUG00000016398,ENSOCUG00000008204,ENSOCUG00000006208,ENSOCUG00000001911	-|ACVR2A|SOAT1|CIITA|VGLL4|
GO:0003008	system process	biological_process	0.9297	1	3	61	1874	16703	ENSOCUG00000001473,ENSOCUG00000013774,ENSOCUG00000009680	S100B|CDH8|HOMER1|
GO:0044459	plasma membrane part	cellular_component	0.93092	1	2	61	1110	16703	ENSOCUG00000016524,ENSOCUG00000016398	TIAM1|ACVR2A|
GO:0051253	negative regulation of RNA metabolic process	biological_process	0.93181	1	1	61	739	16703	ENSOCUG00000006208	CIITA|
GO:0031328	positive regulation of cellular biosynthetic process	biological_process	0.93274	1	2	61	1181	16703	ENSOCUG00000016398,ENSOCUG00000008204	ACVR2A|SOAT1|
GO:0009790	embryo development	biological_process	0.93593	1	1	61	722	16703	ENSOCUG00000016398	ACVR2A|
GO:0009891	positive regulation of biosynthetic process	biological_process	0.9362	1	2	61	1197	16703	ENSOCUG00000016398,ENSOCUG00000008204	ACVR2A|SOAT1|
GO:0010556	regulation of macromolecule biosynthetic process	biological_process	0.93754	1	5	61	2366	16703	ENSOCUG00000001911,ENSOCUG00000006208,ENSOCUG00000016398,ENSOCUG00000008204,ENSOCUG00000010050	VGLL4|CIITA|ACVR2A|SOAT1|-|
GO:0045944	positive regulation of transcription from RNA polymerase II promoter	biological_process	0.93926	1	1	61	756	16703	ENSOCUG00000016398	ACVR2A|
GO:0034654	nucleobase-containing compound biosynthetic process	biological_process	0.9402	1	5	61	2404	16703	ENSOCUG00000000421,ENSOCUG00000001911,ENSOCUG00000006208,ENSOCUG00000016398,ENSOCUG00000010050	-|VGLL4|CIITA|ACVR2A|-|
GO:0050877	neurological system process	biological_process	0.94101	1	2	61	1542	16703	ENSOCUG00000013774,ENSOCUG00000001473	CDH8|S100B|
GO:0006357	regulation of transcription from RNA polymerase II promoter	biological_process	0.94154	1	2	61	1226	16703	ENSOCUG00000016398,ENSOCUG00000010050	ACVR2A|-|
GO:0005615	extracellular space	cellular_component	0.94275	1	1	61	813	16703	ENSOCUG00000002891	SERPINC1|
GO:0022857	transmembrane transporter activity	molecular_function	0.94328	1	1	61	742	16703	ENSOCUG00000000422	ZACN|
GO:0016192	vesicle-mediated transport	biological_process	0.94399	1	1	61	731	16703	ENSOCUG00000027404	-|
GO:0044464	cell part	cellular_component	0.94469	1	35	61	11607	16703	ENSOCUG00000015940,ENSOCUG00000009222,ENSOCUG00000016524,ENSOCUG00000007046,ENSOCUG00000006368,ENSOCUG00000001473,ENSOCUG00000016412,ENSOCUG00000012924,ENSOCUG00000021973,ENSOCUG00000017524,ENSOCUG00000007235,ENSOCUG00000013774,ENSOCUG00000011011,ENSOCUG00000006359,ENSOCUG00000007049,ENSOCUG00000007841,ENSOCUG00000009680,ENSOCUG00000006217,ENSOCUG00000000422,ENSOCUG00000001103,ENSOCUG00000017534,…	TAMM41|VIM|TIAM1|PPIL1|MTCH2|S100B|ORC4|ACOX1|-|AGBL2|TRDMT1|CDH8|SRP68|NDUFS3|C6orf89|DARS2|HOMER1|CLEC16A|ZACN|CASP1|FNBP4|ACVR2A|-|-|EVPL|FGD2|SOAT1|ATG4C|PPP4R2|RC3H1|CASP4|DIP2A|DOCK7|HNRNPLL|MTCH1|
GO:0070013	intracellular organelle lumen	cellular_component	0.94606	1	6	61	2659	16703	ENSOCUG00000016412,ENSOCUG00000006235,ENSOCUG00000017534,ENSOCUG00000006359,ENSOCUG00000021973,ENSOCUG00000012924	ORC4|PPP4R2|FNBP4|NDUFS3|-|ACOX1|
GO:0019438	aromatic compound biosynthetic process	biological_process	0.94628	1	5	61	2446	16703	ENSOCUG00000016398,ENSOCUG00000006208,ENSOCUG00000010050,ENSOCUG00000001911,ENSOCUG00000000421	ACVR2A|CIITA|-|VGLL4|-|
GO:0043233	organelle lumen	cellular_component	0.94638	1	6	61	2661	16703	ENSOCUG00000012924,ENSOCUG00000021973,ENSOCUG00000017534,ENSOCUG00000006359,ENSOCUG00000006235,ENSOCUG00000016412	ACOX1|-|FNBP4|NDUFS3|PPP4R2|ORC4|
GO:0018130	heterocycle biosynthetic process	biological_process	0.94644	1	5	61	2450	16703	ENSOCUG00000001911,ENSOCUG00000000421,ENSOCUG00000010050,ENSOCUG00000016398,ENSOCUG00000006208	VGLL4|-|-|ACVR2A|CIITA|
GO:0006461	protein complex assembly	biological_process	0.94746	1	1	61	781	16703	ENSOCUG00000010050	-|
GO:2000113	negative regulation of cellular macromolecule biosynthetic process	biological_process	0.9475	1	1	61	800	16703	ENSOCUG00000006208	CIITA|
GO:0006355	regulation of transcription, DNA-dependent	biological_process	0.94761	1	4	61	2083	16703	ENSOCUG00000001911,ENSOCUG00000016398,ENSOCUG00000006208,ENSOCUG00000010050	VGLL4|ACVR2A|CIITA|-|
GO:0070271	protein complex biogenesis	biological_process	0.94781	1	1	61	783	16703	ENSOCUG00000010050	-|
GO:0006366	transcription from RNA polymerase II promoter	biological_process	0.9483	1	2	61	1265	16703	ENSOCUG00000016398,ENSOCUG00000010050	ACVR2A|-|
GO:2001141	regulation of RNA biosynthetic process	biological_process	0.94849	1	4	61	2090	16703	ENSOCUG00000001911,ENSOCUG00000016398,ENSOCUG00000006208,ENSOCUG00000010050	VGLL4|ACVR2A|CIITA|-|
GO:0031974	membrane-enclosed lumen	cellular_component	0.94948	1	6	61	2688	16703	ENSOCUG00000012924,ENSOCUG00000021973,ENSOCUG00000006359,ENSOCUG00000017534,ENSOCUG00000006235,ENSOCUG00000016412	ACOX1|-|NDUFS3|FNBP4|PPP4R2|ORC4|
GO:0005654	nucleoplasm	cellular_component	0.94961	1	4	61	1954	16703	ENSOCUG00000012924,ENSOCUG00000017534,ENSOCUG00000006359,ENSOCUG00000006235	ACOX1|FNBP4|NDUFS3|PPP4R2|
GO:0044271	cellular nitrogen compound biosynthetic process	biological_process	0.95055	1	5	61	2480	16703	ENSOCUG00000000421,ENSOCUG00000001911,ENSOCUG00000006208,ENSOCUG00000016398,ENSOCUG00000010050	-|VGLL4|CIITA|ACVR2A|-|
GO:0005575	cellular_component	cellular_component	0.95056	1	45	61	14280	16703	ENSOCUG00000008738,ENSOCUG00000027404,ENSOCUG00000026227,ENSOCUG00000000422,ENSOCUG00000001103,ENSOCUG00000017534,ENSOCUG00000016398,ENSOCUG00000009680,ENSOCUG00000006217,ENSOCUG00000027332,ENSOCUG00000000923,ENSOCUG00000007049,ENSOCUG00000006359,ENSOCUG00000007841,ENSOCUG00000010233,ENSOCUG00000007596,ENSOCUG00000020935,ENSOCUG00000004831,ENSOCUG00000007503,ENSOCUG00000012948,ENSOCUG00000004930,…	ABL2|-|-|ZACN|CASP1|FNBP4|ACVR2A|HOMER1|CLEC16A|-|TVP23A|C6orf89|NDUFS3|DARS2|HNRNPLL|CTXN3|MTCH1|DIP2A|CASP4|DOCK7|RC3H1|FAM180B|FGD2|EVPL|-|PPP4R2|SOAT1|ATG4C|ACOX1|PLXDC2|-|S100B|MTCH2|ORC4|VIM|TIAM1|PPIL1|TAMM41|GALM|SRP68|CDH8|TRDMT1|AGBL2|-|SERPINC1|
GO:0016477	cell migration	biological_process	0.95091	1	1	61	796	16703	ENSOCUG00000016524	TIAM1|
GO:0004872	receptor activity	molecular_function	0.95111	1	2	61	1739	16703	ENSOCUG00000016398,ENSOCUG00000000421	ACVR2A|-|
GO:0004930	G-protein coupled receptor activity	molecular_function	0.95121	1	1	61	1297	16703	ENSOCUG00000000421	-|
GO:0015630	microtubule cytoskeleton	cellular_component	0.95233	1	1	61	759	16703	ENSOCUG00000017524	AGBL2|
GO:0022892	substrate-specific transporter activity	molecular_function	0.95333	1	1	61	789	16703	ENSOCUG00000000422	ZACN|
GO:0010558	negative regulation of macromolecule biosynthetic process	biological_process	0.95343	1	1	61	833	16703	ENSOCUG00000006208	CIITA|
GO:1901362	organic cyclic compound biosynthetic process	biological_process	0.95391	1	5	61	2507	16703	ENSOCUG00000006208,ENSOCUG00000016398,ENSOCUG00000010050,ENSOCUG00000000421,ENSOCUG00000001911	CIITA|ACVR2A|-|-|VGLL4|
GO:0003677	DNA binding	molecular_function	0.95418	1	2	61	1390	16703	ENSOCUG00000016412,ENSOCUG00000021973	ORC4|-|
GO:0006351	transcription, DNA-dependent	biological_process	0.95712	1	4	61	2164	16703	ENSOCUG00000010050,ENSOCUG00000006208,ENSOCUG00000016398,ENSOCUG00000001911	-|CIITA|ACVR2A|VGLL4|
GO:0032774	RNA biosynthetic process	biological_process	0.95849	1	4	61	2175	16703	ENSOCUG00000006208,ENSOCUG00000016398,ENSOCUG00000010050,ENSOCUG00000001911	CIITA|ACVR2A|-|VGLL4|
GO:0048870	cell motility	biological_process	0.96287	1	1	61	865	16703	ENSOCUG00000016524	TIAM1|
GO:0051674	localization of cell	biological_process	0.96287	1	1	61	865	16703	ENSOCUG00000016524	TIAM1|
GO:0007049	cell cycle	biological_process	0.9668	1	1	61	885	16703	ENSOCUG00000007049	C6orf89|
GO:0045893	positive regulation of transcription, DNA-dependent	biological_process	0.97391	1	1	61	972	16703	ENSOCUG00000016398	ACVR2A|
GO:0005215	transporter activity	molecular_function	0.97558	1	1	61	955	16703	ENSOCUG00000000422	ZACN|
GO:0007186	G-protein coupled receptor signaling pathway	biological_process	0.97722	1	1	61	1494	16703	ENSOCUG00000000421	-|
GO:0046907	intracellular transport	biological_process	0.9774	1	1	61	969	16703	ENSOCUG00000011011	SRP68|
GO:0007166	cell surface receptor signaling pathway	biological_process	0.9778	1	4	61	2775	16703	ENSOCUG00000009222,ENSOCUG00000004930,ENSOCUG00000000421,ENSOCUG00000016398	VIM|RC3H1|-|ACVR2A|
GO:0040011	locomotion	biological_process	0.97878	1	1	61	1011	16703	ENSOCUG00000016524	TIAM1|
GO:0006928	cellular component movement	biological_process	0.98674	1	1	61	1107	16703	ENSOCUG00000016524	TIAM1|
GO classification of differentially expressed lncRNAs between 150 days and 90 days
GO_accession	Description	Term_type	Over_represented_pValue	Corrected_pValue	CAD_item	CAD_list	Bg_item	Bg_list	Gene_names	Gene_description
GO:0070469	respiratory chain	cellular_component	3.5395e-12	5.9123e-08	11	132	73	16703	ENSOCUG00000029096,ENSOCUG00000029107,ENSOCUG00000029086,ENSOCUG00000029103,ENSOCUG00000029115,ENSOCUG00000029105,ENSOCUG00000029090,ENSOCUG00000029112,ENSOCUG00000029099,ENSOCUG00000029113,ENSOCUG00000029108	COX1|ND4L|ND1|COX3|CYTB|ND3|ND2|ND5|COX2|ND6|ND4|
GO:0008137	NADH dehydrogenase (ubiquinone) activity	molecular_function	1.8032e-11	1.004e-07	7	132	18	16703	ENSOCUG00000029105,ENSOCUG00000029090,ENSOCUG00000029107,ENSOCUG00000029108,ENSOCUG00000029113,ENSOCUG00000029086,ENSOCUG00000029112	ND3|ND2|ND4L|ND4|ND6|ND1|ND5|
GO:0050136	NADH dehydrogenase (quinone) activity	molecular_function	1.8032e-11	1.004e-07	7	132	18	16703	ENSOCUG00000029105,ENSOCUG00000029090,ENSOCUG00000029112,ENSOCUG00000029108,ENSOCUG00000029113,ENSOCUG00000029107,ENSOCUG00000029086	ND3|ND2|ND5|ND4|ND6|ND4L|ND1|
GO:0003954	NADH dehydrogenase activity	molecular_function	3.1229e-11	1.3041e-07	7	132	19	16703	ENSOCUG00000029090,ENSOCUG00000029105,ENSOCUG00000029086,ENSOCUG00000029113,ENSOCUG00000029108,ENSOCUG00000029107,ENSOCUG00000029112	ND2|ND3|ND1|ND6|ND4|ND4L|ND5|
GO:0016655	oxidoreductase activity, acting on NAD(P)H, quinone or similar compound as acceptor	molecular_function	1.1513e-10	3.8463e-07	7	132	22	16703	ENSOCUG00000029112,ENSOCUG00000029086,ENSOCUG00000029107,ENSOCUG00000029108,ENSOCUG00000029113,ENSOCUG00000029090,ENSOCUG00000029105	ND5|ND1|ND4L|ND4|ND6|ND2|ND3|
GO:0022900	electron transport chain	biological_process	4.49e-08	0.000125	7	132	48	16703	ENSOCUG00000029090,ENSOCUG00000029115,ENSOCUG00000029103,ENSOCUG00000029107,ENSOCUG00000029108,ENSOCUG00000029099,ENSOCUG00000029112	ND2|CYTB|COX3|ND4L|ND4|COX2|ND5|
GO:0031966	mitochondrial membrane	cellular_component	8.1763e-08	0.00019511	14	132	326	16703	ENSOCUG00000029101,ENSOCUG00000029086,ENSOCUG00000029096,ENSOCUG00000029107,ENSOCUG00000029115,ENSOCUG00000029103,ENSOCUG00000029090,ENSOCUG00000029105,ENSOCUG00000029099,ENSOCUG00000029112,ENSOCUG00000029102,ENSOCUG00000016420,ENSOCUG00000029108,ENSOCUG00000029113	ATP8|ND1|COX1|ND4L|CYTB|COX3|ND2|ND3|COX2|ND5|ATP6|SLC25A20|ND4|ND6|
GO:0005743	mitochondrial inner membrane	cellular_component	1.2463e-07	0.00025045	12	132	237	16703	ENSOCUG00000029099,ENSOCUG00000029112,ENSOCUG00000029102,ENSOCUG00000016420,ENSOCUG00000029108,ENSOCUG00000029101,ENSOCUG00000029086,ENSOCUG00000029096,ENSOCUG00000029115,ENSOCUG00000029103,ENSOCUG00000029090,ENSOCUG00000029105	COX2|ND5|ATP6|SLC25A20|ND4|ATP8|ND1|COX1|CYTB|COX3|ND2|ND3|
GO:0016651	oxidoreductase activity, acting on NAD(P)H	molecular_function	1.3494e-07	0.00025045	7	132	56	16703	ENSOCUG00000029086,ENSOCUG00000029108,ENSOCUG00000029113,ENSOCUG00000029107,ENSOCUG00000029112,ENSOCUG00000029090,ENSOCUG00000029105	ND1|ND4|ND6|ND4L|ND5|ND2|ND3|
GO:0005740	mitochondrial envelope	cellular_component	1.5829e-07	0.00026441	14	132	344	16703	ENSOCUG00000016420,ENSOCUG00000029108,ENSOCUG00000029113,ENSOCUG00000029102,ENSOCUG00000029112,ENSOCUG00000029099,ENSOCUG00000029096,ENSOCUG00000029107,ENSOCUG00000029086,ENSOCUG00000029101,ENSOCUG00000029105,ENSOCUG00000029090,ENSOCUG00000029103,ENSOCUG00000029115	SLC25A20|ND4|ND6|ATP6|ND5|COX2|COX1|ND4L|ND1|ATP8|ND3|ND2|COX3|CYTB|
GO:0044455	mitochondrial membrane part	cellular_component	2.6547e-07	0.00040313	9	132	125	16703	ENSOCUG00000029096,ENSOCUG00000029086,ENSOCUG00000029101,ENSOCUG00000029105,ENSOCUG00000029090,ENSOCUG00000029115,ENSOCUG00000029108,ENSOCUG00000029102,ENSOCUG00000029112	COX1|ND1|ATP8|ND3|ND2|CYTB|ND4|ATP6|ND5|
GO:0019866	organelle inner membrane	cellular_component	3.1181e-07	0.00043404	12	132	258	16703	ENSOCUG00000029103,ENSOCUG00000029115,ENSOCUG00000029105,ENSOCUG00000029090,ENSOCUG00000029101,ENSOCUG00000029096,ENSOCUG00000029086,ENSOCUG00000029112,ENSOCUG00000029099,ENSOCUG00000016420,ENSOCUG00000029108,ENSOCUG00000029102	COX3|CYTB|ND3|ND2|ATP8|COX1|ND1|ND5|COX2|SLC25A20|ND4|ATP6|
GO:0006119	oxidative phosphorylation	biological_process	3.6157e-07	0.0004646	6	132	40	16703	ENSOCUG00000029108,ENSOCUG00000029096,ENSOCUG00000029107,ENSOCUG00000029112,ENSOCUG00000029090,ENSOCUG00000029115	ND4|COX1|ND4L|ND5|ND2|CYTB|
GO:0022904	respiratory electron transport chain	biological_process	4.8848e-07	0.00058282	6	132	42	16703	ENSOCUG00000029090,ENSOCUG00000029103,ENSOCUG00000029115,ENSOCUG00000029108,ENSOCUG00000029107,ENSOCUG00000029112	ND2|COX3|CYTB|ND4|ND4L|ND5|
GO:0005746	mitochondrial respiratory chain	cellular_component	2.0068e-06	0.0021633	6	132	53	16703	ENSOCUG00000029086,ENSOCUG00000029108,ENSOCUG00000029096,ENSOCUG00000029112,ENSOCUG00000029090,ENSOCUG00000029105	ND1|ND4|COX1|ND5|ND2|ND3|
GO:0031967	organelle envelope	cellular_component	2.2016e-06	0.0021633	16	132	559	16703	ENSOCUG00000016420,ENSOCUG00000029102,ENSOCUG00000029068,ENSOCUG00000029112,ENSOCUG00000029099,ENSOCUG00000029107,ENSOCUG00000029096,ENSOCUG00000029101,ENSOCUG00000002954,ENSOCUG00000029105,ENSOCUG00000029090,ENSOCUG00000029108,ENSOCUG00000029113,ENSOCUG00000029086,ENSOCUG00000029103,ENSOCUG00000029115	SLC25A20|ATP6|ZNF383|ND5|COX2|ND4L|COX1|ATP8|CASC3|ND3|ND2|ND4|ND6|ND1|COX3|CYTB|
GO:0031975	envelope	cellular_component	2.2016e-06	0.0021633	16	132	559	16703	ENSOCUG00000029105,ENSOCUG00000029090,ENSOCUG00000002954,ENSOCUG00000029101,ENSOCUG00000029096,ENSOCUG00000029107,ENSOCUG00000029068,ENSOCUG00000029112,ENSOCUG00000029099,ENSOCUG00000016420,ENSOCUG00000029102,ENSOCUG00000029103,ENSOCUG00000029115,ENSOCUG00000029086,ENSOCUG00000029108,ENSOCUG00000029113	ND3|ND2|CASC3|ATP8|COX1|ND4L|ZNF383|ND5|COX2|SLC25A20|ATP6|COX3|CYTB|ND1|ND4|ND6|
GO:0042773	ATP synthesis coupled electron transport	biological_process	2.4649e-06	0.0022874	5	132	31	16703	ENSOCUG00000029112,ENSOCUG00000029108,ENSOCUG00000029107,ENSOCUG00000029115,ENSOCUG00000029090	ND5|ND4|ND4L|CYTB|ND2|
GO:0045333	cellular respiration	biological_process	3.5614e-06	0.003131	7	132	90	16703	ENSOCUG00000029103,ENSOCUG00000029115,ENSOCUG00000029090,ENSOCUG00000029112,ENSOCUG00000029108,ENSOCUG00000029096,ENSOCUG00000029107	COX3|CYTB|ND2|ND5|ND4|COX1|ND4L|
GO:0044429	mitochondrial part	cellular_component	4.8491e-06	0.0038612	14	132	459	16703	ENSOCUG00000029103,ENSOCUG00000029115,ENSOCUG00000029105,ENSOCUG00000029090,ENSOCUG00000029101,ENSOCUG00000029096,ENSOCUG00000029107,ENSOCUG00000029086,ENSOCUG00000029112,ENSOCUG00000029099,ENSOCUG00000029108,ENSOCUG00000029113,ENSOCUG00000016420,ENSOCUG00000029102	COX3|CYTB|ND3|ND2|ATP8|COX1|ND4L|ND1|ND5|COX2|ND4|ND6|SLC25A20|ATP6|
GO:0005747	mitochondrial respiratory chain complex I	cellular_component	5.3165e-06	0.0038612	5	132	36	16703	ENSOCUG00000029108,ENSOCUG00000029086,ENSOCUG00000029112,ENSOCUG00000029105,ENSOCUG00000029090	ND4|ND1|ND5|ND3|ND2|
GO:0030964	NADH dehydrogenase complex	cellular_component	5.3165e-06	0.0038612	5	132	36	16703	ENSOCUG00000029090,ENSOCUG00000029105,ENSOCUG00000029086,ENSOCUG00000029108,ENSOCUG00000029112	ND2|ND3|ND1|ND4|ND5|
GO:0045271	respiratory chain complex I	cellular_component	5.3165e-06	0.0038612	5	132	36	16703	ENSOCUG00000029105,ENSOCUG00000029090,ENSOCUG00000029112,ENSOCUG00000029108,ENSOCUG00000029086	ND3|ND2|ND5|ND4|ND1|
GO:0015980	energy derivation by oxidation of organic compounds	biological_process	6.7492e-06	0.0046974	8	132	139	16703	ENSOCUG00000029108,ENSOCUG00000029112,ENSOCUG00000009732,ENSOCUG00000029096,ENSOCUG00000029107,ENSOCUG00000029090,ENSOCUG00000029115,ENSOCUG00000029103	ND4|ND5|NR1D1|COX1|ND4L|ND2|CYTB|COX3|
GO:0006091	generation of precursor metabolites and energy	biological_process	1.0238e-05	0.0068409	9	132	194	16703	ENSOCUG00000029096,ENSOCUG00000029107,ENSOCUG00000029090,ENSOCUG00000029103,ENSOCUG00000029115,ENSOCUG00000029108,ENSOCUG00000029112,ENSOCUG00000029099,ENSOCUG00000009732	COX1|ND4L|ND2|COX3|CYTB|ND4|ND5|COX2|NR1D1|
GO:0045277	respiratory chain complex IV	cellular_component	4.075e-05	0.025506	3	132	10	16703	ENSOCUG00000029103,ENSOCUG00000029099,ENSOCUG00000029096	COX3|COX2|COX1|
GO:0015078	hydrogen ion transmembrane transporter activity	molecular_function	4.1227e-05	0.025506	6	132	89	16703	ENSOCUG00000029102,ENSOCUG00000029096,ENSOCUG00000029099,ENSOCUG00000029101,ENSOCUG00000029115,ENSOCUG00000029103	ATP6|COX1|COX2|ATP8|CYTB|COX3|
GO:0003148	outflow tract septum morphogenesis	biological_process	0.00015042	0.089734	3	132	15	16703	ENSOCUG00000003929,ENSOCUG00000004903,ENSOCUG00000005930	SMAD4|RARA|ZFPM2|
GO:0016491	oxidoreductase activity	molecular_function	0.00023248	0.13391	14	132	655	16703	ENSOCUG00000029112,ENSOCUG00000029099,ENSOCUG00000029113,ENSOCUG00000029108,ENSOCUG00000029103,ENSOCUG00000029115,ENSOCUG00000012433,ENSOCUG00000016499,ENSOCUG00000029105,ENSOCUG00000029090,ENSOCUG00000002574,ENSOCUG00000029096,ENSOCUG00000029107,ENSOCUG00000029086	ND5|COX2|ND6|ND4|COX3|CYTB|ME2|NQO2|ND3|ND2|STEAP4|COX1|ND4L|ND1|
GO:0009266	response to temperature stimulus	biological_process	0.00036978	0.2059	5	132	86	16703	ENSOCUG00000025828,ENSOCUG00000013134,ENSOCUG00000013774,ENSOCUG00000017619,ENSOCUG00000009728	-|ST8SIA1|CDH8|DNAJC3|THRA|
GO:0055114	oxidation-reduction process	biological_process	0.00044963	0.24074	15	132	784	16703	ENSOCUG00000029086,ENSOCUG00000029107,ENSOCUG00000029096,ENSOCUG00000002574,ENSOCUG00000029090,ENSOCUG00000029105,ENSOCUG00000016499,ENSOCUG00000029115,ENSOCUG00000012433,ENSOCUG00000029103,ENSOCUG00000029108,ENSOCUG00000029113,ENSOCUG00000029099,ENSOCUG00000029112,ENSOCUG00000009732	ND1|ND4L|COX1|STEAP4|ND2|ND3|NQO2|CYTB|ME2|COX3|ND4|ND6|COX2|ND5|NR1D1|
GO:0048545	response to steroid hormone stimulus	biological_process	0.00049577	0.24074	6	132	140	16703	ENSOCUG00000004903,ENSOCUG00000005091,ENSOCUG00000009732,ENSOCUG00000009728,ENSOCUG00000015927,ENSOCUG00000014265	RARA|SERPINB9|NR1D1|THRA|CITED4|IL10|
GO:0045275	respiratory chain complex III	cellular_component	0.00049598	0.24074	2	132	5	16703	ENSOCUG00000029096,ENSOCUG00000029115	COX1|CYTB|
GO:0031090	organelle membrane	cellular_component	0.00055801	0.24074	20	132	1260	16703	ENSOCUG00000029115,ENSOCUG00000029103,ENSOCUG00000029086,ENSOCUG00000017619,ENSOCUG00000029108,ENSOCUG00000029113,ENSOCUG00000029090,ENSOCUG00000029105,ENSOCUG00000002954,ENSOCUG00000029101,ENSOCUG00000029096,ENSOCUG00000029107,ENSOCUG00000008204,ENSOCUG00000007496,ENSOCUG00000029099,ENSOCUG00000029068,ENSOCUG00000029112,ENSOCUG00000029102,ENSOCUG00000000587,ENSOCUG00000016420	CYTB|COX3|ND1|DNAJC3|ND4|ND6|ND2|ND3|CASC3|ATP8|COX1|ND4L|SOAT1|SPPL3|COX2|ZNF383|ND5|ATP6|DNAJC13|SLC25A20|
GO:0009409	response to cold	biological_process	0.00056163	0.24074	3	132	23	16703	ENSOCUG00000013774,ENSOCUG00000017619,ENSOCUG00000009728	CDH8|DNAJC3|THRA|
GO:0004129	cytochrome-c oxidase activity	molecular_function	0.00056206	0.24074	3	132	23	16703	ENSOCUG00000029103,ENSOCUG00000029096,ENSOCUG00000029099	COX3|COX1|COX2|
GO:0015002	heme-copper terminal oxidase activity	molecular_function	0.00056206	0.24074	3	132	23	16703	ENSOCUG00000029099,ENSOCUG00000029096,ENSOCUG00000029103	COX2|COX1|COX3|
GO:0016675	oxidoreductase activity, acting on a heme group of donors	molecular_function	0.00056206	0.24074	3	132	23	16703	ENSOCUG00000029103,ENSOCUG00000029099,ENSOCUG00000029096	COX3|COX2|COX1|
GO:0016676	oxidoreductase activity, acting on a heme group of donors, oxygen as acceptor	molecular_function	0.00056206	0.24074	3	132	23	16703	ENSOCUG00000029103,ENSOCUG00000029096,ENSOCUG00000029099	COX3|COX1|COX2|
GO:0006796	phosphate-containing compound metabolic process	biological_process	0.00068639	0.28663	30	132	2319	16703	ENSOCUG00000029108,ENSOCUG00000012420,ENSOCUG00000017619,ENSOCUG00000012426,ENSOCUG00000002977,ENSOCUG00000003204,ENSOCUG00000023409,ENSOCUG00000007421,ENSOCUG00000025952,ENSOCUG00000012948,ENSOCUG00000013851,ENSOCUG00000029115,ENSOCUG00000003929,ENSOCUG00000012433,ENSOCUG00000029102,ENSOCUG00000029112,ENSOCUG00000008067,ENSOCUG00000008738,ENSOCUG00000022679,ENSOCUG00000007496,ENSOCUG00000004903,…	ND4|IP6K2|DNAJC3|PRKAR2A|RAB3IP|MAP3K9|RAPGEFL1|DYRK3|CELSR3|DOCK7|SASH1|CYTB|SMAD4|ME2|ATP6|ND5|EEF2K|ABL2|PSD3|SPPL3|RARA|COX1|ND4L|UGGT2|ATP8|MAPKAPK2|CTPS1|-|ND2|ANKRD27|
GO:0042775	mitochondrial ATP synthesis coupled electron transport	biological_process	0.00072205	0.29418	3	132	25	16703	ENSOCUG00000029090,ENSOCUG00000029115,ENSOCUG00000029108	ND2|CYTB|ND4|
GO:0033993	response to lipid	biological_process	0.00077679	0.30894	9	132	343	16703	ENSOCUG00000014265,ENSOCUG00000014252,ENSOCUG00000009728,ENSOCUG00000005091,ENSOCUG00000013851,ENSOCUG00000008738,ENSOCUG00000015927,ENSOCUG00000004903,ENSOCUG00000009732	IL10|MAPKAPK2|THRA|SERPINB9|SASH1|ABL2|CITED4|RARA|NR1D1|
GO:0006793	phosphorus metabolic process	biological_process	0.00086779	0.3371	30	132	2352	16703	ENSOCUG00000002977,ENSOCUG00000012426,ENSOCUG00000017619,ENSOCUG00000012420,ENSOCUG00000029108,ENSOCUG00000025952,ENSOCUG00000007421,ENSOCUG00000023409,ENSOCUG00000003204,ENSOCUG00000029115,ENSOCUG00000012433,ENSOCUG00000003929,ENSOCUG00000013851,ENSOCUG00000012948,ENSOCUG00000008067,ENSOCUG00000008738,ENSOCUG00000029112,ENSOCUG00000029102,ENSOCUG00000007496,ENSOCUG00000004903,ENSOCUG00000022679,…	RAB3IP|PRKAR2A|DNAJC3|IP6K2|ND4|CELSR3|DYRK3|RAPGEFL1|MAP3K9|CYTB|ME2|SMAD4|SASH1|DOCK7|EEF2K|ABL2|ND5|ATP6|SPPL3|RARA|PSD3|MAPKAPK2|ATP8|ND4L|COX1|UGGT2|ANKRD27|ND2|-|CTPS1|
GO:0071396	cellular response to lipid	biological_process	0.0018174	0.68996	7	132	244	16703	ENSOCUG00000004903,ENSOCUG00000005091,ENSOCUG00000009732,ENSOCUG00000013851,ENSOCUG00000009728,ENSOCUG00000008738,ENSOCUG00000014265	RARA|SERPINB9|NR1D1|SASH1|THRA|ABL2|IL10|
GO:0006120	mitochondrial electron transport, NADH to ubiquinone	biological_process	0.0026515	0.98422	2	132	11	16703	ENSOCUG00000029090,ENSOCUG00000029108	ND2|ND4|
GO:0009201	ribonucleoside triphosphate biosynthetic process	biological_process	0.0030808	1	3	132	41	16703	ENSOCUG00000016294,ENSOCUG00000029102,ENSOCUG00000029101	CTPS1|ATP6|ATP8|
GO:0009055	electron carrier activity	molecular_function	0.0030812	1	3	132	41	16703	ENSOCUG00000016499,ENSOCUG00000029115,ENSOCUG00000029096	NQO2|CYTB|COX1|
GO:0044548	S100 protein binding	molecular_function	0.0031668	1	2	132	12	16703	ENSOCUG00000001473,ENSOCUG00000005202	S100B|S100A11|
GO:0005753	mitochondrial proton-transporting ATP synthase complex	cellular_component	0.0031676	1	2	132	12	16703	ENSOCUG00000029101,ENSOCUG00000029102	ATP8|ATP6|
GO:0045263	proton-transporting ATP synthase complex, coupling factor F(o)	cellular_component	0.0031678	1	2	132	12	16703	ENSOCUG00000029101,ENSOCUG00000029102	ATP8|ATP6|
GO:0016310	phosphorylation	biological_process	0.0031778	1	19	132	1352	16703	ENSOCUG00000008067,ENSOCUG00000008738,ENSOCUG00000029112,ENSOCUG00000004903,ENSOCUG00000029107,ENSOCUG00000029096,ENSOCUG00000014252,ENSOCUG00000029090,ENSOCUG00000017619,ENSOCUG00000029108,ENSOCUG00000012420,ENSOCUG00000012426,ENSOCUG00000007421,ENSOCUG00000003204,ENSOCUG00000025952,ENSOCUG00000012948,ENSOCUG00000003929,ENSOCUG00000029115,ENSOCUG00000013851	EEF2K|ABL2|ND5|RARA|ND4L|COX1|MAPKAPK2|ND2|DNAJC3|ND4|IP6K2|PRKAR2A|DYRK3|MAP3K9|CELSR3|DOCK7|SMAD4|CYTB|SASH1|
GO:0032496	response to lipopolysaccharide	biological_process	0.0032677	1	5	132	140	16703	ENSOCUG00000014265,ENSOCUG00000014252,ENSOCUG00000013851,ENSOCUG00000009732,ENSOCUG00000004903	IL10|MAPKAPK2|SASH1|NR1D1|RARA|
GO:0060411	cardiac septum morphogenesis	biological_process	0.0037681	1	3	132	44	16703	ENSOCUG00000005930,ENSOCUG00000004903,ENSOCUG00000003929	ZFPM2|RARA|SMAD4|
GO:0043627	response to estrogen stimulus	biological_process	0.004275	1	3	132	46	16703	ENSOCUG00000004903,ENSOCUG00000005091,ENSOCUG00000015927	RARA|SERPINB9|CITED4|
GO:0008152	metabolic process	biological_process	0.0043672	1	75	132	8472	16703	ENSOCUG00000017619,ENSOCUG00000015158,ENSOCUG00000007421,ENSOCUG00000016126,ENSOCUG00000029086,ENSOCUG00000029115,ENSOCUG00000012433,ENSOCUG00000007695,ENSOCUG00000029102,ENSOCUG00000015927,ENSOCUG00000004831,ENSOCUG00000005088,ENSOCUG00000029107,ENSOCUG00000002954,ENSOCUG00000029105,ENSOCUG00000016499,ENSOCUG00000013225,ENSOCUG00000022057,ENSOCUG00000012426,ENSOCUG00000013134,ENSOCUG00000003204,…	DNAJC3|COG6|DYRK3|-|ND1|CYTB|ME2|ATG4C|ATP6|CITED4|DIP2A|SERPINB1|ND4L|CASC3|ND3|NQO2|ANKRD27|-|PRKAR2A|ST8SIA1|MAP3K9|CELSR3|NR1D1|DOCK7|SMAD4|-|HNRNPLL|ABL2|COX2|ND5|IL19|RARA|ONECUT1|SOAT1|CDC6|-|-|ND4|RAB3IP|RAPGEFL1|-|PDCD5|-|SPOP|SCMH1|SASH1|PBX1|-|-|PSD3|SPPL3|ARIH2|MAPKAPK2|NCOA2|ND2|WRNIP1|-|CTPS1|SERPINB9|IP6K2|ND6|POLR3E|MGAT5|-|STEAP4|GALM|COX3|ZFPM2|EEF2K|COX1|UGGT2|MED13L|THRA|IL10|…
GO:0003151	outflow tract morphogenesis	biological_process	0.0045429	1	3	132	47	16703	ENSOCUG00000005930,ENSOCUG00000003929,ENSOCUG00000004903	ZFPM2|SMAD4|RARA|
GO:0010941	regulation of cell death	biological_process	0.0046898	1	14	132	898	16703	ENSOCUG00000016723,ENSOCUG00000005930,ENSOCUG00000005091,ENSOCUG00000003929,ENSOCUG00000009728,ENSOCUG00000014265,ENSOCUG00000004831,ENSOCUG00000014272,ENSOCUG00000007421,ENSOCUG00000025264,ENSOCUG00000013220,ENSOCUG00000004903,ENSOCUG00000012420,ENSOCUG00000017619	SPOP|ZFPM2|SERPINB9|SMAD4|THRA|IL10|DIP2A|IL19|DYRK3|FZD3|PDCD5|RARA|IP6K2|DNAJC3|
GO:0002237	response to molecule of bacterial origin	biological_process	0.0047661	1	5	132	153	16703	ENSOCUG00000004903,ENSOCUG00000013851,ENSOCUG00000009732,ENSOCUG00000014265,ENSOCUG00000014252	RARA|SASH1|NR1D1|IL10|MAPKAPK2|
GO:0003707	steroid hormone receptor activity	molecular_function	0.0051083	1	3	132	49	16703	ENSOCUG00000004903,ENSOCUG00000009732,ENSOCUG00000009728	RARA|NR1D1|THRA|
GO:0009142	nucleoside triphosphate biosynthetic process	biological_process	0.0051094	1	3	132	49	16703	ENSOCUG00000029101,ENSOCUG00000029102,ENSOCUG00000016294	ATP8|ATP6|CTPS1|
GO:0071222	cellular response to lipopolysaccharide	biological_process	0.0052768	1	4	132	98	16703	ENSOCUG00000014265,ENSOCUG00000009732,ENSOCUG00000013851,ENSOCUG00000004903	IL10|NR1D1|SASH1|RARA|
GO:0071383	cellular response to steroid hormone stimulus	biological_process	0.0058677	1	4	132	101	16703	ENSOCUG00000005091,ENSOCUG00000004903,ENSOCUG00000009732,ENSOCUG00000009728	SERPINB9|RARA|NR1D1|THRA|
GO:0043401	steroid hormone mediated signaling pathway	biological_process	0.0060336	1	3	132	52	16703	ENSOCUG00000009728,ENSOCUG00000004903,ENSOCUG00000009732	THRA|RARA|NR1D1|
GO:0044723	single-organism carbohydrate metabolic process	biological_process	0.0061014	1	8	132	383	16703	ENSOCUG00000009732,ENSOCUG00000003312,ENSOCUG00000011096,ENSOCUG00000013134,ENSOCUG00000015158,ENSOCUG00000005967,ENSOCUG00000006325,ENSOCUG00000017627	NR1D1|ONECUT1|MGAT5|ST8SIA1|COG6|NCOA2|GALM|UGGT2|
GO:0045259	proton-transporting ATP synthase complex	cellular_component	0.0063773	1	2	132	17	16703	ENSOCUG00000029102,ENSOCUG00000029101	ATP6|ATP8|
GO:0071219	cellular response to molecule of bacterial origin	biological_process	0.0065023	1	4	132	104	16703	ENSOCUG00000014265,ENSOCUG00000013851,ENSOCUG00000009732,ENSOCUG00000004903	IL10|SASH1|NR1D1|RARA|
GO:0045196	establishment or maintenance of neuroblast polarity	biological_process	0.0071191	1	1	132	1	16703	ENSOCUG00000012948	DOCK7|
GO:0045200	establishment of neuroblast polarity	biological_process	0.0071191	1	1	132	1	16703	ENSOCUG00000012948	DOCK7|
GO:0004034	aldose 1-epimerase activity	molecular_function	0.0071191	1	1	132	1	16703	ENSOCUG00000006325	GALM|
GO:0004686	elongation factor-2 kinase activity	molecular_function	0.0071191	1	1	132	1	16703	ENSOCUG00000008067	EEF2K|
GO:0003190	atrioventricular valve formation	biological_process	0.0071191	1	1	132	1	16703	ENSOCUG00000003929	SMAD4|
GO:0003220	left ventricular cardiac muscle tissue morphogenesis	biological_process	0.0071191	1	1	132	1	16703	ENSOCUG00000003929	SMAD4|
GO:0003251	positive regulation of cell proliferation involved in heart valve morphogenesis	biological_process	0.0071191	1	1	132	1	16703	ENSOCUG00000003929	SMAD4|
GO:0030616	transforming growth factor beta receptor, common-partner cytoplasmic mediator activity	molecular_function	0.0071191	1	1	132	1	16703	ENSOCUG00000003929	SMAD4|
GO:0033684	regulation of luteinizing hormone secretion	biological_process	0.0071191	1	1	132	1	16703	ENSOCUG00000003929	SMAD4|
GO:0033686	positive regulation of luteinizing hormone secretion	biological_process	0.0071191	1	1	132	1	16703	ENSOCUG00000003929	SMAD4|
GO:0061040	female gonad morphogenesis	biological_process	0.0071191	1	1	132	1	16703	ENSOCUG00000003929	SMAD4|
GO:0072076	nephrogenic mesenchyme development	biological_process	0.0071191	1	1	132	1	16703	ENSOCUG00000003929	SMAD4|
GO:0072134	nephrogenic mesenchyme morphogenesis	biological_process	0.0071191	1	1	132	1	16703	ENSOCUG00000003929	SMAD4|
GO:0052723	inositol hexakisphosphate 1-kinase activity	molecular_function	0.0071191	1	1	132	1	16703	ENSOCUG00000012420	IP6K2|
GO:0052724	inositol hexakisphosphate 3-kinase activity	molecular_function	0.0071191	1	1	132	1	16703	ENSOCUG00000012420	IP6K2|
GO:0060010	Sertoli cell fate commitment	biological_process	0.0071193	1	1	132	1	16703	ENSOCUG00000004903	RARA|
GO:0001512	dihydronicotinamide riboside quinone reductase activity	molecular_function	0.0071193	1	1	132	1	16703	ENSOCUG00000016499	NQO2|
GO:0002153	steroid receptor RNA activator RNA binding	molecular_function	0.0071198	1	1	132	1	16703	ENSOCUG00000009728	THRA|
GO:0017055	negative regulation of RNA polymerase II transcriptional preinitiation complex assembly	biological_process	0.0071198	1	1	132	1	16703	ENSOCUG00000009728	THRA|
GO:0045925	positive regulation of female receptivity	biological_process	0.0071198	1	1	132	1	16703	ENSOCUG00000009728	THRA|
GO:0042270	protection from natural killer cell mediated cytotoxicity	biological_process	0.0071204	1	1	132	1	16703	ENSOCUG00000005091	SERPINB9|
GO:0002875	negative regulation of chronic inflammatory response to antigenic stimulus	biological_process	0.0071212	1	1	132	1	16703	ENSOCUG00000014265	IL10|
GO:0060302	negative regulation of cytokine activity	biological_process	0.0071212	1	1	132	1	16703	ENSOCUG00000014265	IL10|
GO:0019646	aerobic electron transport chain	biological_process	0.0071221	1	1	132	1	16703	ENSOCUG00000029103	COX3|
GO:0032800	receptor biosynthetic process	biological_process	0.0071389	1	2	132	18	16703	ENSOCUG00000009732,ENSOCUG00000014265	NR1D1|IL10|
GO:0046914	transition metal ion binding	molecular_function	0.0076168	1	13	132	852	16703	ENSOCUG00000009728,ENSOCUG00000029096,ENSOCUG00000011836,ENSOCUG00000005215,ENSOCUG00000001473,ENSOCUG00000016499,ENSOCUG00000005205,ENSOCUG00000008738,ENSOCUG00000029099,ENSOCUG00000016778,ENSOCUG00000004732,ENSOCUG00000009732,ENSOCUG00000004903	THRA|COX1|-|RPTN|S100B|NQO2|-|ABL2|COX2|ZBBX|TCHHL1|NR1D1|RARA|
GO:0032689	negative regulation of interferon-gamma production	biological_process	0.0079421	1	2	132	19	16703	ENSOCUG00000014265,ENSOCUG00000004903	IL10|RARA|
GO:0015985	energy coupled proton transport, down electrochemical gradient	biological_process	0.0079443	1	2	132	19	16703	ENSOCUG00000029102,ENSOCUG00000029101	ATP6|ATP8|
GO:0015986	ATP synthesis coupled proton transport	biological_process	0.0079443	1	2	132	19	16703	ENSOCUG00000029102,ENSOCUG00000029101	ATP6|ATP8|
GO:0008134	transcription factor binding	molecular_function	0.0081057	1	7	132	321	16703	ENSOCUG00000009728,ENSOCUG00000003929,ENSOCUG00000004903,ENSOCUG00000005930,ENSOCUG00000009732,ENSOCUG00000005967,ENSOCUG00000016723	THRA|SMAD4|RARA|ZFPM2|NR1D1|NCOA2|SPOP|
GO:0044710	single-organism metabolic process	biological_process	0.0087687	1	27	132	2385	16703	ENSOCUG00000029105,ENSOCUG00000016294,ENSOCUG00000010426,ENSOCUG00000029090,ENSOCUG00000013225,ENSOCUG00000016499,ENSOCUG00000029096,ENSOCUG00000029107,ENSOCUG00000008204,ENSOCUG00000017627,ENSOCUG00000009728,ENSOCUG00000029101,ENSOCUG00000022679,ENSOCUG00000029102,ENSOCUG00000029112,ENSOCUG00000029099,ENSOCUG00000029103,ENSOCUG00000029115,ENSOCUG00000012433,ENSOCUG00000029086,ENSOCUG00000002574,…	ND3|CTPS1|-|ND2|ANKRD27|NQO2|COX1|ND4L|SOAT1|UGGT2|THRA|ATP8|PSD3|ATP6|ND5|COX2|COX3|CYTB|ME2|ND1|STEAP4|RAPGEFL1|NR1D1|IP6K2|ND4|ND6|RAB3IP|
GO:0033177	proton-transporting two-sector ATPase complex, proton-transporting domain	cellular_component	0.0087854	1	2	132	20	16703	ENSOCUG00000029102,ENSOCUG00000029101	ATP6|ATP8|
GO:0005085	guanyl-nucleotide exchange factor activity	molecular_function	0.0091207	1	5	132	179	16703	ENSOCUG00000013225,ENSOCUG00000022679,ENSOCUG00000012948,ENSOCUG00000023409,ENSOCUG00000002977	ANKRD27|PSD3|DOCK7|RAPGEFL1|RAB3IP|
GO:0006270	DNA replication initiation	biological_process	0.0096628	1	2	132	21	16703	ENSOCUG00000005081,ENSOCUG00000004898	WRNIP1|CDC6|
GO:0070534	protein K63-linked ubiquitination	biological_process	0.0096631	1	2	132	21	16703	ENSOCUG00000017699,ENSOCUG00000013851	ARIH2|SASH1|
GO:0038066	p38MAPK cascade	biological_process	0.0096637	1	2	132	21	16703	ENSOCUG00000013851,ENSOCUG00000014252	SASH1|MAPKAPK2|
GO:0071216	cellular response to biotic stimulus	biological_process	0.0097725	1	4	132	117	16703	ENSOCUG00000014265,ENSOCUG00000013851,ENSOCUG00000009732,ENSOCUG00000004903	IL10|SASH1|NR1D1|RARA|
GO:0043234	protein complex	cellular_component	0.010433	1	31	132	2891	16703	ENSOCUG00000007609,ENSOCUG00000000587,ENSOCUG00000029102,ENSOCUG00000029112,ENSOCUG00000029099,ENSOCUG00000022219,ENSOCUG00000017699,ENSOCUG00000021036,ENSOCUG00000017627,ENSOCUG00000029096,ENSOCUG00000017525,ENSOCUG00000002954,ENSOCUG00000029101,ENSOCUG00000004898,ENSOCUG00000029105,ENSOCUG00000029090,ENSOCUG00000005967,ENSOCUG00000029108,ENSOCUG00000017619,ENSOCUG00000008073,ENSOCUG00000012426,…	PBX1|DNAJC13|ATP6|ND5|COX2|BEST3|ARIH2|NCKIPSD|UGGT2|COX1|MED13L|CASC3|ATP8|CDC6|ND3|ND2|NCOA2|ND4|DNAJC3|POLR3E|PRKAR2A|COG6|-|ND1|-|DOCK7|SPOP|SASH1|COX3|CYTB|SMAD4|
GO:0071391	cellular response to estrogen stimulus	biological_process	0.010582	1	2	132	22	16703	ENSOCUG00000005091,ENSOCUG00000004903	SERPINB9|RARA|
GO:0032680	regulation of tumor necrosis factor production	biological_process	0.011157	1	3	132	65	16703	ENSOCUG00000014265,ENSOCUG00000014252,ENSOCUG00000004903	IL10|MAPKAPK2|RARA|
GO:0030234	enzyme regulator activity	molecular_function	0.011502	1	11	132	702	16703	ENSOCUG00000005091,ENSOCUG00000013225,ENSOCUG00000010426,ENSOCUG00000012948,ENSOCUG00000002977,ENSOCUG00000012426,ENSOCUG00000017619,ENSOCUG00000013220,ENSOCUG00000005088,ENSOCUG00000023409,ENSOCUG00000022679	SERPINB9|ANKRD27|-|DOCK7|RAB3IP|PRKAR2A|DNAJC3|PDCD5|SERPINB1|RAPGEFL1|PSD3|
GO:0015077	monovalent inorganic cation transmembrane transporter activity	molecular_function	0.011554	1	6	132	264	16703	ENSOCUG00000029099,ENSOCUG00000029101,ENSOCUG00000029102,ENSOCUG00000029096,ENSOCUG00000029115,ENSOCUG00000029103	COX2|ATP8|ATP6|COX1|CYTB|COX3|
GO:0032640	tumor necrosis factor production	biological_process	0.011629	1	3	132	66	16703	ENSOCUG00000014265,ENSOCUG00000014252,ENSOCUG00000004903	IL10|MAPKAPK2|RARA|
GO:0031490	chromatin DNA binding	molecular_function	0.011631	1	3	132	66	16703	ENSOCUG00000025596,ENSOCUG00000009728,ENSOCUG00000004903	-|THRA|RARA|
GO:0006006	glucose metabolic process	biological_process	0.012235	1	4	132	125	16703	ENSOCUG00000006325,ENSOCUG00000003312,ENSOCUG00000009732,ENSOCUG00000005967	GALM|ONECUT1|NR1D1|NCOA2|
GO:0071706	tumor necrosis factor superfamily cytokine production	biological_process	0.012606	1	3	132	68	16703	ENSOCUG00000014265,ENSOCUG00000014252,ENSOCUG00000004903	IL10|MAPKAPK2|RARA|
GO:0001657	ureteric bud development	biological_process	0.013112	1	3	132	69	16703	ENSOCUG00000003929,ENSOCUG00000004903,ENSOCUG00000007609	SMAD4|RARA|PBX1|
GO:0009199	ribonucleoside triphosphate metabolic process	biological_process	0.013407	1	8	132	440	16703	ENSOCUG00000010426,ENSOCUG00000016294,ENSOCUG00000013225,ENSOCUG00000029101,ENSOCUG00000023409,ENSOCUG00000022679,ENSOCUG00000029102,ENSOCUG00000002977	-|CTPS1|ANKRD27|ATP8|RAPGEFL1|PSD3|ATP6|RAB3IP|
GO:0009617	response to bacterium	biological_process	0.013452	1	6	132	273	16703	ENSOCUG00000009732,ENSOCUG00000013851,ENSOCUG00000005091,ENSOCUG00000004903,ENSOCUG00000014265,ENSOCUG00000014252	NR1D1|SASH1|SERPINB9|RARA|IL10|MAPKAPK2|
GO:0071300	cellular response to retinoic acid	biological_process	0.01355	1	2	132	25	16703	ENSOCUG00000004903,ENSOCUG00000008738	RARA|ABL2|
GO:0055059	asymmetric neuroblast division	biological_process	0.014188	1	1	132	2	16703	ENSOCUG00000012948	DOCK7|
GO:0031205	endoplasmic reticulum Sec complex	cellular_component	0.014188	1	1	132	2	16703	ENSOCUG00000017619	DNAJC3|
GO:0003249	cell proliferation involved in heart valve morphogenesis	biological_process	0.014188	1	1	132	2	16703	ENSOCUG00000003929	SMAD4|
GO:0003250	regulation of cell proliferation involved in heart valve morphogenesis	biological_process	0.014188	1	1	132	2	16703	ENSOCUG00000003929	SMAD4|
GO:2000793	cell proliferation involved in heart valve development	biological_process	0.014188	1	1	132	2	16703	ENSOCUG00000003929	SMAD4|
GO:0042986	positive regulation of amyloid precursor protein biosynthetic process	biological_process	0.014188	1	1	132	2	16703	ENSOCUG00000008204	SOAT1|
GO:0035544	negative regulation of SNARE complex assembly	biological_process	0.014188	1	1	132	2	16703	ENSOCUG00000013225	ANKRD27|
GO:0000832	inositol hexakisphosphate 5-kinase activity	molecular_function	0.014188	1	1	132	2	16703	ENSOCUG00000012420	IP6K2|
GO:0043199	sulfate binding	molecular_function	0.014188	1	1	132	2	16703	ENSOCUG00000003929	SMAD4|
GO:0003883	CTP synthase activity	molecular_function	0.014188	1	1	132	2	16703	ENSOCUG00000016294	CTPS1|
GO:0044210	'de novo' CTP biosynthetic process	biological_process	0.014188	1	1	132	2	16703	ENSOCUG00000016294	CTPS1|
GO:0044323	retinoic acid-responsive element binding	molecular_function	0.014188	1	1	132	2	16703	ENSOCUG00000004903	RARA|
GO:2000195	negative regulation of female gonad development	biological_process	0.014188	1	1	132	2	16703	ENSOCUG00000005930	ZFPM2|
GO:0003360	brainstem development	biological_process	0.014188	1	1	132	2	16703	ENSOCUG00000003929	SMAD4|
GO:0042779	tRNA 3'-trailer cleavage	biological_process	0.014188	1	1	132	2	16703	ENSOCUG00000009509	-|
GO:0035262	gonad morphogenesis	biological_process	0.014188	1	1	132	2	16703	ENSOCUG00000003929	SMAD4|
GO:0008050	female courtship behavior	biological_process	0.014189	1	1	132	2	16703	ENSOCUG00000009728	THRA|
GO:0008823	cupric reductase activity	molecular_function	0.014189	1	1	132	2	16703	ENSOCUG00000002574	STEAP4|
GO:0052851	ferric-chelate reductase (NADPH) activity	molecular_function	0.014189	1	1	132	2	16703	ENSOCUG00000002574	STEAP4|
GO:0045976	negative regulation of mitotic cell cycle, embryonic	biological_process	0.014189	1	1	132	2	16703	ENSOCUG00000025264	FZD3|
GO:0035617	stress granule disassembly	biological_process	0.014189	1	1	132	2	16703	ENSOCUG00000007421	DYRK3|
GO:0004772	sterol O-acyltransferase activity	molecular_function	0.014189	1	1	132	2	16703	ENSOCUG00000008204	SOAT1|
GO:0034736	cholesterol O-acyltransferase activity	molecular_function	0.014189	1	1	132	2	16703	ENSOCUG00000008204	SOAT1|
GO:2000676	positive regulation of type B pancreatic cell apoptotic process	biological_process	0.014189	1	1	132	2	16703	ENSOCUG00000016723	SPOP|
GO:0033668	negative regulation by symbiont of host apoptotic process	biological_process	0.014189	1	1	132	2	16703	ENSOCUG00000005091	SERPINB9|
GO:0052041	negative regulation by symbiont of host programmed cell death	biological_process	0.014189	1	1	132	2	16703	ENSOCUG00000005091	SERPINB9|
GO:0052490	negative regulation by organism of programmed cell death in other organism involved in symbiotic interaction	biological_process	0.014189	1	1	132	2	16703	ENSOCUG00000005091	SERPINB9|
GO:0060086	circadian temperature homeostasis	biological_process	0.014189	1	1	132	2	16703	ENSOCUG00000009732	NR1D1|
GO:0072131	kidney mesenchyme morphogenesis	biological_process	0.01419	1	1	132	2	16703	ENSOCUG00000003929	SMAD4|
GO:0072133	metanephric mesenchyme morphogenesis	biological_process	0.01419	1	1	132	2	16703	ENSOCUG00000003929	SMAD4|
GO:0032278	positive regulation of gonadotropin secretion	biological_process	0.01419	1	1	132	2	16703	ENSOCUG00000003929	SMAD4|
GO:0046881	positive regulation of follicle-stimulating hormone secretion	biological_process	0.01419	1	1	132	2	16703	ENSOCUG00000003929	SMAD4|
GO:0030885	regulation of myeloid dendritic cell activation	biological_process	0.01419	1	1	132	2	16703	ENSOCUG00000014265	IL10|
GO:0030886	negative regulation of myeloid dendritic cell activation	biological_process	0.01419	1	1	132	2	16703	ENSOCUG00000014265	IL10|
GO:0010698	acetyltransferase activator activity	molecular_function	0.01419	1	1	132	2	16703	ENSOCUG00000013220	PDCD5|
GO:0060300	regulation of cytokine activity	biological_process	0.014193	1	1	132	2	16703	ENSOCUG00000014265	IL10|
GO:0045022	early endosome to late endosome transport	biological_process	0.014611	1	2	132	26	16703	ENSOCUG00000013225,ENSOCUG00000000587	ANKRD27|DNAJC13|
GO:0051018	protein kinase A binding	molecular_function	0.014612	1	2	132	26	16703	ENSOCUG00000012426,ENSOCUG00000004903	PRKAR2A|RARA|
GO:0060412	ventricular septum morphogenesis	biological_process	0.014614	1	2	132	26	16703	ENSOCUG00000005930,ENSOCUG00000003929	ZFPM2|SMAD4|
GO:0042981	regulation of apoptotic process	biological_process	0.015185	1	12	132	830	16703	ENSOCUG00000004831,ENSOCUG00000014272,ENSOCUG00000007421,ENSOCUG00000025264,ENSOCUG00000004903,ENSOCUG00000013220,ENSOCUG00000012420,ENSOCUG00000017619,ENSOCUG00000016723,ENSOCUG00000005091,ENSOCUG00000009728,ENSOCUG00000014265	DIP2A|IL19|DYRK3|FZD3|RARA|PDCD5|IP6K2|DNAJC3|SPOP|SERPINB9|THRA|IL10|
GO:0003279	cardiac septum development	biological_process	0.015249	1	3	132	73	16703	ENSOCUG00000005930,ENSOCUG00000003929,ENSOCUG00000004903	ZFPM2|SMAD4|RARA|
GO:0009755	hormone-mediated signaling pathway	biological_process	0.01525	1	3	132	73	16703	ENSOCUG00000009732,ENSOCUG00000004903,ENSOCUG00000009728	NR1D1|RARA|THRA|
GO:0032720	negative regulation of tumor necrosis factor production	biological_process	0.015709	1	2	132	27	16703	ENSOCUG00000014265,ENSOCUG00000004903	IL10|RARA|
GO:0005791	rough endoplasmic reticulum	cellular_component	0.01571	1	2	132	27	16703	ENSOCUG00000017619,ENSOCUG00000007496	DNAJC3|SPPL3|
GO:0043067	regulation of programmed cell death	biological_process	0.016397	1	12	132	839	16703	ENSOCUG00000017619,ENSOCUG00000012420,ENSOCUG00000014272,ENSOCUG00000007421,ENSOCUG00000004831,ENSOCUG00000013220,ENSOCUG00000004903,ENSOCUG00000025264,ENSOCUG00000009728,ENSOCUG00000014265,ENSOCUG00000016723,ENSOCUG00000005091	DNAJC3|IP6K2|IL19|DYRK3|DIP2A|PDCD5|RARA|FZD3|THRA|IL10|SPOP|SERPINB9|
GO:0009141	nucleoside triphosphate metabolic process	biological_process	0.016684	1	8	132	458	16703	ENSOCUG00000016294,ENSOCUG00000010426,ENSOCUG00000013225,ENSOCUG00000029101,ENSOCUG00000022679,ENSOCUG00000023409,ENSOCUG00000029102,ENSOCUG00000002977	CTPS1|-|ANKRD27|ATP8|PSD3|RAPGEFL1|ATP6|RAB3IP|
GO:0008180	COP9 signalosome	cellular_component	0.016839	1	2	132	28	16703	ENSOCUG00000021036,ENSOCUG00000012948	NCKIPSD|DOCK7|
GO:0009163	nucleoside biosynthetic process	biological_process	0.018185	1	3	132	78	16703	ENSOCUG00000016294,ENSOCUG00000029101,ENSOCUG00000029102	CTPS1|ATP8|ATP6|
GO:0042455	ribonucleoside biosynthetic process	biological_process	0.018185	1	3	132	78	16703	ENSOCUG00000029102,ENSOCUG00000029101,ENSOCUG00000016294	ATP6|ATP8|CTPS1|
GO:0008584	male gonad development	biological_process	0.018804	1	3	132	79	16703	ENSOCUG00000003929,ENSOCUG00000004903,ENSOCUG00000005930	SMAD4|RARA|ZFPM2|
GO:1901659	glycosyl compound biosynthetic process	biological_process	0.018806	1	3	132	79	16703	ENSOCUG00000029102,ENSOCUG00000029101,ENSOCUG00000016294	ATP6|ATP8|CTPS1|
GO:0048536	spleen development	biological_process	0.019201	1	2	132	30	16703	ENSOCUG00000003312,ENSOCUG00000007609	ONECUT1|PBX1|
GO:0006754	ATP biosynthetic process	biological_process	0.019205	1	2	132	30	16703	ENSOCUG00000029102,ENSOCUG00000029101	ATP6|ATP8|
GO:0005739	mitochondrion	cellular_component	0.020198	1	15	132	1179	16703	ENSOCUG00000029108,ENSOCUG00000016420,ENSOCUG00000029113,ENSOCUG00000029102,ENSOCUG00000029112,ENSOCUG00000029099,ENSOCUG00000029105,ENSOCUG00000029090,ENSOCUG00000029103,ENSOCUG00000029115,ENSOCUG00000012433,ENSOCUG00000029096,ENSOCUG00000029107,ENSOCUG00000029086,ENSOCUG00000029101	ND4|SLC25A20|ND6|ATP6|ND5|COX2|ND3|ND2|COX3|CYTB|ME2|COX1|ND4L|ND1|ATP8|
GO:0032635	interleukin-6 production	biological_process	0.020741	1	3	132	82	16703	ENSOCUG00000014265,ENSOCUG00000014252,ENSOCUG00000014272	IL10|MAPKAPK2|IL19|
GO:0004470	malic enzyme activity	molecular_function	0.021207	1	1	132	3	16703	ENSOCUG00000012433	ME2|
GO:0004471	malate dehydrogenase (decarboxylating) activity	molecular_function	0.021207	1	1	132	3	16703	ENSOCUG00000012433	ME2|
GO:1900044	regulation of protein K63-linked ubiquitination	biological_process	0.021207	1	1	132	3	16703	ENSOCUG00000013851	SASH1|
GO:0003383	apical constriction	biological_process	0.021207	1	1	132	3	16703	ENSOCUG00000015126	FRMD6|
GO:0003348	cardiac endothelial cell differentiation	biological_process	0.021207	1	1	132	3	16703	ENSOCUG00000003929	SMAD4|
GO:0060956	endocardial cell differentiation	biological_process	0.021207	1	1	132	3	16703	ENSOCUG00000003929	SMAD4|
GO:0003980	UDP-glucose:glycoprotein glucosyltransferase activity	molecular_function	0.021207	1	1	132	3	16703	ENSOCUG00000017627	UGGT2|
GO:0097359	UDP-glucosylation	biological_process	0.021207	1	1	132	3	16703	ENSOCUG00000017627	UGGT2|
GO:0010861	thyroid hormone receptor activator activity	molecular_function	0.021207	1	1	132	3	16703	ENSOCUG00000005967	NCOA2|
GO:0030375	thyroid hormone receptor coactivator activity	molecular_function	0.021207	1	1	132	3	16703	ENSOCUG00000005967	NCOA2|
GO:1902031	regulation of NADP metabolic process	biological_process	0.021207	1	1	132	3	16703	ENSOCUG00000012433	ME2|
GO:0030144	alpha-1,6-mannosylglycoprotein 6-beta-N-acetylglucosaminyltransferase activity	molecular_function	0.021207	1	1	132	3	16703	ENSOCUG00000011096	MGAT5|
GO:0005952	cAMP-dependent protein kinase complex	cellular_component	0.021207	1	1	132	3	16703	ENSOCUG00000012426	PRKAR2A|
GO:2000143	negative regulation of DNA-dependent transcription, initiation	biological_process	0.021208	1	1	132	3	16703	ENSOCUG00000009728	THRA|
GO:0004887	thyroid hormone receptor activity	molecular_function	0.021208	1	1	132	3	16703	ENSOCUG00000009728	THRA|
GO:0007619	courtship behavior	biological_process	0.021208	1	1	132	3	16703	ENSOCUG00000009728	THRA|
GO:0044531	modulation of programmed cell death in other organism	biological_process	0.021208	1	1	132	3	16703	ENSOCUG00000005091	SERPINB9|
GO:0044532	modulation of apoptotic process in other organism	biological_process	0.021208	1	1	132	3	16703	ENSOCUG00000005091	SERPINB9|
GO:0052040	modulation by symbiont of host programmed cell death	biological_process	0.021208	1	1	132	3	16703	ENSOCUG00000005091	SERPINB9|
GO:0052150	modulation by symbiont of host apoptotic process	biological_process	0.021208	1	1	132	3	16703	ENSOCUG00000005091	SERPINB9|
GO:0052248	modulation of programmed cell death in other organism involved in symbiotic interaction	biological_process	0.021208	1	1	132	3	16703	ENSOCUG00000005091	SERPINB9|
GO:0052433	modulation by organism of apoptotic process in other organism involved in symbiotic interaction	biological_process	0.021208	1	1	132	3	16703	ENSOCUG00000005091	SERPINB9|
GO:0071141	SMAD protein complex	cellular_component	0.021208	1	1	132	3	16703	ENSOCUG00000003929	SMAD4|
GO:0072487	MSL complex	cellular_component	0.021209	1	1	132	3	16703	ENSOCUG00000022057	-|
GO:0031339	negative regulation of vesicle fusion	biological_process	0.021209	1	1	132	3	16703	ENSOCUG00000013225	ANKRD27|
GO:0003221	right ventricular cardiac muscle tissue morphogenesis	biological_process	0.021209	1	1	132	3	16703	ENSOCUG00000005930	ZFPM2|
GO:0051533	positive regulation of NFAT protein import into nucleus	biological_process	0.021209	1	1	132	3	16703	ENSOCUG00000007496	SPPL3|
GO:0007084	mitotic nuclear envelope reassembly	biological_process	0.021209	1	1	132	3	16703	ENSOCUG00000016176	REEP3|
GO:0046880	regulation of follicle-stimulating hormone secretion	biological_process	0.02121	1	1	132	3	16703	ENSOCUG00000003929	SMAD4|
GO:0032444	activin responsive factor complex	cellular_component	0.02121	1	1	132	3	16703	ENSOCUG00000003929	SMAD4|
GO:0070859	positive regulation of bile acid biosynthetic process	biological_process	0.021211	1	1	132	3	16703	ENSOCUG00000009732	NR1D1|
GO:0061469	regulation of type B pancreatic cell proliferation	biological_process	0.021211	1	1	132	3	16703	ENSOCUG00000009732	NR1D1|
GO:0002439	chronic inflammatory response to antigenic stimulus	biological_process	0.021214	1	1	132	3	16703	ENSOCUG00000014265	IL10|
GO:0002874	regulation of chronic inflammatory response to antigenic stimulus	biological_process	0.021214	1	1	132	3	16703	ENSOCUG00000014265	IL10|
GO:0008219	cell death	biological_process	0.02132	1	14	132	1080	16703	ENSOCUG00000016723,ENSOCUG00000005091,ENSOCUG00000003929,ENSOCUG00000005930,ENSOCUG00000009728,ENSOCUG00000014265,ENSOCUG00000014272,ENSOCUG00000007421,ENSOCUG00000004831,ENSOCUG00000013220,ENSOCUG00000004903,ENSOCUG00000025264,ENSOCUG00000017619,ENSOCUG00000012420	SPOP|SERPINB9|SMAD4|ZFPM2|THRA|IL10|IL19|DYRK3|DIP2A|PDCD5|RARA|FZD3|DNAJC3|IP6K2|
GO:0016265	death	biological_process	0.02132	1	14	132	1080	16703	ENSOCUG00000016723,ENSOCUG00000003929,ENSOCUG00000005091,ENSOCUG00000005930,ENSOCUG00000009728,ENSOCUG00000014265,ENSOCUG00000007421,ENSOCUG00000014272,ENSOCUG00000004831,ENSOCUG00000004903,ENSOCUG00000013220,ENSOCUG00000025264,ENSOCUG00000017619,ENSOCUG00000012420	SPOP|SMAD4|SERPINB9|ZFPM2|THRA|IL10|DYRK3|IL19|DIP2A|RARA|PDCD5|FZD3|DNAJC3|IP6K2|
GO:0019318	hexose metabolic process	biological_process	0.021885	1	4	132	149	16703	ENSOCUG00000006325,ENSOCUG00000009732,ENSOCUG00000003312,ENSOCUG00000005967	GALM|NR1D1|ONECUT1|NCOA2|
GO:0003206	cardiac chamber morphogenesis	biological_process	0.022781	1	3	132	85	16703	ENSOCUG00000004903,ENSOCUG00000003929,ENSOCUG00000005930	RARA|SMAD4|ZFPM2|
GO:0035270	endocrine system development	biological_process	0.023488	1	3	132	86	16703	ENSOCUG00000003312,ENSOCUG00000007609,ENSOCUG00000009728	ONECUT1|PBX1|THRA|
GO:0001726	ruffle	cellular_component	0.024198	1	3	132	87	16703	ENSOCUG00000005202,ENSOCUG00000001473,ENSOCUG00000022679	S100A11|S100B|PSD3|
GO:0004879	ligand-activated sequence-specific DNA binding RNA polymerase II transcription factor activity	molecular_function	0.02431	1	2	132	34	16703	ENSOCUG00000009728,ENSOCUG00000004903	THRA|RARA|
GO:0055010	ventricular cardiac muscle tissue morphogenesis	biological_process	0.024311	1	2	132	34	16703	ENSOCUG00000003929,ENSOCUG00000005930	SMAD4|ZFPM2|
GO:0004860	protein kinase inhibitor activity	molecular_function	0.024314	1	2	132	34	16703	ENSOCUG00000012426,ENSOCUG00000017619	PRKAR2A|DNAJC3|
GO:0045787	positive regulation of cell cycle	biological_process	0.024927	1	3	132	88	16703	ENSOCUG00000007609,ENSOCUG00000014265,ENSOCUG00000004903	PBX1|IL10|RARA|
GO:0003229	ventricular cardiac muscle tissue development	biological_process	0.025666	1	2	132	35	16703	ENSOCUG00000005930,ENSOCUG00000003929	ZFPM2|SMAD4|
GO:0009060	aerobic respiration	biological_process	0.025668	1	2	132	35	16703	ENSOCUG00000029096,ENSOCUG00000029103	COX1|COX3|
GO:0009119	ribonucleoside metabolic process	biological_process	0.026254	1	8	132	499	16703	ENSOCUG00000013225,ENSOCUG00000016294,ENSOCUG00000010426,ENSOCUG00000029101,ENSOCUG00000022679,ENSOCUG00000023409,ENSOCUG00000002977,ENSOCUG00000029102	ANKRD27|CTPS1|-|ATP8|PSD3|RAPGEFL1|RAB3IP|ATP6|
GO:0005509	calcium ion binding	molecular_function	0.026528	1	8	132	500	16703	ENSOCUG00000013774,ENSOCUG00000011836,ENSOCUG00000001473,ENSOCUG00000005215,ENSOCUG00000005205,ENSOCUG00000005202,ENSOCUG00000008067,ENSOCUG00000025952	CDH8|-|S100B|RPTN|-|S100A11|EEF2K|CELSR3|
GO:0009725	response to hormone stimulus	biological_process	0.026606	1	6	132	319	16703	ENSOCUG00000014265,ENSOCUG00000009728,ENSOCUG00000015927,ENSOCUG00000005091,ENSOCUG00000004903,ENSOCUG00000009732	IL10|THRA|CITED4|SERPINB9|RARA|NR1D1|
GO:0000989	transcription factor binding transcription factor activity	molecular_function	0.026608	1	6	132	319	16703	ENSOCUG00000005930,ENSOCUG00000003929,ENSOCUG00000004903,ENSOCUG00000005967,ENSOCUG00000017525,ENSOCUG00000015927	ZFPM2|SMAD4|RARA|NCOA2|MED13L|CITED4|
GO:0032922	circadian regulation of gene expression	biological_process	0.027051	1	2	132	36	16703	ENSOCUG00000009732,ENSOCUG00000005967	NR1D1|NCOA2|
GO:0046546	development of primary male sexual characteristics	biological_process	0.027178	1	3	132	91	16703	ENSOCUG00000003929,ENSOCUG00000004903,ENSOCUG00000005930	SMAD4|RARA|ZFPM2|
GO:0000988	protein binding transcription factor activity	molecular_function	0.027323	1	6	132	321	16703	ENSOCUG00000005930,ENSOCUG00000004903,ENSOCUG00000003929,ENSOCUG00000005967,ENSOCUG00000017525,ENSOCUG00000015927	ZFPM2|RARA|SMAD4|NCOA2|MED13L|CITED4|
GO:0035542	regulation of SNARE complex assembly	biological_process	0.028176	1	1	132	4	16703	ENSOCUG00000013225	ANKRD27|
GO:0005072	transforming growth factor beta receptor, cytoplasmic mediator activity	molecular_function	0.028176	1	1	132	4	16703	ENSOCUG00000003929	SMAD4|
GO:0097422	tubular endosome	cellular_component	0.028176	1	1	132	4	16703	ENSOCUG00000013225	ANKRD27|
GO:0045630	positive regulation of T-helper 2 cell differentiation	biological_process	0.028176	1	1	132	4	16703	ENSOCUG00000004903	RARA|
GO:0008603	cAMP-dependent protein kinase regulator activity	molecular_function	0.028177	1	1	132	4	16703	ENSOCUG00000012426	PRKAR2A|
GO:2000480	negative regulation of cAMP-dependent protein kinase activity	biological_process	0.028177	1	1	132	4	16703	ENSOCUG00000012426	PRKAR2A|
GO:0060509	Type I pneumocyte differentiation	biological_process	0.028177	1	1	132	4	16703	ENSOCUG00000009728	THRA|
GO:1900118	negative regulation of execution phase of apoptosis	biological_process	0.028177	1	1	132	4	16703	ENSOCUG00000025264	FZD3|
GO:0015677	copper ion import	biological_process	0.028177	1	1	132	4	16703	ENSOCUG00000002574	STEAP4|
GO:0042780	tRNA 3'-end processing	biological_process	0.028178	1	1	132	4	16703	ENSOCUG00000009509	-|
GO:0031404	chloride ion binding	molecular_function	0.028178	1	1	132	4	16703	ENSOCUG00000016499	NQO2|
GO:0001162	RNA polymerase II intronic transcription regulatory region sequence-specific DNA binding	molecular_function	0.028178	1	1	132	4	16703	ENSOCUG00000005967	NCOA2|
GO:0008298	intracellular mRNA localization	biological_process	0.028179	1	1	132	4	16703	ENSOCUG00000002954	CASC3|
GO:0002155	regulation of thyroid hormone mediated signaling pathway	biological_process	0.028179	1	1	132	4	16703	ENSOCUG00000009728	THRA|
GO:0045898	regulation of RNA polymerase II transcriptional preinitiation complex assembly	biological_process	0.028179	1	1	132	4	16703	ENSOCUG00000009728	THRA|
GO:0034379	very-low-density lipoprotein particle assembly	biological_process	0.028179	1	1	132	4	16703	ENSOCUG00000008204	SOAT1|
GO:0045953	negative regulation of natural killer cell mediated cytotoxicity	biological_process	0.02818	1	1	132	4	16703	ENSOCUG00000005091	SERPINB9|
GO:0032275	luteinizing hormone secretion	biological_process	0.02818	1	1	132	4	16703	ENSOCUG00000003929	SMAD4|
GO:0002677	negative regulation of chronic inflammatory response	biological_process	0.028181	1	1	132	4	16703	ENSOCUG00000014265	IL10|
GO:0030174	regulation of DNA-dependent DNA replication initiation	biological_process	0.028181	1	1	132	4	16703	ENSOCUG00000005081	WRNIP1|
GO:0009794	regulation of mitotic cell cycle, embryonic	biological_process	0.028181	1	1	132	4	16703	ENSOCUG00000025264	FZD3|
GO:0045448	mitotic cell cycle, embryonic	biological_process	0.028181	1	1	132	4	16703	ENSOCUG00000025264	FZD3|
GO:0032276	regulation of gonadotropin secretion	biological_process	0.028181	1	1	132	4	16703	ENSOCUG00000003929	SMAD4|
GO:0045924	regulation of female receptivity	biological_process	0.028181	1	1	132	4	16703	ENSOCUG00000009728	THRA|
GO:0002904	positive regulation of B cell apoptotic process	biological_process	0.028181	1	1	132	4	16703	ENSOCUG00000014265	IL10|
GO:0060591	chondroblast differentiation	biological_process	0.028184	1	1	132	4	16703	ENSOCUG00000004903	RARA|
GO:0005750	mitochondrial respiratory chain complex III	cellular_component	0.028187	1	1	132	4	16703	ENSOCUG00000029096	COX1|
GO:0007405	neuroblast proliferation	biological_process	0.028466	1	2	132	37	16703	ENSOCUG00000012948,ENSOCUG00000025264	DOCK7|FZD3|
GO:0005996	monosaccharide metabolic process	biological_process	0.028621	1	4	132	162	16703	ENSOCUG00000006325,ENSOCUG00000009732,ENSOCUG00000003312,ENSOCUG00000005967	GALM|NR1D1|ONECUT1|NCOA2|
GO:0030695	GTPase regulator activity	molecular_function	0.028785	1	6	132	325	16703	ENSOCUG00000013225,ENSOCUG00000023409,ENSOCUG00000010426,ENSOCUG00000012948,ENSOCUG00000022679,ENSOCUG00000002977	ANKRD27|RAPGEFL1|-|DOCK7|PSD3|RAB3IP|
GO:0005975	carbohydrate metabolic process	biological_process	0.029668	1	8	132	511	16703	ENSOCUG00000011096,ENSOCUG00000013134,ENSOCUG00000009732,ENSOCUG00000003312,ENSOCUG00000015158,ENSOCUG00000005967,ENSOCUG00000017627,ENSOCUG00000006325	MGAT5|ST8SIA1|NR1D1|ONECUT1|COG6|NCOA2|UGGT2|GALM|
GO:0045165	cell fate commitment	biological_process	0.029756	1	4	132	164	16703	ENSOCUG00000003312,ENSOCUG00000003929,ENSOCUG00000004903,ENSOCUG00000012948	ONECUT1|SMAD4|RARA|DOCK7|
GO:0048306	calcium-dependent protein binding	molecular_function	0.029911	1	2	132	38	16703	ENSOCUG00000005202,ENSOCUG00000001473	S100A11|S100B|
GO:0019210	kinase inhibitor activity	molecular_function	0.029914	1	2	132	38	16703	ENSOCUG00000012426,ENSOCUG00000017619	PRKAR2A|DNAJC3|
GO:0046661	male sex differentiation	biological_process	0.030343	1	3	132	95	16703	ENSOCUG00000004903,ENSOCUG00000003929,ENSOCUG00000005930	RARA|SMAD4|ZFPM2|
GO:0014070	response to organic cyclic compound	biological_process	0.031088	1	6	132	331	16703	ENSOCUG00000009732,ENSOCUG00000004903,ENSOCUG00000005091,ENSOCUG00000009728,ENSOCUG00000015927,ENSOCUG00000014265	NR1D1|RARA|SERPINB9|THRA|CITED4|IL10|
GO:0019220	regulation of phosphate metabolic process	biological_process	0.031153	1	15	132	1246	16703	ENSOCUG00000007496,ENSOCUG00000025952,ENSOCUG00000023409,ENSOCUG00000003204,ENSOCUG00000022679,ENSOCUG00000002977,ENSOCUG00000008067,ENSOCUG00000012426,ENSOCUG00000017619,ENSOCUG00000003929,ENSOCUG00000012433,ENSOCUG00000013851,ENSOCUG00000013225,ENSOCUG00000010426,ENSOCUG00000012948	SPPL3|CELSR3|RAPGEFL1|MAP3K9|PSD3|RAB3IP|EEF2K|PRKAR2A|DNAJC3|SMAD4|ME2|SASH1|ANKRD27|-|DOCK7|
GO:0033619	membrane protein proteolysis	biological_process	0.031383	1	2	132	39	16703	ENSOCUG00000007496,ENSOCUG00000014265	SPPL3|IL10|
GO:0009206	purine ribonucleoside triphosphate biosynthetic process	biological_process	0.031388	1	2	132	39	16703	ENSOCUG00000029101,ENSOCUG00000029102	ATP8|ATP6|
GO:0044446	intracellular organelle part	cellular_component	0.031623	1	45	132	4936	16703	ENSOCUG00000021036,ENSOCUG00000004903,ENSOCUG00000029068,ENSOCUG00000029112,ENSOCUG00000029099,ENSOCUG00000000587,ENSOCUG00000029101,ENSOCUG00000004898,ENSOCUG00000029096,ENSOCUG00000017525,ENSOCUG00000008204,ENSOCUG00000009732,ENSOCUG00000008073,ENSOCUG00000012426,ENSOCUG00000022057,ENSOCUG00000029113,ENSOCUG00000025596,ENSOCUG00000029103,ENSOCUG00000005930,ENSOCUG00000003929,ENSOCUG00000012948,…	NCKIPSD|RARA|ZNF383|ND5|COX2|DNAJC13|ATP8|CDC6|COX1|MED13L|SOAT1|NR1D1|POLR3E|PRKAR2A|-|ND6|-|COX3|ZFPM2|SMAD4|DOCK7|ARIH2|SPPL3|PBX1|SLC25A20|ATP6|ANKRD27|NQO2|ND3|ND2|NCOA2|WRNIP1|CASC3|MAPKAPK2|ND4L|-|DYRK3|COG6|ND4|DNAJC3|SCMH1|CYTB|-|SPOP|ND1|
GO:0051174	regulation of phosphorus metabolic process	biological_process	0.031925	1	15	132	1250	16703	ENSOCUG00000012948,ENSOCUG00000010426,ENSOCUG00000013851,ENSOCUG00000013225,ENSOCUG00000012433,ENSOCUG00000003929,ENSOCUG00000022679,ENSOCUG00000003204,ENSOCUG00000023409,ENSOCUG00000025952,ENSOCUG00000007496,ENSOCUG00000017619,ENSOCUG00000012426,ENSOCUG00000008067,ENSOCUG00000002977	DOCK7|-|SASH1|ANKRD27|ME2|SMAD4|PSD3|MAP3K9|RAPGEFL1|CELSR3|SPPL3|DNAJC3|PRKAR2A|EEF2K|RAB3IP|
GO:2001244	positive regulation of intrinsic apoptotic signaling pathway	biological_process	0.032886	1	2	132	40	16703	ENSOCUG00000016723,ENSOCUG00000014272	SPOP|IL19|
GO:0009145	purine nucleoside triphosphate biosynthetic process	biological_process	0.032888	1	2	132	40	16703	ENSOCUG00000029101,ENSOCUG00000029102	ATP8|ATP6|
GO:0070085	glycosylation	biological_process	0.033932	1	4	132	171	16703	ENSOCUG00000017627,ENSOCUG00000015158,ENSOCUG00000011096,ENSOCUG00000013134	UGGT2|COG6|MGAT5|ST8SIA1|
GO:0032526	response to retinoic acid	biological_process	0.034412	1	2	132	41	16703	ENSOCUG00000004903,ENSOCUG00000008738	RARA|ABL2|
GO:0009117	nucleotide metabolic process	biological_process	0.034933	1	10	132	728	16703	ENSOCUG00000029102,ENSOCUG00000002977,ENSOCUG00000022679,ENSOCUG00000023409,ENSOCUG00000017627,ENSOCUG00000029101,ENSOCUG00000016294,ENSOCUG00000010426,ENSOCUG00000013225,ENSOCUG00000012433	ATP6|RAB3IP|PSD3|RAPGEFL1|UGGT2|ATP8|CTPS1|-|ANKRD27|ME2|
GO:0070417	cellular response to cold	biological_process	0.035096	1	1	132	5	16703	ENSOCUG00000017619	DNAJC3|
GO:0042500	aspartic endopeptidase activity, intramembrane cleaving	molecular_function	0.035096	1	1	132	5	16703	ENSOCUG00000007496	SPPL3|
GO:0016661	oxidoreductase activity, acting on other nitrogenous compounds as donors	molecular_function	0.035097	1	1	132	5	16703	ENSOCUG00000016499	NQO2|
GO:0000828	inositol hexakisphosphate kinase activity	molecular_function	0.035097	1	1	132	5	16703	ENSOCUG00000012420	IP6K2|
GO:0042983	amyloid precursor protein biosynthetic process	biological_process	0.035097	1	1	132	5	16703	ENSOCUG00000008204	SOAT1|
GO:0042984	regulation of amyloid precursor protein biosynthetic process	biological_process	0.035097	1	1	132	5	16703	ENSOCUG00000008204	SOAT1|
GO:0033278	cell proliferation in midbrain	biological_process	0.035097	1	1	132	5	16703	ENSOCUG00000025264	FZD3|
GO:0003708	retinoic acid receptor activity	molecular_function	0.035098	1	1	132	5	16703	ENSOCUG00000004903	RARA|
GO:0010614	negative regulation of cardiac muscle hypertrophy	biological_process	0.035098	1	1	132	5	16703	ENSOCUG00000003929	SMAD4|
GO:0014741	negative regulation of muscle hypertrophy	biological_process	0.035098	1	1	132	5	16703	ENSOCUG00000003929	SMAD4|
GO:0010871	negative regulation of receptor biosynthetic process	biological_process	0.035099	1	1	132	5	16703	ENSOCUG00000009732	NR1D1|
GO:0031466	Cul5-RING ubiquitin ligase complex	cellular_component	0.035099	1	1	132	5	16703	ENSOCUG00000017699	ARIH2|
GO:0043083	synaptic cleft	cellular_component	0.035099	1	1	132	5	16703	ENSOCUG00000013774	CDH8|
GO:0002154	thyroid hormone mediated signaling pathway	biological_process	0.035099	1	1	132	5	16703	ENSOCUG00000009728	THRA|
GO:0006011	UDP-glucose metabolic process	biological_process	0.035099	1	1	132	5	16703	ENSOCUG00000017627	UGGT2|
GO:2000020	positive regulation of male gonad development	biological_process	0.035099	1	1	132	5	16703	ENSOCUG00000005930	ZFPM2|
GO:0071458	integral to cytosolic side of endoplasmic reticulum membrane	cellular_component	0.035099	1	1	132	5	16703	ENSOCUG00000007496	SPPL3|
GO:0071556	integral to lumenal side of endoplasmic reticulum membrane	cellular_component	0.035099	1	1	132	5	16703	ENSOCUG00000007496	SPPL3|
GO:0002716	negative regulation of natural killer cell mediated immunity	biological_process	0.0351	1	1	132	5	16703	ENSOCUG00000005091	SERPINB9|
GO:0051045	negative regulation of membrane protein ectodomain proteolysis	biological_process	0.0351	1	1	132	5	16703	ENSOCUG00000014265	IL10|
GO:0061037	negative regulation of cartilage development	biological_process	0.035101	1	1	132	5	16703	ENSOCUG00000004903	RARA|
GO:2000138	positive regulation of cell proliferation involved in heart morphogenesis	biological_process	0.035102	1	1	132	5	16703	ENSOCUG00000003929	SMAD4|
GO:0035947	regulation of gluconeogenesis by regulation of transcription from RNA polymerase II promoter	biological_process	0.035102	1	1	132	5	16703	ENSOCUG00000009732	NR1D1|
GO:0046884	follicle-stimulating hormone secretion	biological_process	0.035103	1	1	132	5	16703	ENSOCUG00000003929	SMAD4|
GO:0048859	formation of anatomical boundary	biological_process	0.035103	1	1	132	5	16703	ENSOCUG00000003929	SMAD4|
GO:0060180	female mating behavior	biological_process	0.035104	1	1	132	5	16703	ENSOCUG00000009728	THRA|
GO:0060534	trachea cartilage development	biological_process	0.035105	1	1	132	5	16703	ENSOCUG00000004903	RARA|
GO:0008121	ubiquinol-cytochrome-c reductase activity	molecular_function	0.035106	1	1	132	5	16703	ENSOCUG00000029115	CYTB|
GO:0016679	oxidoreductase activity, acting on diphenols and related substances as donors	molecular_function	0.035106	1	1	132	5	16703	ENSOCUG00000029115	CYTB|
GO:0016681	oxidoreductase activity, acting on diphenols and related substances as donors, cytochrome as acceptor	molecular_function	0.035106	1	1	132	5	16703	ENSOCUG00000029115	CYTB|
GO:0002740	negative regulation of cytokine secretion involved in immune response	biological_process	0.035106	1	1	132	5	16703	ENSOCUG00000014265	IL10|
GO:0001658	branching involved in ureteric bud morphogenesis	biological_process	0.03597	1	2	132	42	16703	ENSOCUG00000003929,ENSOCUG00000007609	SMAD4|PBX1|
GO:0006753	nucleoside phosphate metabolic process	biological_process	0.036629	1	10	132	734	16703	ENSOCUG00000022679,ENSOCUG00000023409,ENSOCUG00000029102,ENSOCUG00000002977,ENSOCUG00000016294,ENSOCUG00000010426,ENSOCUG00000013225,ENSOCUG00000012433,ENSOCUG00000017627,ENSOCUG00000029101	PSD3|RAPGEFL1|ATP6|RAB3IP|CTPS1|-|ANKRD27|ME2|UGGT2|ATP8|
GO:0009205	purine ribonucleoside triphosphate metabolic process	biological_process	0.037122	1	7	132	438	16703	ENSOCUG00000029101,ENSOCUG00000002977,ENSOCUG00000029102,ENSOCUG00000013225,ENSOCUG00000022679,ENSOCUG00000023409,ENSOCUG00000010426	ATP8|RAB3IP|ATP6|ANKRD27|PSD3|RAPGEFL1|-|
GO:0016469	proton-transporting two-sector ATPase complex	cellular_component	0.037557	1	2	132	43	16703	ENSOCUG00000029101,ENSOCUG00000029102	ATP8|ATP6|
GO:0010604	positive regulation of macromolecule metabolic process	biological_process	0.037881	1	19	132	1736	16703	ENSOCUG00000012948,ENSOCUG00000005930,ENSOCUG00000013851,ENSOCUG00000003929,ENSOCUG00000003204,ENSOCUG00000009732,ENSOCUG00000013220,ENSOCUG00000005967,ENSOCUG00000005091,ENSOCUG00000008204,ENSOCUG00000009728,ENSOCUG00000014265,ENSOCUG00000014252,ENSOCUG00000007496,ENSOCUG00000003312,ENSOCUG00000004903,ENSOCUG00000010233,ENSOCUG00000015927,ENSOCUG00000007609	DOCK7|ZFPM2|SASH1|SMAD4|MAP3K9|NR1D1|PDCD5|NCOA2|SERPINB9|SOAT1|THRA|IL10|MAPKAPK2|SPPL3|ONECUT1|RARA|HNRNPLL|CITED4|PBX1|
GO:1901137	carbohydrate derivative biosynthetic process	biological_process	0.038301	1	7	132	441	16703	ENSOCUG00000013134,ENSOCUG00000016294,ENSOCUG00000011096,ENSOCUG00000029101,ENSOCUG00000029102,ENSOCUG00000017627,ENSOCUG00000008204	ST8SIA1|CTPS1|MGAT5|ATP8|ATP6|UGGT2|SOAT1|
GO:0032991	macromolecular complex	cellular_component	0.038649	1	35	132	3701	16703	ENSOCUG00000029102,ENSOCUG00000007609,ENSOCUG00000017699,ENSOCUG00000002954,ENSOCUG00000029090,ENSOCUG00000005967,ENSOCUG00000029105,ENSOCUG00000015158,ENSOCUG00000017619,ENSOCUG00000029108,ENSOCUG00000007421,ENSOCUG00000007253,ENSOCUG00000029086,ENSOCUG00000029115,ENSOCUG00000013851,ENSOCUG00000016723,ENSOCUG00000013666,ENSOCUG00000029099,ENSOCUG00000029112,ENSOCUG00000000587,ENSOCUG00000021036,…	ATP6|PBX1|ARIH2|CASC3|ND2|NCOA2|ND3|COG6|DNAJC3|ND4|DYRK3|-|ND1|CYTB|SASH1|SPOP|-|COX2|ND5|DNAJC13|NCKIPSD|BEST3|CDC6|ATP8|COX1|MED13L|UGGT2|-|-|PRKAR2A|POLR3E|SMAD4|COX3|-|DOCK7|
GO:0044093	positive regulation of molecular function	biological_process	0.039468	1	13	132	1064	16703	ENSOCUG00000002977,ENSOCUG00000008738,ENSOCUG00000013220,ENSOCUG00000007496,ENSOCUG00000004903,ENSOCUG00000023409,ENSOCUG00000022679,ENSOCUG00000003204,ENSOCUG00000014265,ENSOCUG00000013225,ENSOCUG00000013851,ENSOCUG00000005967,ENSOCUG00000010426	RAB3IP|ABL2|PDCD5|SPPL3|RARA|RAPGEFL1|PSD3|MAP3K9|IL10|ANKRD27|SASH1|NCOA2|-|
GO:0009144	purine nucleoside triphosphate metabolic process	biological_process	0.039484	1	7	132	444	16703	ENSOCUG00000023409,ENSOCUG00000010426,ENSOCUG00000022679,ENSOCUG00000013225,ENSOCUG00000029102,ENSOCUG00000002977,ENSOCUG00000029101	RAPGEFL1|-|PSD3|ANKRD27|ATP6|RAB3IP|ATP8|
GO:0060589	nucleoside-triphosphatase regulator activity	molecular_function	0.040066	1	6	132	352	16703	ENSOCUG00000023409,ENSOCUG00000010426,ENSOCUG00000022679,ENSOCUG00000012948,ENSOCUG00000013225,ENSOCUG00000002977	RAPGEFL1|-|PSD3|DOCK7|ANKRD27|RAB3IP|
GO:0035295	tube development	biological_process	0.04007	1	6	132	352	16703	ENSOCUG00000005930,ENSOCUG00000025264,ENSOCUG00000004903,ENSOCUG00000003929,ENSOCUG00000007609,ENSOCUG00000009728	ZFPM2|FZD3|RARA|SMAD4|PBX1|THRA|
GO:0044422	organelle part	cellular_component	0.040924	1	45	132	5016	16703	ENSOCUG00000029107,ENSOCUG00000002954,ENSOCUG00000014252,ENSOCUG00000029105,ENSOCUG00000029090,ENSOCUG00000005967,ENSOCUG00000005081,ENSOCUG00000013225,ENSOCUG00000016499,ENSOCUG00000016420,ENSOCUG00000007609,ENSOCUG00000029102,ENSOCUG00000017699,ENSOCUG00000007496,ENSOCUG00000029086,ENSOCUG00000013666,ENSOCUG00000016723,ENSOCUG00000004703,ENSOCUG00000029115,ENSOCUG00000029108,ENSOCUG00000017619,…	ND4L|CASC3|MAPKAPK2|ND3|ND2|NCOA2|WRNIP1|ANKRD27|NQO2|SLC25A20|PBX1|ATP6|ARIH2|SPPL3|ND1|-|SPOP|SCMH1|CYTB|ND4|DNAJC3|COG6|-|DYRK3|MED13L|COX1|SOAT1|ATP8|CDC6|DNAJC13|ND5|ZNF383|COX2|NCKIPSD|RARA|DOCK7|COX3|ZFPM2|SMAD4|ND6|-|POLR3E|PRKAR2A|-|NR1D1|
GO:0044237	cellular metabolic process	biological_process	0.041224	1	61	132	7180	16703	ENSOCUG00000016126,ENSOCUG00000023409,ENSOCUG00000007421,ENSOCUG00000007253,ENSOCUG00000002977,ENSOCUG00000017619,ENSOCUG00000029108,ENSOCUG00000007695,ENSOCUG00000029115,ENSOCUG00000012433,ENSOCUG00000004703,ENSOCUG00000013851,ENSOCUG00000016723,ENSOCUG00000009509,ENSOCUG00000007496,ENSOCUG00000017699,ENSOCUG00000025828,ENSOCUG00000022679,ENSOCUG00000029102,ENSOCUG00000015927,ENSOCUG00000007609,…	-|RAPGEFL1|DYRK3|-|RAB3IP|DNAJC3|ND4|ATG4C|CYTB|ME2|SCMH1|SASH1|SPOP|-|SPPL3|ARIH2|-|PSD3|ATP6|CITED4|PBX1|ANKRD27|ND2|WRNIP1|NCOA2|-|CTPS1|MAPKAPK2|CASC3|ND4L|NR1D1|CELSR3|ST8SIA1|MGAT5|MAP3K9|-|POLR3E|PRKAR2A|IP6K2|SMAD4|COX3|ZFPM2|-|DOCK7|RARA|ONECUT1|
GO:0009116	nucleoside metabolic process	biological_process	0.041321	1	8	132	546	16703	ENSOCUG00000016294,ENSOCUG00000010426,ENSOCUG00000013225,ENSOCUG00000029101,ENSOCUG00000022679,ENSOCUG00000023409,ENSOCUG00000029102,ENSOCUG00000002977	CTPS1|-|ANKRD27|ATP8|PSD3|RAPGEFL1|ATP6|RAB3IP|
GO:0072089	stem cell proliferation	biological_process	0.041912	1	3	132	108	16703	ENSOCUG00000017699,ENSOCUG00000025264,ENSOCUG00000012948	ARIH2|FZD3|DOCK7|
GO:0071679	commissural neuron axon guidance	biological_process	0.041968	1	1	132	6	16703	ENSOCUG00000025264	FZD3|
GO:0032906	transforming growth factor beta2 production	biological_process	0.041968	1	1	132	6	16703	ENSOCUG00000003929	SMAD4|
GO:0032909	regulation of transforming growth factor beta2 production	biological_process	0.041968	1	1	132	6	16703	ENSOCUG00000003929	SMAD4|
GO:0035251	UDP-glucosyltransferase activity	molecular_function	0.041968	1	1	132	6	16703	ENSOCUG00000017627	UGGT2|
GO:1902237	positive regulation of intrinsic apoptotic signaling pathway in response to endoplasmic reticulum stress	biological_process	0.041968	1	1	132	6	16703	ENSOCUG00000016723	SPOP|
GO:0044068	modulation by symbiont of host cellular process	biological_process	0.041969	1	1	132	6	16703	ENSOCUG00000005091	SERPINB9|
GO:0036302	atrioventricular canal development	biological_process	0.041969	1	1	132	6	16703	ENSOCUG00000003929	SMAD4|
GO:0016615	malate dehydrogenase activity	molecular_function	0.041969	1	1	132	6	16703	ENSOCUG00000012433	ME2|
GO:0035434	copper ion transmembrane transport	biological_process	0.041969	1	1	132	6	16703	ENSOCUG00000002574	STEAP4|
GO:0048733	sebaceous gland development	biological_process	0.04197	1	1	132	6	16703	ENSOCUG00000003929	SMAD4|
GO:0070886	positive regulation of calcineurin-NFAT signaling cascade	biological_process	0.04197	1	1	132	6	16703	ENSOCUG00000007496	SPPL3|
GO:0031588	AMP-activated protein kinase complex	cellular_component	0.04197	1	1	132	6	16703	ENSOCUG00000012426	PRKAR2A|
GO:0001161	intronic transcription regulatory region sequence-specific DNA binding	molecular_function	0.041971	1	1	132	6	16703	ENSOCUG00000005967	NCOA2|
GO:0044213	intronic transcription regulatory region DNA binding	molecular_function	0.041971	1	1	132	6	16703	ENSOCUG00000005967	NCOA2|
GO:0034144	negative regulation of toll-like receptor 4 signaling pathway	biological_process	0.041971	1	1	132	6	16703	ENSOCUG00000009732	NR1D1|
GO:0070324	thyroid hormone binding	molecular_function	0.041971	1	1	132	6	16703	ENSOCUG00000009728	THRA|
GO:0097050	type B pancreatic cell apoptotic process	biological_process	0.041971	1	1	132	6	16703	ENSOCUG00000016723	SPOP|
GO:2000674	regulation of type B pancreatic cell apoptotic process	biological_process	0.041971	1	1	132	6	16703	ENSOCUG00000016723	SPOP|
GO:0035646	endosome to melanosome transport	biological_process	0.041971	1	1	132	6	16703	ENSOCUG00000013225	ANKRD27|
GO:0043476	pigment accumulation	biological_process	0.041971	1	1	132	6	16703	ENSOCUG00000013225	ANKRD27|
GO:0043482	cellular pigment accumulation	biological_process	0.041971	1	1	132	6	16703	ENSOCUG00000013225	ANKRD27|
GO:0043485	endosome to pigment granule transport	biological_process	0.041971	1	1	132	6	16703	ENSOCUG00000013225	ANKRD27|
GO:0048757	pigment granule maturation	biological_process	0.041971	1	1	132	6	16703	ENSOCUG00000013225	ANKRD27|
GO:0001911	negative regulation of leukocyte mediated cytotoxicity	biological_process	0.041971	1	1	132	6	16703	ENSOCUG00000005091	SERPINB9|
GO:0031342	negative regulation of cell killing	biological_process	0.041971	1	1	132	6	16703	ENSOCUG00000005091	SERPINB9|
GO:2000018	regulation of male gonad development	biological_process	0.041972	1	1	132	6	16703	ENSOCUG00000005930	ZFPM2|
GO:0001222	transcription corepressor binding	molecular_function	0.041972	1	1	132	6	16703	ENSOCUG00000009732	NR1D1|
GO:0044351	macropinocytosis	biological_process	0.041972	1	1	132	6	16703	ENSOCUG00000014252	MAPKAPK2|
GO:0070935	3'-UTR-mediated mRNA stabilization	biological_process	0.041972	1	1	132	6	16703	ENSOCUG00000014252	MAPKAPK2|
GO:0016723	oxidoreductase activity, oxidizing metal ions, NAD or NADP as acceptor	molecular_function	0.041973	1	1	132	6	16703	ENSOCUG00000002574	STEAP4|
GO:2000617	positive regulation of histone H3-K9 acetylation	biological_process	0.041973	1	1	132	6	16703	ENSOCUG00000003929	SMAD4|
GO:0072364	regulation of cellular ketone metabolic process by regulation of transcription from RNA polymerase II promoter	biological_process	0.041974	1	1	132	6	16703	ENSOCUG00000009732	NR1D1|
GO:0045348	positive regulation of MHC class II biosynthetic process	biological_process	0.041977	1	1	132	6	16703	ENSOCUG00000014265	IL10|
GO:0034115	negative regulation of heterotypic cell-cell adhesion	biological_process	0.041979	1	1	132	6	16703	ENSOCUG00000014265	IL10|
GO:0055008	cardiac muscle tissue morphogenesis	biological_process	0.042454	1	2	132	46	16703	ENSOCUG00000005930,ENSOCUG00000003929	ZFPM2|SMAD4|
GO:0004867	serine-type endopeptidase inhibitor activity	molecular_function	0.042455	1	2	132	46	16703	ENSOCUG00000005091,ENSOCUG00000005088	SERPINB9|SERPINB1|
GO:0097458	neuron part	cellular_component	0.042784	1	7	132	452	16703	ENSOCUG00000001473,ENSOCUG00000013774,ENSOCUG00000009732,ENSOCUG00000001135,ENSOCUG00000013225,ENSOCUG00000025264,ENSOCUG00000004903	S100B|CDH8|NR1D1|RGS9BP|ANKRD27|FZD3|RARA|
GO:1901657	glycosyl compound metabolic process	biological_process	0.043589	1	8	132	552	16703	ENSOCUG00000016294,ENSOCUG00000010426,ENSOCUG00000013225,ENSOCUG00000029101,ENSOCUG00000022679,ENSOCUG00000023409,ENSOCUG00000029102,ENSOCUG00000002977	CTPS1|-|ANKRD27|ATP8|PSD3|RAPGEFL1|ATP6|RAB3IP|
GO:0065009	regulation of molecular function	biological_process	0.043889	1	19	132	1766	16703	ENSOCUG00000007496,ENSOCUG00000005088,ENSOCUG00000004903,ENSOCUG00000022679,ENSOCUG00000008738,ENSOCUG00000005091,ENSOCUG00000013225,ENSOCUG00000010426,ENSOCUG00000005967,ENSOCUG00000014265,ENSOCUG00000013220,ENSOCUG00000023409,ENSOCUG00000003204,ENSOCUG00000002977,ENSOCUG00000012426,ENSOCUG00000017619,ENSOCUG00000003929,ENSOCUG00000013851,ENSOCUG00000016723	SPPL3|SERPINB1|RARA|PSD3|ABL2|SERPINB9|ANKRD27|-|NCOA2|IL10|PDCD5|RAPGEFL1|MAP3K9|RAB3IP|PRKAR2A|DNAJC3|SMAD4|SASH1|SPOP|
GO:0031175	neuron projection development	biological_process	0.044936	1	7	132	457	16703	ENSOCUG00000025952,ENSOCUG00000013225,ENSOCUG00000025264,ENSOCUG00000021036,ENSOCUG00000003929,ENSOCUG00000012948,ENSOCUG00000008738	CELSR3|ANKRD27|FZD3|NCKIPSD|SMAD4|DOCK7|ABL2|
GO:0060548	negative regulation of cell death	biological_process	0.044944	1	7	132	457	16703	ENSOCUG00000017619,ENSOCUG00000014265,ENSOCUG00000007421,ENSOCUG00000005930,ENSOCUG00000004903,ENSOCUG00000005091,ENSOCUG00000003929	DNAJC3|IL10|DYRK3|ZFPM2|RARA|SERPINB9|SMAD4|
GO:0046034	ATP metabolic process	biological_process	0.04585	1	2	132	48	16703	ENSOCUG00000029102,ENSOCUG00000029101	ATP6|ATP8|
GO:0060675	ureteric bud morphogenesis	biological_process	0.04585	1	2	132	48	16703	ENSOCUG00000007609,ENSOCUG00000003929	PBX1|SMAD4|
GO:0055086	nucleobase-containing small molecule metabolic process	biological_process	0.045977	1	10	132	764	16703	ENSOCUG00000016294,ENSOCUG00000010426,ENSOCUG00000013225,ENSOCUG00000012433,ENSOCUG00000017627,ENSOCUG00000029101,ENSOCUG00000022679,ENSOCUG00000023409,ENSOCUG00000029102,ENSOCUG00000002977	CTPS1|-|ANKRD27|ME2|UGGT2|ATP8|PSD3|RAPGEFL1|ATP6|RAB3IP|
GO:0008283	cell proliferation	biological_process	0.047513	1	13	132	1094	16703	ENSOCUG00000017699,ENSOCUG00000025264,ENSOCUG00000009732,ENSOCUG00000004903,ENSOCUG00000013220,ENSOCUG00000013134,ENSOCUG00000005202,ENSOCUG00000007609,ENSOCUG00000005930,ENSOCUG00000003929,ENSOCUG00000016294,ENSOCUG00000012948,ENSOCUG00000014265	ARIH2|FZD3|NR1D1|RARA|PDCD5|ST8SIA1|S100A11|PBX1|ZFPM2|SMAD4|CTPS1|DOCK7|IL10|
GO:0003281	ventricular septum development	biological_process	0.047581	1	2	132	49	16703	ENSOCUG00000005930,ENSOCUG00000003929	ZFPM2|SMAD4|
GO:0006915	apoptotic process	biological_process	0.047586	1	12	132	984	16703	ENSOCUG00000007421,ENSOCUG00000014272,ENSOCUG00000004831,ENSOCUG00000004903,ENSOCUG00000013220,ENSOCUG00000025264,ENSOCUG00000017619,ENSOCUG00000012420,ENSOCUG00000016723,ENSOCUG00000005091,ENSOCUG00000009728,ENSOCUG00000014265	DYRK3|IL19|DIP2A|RARA|PDCD5|FZD3|DNAJC3|IP6K2|SPOP|SERPINB9|THRA|IL10|
GO:0003205	cardiac chamber development	biological_process	0.047896	1	3	132	114	16703	ENSOCUG00000004903,ENSOCUG00000003929,ENSOCUG00000005930	RARA|SMAD4|ZFPM2|
GO:0042306	regulation of protein import into nucleus	biological_process	0.047898	1	3	132	114	16703	ENSOCUG00000009728,ENSOCUG00000003929,ENSOCUG00000007496	THRA|SMAD4|SPPL3|
GO:0003712	transcription cofactor activity	molecular_function	0.04868	1	5	132	278	16703	ENSOCUG00000015927,ENSOCUG00000017525,ENSOCUG00000005967,ENSOCUG00000005930,ENSOCUG00000004903	CITED4|MED13L|NCOA2|ZFPM2|RARA|
GO:0032754	positive regulation of interleukin-5 production	biological_process	0.048791	1	1	132	7	16703	ENSOCUG00000004903	RARA|
GO:0071203	WASH complex	cellular_component	0.048792	1	1	132	7	16703	ENSOCUG00000000587	DNAJC13|
GO:0051196	regulation of coenzyme metabolic process	biological_process	0.048792	1	1	132	7	16703	ENSOCUG00000012433	ME2|
GO:0032736	positive regulation of interleukin-13 production	biological_process	0.048792	1	1	132	7	16703	ENSOCUG00000004903	RARA|
GO:0031435	mitogen-activated protein kinase kinase kinase binding	molecular_function	0.048792	1	1	132	7	16703	ENSOCUG00000013851	SASH1|
GO:0031624	ubiquitin conjugating enzyme binding	molecular_function	0.048792	1	1	132	7	16703	ENSOCUG00000017699	ARIH2|
GO:0017162	aryl hydrocarbon receptor binding	molecular_function	0.048793	1	1	132	7	16703	ENSOCUG00000005967	NCOA2|
GO:0004862	cAMP-dependent protein kinase inhibitor activity	molecular_function	0.048794	1	1	132	7	16703	ENSOCUG00000012426	PRKAR2A|
GO:0061549	sympathetic ganglion development	biological_process	0.048794	1	1	132	7	16703	ENSOCUG00000025264	FZD3|
GO:0043628	ncRNA 3'-end processing	biological_process	0.048795	1	1	132	7	16703	ENSOCUG00000009509	-|
GO:0051123	RNA polymerase II transcriptional preinitiation complex assembly	biological_process	0.048795	1	1	132	7	16703	ENSOCUG00000009728	THRA|
GO:0008440	inositol-1,4,5-trisphosphate 3-kinase activity	molecular_function	0.048796	1	1	132	7	16703	ENSOCUG00000012420	IP6K2|
GO:0030853	negative regulation of granulocyte differentiation	biological_process	0.048796	1	1	132	7	16703	ENSOCUG00000004903	RARA|
GO:0031468	nuclear envelope reassembly	biological_process	0.048796	1	1	132	7	16703	ENSOCUG00000016176	REEP3|
GO:0003181	atrioventricular valve morphogenesis	biological_process	0.048797	1	1	132	7	16703	ENSOCUG00000003929	SMAD4|
GO:0044342	type B pancreatic cell proliferation	biological_process	0.048797	1	1	132	7	16703	ENSOCUG00000009732	NR1D1|
GO:0072075	metanephric mesenchyme development	biological_process	0.048797	1	1	132	7	16703	ENSOCUG00000003929	SMAD4|
GO:0042535	positive regulation of tumor necrosis factor biosynthetic process	biological_process	0.048797	1	1	132	7	16703	ENSOCUG00000014252	MAPKAPK2|
GO:0033116	endoplasmic reticulum-Golgi intermediate compartment membrane	cellular_component	0.048797	1	1	132	7	16703	ENSOCUG00000007496	SPPL3|
GO:0042118	endothelial cell activation	biological_process	0.048798	1	1	132	7	16703	ENSOCUG00000003929	SMAD4|
GO:0045475	locomotor rhythm	biological_process	0.048798	1	1	132	7	16703	ENSOCUG00000005967	NCOA2|
GO:0003188	heart valve formation	biological_process	0.048798	1	1	132	7	16703	ENSOCUG00000003929	SMAD4|
GO:0051787	misfolded protein binding	molecular_function	0.048798	1	1	132	7	16703	ENSOCUG00000017619	DNAJC3|
GO:2000194	regulation of female gonad development	biological_process	0.0488	1	1	132	7	16703	ENSOCUG00000005930	ZFPM2|
GO:0006012	galactose metabolic process	biological_process	0.0488	1	1	132	7	16703	ENSOCUG00000006325	GALM|
GO:0002862	negative regulation of inflammatory response to antigenic stimulus	biological_process	0.048801	1	1	132	7	16703	ENSOCUG00000014265	IL10|
GO:0006122	mitochondrial electron transport, ubiquinol to cytochrome c	biological_process	0.048804	1	1	132	7	16703	ENSOCUG00000029115	CYTB|
GO:0022890	inorganic cation transmembrane transporter activity	molecular_function	0.048967	1	6	132	370	16703	ENSOCUG00000029096,ENSOCUG00000029102,ENSOCUG00000029101,ENSOCUG00000029099,ENSOCUG00000029103,ENSOCUG00000029115	COX1|ATP6|ATP8|COX2|COX3|CYTB|
GO:0003824	catalytic activity	molecular_function	0.049788	1	42	132	4684	16703	ENSOCUG00000029101,ENSOCUG00000017627,ENSOCUG00000029096,ENSOCUG00000022066,ENSOCUG00000008204,ENSOCUG00000013158,ENSOCUG00000013399,ENSOCUG00000029099,ENSOCUG00000008738,ENSOCUG00000008067,ENSOCUG00000029112,ENSOCUG00000006325,ENSOCUG00000002574,ENSOCUG00000029103,ENSOCUG00000008073,ENSOCUG00000012420,ENSOCUG00000029113,ENSOCUG00000026361,ENSOCUG00000013134,ENSOCUG00000003204,ENSOCUG00000011096,…	ATP8|UGGT2|COX1|-|SOAT1|-|-|COX2|ABL2|EEF2K|ND5|GALM|STEAP4|COX3|POLR3E|IP6K2|ND6|-|ST8SIA1|MAP3K9|MGAT5|MAPKAPK2|ND4L|NQO2|WRNIP1|ND2|ND3|CTPS1|ATP6|SPPL3|ARIH2|-|DIP2A|-|ND1|ME2|CYTB|ATG4C|-|ND4|-|DYRK3|
GO:0051098	regulation of binding	biological_process	0.050734	1	4	132	195	16703	ENSOCUG00000004903,ENSOCUG00000003929,ENSOCUG00000007496,ENSOCUG00000014265	RARA|SMAD4|SPPL3|IL10|
GO:0004857	enzyme inhibitor activity	molecular_function	0.050739	1	4	132	195	16703	ENSOCUG00000005091,ENSOCUG00000005088,ENSOCUG00000012426,ENSOCUG00000017619	SERPINB9|SERPINB1|PRKAR2A|DNAJC3|
GO:0010976	positive regulation of neuron projection development	biological_process	0.051113	1	2	132	51	16703	ENSOCUG00000021036,ENSOCUG00000008738	NCKIPSD|ABL2|
GO:0012501	programmed cell death	biological_process	0.05292	1	12	132	1001	16703	ENSOCUG00000012420,ENSOCUG00000017619,ENSOCUG00000004831,ENSOCUG00000014272,ENSOCUG00000007421,ENSOCUG00000025264,ENSOCUG00000004903,ENSOCUG00000013220,ENSOCUG00000009728,ENSOCUG00000014265,ENSOCUG00000016723,ENSOCUG00000005091	IP6K2|DNAJC3|DIP2A|IL19|DYRK3|FZD3|RARA|PDCD5|THRA|IL10|SPOP|SERPINB9|
GO:0003208	cardiac ventricle morphogenesis	biological_process	0.052923	1	2	132	52	16703	ENSOCUG00000005930,ENSOCUG00000003929	ZFPM2|SMAD4|
GO:0060415	muscle tissue morphogenesis	biological_process	0.052923	1	2	132	52	16703	ENSOCUG00000003929,ENSOCUG00000005930	SMAD4|ZFPM2|
GO:0050777	negative regulation of immune response	biological_process	0.05475	1	2	132	53	16703	ENSOCUG00000005091,ENSOCUG00000014265	SERPINB9|IL10|
GO:0008146	sulfotransferase activity	molecular_function	0.054752	1	2	132	53	16703	ENSOCUG00000022066,ENSOCUG00000013158	-|-|
GO:0009719	response to endogenous stimulus	biological_process	0.05536	1	9	132	684	16703	ENSOCUG00000009732,ENSOCUG00000013220,ENSOCUG00000003312,ENSOCUG00000004903,ENSOCUG00000015927,ENSOCUG00000003929,ENSOCUG00000005091,ENSOCUG00000014265,ENSOCUG00000009728	NR1D1|PDCD5|ONECUT1|RARA|CITED4|SMAD4|SERPINB9|IL10|THRA|
GO:0003157	endocardium development	biological_process	0.055565	1	1	132	8	16703	ENSOCUG00000003929	SMAD4|
GO:2000479	regulation of cAMP-dependent protein kinase activity	biological_process	0.055567	1	1	132	8	16703	ENSOCUG00000012426	PRKAR2A|
GO:0007183	SMAD protein complex assembly	biological_process	0.055567	1	1	132	8	16703	ENSOCUG00000003929	SMAD4|
GO:0034236	protein kinase A catalytic subunit binding	molecular_function	0.055568	1	1	132	8	16703	ENSOCUG00000012426	PRKAR2A|
GO:0051193	regulation of cofactor metabolic process	biological_process	0.055568	1	1	132	8	16703	ENSOCUG00000012433	ME2|
GO:0032988	ribonucleoprotein complex disassembly	biological_process	0.055568	1	1	132	8	16703	ENSOCUG00000007421	DYRK3|
GO:0051984	positive regulation of chromosome segregation	biological_process	0.055568	1	1	132	8	16703	ENSOCUG00000004898	CDC6|
GO:0031666	positive regulation of lipopolysaccharide-mediated signaling pathway	biological_process	0.055569	1	1	132	8	16703	ENSOCUG00000013851	SASH1|
GO:0000731	DNA synthesis involved in DNA repair	biological_process	0.055569	1	1	132	8	16703	ENSOCUG00000005081	WRNIP1|
GO:0043422	protein kinase B binding	molecular_function	0.05557	1	1	132	8	16703	ENSOCUG00000004903	RARA|
GO:0051766	inositol trisphosphate kinase activity	molecular_function	0.05557	1	1	132	8	16703	ENSOCUG00000012420	IP6K2|
GO:0045628	regulation of T-helper 2 cell differentiation	biological_process	0.055571	1	1	132	8	16703	ENSOCUG00000004903	RARA|
GO:0051532	regulation of NFAT protein import into nucleus	biological_process	0.055573	1	1	132	8	16703	ENSOCUG00000007496	SPPL3|
GO:0042994	cytoplasmic sequestering of transcription factor	biological_process	0.055573	1	1	132	8	16703	ENSOCUG00000009728	THRA|
GO:0010831	positive regulation of myotube differentiation	biological_process	0.055573	1	1	132	8	16703	ENSOCUG00000009728	THRA|
GO:0003171	atrioventricular valve development	biological_process	0.055573	1	1	132	8	16703	ENSOCUG00000003929	SMAD4|
GO:0032525	somite rostral/caudal axis specification	biological_process	0.055573	1	1	132	8	16703	ENSOCUG00000003929	SMAD4|
GO:0032274	gonadotropin secretion	biological_process	0.055574	1	1	132	8	16703	ENSOCUG00000003929	SMAD4|
GO:0016857	racemase and epimerase activity, acting on carbohydrates and derivatives	molecular_function	0.055574	1	1	132	8	16703	ENSOCUG00000006325	GALM|
GO:0002676	regulation of chronic inflammatory response	biological_process	0.055575	1	1	132	8	16703	ENSOCUG00000014265	IL10|
GO:0003198	epithelial to mesenchymal transition involved in endocardial cushion formation	biological_process	0.055576	1	1	132	8	16703	ENSOCUG00000003929	SMAD4|
GO:0000276	mitochondrial proton-transporting ATP synthase complex, coupling factor F(o)	cellular_component	0.055582	1	1	132	8	16703	ENSOCUG00000029101	ATP8|
GO:0050786	RAGE receptor binding	molecular_function	0.055584	1	1	132	8	16703	ENSOCUG00000001473	S100B|
GO:0005751	mitochondrial respiratory chain complex IV	cellular_component	0.055584	1	1	132	8	16703	ENSOCUG00000029096	COX1|
GO:0046872	metal ion binding	molecular_function	0.056372	1	22	132	2181	16703	ENSOCUG00000001473,ENSOCUG00000005215,ENSOCUG00000029096,ENSOCUG00000009728,ENSOCUG00000016499,ENSOCUG00000008067,ENSOCUG00000029099,ENSOCUG00000008738,ENSOCUG00000005205,ENSOCUG00000004903,ENSOCUG00000017699,ENSOCUG00000004732,ENSOCUG00000025828,ENSOCUG00000013774,ENSOCUG00000011836,ENSOCUG00000029115,ENSOCUG00000012433,ENSOCUG00000005202,ENSOCUG00000009732,ENSOCUG00000025952,ENSOCUG00000007421,…	S100B|RPTN|COX1|THRA|NQO2|EEF2K|COX2|ABL2|-|RARA|ARIH2|TCHHL1|-|CDH8|-|CYTB|ME2|S100A11|NR1D1|CELSR3|DYRK3|ZBBX|
GO:0048738	cardiac muscle tissue development	biological_process	0.056491	1	3	132	122	16703	ENSOCUG00000004903,ENSOCUG00000003929,ENSOCUG00000005930	RARA|SMAD4|ZFPM2|
GO:0007492	endoderm development	biological_process	0.056596	1	2	132	54	16703	ENSOCUG00000003312,ENSOCUG00000003929	ONECUT1|SMAD4|
GO:0042632	cholesterol homeostasis	biological_process	0.058466	1	2	132	55	16703	ENSOCUG00000009732,ENSOCUG00000008204	NR1D1|SOAT1|
GO:0055092	sterol homeostasis	biological_process	0.058466	1	2	132	55	16703	ENSOCUG00000009732,ENSOCUG00000008204	NR1D1|SOAT1|
GO:0042990	regulation of transcription factor import into nucleus	biological_process	0.058467	1	2	132	55	16703	ENSOCUG00000007496,ENSOCUG00000009728	SPPL3|THRA|
GO:0009408	response to heat	biological_process	0.058468	1	2	132	55	16703	ENSOCUG00000013134,ENSOCUG00000025828	ST8SIA1|-|
GO:0046128	purine ribonucleoside metabolic process	biological_process	0.059307	1	7	132	487	16703	ENSOCUG00000029102,ENSOCUG00000002977,ENSOCUG00000029101,ENSOCUG00000023409,ENSOCUG00000010426,ENSOCUG00000022679,ENSOCUG00000013225	ATP6|RAB3IP|ATP8|RAPGEFL1|-|PSD3|ANKRD27|
GO:0009259	ribonucleotide metabolic process	biological_process	0.059399	1	8	132	589	16703	ENSOCUG00000029101,ENSOCUG00000013225,ENSOCUG00000010426,ENSOCUG00000016294,ENSOCUG00000002977,ENSOCUG00000029102,ENSOCUG00000023409,ENSOCUG00000022679	ATP8|ANKRD27|-|CTPS1|RAB3IP|ATP6|RAPGEFL1|PSD3|
GO:0019693	ribose phosphate metabolic process	biological_process	0.05987	1	8	132	590	16703	ENSOCUG00000002977,ENSOCUG00000029102,ENSOCUG00000022679,ENSOCUG00000023409,ENSOCUG00000029101,ENSOCUG00000013225,ENSOCUG00000016294,ENSOCUG00000010426	RAB3IP|ATP6|PSD3|RAPGEFL1|ATP8|ANKRD27|CTPS1|-|
GO:0071560	cellular response to transforming growth factor beta stimulus	biological_process	0.059889	1	3	132	125	16703	ENSOCUG00000013220,ENSOCUG00000003929,ENSOCUG00000003312	PDCD5|SMAD4|ONECUT1|
GO:0008406	gonad development	biological_process	0.05989	1	3	132	125	16703	ENSOCUG00000005930,ENSOCUG00000003929,ENSOCUG00000004903	ZFPM2|SMAD4|RARA|
GO:0017015	regulation of transforming growth factor beta receptor signaling pathway	biological_process	0.060354	1	2	132	56	16703	ENSOCUG00000003929,ENSOCUG00000003312	SMAD4|ONECUT1|
GO:0042278	purine nucleoside metabolic process	biological_process	0.060355	1	7	132	489	16703	ENSOCUG00000013225,ENSOCUG00000010426,ENSOCUG00000023409,ENSOCUG00000022679,ENSOCUG00000002977,ENSOCUG00000029101,ENSOCUG00000029102	ANKRD27|-|RAPGEFL1|PSD3|RAB3IP|ATP8|ATP6|
GO:0071559	response to transforming growth factor beta stimulus	biological_process	0.061043	1	3	132	126	16703	ENSOCUG00000003312,ENSOCUG00000013220,ENSOCUG00000003929	ONECUT1|PDCD5|SMAD4|
GO:0060429	epithelium development	biological_process	0.061323	1	9	132	698	16703	ENSOCUG00000025264,ENSOCUG00000004903,ENSOCUG00000003312,ENSOCUG00000007609,ENSOCUG00000003929,ENSOCUG00000015126,ENSOCUG00000014265,ENSOCUG00000009332,ENSOCUG00000009728	FZD3|RARA|ONECUT1|PBX1|SMAD4|FRMD6|IL10|MCOLN3|THRA|
GO:0008284	positive regulation of cell proliferation	biological_process	0.061428	1	7	132	491	16703	ENSOCUG00000005930,ENSOCUG00000025264,ENSOCUG00000004903,ENSOCUG00000003929,ENSOCUG00000013134,ENSOCUG00000014265,ENSOCUG00000007609	ZFPM2|FZD3|RARA|SMAD4|ST8SIA1|IL10|PBX1|
GO:0009101	glycoprotein biosynthetic process	biological_process	0.061432	1	4	132	208	16703	ENSOCUG00000011096,ENSOCUG00000013134,ENSOCUG00000017627,ENSOCUG00000008204	MGAT5|ST8SIA1|UGGT2|SOAT1|
GO:0050776	regulation of immune response	biological_process	0.061985	1	6	132	393	16703	ENSOCUG00000014265,ENSOCUG00000014252,ENSOCUG00000009732,ENSOCUG00000007496,ENSOCUG00000005091,ENSOCUG00000004903	IL10|MAPKAPK2|NR1D1|SPPL3|SERPINB9|RARA|
[truncated: 3,036 more rows]
