# Supplementary material for: Systematic Analysis of Non-coding RNAs Involved in the Angora Rabbit (Oryctolagus cuniculus) Hair Follicle Cycle by RNA Sequencing
Source: Front Genet. 2019 May 3;10:407. doi: 10.3389/fgene.2019.00407 (PMC6509560; doi:10.3389/fgene.2019.00407)
Supplement: TABLE S10 — Gene ontology classification of differentially expressed circRNAs between 90, 130, and 150 days. [file Table_10.XLSX]

## Sheet: Sheet1
Table S10. GO classification of differentially expressed circRNAs between 90, 130, and 150 days
GO classification of differentially expressed circRNAs between 130 days and 90 days
GO_accession	Description	Term_type	Over_represented_pValue	Corrected_pValue	CAD_item	CAD_list	Bg_item	Bg_list	Gene_names
GO:0005488	binding	molecular_function	9.5587e-06	0.11064	65	79	8924	16703	ENSOCUG00000003631,ENSOCUG00000004358,ENSOCUG00000012407,ENSOCUG00000014453,ENSOCUG00000017493,ENSOCUG00000013505,ENSOCUG00000011052,ENSOCUG00000008135,ENSOCUG00000014492,ENSOCUG00000009935,ENSOCUG00000008127,ENSOCUG00000004742,ENSOCUG00000000259,ENSOCUG00000003925,ENSOCUG00000005558,ENSOCUG00000009484,ENSOCUG00000004416,ENSOCUG00000017086,ENSOCUG00000001616,ENSOCUG00000001180,ENSOCUG00000012518,…
GO:0051642	centrosome localization	biological_process	2.1387e-05	0.11064	4	79	22	16703	ENSOCUG00000001165,ENSOCUG00000003627,ENSOCUG00000010313,ENSOCUG00000017493
GO:0007010	cytoskeleton organization	biological_process	2.5311e-05	0.11064	16	79	791	16703	ENSOCUG00000012765,ENSOCUG00000007579,ENSOCUG00000002844,ENSOCUG00000029354,ENSOCUG00000013149,ENSOCUG00000010313,ENSOCUG00000021839,ENSOCUG00000016706,ENSOCUG00000005079,ENSOCUG00000015867,ENSOCUG00000003507,ENSOCUG00000003627,ENSOCUG00000009775,ENSOCUG00000026842,ENSOCUG00000009484,ENSOCUG00000002143
GO:0065008	regulation of biological quality	biological_process	3.2406e-05	0.11064	27	79	2142	16703	ENSOCUG00000029354,ENSOCUG00000009935,ENSOCUG00000012156,ENSOCUG00000007579,ENSOCUG00000002844,ENSOCUG00000012518,ENSOCUG00000010313,ENSOCUG00000005079,ENSOCUG00000000827,ENSOCUG00000007597,ENSOCUG00000001165,ENSOCUG00000021839,ENSOCUG00000015867,ENSOCUG00000016060,ENSOCUG00000005905,ENSOCUG00000014453,ENSOCUG00000003627,ENSOCUG00000023809,ENSOCUG00000026842,ENSOCUG00000001616,ENSOCUG00000001180,…
GO:0007051	spindle organization	biological_process	3.3118e-05	0.11064	6	79	102	16703	ENSOCUG00000003507,ENSOCUG00000003627,ENSOCUG00000010313,ENSOCUG00000012765,ENSOCUG00000016706,ENSOCUG00000007579
GO:0033043	regulation of organelle organization	biological_process	4.9527e-05	0.13788	14	79	671	16703	ENSOCUG00000007579,ENSOCUG00000002844,ENSOCUG00000029354,ENSOCUG00000009935,ENSOCUG00000010313,ENSOCUG00000003627,ENSOCUG00000016706,ENSOCUG00000009775,ENSOCUG00000005079,ENSOCUG00000001180,ENSOCUG00000026842,ENSOCUG00000003028,ENSOCUG00000009484,ENSOCUG00000015867
GO:0043933	macromolecular complex subunit organization	biological_process	7.8521e-05	0.16501	18	79	1213	16703	ENSOCUG00000003507,ENSOCUG00000015867,ENSOCUG00000005079,ENSOCUG00000012451,ENSOCUG00000016706,ENSOCUG00000014492,ENSOCUG00000010313,ENSOCUG00000002844,ENSOCUG00000012765,ENSOCUG00000007579,ENSOCUG00000017493,ENSOCUG00000013505,ENSOCUG00000009484,ENSOCUG00000023809,ENSOCUG00000026842,ENSOCUG00000003627,ENSOCUG00000010289,ENSOCUG00000014453
GO:0032991	macromolecular complex	cellular_component	7.9025e-05	0.16501	34	79	3701	16703	ENSOCUG00000004026,ENSOCUG00000007579,ENSOCUG00000002844,ENSOCUG00000016997,ENSOCUG00000010313,ENSOCUG00000005035,ENSOCUG00000011322,ENSOCUG00000010791,ENSOCUG00000007428,ENSOCUG00000003925,ENSOCUG00000003627,ENSOCUG00000006880,ENSOCUG00000014479,ENSOCUG00000009775,ENSOCUG00000002143,ENSOCUG00000009484,ENSOCUG00000009935,ENSOCUG00000029354,ENSOCUG00000008135,ENSOCUG00000000884,ENSOCUG00000016706,…
GO:0071822	protein complex subunit organization	biological_process	0.00010692	0.19844	16	79	975	16703	ENSOCUG00000012765,ENSOCUG00000007579,ENSOCUG00000002844,ENSOCUG00000014492,ENSOCUG00000010313,ENSOCUG00000016706,ENSOCUG00000012451,ENSOCUG00000005079,ENSOCUG00000003507,ENSOCUG00000015867,ENSOCUG00000014453,ENSOCUG00000003627,ENSOCUG00000026842,ENSOCUG00000023809,ENSOCUG00000009484,ENSOCUG00000013505
GO:0051493	regulation of cytoskeleton organization	biological_process	0.00012058	0.20142	9	79	306	16703	ENSOCUG00000010313,ENSOCUG00000003627,ENSOCUG00000002844,ENSOCUG00000029354,ENSOCUG00000009484,ENSOCUG00000015867,ENSOCUG00000016706,ENSOCUG00000005079,ENSOCUG00000026842
GO:0005786	signal recognition particle, endoplasmic reticulum targeting	cellular_component	0.00015958	0.24233	2	79	5	16703	ENSOCUG00000007838,ENSOCUG00000010791
GO:0008312	7S RNA binding	molecular_function	0.00018374	0.25577	2	79	6	16703	ENSOCUG00000010791,ENSOCUG00000007838
GO:0005654	nucleoplasm	cellular_component	0.00024901	0.31996	24	79	1954	16703	ENSOCUG00000017086,ENSOCUG00000006880,ENSOCUG00000004204,ENSOCUG00000002143,ENSOCUG00000013505,ENSOCUG00000003028,ENSOCUG00000004306,ENSOCUG00000004358,ENSOCUG00000007428,ENSOCUG00000014232,ENSOCUG00000003631,ENSOCUG00000011375,ENSOCUG00000000884,ENSOCUG00000007597,ENSOCUG00000002555,ENSOCUG00000011322,ENSOCUG00000015867,ENSOCUG00000003507,ENSOCUG00000029354,ENSOCUG00000009935,ENSOCUG00000012156,…
GO:0032204	regulation of telomere maintenance	biological_process	0.0003124	0.36792	4	79	56	16703	ENSOCUG00000003028,ENSOCUG00000001180,ENSOCUG00000009935,ENSOCUG00000007579
GO:0070013	intracellular organelle lumen	cellular_component	0.00036007	0.36792	28	79	2659	16703	ENSOCUG00000011052,ENSOCUG00000008135,ENSOCUG00000008225,ENSOCUG00000029354,ENSOCUG00000009935,ENSOCUG00000012156,ENSOCUG00000007579,ENSOCUG00000014380,ENSOCUG00000011322,ENSOCUG00000015867,ENSOCUG00000003507,ENSOCUG00000000884,ENSOCUG00000007597,ENSOCUG00000002555,ENSOCUG00000003631,ENSOCUG00000011375,ENSOCUG00000004358,ENSOCUG00000003925,ENSOCUG00000007428,ENSOCUG00000014232,ENSOCUG00000014453,…
GO:0043233	organelle lumen	cellular_component	0.0003683	0.36792	28	79	2661	16703	ENSOCUG00000004306,ENSOCUG00000003028,ENSOCUG00000002143,ENSOCUG00000013505,ENSOCUG00000004204,ENSOCUG00000006880,ENSOCUG00000017086,ENSOCUG00000011375,ENSOCUG00000003631,ENSOCUG00000014453,ENSOCUG00000014232,ENSOCUG00000007428,ENSOCUG00000004358,ENSOCUG00000003925,ENSOCUG00000003507,ENSOCUG00000015867,ENSOCUG00000011322,ENSOCUG00000002555,ENSOCUG00000007597,ENSOCUG00000000884,ENSOCUG00000008225,…
GO:0044446	intracellular organelle part	cellular_component	0.00037444	0.36792	42	79	4936	16703	ENSOCUG00000021839,ENSOCUG00000007597,ENSOCUG00000011322,ENSOCUG00000004026,ENSOCUG00000007579,ENSOCUG00000010313,ENSOCUG00000006880,ENSOCUG00000017086,ENSOCUG00000009775,ENSOCUG00000014479,ENSOCUG00000002143,ENSOCUG00000003028,ENSOCUG00000009484,ENSOCUG00000007428,ENSOCUG00000003925,ENSOCUG00000014232,ENSOCUG00000011375,ENSOCUG00000003627,ENSOCUG00000008127,ENSOCUG00000000884,ENSOCUG00000016706,…
GO:0031974	membrane-enclosed lumen	cellular_component	0.00042148	0.37698	28	79	2688	16703	ENSOCUG00000007428,ENSOCUG00000004358,ENSOCUG00000003925,ENSOCUG00000014453,ENSOCUG00000014232,ENSOCUG00000003631,ENSOCUG00000011375,ENSOCUG00000006880,ENSOCUG00000017086,ENSOCUG00000004204,ENSOCUG00000002143,ENSOCUG00000013505,ENSOCUG00000004306,ENSOCUG00000003028,ENSOCUG00000009935,ENSOCUG00000029354,ENSOCUG00000007579,ENSOCUG00000014380,ENSOCUG00000012156,ENSOCUG00000008135,ENSOCUG00000011052,…
GO:0048500	signal recognition particle	cellular_component	0.00044428	0.37698	2	79	9	16703	ENSOCUG00000010791,ENSOCUG00000007838
GO:0010564	regulation of cell cycle process	biological_process	0.00045137	0.37698	9	79	387	16703	ENSOCUG00000009935,ENSOCUG00000012156,ENSOCUG00000007579,ENSOCUG00000003627,ENSOCUG00000015730,ENSOCUG00000016706,ENSOCUG00000009775,ENSOCUG00000004204,ENSOCUG00000009484
GO:0006996	organelle organization	biological_process	0.00055275	0.42904	24	79	2045	16703	ENSOCUG00000003627,ENSOCUG00000002143,ENSOCUG00000003028,ENSOCUG00000009484,ENSOCUG00000023809,ENSOCUG00000001180,ENSOCUG00000026842,ENSOCUG00000009775,ENSOCUG00000008135,ENSOCUG00000010313,ENSOCUG00000013149,ENSOCUG00000029354,ENSOCUG00000009935,ENSOCUG00000012156,ENSOCUG00000007579,ENSOCUG00000012765,ENSOCUG00000002844,ENSOCUG00000011322,ENSOCUG00000015867,ENSOCUG00000003507,ENSOCUG00000005079,…
GO:0045171	intercellular bridge	cellular_component	0.00057528	0.42904	3	79	30	16703	ENSOCUG00000004306,ENSOCUG00000003925,ENSOCUG00000009775
GO:0044422	organelle part	cellular_component	0.00060195	0.42904	42	79	5016	16703	ENSOCUG00000002143,ENSOCUG00000003028,ENSOCUG00000009484,ENSOCUG00000017086,ENSOCUG00000006880,ENSOCUG00000009775,ENSOCUG00000014479,ENSOCUG00000003627,ENSOCUG00000011375,ENSOCUG00000003925,ENSOCUG00000007428,ENSOCUG00000014232,ENSOCUG00000011322,ENSOCUG00000007597,ENSOCUG00000021839,ENSOCUG00000010313,ENSOCUG00000004026,ENSOCUG00000007579,ENSOCUG00000017493,ENSOCUG00000013505,ENSOCUG00000004306,…
GO:0006950	response to stress	biological_process	0.00061715	0.42904	21	79	1912	16703	ENSOCUG00000000884,ENSOCUG00000012451,ENSOCUG00000005035,ENSOCUG00000015867,ENSOCUG00000029354,ENSOCUG00000009935,ENSOCUG00000012156,ENSOCUG00000007579,ENSOCUG00000002844,ENSOCUG00000012518,ENSOCUG00000016997,ENSOCUG00000014492,ENSOCUG00000004204,ENSOCUG00000005558,ENSOCUG00000009484,ENSOCUG00000004306,ENSOCUG00000004416,ENSOCUG00000015736,ENSOCUG00000005905,ENSOCUG00000012407,ENSOCUG00000015730
GO:0006614	SRP-dependent cotranslational protein targeting to membrane	biological_process	0.00064213	0.42904	2	79	11	16703	ENSOCUG00000007838,ENSOCUG00000010791
GO:0006613	cotranslational protein targeting to membrane	biological_process	0.00068825	0.44218	2	79	12	16703	ENSOCUG00000010791,ENSOCUG00000007838
GO:0065003	macromolecular complex assembly	biological_process	0.00075514	0.46516	14	79	988	16703	ENSOCUG00000005079,ENSOCUG00000023809,ENSOCUG00000012451,ENSOCUG00000016706,ENSOCUG00000013505,ENSOCUG00000009484,ENSOCUG00000015867,ENSOCUG00000003507,ENSOCUG00000010289,ENSOCUG00000012765,ENSOCUG00000014453,ENSOCUG00000007579,ENSOCUG00000002844,ENSOCUG00000010313
GO:0022402	cell cycle process	biological_process	0.00077973	0.46516	12	79	691	16703	ENSOCUG00000010313,ENSOCUG00000003627,ENSOCUG00000015730,ENSOCUG00000012156,ENSOCUG00000007579,ENSOCUG00000012765,ENSOCUG00000009935,ENSOCUG00000009484,ENSOCUG00000003507,ENSOCUG00000004204,ENSOCUG00000016706,ENSOCUG00000009775
GO:0097159	organic cyclic compound binding	molecular_function	0.00083233	0.47078	37	79	4676	16703	ENSOCUG00000016997,ENSOCUG00000007579,ENSOCUG00000005035,ENSOCUG00000011322,ENSOCUG00000010791,ENSOCUG00000005079,ENSOCUG00000021839,ENSOCUG00000011375,ENSOCUG00000003925,ENSOCUG00000005558,ENSOCUG00000004416,ENSOCUG00000003028,ENSOCUG00000001180,ENSOCUG00000009775,ENSOCUG00000008135,ENSOCUG00000014492,ENSOCUG00000008225,ENSOCUG00000009935,ENSOCUG00000029354,ENSOCUG00000021621,ENSOCUG00000014380,…
GO:0043234	protein complex	cellular_component	0.00085662	0.47078	29	79	2891	16703	ENSOCUG00000016997,ENSOCUG00000008135,ENSOCUG00000010313,ENSOCUG00000004026,ENSOCUG00000009935,ENSOCUG00000029354,ENSOCUG00000002844,ENSOCUG00000007579,ENSOCUG00000005035,ENSOCUG00000003507,ENSOCUG00000011322,ENSOCUG00000000884,ENSOCUG00000016706,ENSOCUG00000002555,ENSOCUG00000001165,ENSOCUG00000003627,ENSOCUG00000010289,ENSOCUG00000007428,ENSOCUG00000004358,ENSOCUG00000012407,ENSOCUG00000002143,…
GO:0051128	regulation of cellular component organization	biological_process	0.0008737	0.47078	18	79	1354	16703	ENSOCUG00000005079,ENSOCUG00000016706,ENSOCUG00000015867,ENSOCUG00000009935,ENSOCUG00000029354,ENSOCUG00000002844,ENSOCUG00000007579,ENSOCUG00000013149,ENSOCUG00000014492,ENSOCUG00000010313,ENSOCUG00000026842,ENSOCUG00000001180,ENSOCUG00000023809,ENSOCUG00000009775,ENSOCUG00000017493,ENSOCUG00000003028,ENSOCUG00000009484,ENSOCUG00000003627
GO:0036041	long-chain fatty acid binding	molecular_function	0.00091829	0.47935	2	79	11	16703	ENSOCUG00000026842,ENSOCUG00000002555
GO:0032206	positive regulation of telomere maintenance	biological_process	0.0010223	0.50187	3	79	34	16703	ENSOCUG00000009935,ENSOCUG00000001180,ENSOCUG00000007579
GO:0031981	nuclear lumen	cellular_component	0.0010629	0.50187	26	79	2502	16703	ENSOCUG00000006880,ENSOCUG00000017086,ENSOCUG00000004204,ENSOCUG00000013505,ENSOCUG00000002143,ENSOCUG00000004306,ENSOCUG00000003028,ENSOCUG00000007428,ENSOCUG00000004358,ENSOCUG00000003925,ENSOCUG00000014232,ENSOCUG00000014453,ENSOCUG00000003631,ENSOCUG00000011375,ENSOCUG00000000884,ENSOCUG00000002555,ENSOCUG00000007597,ENSOCUG00000003507,ENSOCUG00000015867,ENSOCUG00000011322,ENSOCUG00000009935,…
GO:0000075	cell cycle checkpoint	biological_process	0.0011189	0.50187	5	79	128	16703	ENSOCUG00000009935,ENSOCUG00000012156,ENSOCUG00000004204,ENSOCUG00000009775,ENSOCUG00000015730
GO:0005515	protein binding	molecular_function	0.0011404	0.50187	37	79	4248	16703	ENSOCUG00000000681,ENSOCUG00000005035,ENSOCUG00000005079,ENSOCUG00000010313,ENSOCUG00000016997,ENSOCUG00000002844,ENSOCUG00000007579,ENSOCUG00000004416,ENSOCUG00000009484,ENSOCUG00000006007,ENSOCUG00000009775,ENSOCUG00000001180,ENSOCUG00000026842,ENSOCUG00000017086,ENSOCUG00000011526,ENSOCUG00000003627,ENSOCUG00000014232,ENSOCUG00000015867,ENSOCUG00000002555,ENSOCUG00000016706,ENSOCUG00000012451,…
GO:0000226	microtubule cytoskeleton organization	biological_process	0.0011468	0.50187	8	79	328	16703	ENSOCUG00000003507,ENSOCUG00000009484,ENSOCUG00000016706,ENSOCUG00000009775,ENSOCUG00000010313,ENSOCUG00000003627,ENSOCUG00000012765,ENSOCUG00000007579
GO:0019899	enzyme binding	molecular_function	0.0012052	0.50187	16	79	1124	16703	ENSOCUG00000010313,ENSOCUG00000016997,ENSOCUG00000012156,ENSOCUG00000012765,ENSOCUG00000029354,ENSOCUG00000012451,ENSOCUG00000016706,ENSOCUG00000001165,ENSOCUG00000004742,ENSOCUG00000003631,ENSOCUG00000004358,ENSOCUG00000009484,ENSOCUG00000009775,ENSOCUG00000017086,ENSOCUG00000023809,ENSOCUG00000001180
GO:0051641	cellular localization	biological_process	0.0012139	0.50187	21	79	1753	16703	ENSOCUG00000010791,ENSOCUG00000001165,ENSOCUG00000021839,ENSOCUG00000002555,ENSOCUG00000000827,ENSOCUG00000010313,ENSOCUG00000029354,ENSOCUG00000007579,ENSOCUG00000012156,ENSOCUG00000002143,ENSOCUG00000017493,ENSOCUG00000007838,ENSOCUG00000009484,ENSOCUG00000001616,ENSOCUG00000023809,ENSOCUG00000009775,ENSOCUG00000014479,ENSOCUG00000011260,ENSOCUG00000003627,ENSOCUG00000007428,ENSOCUG00000012407
GO:0051726	regulation of cell cycle	biological_process	0.001318	0.50187	10	79	580	16703	ENSOCUG00000016706,ENSOCUG00000009775,ENSOCUG00000004204,ENSOCUG00000009484,ENSOCUG00000009935,ENSOCUG00000012156,ENSOCUG00000007579,ENSOCUG00000010313,ENSOCUG00000003627,ENSOCUG00000015730
GO:0006461	protein complex assembly	biological_process	0.001384	0.50187	12	79	781	16703	ENSOCUG00000010313,ENSOCUG00000002844,ENSOCUG00000014453,ENSOCUG00000012765,ENSOCUG00000013505,ENSOCUG00000009484,ENSOCUG00000015867,ENSOCUG00000003507,ENSOCUG00000023809,ENSOCUG00000005079,ENSOCUG00000012451,ENSOCUG00000016706
GO:0042592	homeostatic process	biological_process	0.0013862	0.50187	14	79	1020	16703	ENSOCUG00000010313,ENSOCUG00000014453,ENSOCUG00000007579,ENSOCUG00000016060,ENSOCUG00000009935,ENSOCUG00000029354,ENSOCUG00000003028,ENSOCUG00000002143,ENSOCUG00000021839,ENSOCUG00000001165,ENSOCUG00000000827,ENSOCUG00000001180,ENSOCUG00000026842,ENSOCUG00000023809
GO:0044424	intracellular part	cellular_component	0.001412	0.50187	61	79	9209	16703	ENSOCUG00000003627,ENSOCUG00000011526,ENSOCUG00000011375,ENSOCUG00000003925,ENSOCUG00000007428,ENSOCUG00000005905,ENSOCUG00000014232,ENSOCUG00000002143,ENSOCUG00000003028,ENSOCUG00000009484,ENSOCUG00000017086,ENSOCUG00000026842,ENSOCUG00000001616,ENSOCUG00000001180,ENSOCUG00000006880,ENSOCUG00000014479,ENSOCUG00000006007,ENSOCUG00000009775,ENSOCUG00000016997,ENSOCUG00000012518,ENSOCUG00000010313,…
GO:0070271	protein complex biogenesis	biological_process	0.0014166	0.50187	12	79	783	16703	ENSOCUG00000012765,ENSOCUG00000014453,ENSOCUG00000002844,ENSOCUG00000010313,ENSOCUG00000012451,ENSOCUG00000016706,ENSOCUG00000005079,ENSOCUG00000023809,ENSOCUG00000009484,ENSOCUG00000003507,ENSOCUG00000015867,ENSOCUG00000013505
GO:0045047	protein targeting to ER	biological_process	0.001418	0.50187	2	79	14	16703	ENSOCUG00000010791,ENSOCUG00000007838
GO:0072599	establishment of protein localization to endoplasmic reticulum	biological_process	0.001418	0.50187	2	79	14	16703	ENSOCUG00000010791,ENSOCUG00000007838
GO:0000077	DNA damage checkpoint	biological_process	0.0015212	0.50187	4	79	74	16703	ENSOCUG00000015730,ENSOCUG00000004204,ENSOCUG00000012156,ENSOCUG00000009935
GO:1901363	heterocyclic compound binding	molecular_function	0.0015287	0.50187	36	79	4637	16703	ENSOCUG00000005079,ENSOCUG00000021839,ENSOCUG00000005035,ENSOCUG00000010791,ENSOCUG00000011322,ENSOCUG00000007579,ENSOCUG00000016997,ENSOCUG00000001180,ENSOCUG00000009775,ENSOCUG00000005558,ENSOCUG00000003028,ENSOCUG00000004416,ENSOCUG00000003925,ENSOCUG00000011375,ENSOCUG00000000884,ENSOCUG00000000259,ENSOCUG00000012451,ENSOCUG00000022720,ENSOCUG00000016706,ENSOCUG00000029354,ENSOCUG00000009935,…
GO:0043123	positive regulation of I-kappaB kinase/NF-kappaB cascade	biological_process	0.0015699	0.50187	4	79	119	16703	ENSOCUG00000009484,ENSOCUG00000026842,ENSOCUG00000021839,ENSOCUG00000012407
GO:0071840	cellular component organization or biogenesis	biological_process	0.0015886	0.50187	34	79	3633	16703	ENSOCUG00000023809,ENSOCUG00000017493,ENSOCUG00000013505,ENSOCUG00000014453,ENSOCUG00000010289,ENSOCUG00000000827,ENSOCUG00000002555,ENSOCUG00000016706,ENSOCUG00000012451,ENSOCUG00000015867,ENSOCUG00000003507,ENSOCUG00000012156,ENSOCUG00000012765,ENSOCUG00000029354,ENSOCUG00000009935,ENSOCUG00000014492,ENSOCUG00000008135,ENSOCUG00000009775,ENSOCUG00000001180,ENSOCUG00000026842,ENSOCUG00000009484,…
GO:0000723	telomere maintenance	biological_process	0.0015976	0.50187	4	79	85	16703	ENSOCUG00000001180,ENSOCUG00000009935,ENSOCUG00000007579,ENSOCUG00000003028
GO:0032200	telomere organization	biological_process	0.0015976	0.50187	4	79	85	16703	ENSOCUG00000003028,ENSOCUG00000007579,ENSOCUG00000009935,ENSOCUG00000001180
GO:0016604	nuclear body	cellular_component	0.0016567	0.50187	9	79	465	16703	ENSOCUG00000004204,ENSOCUG00000017086,ENSOCUG00000006880,ENSOCUG00000003507,ENSOCUG00000013505,ENSOCUG00000007579,ENSOCUG00000029354,ENSOCUG00000009935,ENSOCUG00000003631
GO:0032956	regulation of actin cytoskeleton organization	biological_process	0.0016622	0.50187	6	79	198	16703	ENSOCUG00000015867,ENSOCUG00000010313,ENSOCUG00000026842,ENSOCUG00000005079,ENSOCUG00000029354,ENSOCUG00000002844
GO:0060249	anatomical structure homeostasis	biological_process	0.001665	0.50187	6	79	232	16703	ENSOCUG00000014453,ENSOCUG00000007579,ENSOCUG00000001180,ENSOCUG00000009935,ENSOCUG00000003028,ENSOCUG00000002143
GO:0043168	anion binding	molecular_function	0.0016825	0.50187	24	79	2094	16703	ENSOCUG00000009775,ENSOCUG00000023809,ENSOCUG00000001180,ENSOCUG00000026842,ENSOCUG00000004416,ENSOCUG00000007838,ENSOCUG00000017493,ENSOCUG00000014453,ENSOCUG00000007428,ENSOCUG00000011526,ENSOCUG00000015730,ENSOCUG00000011260,ENSOCUG00000007597,ENSOCUG00000022720,ENSOCUG00000012451,ENSOCUG00000021839,ENSOCUG00000016706,ENSOCUG00000002555,ENSOCUG00000005079,ENSOCUG00000005035,ENSOCUG00000007579,…
GO:0007243	intracellular protein kinase cascade	biological_process	0.001727	0.5061	11	79	717	16703	ENSOCUG00000026842,ENSOCUG00000021839,ENSOCUG00000005035,ENSOCUG00000009484,ENSOCUG00000029354,ENSOCUG00000012407,ENSOCUG00000015736,ENSOCUG00000011260,ENSOCUG00000015730,ENSOCUG00000014492,ENSOCUG00000010313
GO:0045900	negative regulation of translational elongation	biological_process	0.0017629	0.50732	1	79	1	16703	ENSOCUG00000010791
GO:0002643	regulation of tolerance induction	biological_process	0.0017919	0.50732	2	79	11	16703	ENSOCUG00000014492,ENSOCUG00000015736
GO:0031570	DNA integrity checkpoint	biological_process	0.0018372	0.51147	4	79	79	16703	ENSOCUG00000012156,ENSOCUG00000004204,ENSOCUG00000009935,ENSOCUG00000015730
GO:0044428	nuclear part	cellular_component	0.0019212	0.52609	27	79	2747	16703	ENSOCUG00000007597,ENSOCUG00000002555,ENSOCUG00000001165,ENSOCUG00000000884,ENSOCUG00000015867,ENSOCUG00000003507,ENSOCUG00000011322,ENSOCUG00000012156,ENSOCUG00000007579,ENSOCUG00000014380,ENSOCUG00000029354,ENSOCUG00000009935,ENSOCUG00000008135,ENSOCUG00000004204,ENSOCUG00000017086,ENSOCUG00000006880,ENSOCUG00000003028,ENSOCUG00000004306,ENSOCUG00000013505,ENSOCUG00000002143,ENSOCUG00000014232,…
GO:0032549	ribonucleoside binding	molecular_function	0.0020537	0.53753	19	79	1519	16703	ENSOCUG00000014380,ENSOCUG00000007579,ENSOCUG00000016997,ENSOCUG00000014492,ENSOCUG00000005079,ENSOCUG00000000884,ENSOCUG00000022720,ENSOCUG00000012451,ENSOCUG00000021839,ENSOCUG00000016706,ENSOCUG00000005035,ENSOCUG00000014453,ENSOCUG00000011260,ENSOCUG00000015730,ENSOCUG00000001180,ENSOCUG00000009775,ENSOCUG00000017493,ENSOCUG00000007838,ENSOCUG00000004416
GO:0033036	macromolecule localization	biological_process	0.0020561	0.53753	18	79	1469	16703	ENSOCUG00000010791,ENSOCUG00000002555,ENSOCUG00000001165,ENSOCUG00000000827,ENSOCUG00000010313,ENSOCUG00000007579,ENSOCUG00000007838,ENSOCUG00000017493,ENSOCUG00000009484,ENSOCUG00000001616,ENSOCUG00000023809,ENSOCUG00000009775,ENSOCUG00000014479,ENSOCUG00000003631,ENSOCUG00000011260,ENSOCUG00000003627,ENSOCUG00000007428,ENSOCUG00000012407
GO:0043268	positive regulation of potassium ion transport	biological_process	0.002082	0.53753	2	79	10	16703	ENSOCUG00000017493,ENSOCUG00000010313
GO:0010627	regulation of intracellular protein kinase cascade	biological_process	0.0021179	0.53753	10	79	633	16703	ENSOCUG00000009484,ENSOCUG00000005035,ENSOCUG00000021839,ENSOCUG00000026842,ENSOCUG00000010313,ENSOCUG00000014492,ENSOCUG00000015730,ENSOCUG00000011260,ENSOCUG00000015736,ENSOCUG00000012407
GO:0001882	nucleoside binding	molecular_function	0.0021239	0.53753	19	79	1524	16703	ENSOCUG00000000884,ENSOCUG00000005079,ENSOCUG00000022720,ENSOCUG00000021839,ENSOCUG00000016706,ENSOCUG00000012451,ENSOCUG00000005035,ENSOCUG00000007579,ENSOCUG00000014380,ENSOCUG00000016997,ENSOCUG00000014492,ENSOCUG00000001180,ENSOCUG00000009775,ENSOCUG00000017493,ENSOCUG00000007838,ENSOCUG00000004416,ENSOCUG00000014453,ENSOCUG00000011260,ENSOCUG00000015730
GO:0043229	intracellular organelle	cellular_component	0.0021819	0.54397	55	79	8104	16703	ENSOCUG00000007428,ENSOCUG00000003925,ENSOCUG00000014232,ENSOCUG00000011375,ENSOCUG00000011526,ENSOCUG00000003627,ENSOCUG00000026842,ENSOCUG00000001616,ENSOCUG00000001180,ENSOCUG00000006880,ENSOCUG00000017086,ENSOCUG00000014479,ENSOCUG00000009775,ENSOCUG00000006007,ENSOCUG00000002143,ENSOCUG00000009484,ENSOCUG00000003028,ENSOCUG00000004026,ENSOCUG00000002844,ENSOCUG00000007579,ENSOCUG00000016997,…
GO:0005504	fatty acid binding	molecular_function	0.002306	0.56647	2	79	22	16703	ENSOCUG00000026842,ENSOCUG00000002555
GO:1901988	negative regulation of cell cycle phase transition	biological_process	0.0023709	0.57397	5	79	153	16703	ENSOCUG00000012156,ENSOCUG00000009775,ENSOCUG00000004204,ENSOCUG00000009935,ENSOCUG00000015730
GO:0016233	telomere capping	biological_process	0.0024542	0.58565	2	79	11	16703	ENSOCUG00000003028,ENSOCUG00000009935
GO:0001650	fibrillar center	cellular_component	0.0025118	0.59095	4	79	94	16703	ENSOCUG00000014453,ENSOCUG00000003028,ENSOCUG00000011375,ENSOCUG00000003631
GO:0016043	cellular component organization	biological_process	0.0026267	0.60019	33	79	3558	16703	ENSOCUG00000003627,ENSOCUG00000010827,ENSOCUG00000009775,ENSOCUG00000026842,ENSOCUG00000001180,ENSOCUG00000009484,ENSOCUG00000003028,ENSOCUG00000002143,ENSOCUG00000002844,ENSOCUG00000007579,ENSOCUG00000010313,ENSOCUG00000013149,ENSOCUG00000016997,ENSOCUG00000021839,ENSOCUG00000005079,ENSOCUG00000011322,ENSOCUG00000014453,ENSOCUG00000010289,ENSOCUG00000023809,ENSOCUG00000017493,ENSOCUG00000013505,…
GO:0043226	organelle	cellular_component	0.0026657	0.60019	59	79	8930	16703	ENSOCUG00000026842,ENSOCUG00000001616,ENSOCUG00000001180,ENSOCUG00000006880,ENSOCUG00000017086,ENSOCUG00000009775,ENSOCUG00000014479,ENSOCUG00000006007,ENSOCUG00000002143,ENSOCUG00000003028,ENSOCUG00000009484,ENSOCUG00000007428,ENSOCUG00000003925,ENSOCUG00000014232,ENSOCUG00000011526,ENSOCUG00000002406,ENSOCUG00000011375,ENSOCUG00000003627,ENSOCUG00000009402,ENSOCUG00000021839,ENSOCUG00000007597,…
GO:0005634	nucleus	cellular_component	0.0026881	0.60019	35	79	4427	16703	ENSOCUG00000011322,ENSOCUG00000007597,ENSOCUG00000016997,ENSOCUG00000010313,ENSOCUG00000007579,ENSOCUG00000002143,ENSOCUG00000009484,ENSOCUG00000003028,ENSOCUG00000001180,ENSOCUG00000006880,ENSOCUG00000017086,ENSOCUG00000011375,ENSOCUG00000007428,ENSOCUG00000003925,ENSOCUG00000014232,ENSOCUG00000015867,ENSOCUG00000003507,ENSOCUG00000000884,ENSOCUG00000001165,ENSOCUG00000002555,ENSOCUG00000008135,…
GO:0000980	RNA polymerase II distal enhancer sequence-specific DNA binding	molecular_function	0.0027213	0.60019	3	79	54	16703	ENSOCUG00000029354,ENSOCUG00000012156,ENSOCUG00000008135
GO:0045296	cadherin binding	molecular_function	0.0027308	0.60019	6	79	197	16703	ENSOCUG00000017493,ENSOCUG00000016191,ENSOCUG00000010313,ENSOCUG00000023809,ENSOCUG00000008127,ENSOCUG00000014232
GO:0008104	protein localization	biological_process	0.0028644	0.62138	16	79	1258	16703	ENSOCUG00000003627,ENSOCUG00000011260,ENSOCUG00000012407,ENSOCUG00000007428,ENSOCUG00000009484,ENSOCUG00000007838,ENSOCUG00000017493,ENSOCUG00000014479,ENSOCUG00000009775,ENSOCUG00000023809,ENSOCUG00000001616,ENSOCUG00000010313,ENSOCUG00000007579,ENSOCUG00000010791,ENSOCUG00000000827,ENSOCUG00000001165
GO:0051649	establishment of localization in cell	biological_process	0.0029156	0.62369	17	79	1405	16703	ENSOCUG00000014479,ENSOCUG00000023809,ENSOCUG00000001616,ENSOCUG00000009484,ENSOCUG00000017493,ENSOCUG00000007838,ENSOCUG00000002143,ENSOCUG00000007428,ENSOCUG00000003627,ENSOCUG00000011260,ENSOCUG00000021839,ENSOCUG00000001165,ENSOCUG00000002555,ENSOCUG00000010791,ENSOCUG00000012156,ENSOCUG00000029354,ENSOCUG00000010313
GO:0045663	positive regulation of myoblast differentiation	biological_process	0.0029497	0.62369	2	79	11	16703	ENSOCUG00000010827,ENSOCUG00000029354
GO:0002507	tolerance induction	biological_process	0.0030691	0.6282	2	79	16	16703	ENSOCUG00000014492,ENSOCUG00000015736
GO:0032970	regulation of actin filament-based process	biological_process	0.0030968	0.6282	6	79	227	16703	ENSOCUG00000015867,ENSOCUG00000010313,ENSOCUG00000002844,ENSOCUG00000026842,ENSOCUG00000005079,ENSOCUG00000029354
GO:0043227	membrane-bounded organelle	cellular_component	0.0031024	0.6282	55	79	8000	16703	ENSOCUG00000014232,ENSOCUG00000007428,ENSOCUG00000003925,ENSOCUG00000011375,ENSOCUG00000011526,ENSOCUG00000002406,ENSOCUG00000014479,ENSOCUG00000006007,ENSOCUG00000009775,ENSOCUG00000026842,ENSOCUG00000001180,ENSOCUG00000001616,ENSOCUG00000006880,ENSOCUG00000017086,ENSOCUG00000003028,ENSOCUG00000009484,ENSOCUG00000002143,ENSOCUG00000007579,ENSOCUG00000002844,ENSOCUG00000010313,ENSOCUG00000012518,…
GO:0034613	cellular protein localization	biological_process	0.0031214	0.6282	13	79	908	16703	ENSOCUG00000010313,ENSOCUG00000011260,ENSOCUG00000012407,ENSOCUG00000007579,ENSOCUG00000007428,ENSOCUG00000009484,ENSOCUG00000010791,ENSOCUG00000007838,ENSOCUG00000017493,ENSOCUG00000000827,ENSOCUG00000009775,ENSOCUG00000014479,ENSOCUG00000001165
GO:0042405	nuclear inclusion body	cellular_component	0.0032058	0.63388	2	79	10	16703	ENSOCUG00000001165,ENSOCUG00000009935
GO:0070727	cellular macromolecule localization	biological_process	0.0032256	0.63388	13	79	912	16703	ENSOCUG00000000827,ENSOCUG00000009775,ENSOCUG00000014479,ENSOCUG00000001165,ENSOCUG00000017493,ENSOCUG00000007838,ENSOCUG00000009484,ENSOCUG00000010791,ENSOCUG00000007428,ENSOCUG00000012407,ENSOCUG00000007579,ENSOCUG00000011260,ENSOCUG00000010313
GO:0044452	nucleolar part	cellular_component	0.0036761	0.71402	4	79	114	16703	ENSOCUG00000003631,ENSOCUG00000003028,ENSOCUG00000011375,ENSOCUG00000014453
GO:0044085	cellular component biogenesis	biological_process	0.0037981	0.72924	17	79	1515	16703	ENSOCUG00000010289,ENSOCUG00000003925,ENSOCUG00000014453,ENSOCUG00000026842,ENSOCUG00000023809,ENSOCUG00000013505,ENSOCUG00000009484,ENSOCUG00000029354,ENSOCUG00000007579,ENSOCUG00000012765,ENSOCUG00000002844,ENSOCUG00000010313,ENSOCUG00000005079,ENSOCUG00000012451,ENSOCUG00000016706,ENSOCUG00000015867,ENSOCUG00000003507
GO:0001158	enhancer sequence-specific DNA binding	molecular_function	0.0041058	0.77936	3	79	70	16703	ENSOCUG00000008135,ENSOCUG00000012156,ENSOCUG00000029354
GO:0051225	spindle assembly	biological_process	0.0043275	0.81221	3	79	63	16703	ENSOCUG00000012765,ENSOCUG00000016706,ENSOCUG00000003507
GO:0000165	MAPK cascade	biological_process	0.0044287	0.81326	8	79	455	16703	ENSOCUG00000005035,ENSOCUG00000026842,ENSOCUG00000011260,ENSOCUG00000015730,ENSOCUG00000014492,ENSOCUG00000010313,ENSOCUG00000029354,ENSOCUG00000015736
GO:0007017	microtubule-based process	biological_process	0.0044305	0.81326	9	79	485	16703	ENSOCUG00000012765,ENSOCUG00000007579,ENSOCUG00000003627,ENSOCUG00000010313,ENSOCUG00000009775,ENSOCUG00000016706,ENSOCUG00000017493,ENSOCUG00000009484,ENSOCUG00000003507
GO:0035639	purine ribonucleoside triphosphate binding	molecular_function	0.0045229	0.82121	18	79	1509	16703	ENSOCUG00000005035,ENSOCUG00000016706,ENSOCUG00000022720,ENSOCUG00000021839,ENSOCUG00000012451,ENSOCUG00000005079,ENSOCUG00000014492,ENSOCUG00000016997,ENSOCUG00000014380,ENSOCUG00000007579,ENSOCUG00000004416,ENSOCUG00000017493,ENSOCUG00000007838,ENSOCUG00000009775,ENSOCUG00000001180,ENSOCUG00000015730,ENSOCUG00000011260,ENSOCUG00000014453
GO:0050839	cell adhesion molecule binding	molecular_function	0.0046344	0.82617	6	79	224	16703	ENSOCUG00000010313,ENSOCUG00000017493,ENSOCUG00000016191,ENSOCUG00000014232,ENSOCUG00000023809,ENSOCUG00000008127
GO:0007049	cell cycle	biological_process	0.0046492	0.82617	12	79	885	16703	ENSOCUG00000010313,ENSOCUG00000003627,ENSOCUG00000015730,ENSOCUG00000009935,ENSOCUG00000012156,ENSOCUG00000012765,ENSOCUG00000007579,ENSOCUG00000009484,ENSOCUG00000003507,ENSOCUG00000016706,ENSOCUG00000004204,ENSOCUG00000009775
GO:0032550	purine ribonucleoside binding	molecular_function	0.0048051	0.83712	18	79	1516	16703	ENSOCUG00000015730,ENSOCUG00000011260,ENSOCUG00000014453,ENSOCUG00000004416,ENSOCUG00000007838,ENSOCUG00000017493,ENSOCUG00000009775,ENSOCUG00000001180,ENSOCUG00000014492,ENSOCUG00000016997,ENSOCUG00000014380,ENSOCUG00000007579,ENSOCUG00000005035,ENSOCUG00000022720,ENSOCUG00000021839,ENSOCUG00000016706,ENSOCUG00000012451,ENSOCUG00000005079
GO:0001883	purine nucleoside binding	molecular_function	0.0048111	0.83712	18	79	1517	16703	ENSOCUG00000017493,ENSOCUG00000007838,ENSOCUG00000004416,ENSOCUG00000001180,ENSOCUG00000009775,ENSOCUG00000011260,ENSOCUG00000015730,ENSOCUG00000014453,ENSOCUG00000005035,ENSOCUG00000005079,ENSOCUG00000021839,ENSOCUG00000022720,ENSOCUG00000016706,ENSOCUG00000012451,ENSOCUG00000016997,ENSOCUG00000014492,ENSOCUG00000007579,ENSOCUG00000014380
GO:0090004	positive regulation of establishment of protein localization to plasma membrane	biological_process	0.0050568	0.86349	2	79	21	16703	ENSOCUG00000010313,ENSOCUG00000017493
GO:0046907	intracellular transport	biological_process	0.005066	0.86349	13	79	969	16703	ENSOCUG00000007428,ENSOCUG00000012156,ENSOCUG00000011260,ENSOCUG00000023809,ENSOCUG00000014479,ENSOCUG00000021839,ENSOCUG00000002555,ENSOCUG00000001165,ENSOCUG00000007838,ENSOCUG00000017493,ENSOCUG00000002143,ENSOCUG00000009484,ENSOCUG00000010791
GO:0035326	enhancer binding	molecular_function	0.0054705	0.92303	3	79	74	16703	ENSOCUG00000008135,ENSOCUG00000029354,ENSOCUG00000012156
GO:0008608	attachment of spindle microtubules to kinetochore	biological_process	0.0055342	0.92444	2	79	21	16703	ENSOCUG00000009775,ENSOCUG00000009484
GO:0010948	negative regulation of cell cycle process	biological_process	0.0056283	0.93036	5	79	191	16703	ENSOCUG00000015730,ENSOCUG00000009775,ENSOCUG00000004204,ENSOCUG00000012156,ENSOCUG00000009935
GO:0005524	ATP binding	molecular_function	0.005725	0.93036	16	79	1196	16703	ENSOCUG00000014492,ENSOCUG00000016997,ENSOCUG00000014380,ENSOCUG00000007579,ENSOCUG00000005035,ENSOCUG00000022720,ENSOCUG00000016706,ENSOCUG00000021839,ENSOCUG00000012451,ENSOCUG00000005079,ENSOCUG00000015730,ENSOCUG00000014453,ENSOCUG00000004416,ENSOCUG00000017493,ENSOCUG00000009775,ENSOCUG00000001180
GO:0032555	purine ribonucleotide binding	molecular_function	0.005739	0.93036	18	79	1535	16703	ENSOCUG00000007838,ENSOCUG00000017493,ENSOCUG00000004416,ENSOCUG00000001180,ENSOCUG00000009775,ENSOCUG00000011260,ENSOCUG00000015730,ENSOCUG00000014453,ENSOCUG00000005035,ENSOCUG00000005079,ENSOCUG00000016706,ENSOCUG00000022720,ENSOCUG00000021839,ENSOCUG00000012451,ENSOCUG00000016997,ENSOCUG00000014492,ENSOCUG00000014380,ENSOCUG00000007579
GO:0017076	purine nucleotide binding	molecular_function	0.0058521	0.93036	18	79	1542	16703	ENSOCUG00000016997,ENSOCUG00000014492,ENSOCUG00000007579,ENSOCUG00000014380,ENSOCUG00000005035,ENSOCUG00000005079,ENSOCUG00000022720,ENSOCUG00000021839,ENSOCUG00000016706,ENSOCUG00000012451,ENSOCUG00000011260,ENSOCUG00000015730,ENSOCUG00000014453,ENSOCUG00000007838,ENSOCUG00000017493,ENSOCUG00000004416,ENSOCUG00000001180,ENSOCUG00000009775
GO:0036094	small molecule binding	molecular_function	0.0058624	0.93036	20	79	1818	16703	ENSOCUG00000014492,ENSOCUG00000016997,ENSOCUG00000007579,ENSOCUG00000014380,ENSOCUG00000005035,ENSOCUG00000022720,ENSOCUG00000016706,ENSOCUG00000021839,ENSOCUG00000012451,ENSOCUG00000002555,ENSOCUG00000000884,ENSOCUG00000005079,ENSOCUG00000015730,ENSOCUG00000011260,ENSOCUG00000014453,ENSOCUG00000004416,ENSOCUG00000007838,ENSOCUG00000017493,ENSOCUG00000009775,ENSOCUG00000001180
GO:0043170	macromolecule metabolic process	biological_process	0.005911	0.93036	43	79	6244	16703	ENSOCUG00000009935,ENSOCUG00000029354,ENSOCUG00000012156,ENSOCUG00000008135,ENSOCUG00000011052,ENSOCUG00000008225,ENSOCUG00000014492,ENSOCUG00000009613,ENSOCUG00000000884,ENSOCUG00000004742,ENSOCUG00000022720,ENSOCUG00000001165,ENSOCUG00000012451,ENSOCUG00000000259,ENSOCUG00000015867,ENSOCUG00000010289,ENSOCUG00000012407,ENSOCUG00000014453,ENSOCUG00000002993,ENSOCUG00000015730,ENSOCUG00000023809,…
GO:0022607	cellular component assembly	biological_process	0.0060017	0.93036	16	79	1426	16703	ENSOCUG00000010289,ENSOCUG00000014453,ENSOCUG00000026842,ENSOCUG00000023809,ENSOCUG00000013505,ENSOCUG00000009484,ENSOCUG00000029354,ENSOCUG00000012765,ENSOCUG00000007579,ENSOCUG00000002844,ENSOCUG00000010313,ENSOCUG00000005079,ENSOCUG00000016706,ENSOCUG00000012451,ENSOCUG00000003507,ENSOCUG00000015867
GO:0071701	regulation of MAPK export from nucleus	biological_process	0.0060644	0.93036	1	79	1	16703	ENSOCUG00000011260
GO:0006111	regulation of gluconeogenesis	biological_process	0.0060987	0.93036	2	79	22	16703	ENSOCUG00000001165,ENSOCUG00000006880
GO:0016605	PML body	cellular_component	0.0061266	0.93036	3	79	49	16703	ENSOCUG00000017086,ENSOCUG00000009935,ENSOCUG00000007579
GO:0032553	ribonucleotide binding	molecular_function	0.0061993	0.93291	18	79	1545	16703	ENSOCUG00000015730,ENSOCUG00000011260,ENSOCUG00000014453,ENSOCUG00000004416,ENSOCUG00000007838,ENSOCUG00000017493,ENSOCUG00000009775,ENSOCUG00000001180,ENSOCUG00000014492,ENSOCUG00000016997,ENSOCUG00000007579,ENSOCUG00000014380,ENSOCUG00000005035,ENSOCUG00000022720,ENSOCUG00000016706,ENSOCUG00000021839,ENSOCUG00000012451,ENSOCUG00000005079
GO:0033554	cellular response to stress	biological_process	0.0062989	0.93943	13	79	1035	16703	ENSOCUG00000005035,ENSOCUG00000009484,ENSOCUG00000004306,ENSOCUG00000012451,ENSOCUG00000004204,ENSOCUG00000016997,ENSOCUG00000012518,ENSOCUG00000015730,ENSOCUG00000029354,ENSOCUG00000009935,ENSOCUG00000015736,ENSOCUG00000012156,ENSOCUG00000007579
GO:0071538	SH2 domain-mediated complex assembly	biological_process	0.0064085	0.94092	1	79	1	16703	ENSOCUG00000002844
GO:0047536	2-aminoadipate transaminase activity	molecular_function	0.0064215	0.94092	1	79	1	16703	ENSOCUG00000011526
GO:0043621	protein self-association	molecular_function	0.0066327	0.95631	2	79	32	16703	ENSOCUG00000002844,ENSOCUG00000003627
GO:0019904	protein domain specific binding	molecular_function	0.0066411	0.95631	7	79	355	16703	ENSOCUG00000026842,ENSOCUG00000029354,ENSOCUG00000004358,ENSOCUG00000002844,ENSOCUG00000007579,ENSOCUG00000003627,ENSOCUG00000010313
GO:0016234	inclusion body	cellular_component	0.0067812	0.96698	3	79	59	16703	ENSOCUG00000009935,ENSOCUG00000023809,ENSOCUG00000001165
GO:0051054	positive regulation of DNA metabolic process	biological_process	0.0068309	0.96698	4	79	122	16703	ENSOCUG00000001180,ENSOCUG00000009935,ENSOCUG00000007579,ENSOCUG00000003028
GO:0032559	adenyl ribonucleotide binding	molecular_function	0.0069306	0.97285	16	79	1214	16703	ENSOCUG00000014380,ENSOCUG00000007579,ENSOCUG00000016997,ENSOCUG00000014492,ENSOCUG00000005079,ENSOCUG00000021839,ENSOCUG00000022720,ENSOCUG00000012451,ENSOCUG00000016706,ENSOCUG00000005035,ENSOCUG00000014453,ENSOCUG00000015730,ENSOCUG00000001180,ENSOCUG00000009775,ENSOCUG00000017493,ENSOCUG00000004416
GO:0030554	adenyl nucleotide binding	molecular_function	0.0070037	0.97492	16	79	1220	16703	ENSOCUG00000017493,ENSOCUG00000004416,ENSOCUG00000001180,ENSOCUG00000009775,ENSOCUG00000015730,ENSOCUG00000014453,ENSOCUG00000005035,ENSOCUG00000005079,ENSOCUG00000022720,ENSOCUG00000021839,ENSOCUG00000016706,ENSOCUG00000012451,ENSOCUG00000016997,ENSOCUG00000014492,ENSOCUG00000014380,ENSOCUG00000007579
GO:0016607	nuclear speck	cellular_component	0.0071103	0.98157	5	79	213	16703	ENSOCUG00000029354,ENSOCUG00000006880,ENSOCUG00000004204,ENSOCUG00000013505,ENSOCUG00000003507
GO:0044260	cellular macromolecule metabolic process	biological_process	0.0071953	0.98517	39	79	5559	16703	ENSOCUG00000015730,ENSOCUG00000002993,ENSOCUG00000012407,ENSOCUG00000010289,ENSOCUG00000027426,ENSOCUG00000004306,ENSOCUG00000013505,ENSOCUG00000004204,ENSOCUG00000023809,ENSOCUG00000014492,ENSOCUG00000009613,ENSOCUG00000008225,ENSOCUG00000008135,ENSOCUG00000012156,ENSOCUG00000029354,ENSOCUG00000009935,ENSOCUG00000015867,ENSOCUG00000000259,ENSOCUG00000022720,ENSOCUG00000001165,ENSOCUG00000012451,…
GO:0043167	ion binding	molecular_function	0.0073298	0.99543	34	79	3941	16703	ENSOCUG00000005079,ENSOCUG00000021839,ENSOCUG00000009402,ENSOCUG00000007597,ENSOCUG00000005035,ENSOCUG00000011322,ENSOCUG00000007579,ENSOCUG00000016997,ENSOCUG00000012518,ENSOCUG00000013149,ENSOCUG00000001180,ENSOCUG00000026842,ENSOCUG00000017086,ENSOCUG00000009775,ENSOCUG00000004416,ENSOCUG00000007428,ENSOCUG00000011526,ENSOCUG00000022720,ENSOCUG00000012451,ENSOCUG00000016706,ENSOCUG00000002555,…
GO:0005622	intracellular	cellular_component	0.0077183	1	61	79	9720	16703	ENSOCUG00000011052,ENSOCUG00000008135,ENSOCUG00000008225,ENSOCUG00000014492,ENSOCUG00000009935,ENSOCUG00000029354,ENSOCUG00000012765,ENSOCUG00000014380,ENSOCUG00000012156,ENSOCUG00000015867,ENSOCUG00000003507,ENSOCUG00000008127,ENSOCUG00000000884,ENSOCUG00000004742,ENSOCUG00000022720,ENSOCUG00000016706,ENSOCUG00000001165,ENSOCUG00000002555,ENSOCUG00000000259,ENSOCUG00000003631,ENSOCUG00000011260,…
GO:0030529	ribonucleoprotein complex	cellular_component	0.0077432	1	7	79	803	16703	ENSOCUG00000003925,ENSOCUG00000010289,ENSOCUG00000015867,ENSOCUG00000010791,ENSOCUG00000007838,ENSOCUG00000003631,ENSOCUG00000013505
GO:0044444	cytoplasmic part	cellular_component	0.0079302	1	39	79	5306	16703	ENSOCUG00000004204,ENSOCUG00000023809,ENSOCUG00000004306,ENSOCUG00000017493,ENSOCUG00000007838,ENSOCUG00000014453,ENSOCUG00000004358,ENSOCUG00000010289,ENSOCUG00000003631,ENSOCUG00000011260,ENSOCUG00000016706,ENSOCUG00000002555,ENSOCUG00000001165,ENSOCUG00000008127,ENSOCUG00000004742,ENSOCUG00000015867,ENSOCUG00000003507,ENSOCUG00000012156,ENSOCUG00000012765,ENSOCUG00000008225,ENSOCUG00000011052,…
GO:0008094	DNA-dependent ATPase activity	molecular_function	0.0079328	1	3	79	56	16703	ENSOCUG00000001180,ENSOCUG00000009935,ENSOCUG00000007579
GO:0043122	regulation of I-kappaB kinase/NF-kappaB cascade	biological_process	0.0080522	1	4	79	165	16703	ENSOCUG00000026842,ENSOCUG00000021839,ENSOCUG00000012407,ENSOCUG00000009484
GO:0043330	response to exogenous dsRNA	biological_process	0.0080691	1	2	79	24	16703	ENSOCUG00000014492,ENSOCUG00000001180
GO:0051092	positive regulation of NF-kappaB transcription factor activity	biological_process	0.0081078	1	3	79	80	16703	ENSOCUG00000014492,ENSOCUG00000005035,ENSOCUG00000012407
GO:0005737	cytoplasm	cellular_component	0.008236	1	45	79	6436	16703	ENSOCUG00000006880,ENSOCUG00000026842,ENSOCUG00000001180,ENSOCUG00000001616,ENSOCUG00000014479,ENSOCUG00000002143,ENSOCUG00000009484,ENSOCUG00000007428,ENSOCUG00000005905,ENSOCUG00000014232,ENSOCUG00000003627,ENSOCUG00000011526,ENSOCUG00000021839,ENSOCUG00000009402,ENSOCUG00000005035,ENSOCUG00000010791,ENSOCUG00000004026,ENSOCUG00000012518,ENSOCUG00000016997,ENSOCUG00000010313,ENSOCUG00000023809,…
GO:0010675	regulation of cellular carbohydrate metabolic process	biological_process	0.0083021	1	3	79	79	16703	ENSOCUG00000006880,ENSOCUG00000001165,ENSOCUG00000015867
GO:0010638	positive regulation of organelle organization	biological_process	0.0084429	1	6	79	307	16703	ENSOCUG00000007579,ENSOCUG00000005079,ENSOCUG00000026842,ENSOCUG00000001180,ENSOCUG00000009935,ENSOCUG00000010313
GO:0033293	monocarboxylic acid binding	molecular_function	0.0085378	1	2	79	38	16703	ENSOCUG00000002555,ENSOCUG00000026842
GO:0061041	regulation of wound healing	biological_process	0.0086608	1	3	79	75	16703	ENSOCUG00000002844,ENSOCUG00000005905,ENSOCUG00000015867
GO:0045204	MAPK export from nucleus	biological_process	0.008709	1	1	79	2	16703	ENSOCUG00000011260
GO:0043408	regulation of MAPK cascade	biological_process	0.0089166	1	7	79	411	16703	ENSOCUG00000015736,ENSOCUG00000026842,ENSOCUG00000014492,ENSOCUG00000010313,ENSOCUG00000015730,ENSOCUG00000005035,ENSOCUG00000011260
GO:0070830	tight junction assembly	biological_process	0.0089543	1	2	79	22	16703	ENSOCUG00000009484,ENSOCUG00000010313
GO:0033674	positive regulation of kinase activity	biological_process	0.0093201	1	6	79	300	16703	ENSOCUG00000001165,ENSOCUG00000009935,ENSOCUG00000026842,ENSOCUG00000009484,ENSOCUG00000010313,ENSOCUG00000005035
GO:0071241	cellular response to inorganic substance	biological_process	0.0095096	1	3	79	84	16703	ENSOCUG00000009484,ENSOCUG00000029354,ENSOCUG00000007579
GO:0035617	stress granule disassembly	biological_process	0.0096027	1	1	79	2	16703	ENSOCUG00000017493
GO:0070972	protein localization to endoplasmic reticulum	biological_process	0.009712	1	2	79	28	16703	ENSOCUG00000007838,ENSOCUG00000010791
GO:0051091	positive regulation of sequence-specific DNA binding transcription factor activity	biological_process	0.0097179	1	4	79	156	16703	ENSOCUG00000012156,ENSOCUG00000012407,ENSOCUG00000014492,ENSOCUG00000005035
GO:0043228	non-membrane-bounded organelle	cellular_component	0.010095	1	24	79	2914	16703	ENSOCUG00000003028,ENSOCUG00000009484,ENSOCUG00000017493,ENSOCUG00000004204,ENSOCUG00000009775,ENSOCUG00000006880,ENSOCUG00000003627,ENSOCUG00000011375,ENSOCUG00000003631,ENSOCUG00000012407,ENSOCUG00000014453,ENSOCUG00000003925,ENSOCUG00000015867,ENSOCUG00000003507,ENSOCUG00000016706,ENSOCUG00000008127,ENSOCUG00000010313,ENSOCUG00000008135,ENSOCUG00000012156,ENSOCUG00000007579,ENSOCUG00000012765,…
GO:0043232	intracellular non-membrane-bounded organelle	cellular_component	0.010095	1	24	79	2914	16703	ENSOCUG00000009484,ENSOCUG00000003028,ENSOCUG00000017493,ENSOCUG00000009775,ENSOCUG00000004204,ENSOCUG00000006880,ENSOCUG00000003627,ENSOCUG00000011375,ENSOCUG00000003631,ENSOCUG00000014453,ENSOCUG00000012407,ENSOCUG00000003925,ENSOCUG00000003507,ENSOCUG00000015867,ENSOCUG00000016706,ENSOCUG00000008127,ENSOCUG00000010313,ENSOCUG00000008135,ENSOCUG00000012156,ENSOCUG00000007579,ENSOCUG00000012765,…
GO:1901987	regulation of cell cycle phase transition	biological_process	0.010146	1	5	79	213	16703	ENSOCUG00000009935,ENSOCUG00000009775,ENSOCUG00000004204,ENSOCUG00000012156,ENSOCUG00000015730
GO:0003743	translation initiation factor activity	molecular_function	0.010378	1	2	79	41	16703	ENSOCUG00000000259,ENSOCUG00000010289
GO:0071277	cellular response to calcium ion	biological_process	0.010437	1	2	79	24	16703	ENSOCUG00000029354,ENSOCUG00000009484
GO:0045661	regulation of myoblast differentiation	biological_process	0.010469	1	2	79	34	16703	ENSOCUG00000029354,ENSOCUG00000010827
GO:0006094	gluconeogenesis	biological_process	0.010481	1	2	79	33	16703	ENSOCUG00000001165,ENSOCUG00000006880
GO:0006109	regulation of carbohydrate metabolic process	biological_process	0.010659	1	3	79	85	16703	ENSOCUG00000015867,ENSOCUG00000006880,ENSOCUG00000001165
GO:0010931	macrophage tolerance induction	biological_process	0.011002	1	1	79	1	16703	ENSOCUG00000014492
GO:0010932	regulation of macrophage tolerance induction	biological_process	0.011002	1	1	79	1	16703	ENSOCUG00000014492
GO:0010933	positive regulation of macrophage tolerance induction	biological_process	0.011002	1	1	79	1	16703	ENSOCUG00000014492
GO:0032844	regulation of homeostatic process	biological_process	0.011111	1	6	79	313	16703	ENSOCUG00000010313,ENSOCUG00000003028,ENSOCUG00000000827,ENSOCUG00000007579,ENSOCUG00000009935,ENSOCUG00000001180
GO:0043063	intercellular bridge organization	biological_process	0.011113	1	1	79	1	16703	ENSOCUG00000009775
GO:0032846	positive regulation of homeostatic process	biological_process	0.01115	1	3	79	88	16703	ENSOCUG00000007579,ENSOCUG00000001180,ENSOCUG00000009935
GO:0044614	nuclear pore cytoplasmic filaments	cellular_component	0.011178	1	1	79	1	16703	ENSOCUG00000001165
GO:0070381	endosome to plasma membrane transport vesicle	cellular_component	0.011349	1	1	79	1	16703	ENSOCUG00000023809
GO:0032379	positive regulation of intracellular lipid transport	biological_process	0.011433	1	1	79	1	16703	ENSOCUG00000002555
GO:0032382	positive regulation of intracellular sterol transport	biological_process	0.011433	1	1	79	1	16703	ENSOCUG00000002555
GO:0032385	positive regulation of intracellular cholesterol transport	biological_process	0.011433	1	1	79	1	16703	ENSOCUG00000002555
GO:1901373	lipid hydroperoxide transport	biological_process	0.011433	1	1	79	1	16703	ENSOCUG00000002555
GO:0001772	immunological synapse	cellular_component	0.011489	1	2	79	29	16703	ENSOCUG00000010313,ENSOCUG00000007428
GO:0032468	Golgi calcium ion homeostasis	biological_process	0.011542	1	1	79	1	16703	ENSOCUG00000021839
GO:0090284	positive regulation of protein glycosylation in Golgi	biological_process	0.011632	1	1	79	1	16703	ENSOCUG00000015867
GO:0003138	primary heart field specification	biological_process	0.011683	1	1	79	1	16703	ENSOCUG00000029354
GO:0003172	sinoatrial valve development	biological_process	0.011683	1	1	79	1	16703	ENSOCUG00000029354
GO:0003185	sinoatrial valve morphogenesis	biological_process	0.011683	1	1	79	1	16703	ENSOCUG00000029354
GO:0060025	regulation of synaptic activity	biological_process	0.011683	1	1	79	1	16703	ENSOCUG00000029354
GO:2000987	positive regulation of behavioral fear response	biological_process	0.011683	1	1	79	1	16703	ENSOCUG00000029354
GO:0035120	post-embryonic appendage morphogenesis	biological_process	0.011735	1	1	79	1	16703	ENSOCUG00000007579
GO:0035127	post-embryonic limb morphogenesis	biological_process	0.011735	1	1	79	1	16703	ENSOCUG00000007579
GO:0035128	post-embryonic forelimb morphogenesis	biological_process	0.011735	1	1	79	1	16703	ENSOCUG00000007579
GO:0097393	telomeric RNA transcription	biological_process	0.011735	1	1	79	1	16703	ENSOCUG00000007579
GO:0097394	telomeric RNA transcription from RNA pol II promoter	biological_process	0.011735	1	1	79	1	16703	ENSOCUG00000007579
GO:1901580	regulation of telomeric RNA transcription from RNA pol II promoter	biological_process	0.011735	1	1	79	1	16703	ENSOCUG00000007579
GO:1901581	negative regulation of telomeric RNA transcription from RNA pol II promoter	biological_process	0.011735	1	1	79	1	16703	ENSOCUG00000007579
GO:1901582	positive regulation of telomeric RNA transcription from RNA pol II promoter	biological_process	0.011735	1	1	79	1	16703	ENSOCUG00000007579
GO:0007249	I-kappaB kinase/NF-kappaB cascade	biological_process	0.011795	1	4	79	181	16703	ENSOCUG00000012407,ENSOCUG00000021839,ENSOCUG00000026842,ENSOCUG00000009484
GO:0044451	nucleoplasm part	cellular_component	0.011892	1	11	79	859	16703	ENSOCUG00000006880,ENSOCUG00000000884,ENSOCUG00000017086,ENSOCUG00000004204,ENSOCUG00000013505,ENSOCUG00000011322,ENSOCUG00000003507,ENSOCUG00000009935,ENSOCUG00000029354,ENSOCUG00000007579,ENSOCUG00000003631
GO:0043566	structure-specific DNA binding	molecular_function	0.01207	1	4	79	171	16703	ENSOCUG00000008135,ENSOCUG00000003028,ENSOCUG00000004306,ENSOCUG00000001180
GO:0019319	hexose biosynthetic process	biological_process	0.012145	1	2	79	35	16703	ENSOCUG00000006880,ENSOCUG00000001165
GO:0003723	RNA binding	molecular_function	0.012279	1	12	79	1255	16703	ENSOCUG00000010289,ENSOCUG00000029354,ENSOCUG00000003925,ENSOCUG00000011375,ENSOCUG00000008225,ENSOCUG00000003631,ENSOCUG00000000259,ENSOCUG00000001180,ENSOCUG00000010791,ENSOCUG00000011322,ENSOCUG00000013505,ENSOCUG00000007838
GO:0042982	amyloid precursor protein metabolic process	biological_process	0.012391	1	2	79	22	16703	ENSOCUG00000010313,ENSOCUG00000023809
GO:0060050	positive regulation of protein glycosylation	biological_process	0.012536	1	1	79	2	16703	ENSOCUG00000015867
GO:0003680	AT DNA binding	molecular_function	0.012615	1	1	79	2	16703	ENSOCUG00000029354
GO:0030942	endoplasmic reticulum signal peptide binding	molecular_function	0.012711	1	1	79	3	16703	ENSOCUG00000007838
GO:0051347	positive regulation of transferase activity	biological_process	0.012734	1	6	79	328	16703	ENSOCUG00000005035,ENSOCUG00000009484,ENSOCUG00000010313,ENSOCUG00000026842,ENSOCUG00000009935,ENSOCUG00000001165
GO:0070538	oleic acid binding	molecular_function	0.012767	1	1	79	2	16703	ENSOCUG00000002555
GO:0031933	telomeric heterochromatin	cellular_component	0.012774	1	1	79	2	16703	ENSOCUG00000007579
GO:0007521	muscle cell fate determination	biological_process	0.012888	1	1	79	2	16703	ENSOCUG00000029354
GO:0032915	positive regulation of transforming growth factor beta2 production	biological_process	0.013055	1	1	79	2	16703	ENSOCUG00000012156
GO:0017111	nucleoside-triphosphatase activity	molecular_function	0.013106	1	9	79	618	16703	ENSOCUG00000021839,ENSOCUG00000016706,ENSOCUG00000001180,ENSOCUG00000007838,ENSOCUG00000017493,ENSOCUG00000014380,ENSOCUG00000007579,ENSOCUG00000009935,ENSOCUG00000011260
GO:1900825	regulation of membrane depolarization involved in regulation of cardiac muscle cell action potential	biological_process	0.013469	1	1	79	3	16703	ENSOCUG00000000827
GO:0032147	activation of protein kinase activity	biological_process	0.013524	1	4	79	152	16703	ENSOCUG00000026842,ENSOCUG00000009484,ENSOCUG00000010313,ENSOCUG00000005035
GO:0071374	cellular response to parathyroid hormone stimulus	biological_process	0.013651	1	1	79	3	16703	ENSOCUG00000029354
GO:0000784	nuclear chromosome, telomeric region	cellular_component	0.013669	1	3	79	85	16703	ENSOCUG00000007579,ENSOCUG00000009935,ENSOCUG00000003028
GO:0033133	positive regulation of glucokinase activity	biological_process	0.01392	1	1	79	2	16703	ENSOCUG00000001165
GO:0030036	actin cytoskeleton organization	biological_process	0.013926	1	7	79	395	16703	ENSOCUG00000021839,ENSOCUG00000002844,ENSOCUG00000026842,ENSOCUG00000005079,ENSOCUG00000029354,ENSOCUG00000015867,ENSOCUG00000010313
GO:0019538	protein metabolic process	biological_process	0.013972	1	29	79	3822	16703	ENSOCUG00000009484,ENSOCUG00000027426,ENSOCUG00000004416,ENSOCUG00000023809,ENSOCUG00000026842,ENSOCUG00000001616,ENSOCUG00000006880,ENSOCUG00000009775,ENSOCUG00000015730,ENSOCUG00000010289,ENSOCUG00000014453,ENSOCUG00000005035,ENSOCUG00000011322,ENSOCUG00000015867,ENSOCUG00000010791,ENSOCUG00000005079,ENSOCUG00000004742,ENSOCUG00000000259,ENSOCUG00000022720,ENSOCUG00000012451,ENSOCUG00000009402,…
GO:0045913	positive regulation of carbohydrate metabolic process	biological_process	0.01422	1	2	79	31	16703	ENSOCUG00000006880,ENSOCUG00000015867
GO:0019080	viral genome expression	biological_process	0.014424	1	2	79	42	16703	ENSOCUG00000010289,ENSOCUG00000012407
GO:0080134	regulation of response to stress	biological_process	0.014565	1	9	79	702	16703	ENSOCUG00000015867,ENSOCUG00000012451,ENSOCUG00000000884,ENSOCUG00000014492,ENSOCUG00000015730,ENSOCUG00000015736,ENSOCUG00000005905,ENSOCUG00000002844,ENSOCUG00000029354
GO:0031291	Ran protein signal transduction	biological_process	0.014994	1	1	79	2	16703	ENSOCUG00000003627
GO:0033131	regulation of glucokinase activity	biological_process	0.015033	1	1	79	3	16703	ENSOCUG00000001165
GO:0007098	centrosome cycle	biological_process	0.015041	1	3	79	79	16703	ENSOCUG00000003507,ENSOCUG00000016706,ENSOCUG00000012765
GO:0051129	negative regulation of cellular component organization	biological_process	0.015058	1	6	79	350	16703	ENSOCUG00000014492,ENSOCUG00000003028,ENSOCUG00000015867,ENSOCUG00000023809,ENSOCUG00000026842,ENSOCUG00000009775
GO:0000166	nucleotide binding	molecular_function	0.015316	1	18	79	1712	16703	ENSOCUG00000007579,ENSOCUG00000014380,ENSOCUG00000014492,ENSOCUG00000016997,ENSOCUG00000016706,ENSOCUG00000022720,ENSOCUG00000021839,ENSOCUG00000012451,ENSOCUG00000005079,ENSOCUG00000005035,ENSOCUG00000014453,ENSOCUG00000015730,ENSOCUG00000011260,ENSOCUG00000009775,ENSOCUG00000001180,ENSOCUG00000004416,ENSOCUG00000007838,ENSOCUG00000017493
GO:1901265	nucleoside phosphate binding	molecular_function	0.015316	1	18	79	1712	16703	ENSOCUG00000009775,ENSOCUG00000001180,ENSOCUG00000004416,ENSOCUG00000017493,ENSOCUG00000007838,ENSOCUG00000014453,ENSOCUG00000015730,ENSOCUG00000011260,ENSOCUG00000012451,ENSOCUG00000022720,ENSOCUG00000021839,ENSOCUG00000016706,ENSOCUG00000005079,ENSOCUG00000005035,ENSOCUG00000014380,ENSOCUG00000007579,ENSOCUG00000014492,ENSOCUG00000016997
GO:0046364	monosaccharide biosynthetic process	biological_process	0.015318	1	2	79	40	16703	ENSOCUG00000006880,ENSOCUG00000001165
GO:0032472	Golgi calcium ion transport	biological_process	0.015347	1	1	79	2	16703	ENSOCUG00000021839
GO:0048706	embryonic skeletal system development	biological_process	0.015376	1	3	79	96	16703	ENSOCUG00000001616,ENSOCUG00000029354,ENSOCUG00000010313
GO:0071107	response to parathyroid hormone stimulus	biological_process	0.015433	1	1	79	5	16703	ENSOCUG00000029354
GO:0005829	cytosol	cellular_component	0.015704	1	20	79	2045	16703	ENSOCUG00000004204,ENSOCUG00000001180,ENSOCUG00000004306,ENSOCUG00000009484,ENSOCUG00000002143,ENSOCUG00000007838,ENSOCUG00000017493,ENSOCUG00000014453,ENSOCUG00000005905,ENSOCUG00000007428,ENSOCUG00000004358,ENSOCUG00000003627,ENSOCUG00000003631,ENSOCUG00000009402,ENSOCUG00000016706,ENSOCUG00000004742,ENSOCUG00000015867,ENSOCUG00000003507,ENSOCUG00000005035,ENSOCUG00000012765
GO:0031572	G2 DNA damage checkpoint	biological_process	0.016035	1	2	79	24	16703	ENSOCUG00000015730,ENSOCUG00000009935
GO:0008360	regulation of cell shape	biological_process	0.016054	1	3	79	75	16703	ENSOCUG00000026842,ENSOCUG00000002844,ENSOCUG00000010313
GO:2000111	positive regulation of macrophage apoptotic process	biological_process	0.016089	1	1	79	2	16703	ENSOCUG00000029354
GO:0001816	cytokine production	biological_process	0.016338	1	6	79	429	16703	ENSOCUG00000014492,ENSOCUG00000010313,ENSOCUG00000012451,ENSOCUG00000012156,ENSOCUG00000001616,ENSOCUG00000000884
GO:0019058	viral infectious cycle	biological_process	0.016604	1	3	79	110	16703	ENSOCUG00000001616,ENSOCUG00000010289,ENSOCUG00000012407
GO:0060536	cartilage morphogenesis	biological_process	0.016779	1	1	79	6	16703	ENSOCUG00000029354
GO:0090003	regulation of establishment of protein localization to plasma membrane	biological_process	0.016859	1	2	79	33	16703	ENSOCUG00000010313,ENSOCUG00000017493
GO:0051898	negative regulation of protein kinase B signaling cascade	biological_process	0.016928	1	2	79	33	16703	ENSOCUG00000010313,ENSOCUG00000015736
GO:0035727	lysophosphatidic acid binding	molecular_function	0.016946	1	1	79	4	16703	ENSOCUG00000026842
GO:0001999	renal response to blood flow involved in circulatory renin-angiotensin regulation of systemic arterial blood pressure	biological_process	0.017199	1	1	79	5	16703	ENSOCUG00000001616
GO:0002001	renin secretion into blood stream	biological_process	0.017199	1	1	79	5	16703	ENSOCUG00000001616
GO:0051297	centrosome organization	biological_process	0.017298	1	3	79	83	16703	ENSOCUG00000012765,ENSOCUG00000016706,ENSOCUG00000003507
GO:0016462	pyrophosphatase activity	molecular_function	0.017497	1	9	79	651	16703	ENSOCUG00000007838,ENSOCUG00000017493,ENSOCUG00000016706,ENSOCUG00000021839,ENSOCUG00000001180,ENSOCUG00000011260,ENSOCUG00000014380,ENSOCUG00000007579,ENSOCUG00000009935
GO:0008626	granzyme-mediated apoptotic signaling pathway	biological_process	0.017564	1	1	79	4	16703	ENSOCUG00000016997
GO:0075525	viral translational termination-reinitiation	biological_process	0.017742	1	1	79	4	16703	ENSOCUG00000010289
GO:0016818	hydrolase activity, acting on acid anhydrides, in phosphorus-containing anhydrides	molecular_function	0.017884	1	9	79	654	16703	ENSOCUG00000009935,ENSOCUG00000007579,ENSOCUG00000014380,ENSOCUG00000011260,ENSOCUG00000001180,ENSOCUG00000016706,ENSOCUG00000021839,ENSOCUG00000007838,ENSOCUG00000017493
GO:0007346	regulation of mitotic cell cycle	biological_process	0.017917	1	5	79	266	16703	ENSOCUG00000003627,ENSOCUG00000010313,ENSOCUG00000016706,ENSOCUG00000009775,ENSOCUG00000009935
GO:0043231	intracellular membrane-bounded organelle	cellular_component	0.01821	1	47	79	7042	16703	ENSOCUG00000004358,ENSOCUG00000014453,ENSOCUG00000003631,ENSOCUG00000011260,ENSOCUG00000023809,ENSOCUG00000004204,ENSOCUG00000013505,ENSOCUG00000007838,ENSOCUG00000017493,ENSOCUG00000004306,ENSOCUG00000009935,ENSOCUG00000029354,ENSOCUG00000014380,ENSOCUG00000012156,ENSOCUG00000011052,ENSOCUG00000008135,ENSOCUG00000008225,ENSOCUG00000014492,ENSOCUG00000008127,ENSOCUG00000004742,ENSOCUG00000000884,…
GO:0043549	regulation of kinase activity	biological_process	0.01834	1	7	79	475	16703	ENSOCUG00000014492,ENSOCUG00000010313,ENSOCUG00000009484,ENSOCUG00000005035,ENSOCUG00000001165,ENSOCUG00000009935,ENSOCUG00000026842
GO:0043297	apical junction assembly	biological_process	0.018571	1	2	79	30	16703	ENSOCUG00000009484,ENSOCUG00000010313
GO:0000922	spindle pole	cellular_component	0.018605	1	3	79	87	16703	ENSOCUG00000003627,ENSOCUG00000016706,ENSOCUG00000004026
GO:0016817	hydrolase activity, acting on acid anhydrides	molecular_function	0.018729	1	9	79	658	16703	ENSOCUG00000009935,ENSOCUG00000014380,ENSOCUG00000007579,ENSOCUG00000011260,ENSOCUG00000001180,ENSOCUG00000016706,ENSOCUG00000021839,ENSOCUG00000007838,ENSOCUG00000017493
GO:0035556	intracellular signal transduction	biological_process	0.018909	1	16	79	1553	16703	ENSOCUG00000014492,ENSOCUG00000010313,ENSOCUG00000007579,ENSOCUG00000009935,ENSOCUG00000029354,ENSOCUG00000015867,ENSOCUG00000005035,ENSOCUG00000012451,ENSOCUG00000021839,ENSOCUG00000015730,ENSOCUG00000003627,ENSOCUG00000011260,ENSOCUG00000012407,ENSOCUG00000015736,ENSOCUG00000009484,ENSOCUG00000026842
GO:0070336	flap-structured DNA binding	molecular_function	0.018956	1	1	79	2	16703	ENSOCUG00000004306
GO:0042382	paraspeckles	cellular_component	0.019073	1	1	79	3	16703	ENSOCUG00000013505
GO:0032377	regulation of intracellular lipid transport	biological_process	0.019349	1	1	79	3	16703	ENSOCUG00000002555
GO:0032380	regulation of intracellular sterol transport	biological_process	0.019349	1	1	79	3	16703	ENSOCUG00000002555
GO:0032383	regulation of intracellular cholesterol transport	biological_process	0.019349	1	1	79	3	16703	ENSOCUG00000002555
GO:0048254	snoRNA localization	biological_process	0.019405	1	1	79	4	16703	ENSOCUG00000003631
GO:0003012	muscle system process	biological_process	0.019567	1	4	79	180	16703	ENSOCUG00000010313,ENSOCUG00000000827,ENSOCUG00000029354,ENSOCUG00000008127
GO:0071888	macrophage apoptotic process	biological_process	0.019652	1	1	79	5	16703	ENSOCUG00000029354
GO:2000109	regulation of macrophage apoptotic process	biological_process	0.019652	1	1	79	5	16703	ENSOCUG00000029354
GO:0044267	cellular protein metabolic process	biological_process	0.019738	1	25	79	3223	16703	ENSOCUG00000005035,ENSOCUG00000015867,ENSOCUG00000011322,ENSOCUG00000010791,ENSOCUG00000004742,ENSOCUG00000022720,ENSOCUG00000012451,ENSOCUG00000001165,ENSOCUG00000009402,ENSOCUG00000000259,ENSOCUG00000016997,ENSOCUG00000014492,ENSOCUG00000010313,ENSOCUG00000009935,ENSOCUG00000007579,ENSOCUG00000012156,ENSOCUG00000027426,ENSOCUG00000004416,ENSOCUG00000009484,ENSOCUG00000006880,ENSOCUG00000026842,…
GO:0010740	positive regulation of intracellular protein kinase cascade	biological_process	0.020262	1	6	79	420	16703	ENSOCUG00000026842,ENSOCUG00000021839,ENSOCUG00000012407,ENSOCUG00000011260,ENSOCUG00000015730,ENSOCUG00000009484
GO:0015616	DNA translocase activity	molecular_function	0.020383	1	1	79	2	16703	ENSOCUG00000007579
GO:0030276	clathrin binding	molecular_function	0.02045	1	2	79	26	16703	ENSOCUG00000023809,ENSOCUG00000014232
GO:0033683	nucleotide-excision repair, DNA incision	biological_process	0.020471	1	1	79	5	16703	ENSOCUG00000004306
GO:0060022	hard palate development	biological_process	0.020523	1	1	79	5	16703	ENSOCUG00000010313
GO:0035861	site of double-strand break	cellular_component	0.0207	1	2	79	27	16703	ENSOCUG00000012156,ENSOCUG00000009935
GO:0051149	positive regulation of muscle cell differentiation	biological_process	0.021158	1	2	79	43	16703	ENSOCUG00000029354,ENSOCUG00000010827
GO:0031023	microtubule organizing center organization	biological_process	0.021451	1	3	79	87	16703	ENSOCUG00000012765,ENSOCUG00000016706,ENSOCUG00000003507
GO:0044268	multicellular organismal protein metabolic process	biological_process	0.021775	1	1	79	2	16703	ENSOCUG00000014453
GO:0043622	cortical microtubule organization	biological_process	0.021788	1	1	79	2	16703	ENSOCUG00000010313
GO:0030029	actin filament-based process	biological_process	0.021952	1	7	79	435	16703	ENSOCUG00000010313,ENSOCUG00000015867,ENSOCUG00000029354,ENSOCUG00000005079,ENSOCUG00000026842,ENSOCUG00000021839,ENSOCUG00000002844
GO:0017022	myosin binding	molecular_function	0.022007	1	2	79	35	16703	ENSOCUG00000008127,ENSOCUG00000015867
GO:2001252	positive regulation of chromosome organization	biological_process	0.022009	1	3	79	99	16703	ENSOCUG00000007579,ENSOCUG00000009935,ENSOCUG00000001180
GO:0046777	protein autophosphorylation	biological_process	0.022098	1	4	79	145	16703	ENSOCUG00000012451,ENSOCUG00000009935,ENSOCUG00000014492,ENSOCUG00000005035
GO:0042180	cellular ketone metabolic process	biological_process	0.022141	1	3	79	118	16703	ENSOCUG00000011526,ENSOCUG00000001165,ENSOCUG00000006880
GO:0016212	kynurenine-oxoglutarate transaminase activity	molecular_function	0.022197	1	1	79	4	16703	ENSOCUG00000011526
GO:0036137	kynurenine aminotransferase activity	molecular_function	0.022197	1	1	79	4	16703	ENSOCUG00000011526
GO:0017108	5'-flap endonuclease activity	molecular_function	0.022201	1	1	79	4	16703	ENSOCUG00000004306
GO:0097149	centralspindlin complex	cellular_component	0.022252	1	1	79	3	16703	ENSOCUG00000009484
GO:0051651	maintenance of location in cell	biological_process	0.022355	1	3	79	91	16703	ENSOCUG00000003627,ENSOCUG00000009484,ENSOCUG00000009775
GO:0002440	production of molecular mediator of immune response	biological_process	0.022518	1	3	79	124	16703	ENSOCUG00000009935,ENSOCUG00000010313,ENSOCUG00000014492
GO:2000822	regulation of behavioral fear response	biological_process	0.022717	1	1	79	2	16703	ENSOCUG00000029354
GO:0035983	response to trichostatin A	biological_process	0.022749	1	1	79	2	16703	ENSOCUG00000029354
GO:0035984	cellular response to trichostatin A	biological_process	0.022749	1	1	79	2	16703	ENSOCUG00000029354
GO:0043047	single-stranded telomeric DNA binding	molecular_function	0.022757	1	1	79	4	16703	ENSOCUG00000003028
GO:0030833	regulation of actin filament polymerization	biological_process	0.022773	1	3	79	102	16703	ENSOCUG00000015867,ENSOCUG00000010313,ENSOCUG00000005079
GO:0010256	endomembrane system organization	biological_process	0.022921	1	1	79	2	16703	ENSOCUG00000015867
GO:0090526	regulation of gluconeogenesis involved in cellular glucose homeostasis	biological_process	0.022977	1	1	79	3	16703	ENSOCUG00000001165
GO:0097418	neurofibrillary tangle	cellular_component	0.02318	1	1	79	5	16703	ENSOCUG00000023809
GO:0008135	translation factor activity, nucleic acid binding	molecular_function	0.023224	1	2	79	64	16703	ENSOCUG00000010289,ENSOCUG00000000259
GO:0043219	lateral loop	cellular_component	0.023393	1	1	79	3	16703	ENSOCUG00000010313
GO:0000781	chromosome, telomeric region	cellular_component	0.023417	1	3	79	99	16703	ENSOCUG00000003028,ENSOCUG00000009935,ENSOCUG00000007579
GO:0003989	acetyl-CoA carboxylase activity	molecular_function	0.023464	1	1	79	2	16703	ENSOCUG00000014453
GO:0005874	microtubule	cellular_component	0.023605	1	4	79	190	16703	ENSOCUG00000017493,ENSOCUG00000010313,ENSOCUG00000016706,ENSOCUG00000012407
GO:0008140	cAMP response element binding protein binding	molecular_function	0.023752	1	1	79	4	16703	ENSOCUG00000012156
GO:0036042	long-chain fatty acyl-CoA binding	molecular_function	0.023895	1	1	79	3	16703	ENSOCUG00000002555
GO:0048742	regulation of skeletal muscle fiber development	biological_process	0.023933	1	2	79	58	16703	ENSOCUG00000029354,ENSOCUG00000010827
GO:1900223	positive regulation of beta-amyloid clearance	biological_process	0.023955	1	1	79	3	16703	ENSOCUG00000023809
GO:0030432	peristalsis	biological_process	0.024061	1	1	79	8	16703	ENSOCUG00000010313
GO:0043255	regulation of carbohydrate biosynthetic process	biological_process	0.024068	1	2	79	46	16703	ENSOCUG00000006880,ENSOCUG00000001165
GO:0071863	regulation of cell proliferation in bone marrow	biological_process	0.024082	1	1	79	3	16703	ENSOCUG00000029354
GO:0071864	positive regulation of cell proliferation in bone marrow	biological_process	0.024082	1	1	79	3	16703	ENSOCUG00000029354
GO:0051338	regulation of transferase activity	biological_process	0.024141	1	7	79	509	16703	ENSOCUG00000001165,ENSOCUG00000026842,ENSOCUG00000009935,ENSOCUG00000014492,ENSOCUG00000009484,ENSOCUG00000010313,ENSOCUG00000005035
GO:0070915	lysophosphatidic acid receptor activity	molecular_function	0.024225	1	1	79	4	16703	ENSOCUG00000026842
GO:0075522	IRES-dependent viral translational initiation	biological_process	0.024266	1	1	79	7	16703	ENSOCUG00000010289
GO:0070652	HAUS complex	cellular_component	0.024324	1	1	79	8	16703	ENSOCUG00000003507
GO:0044770	cell cycle phase transition	biological_process	0.024463	1	5	79	268	16703	ENSOCUG00000015730,ENSOCUG00000009775,ENSOCUG00000004204,ENSOCUG00000012156,ENSOCUG00000009935
GO:0015630	microtubule cytoskeleton	cellular_component	0.024718	1	10	79	759	16703	ENSOCUG00000003627,ENSOCUG00000010313,ENSOCUG00000012407,ENSOCUG00000012765,ENSOCUG00000004026,ENSOCUG00000009484,ENSOCUG00000003507,ENSOCUG00000017493,ENSOCUG00000016706,ENSOCUG00000006880
GO:0051640	organelle localization	biological_process	0.02479	1	5	79	243	16703	ENSOCUG00000010313,ENSOCUG00000003627,ENSOCUG00000017493,ENSOCUG00000001165,ENSOCUG00000023809
GO:0097016	L27 domain binding	molecular_function	0.024842	1	1	79	3	16703	ENSOCUG00000010313
GO:0033044	regulation of chromosome organization	biological_process	0.025262	1	4	79	182	16703	ENSOCUG00000003028,ENSOCUG00000001180,ENSOCUG00000009935,ENSOCUG00000007579
GO:0097025	MPP7-DLG1-LIN7 complex	cellular_component	0.025294	1	1	79	3	16703	ENSOCUG00000010313
GO:0033613	activating transcription factor binding	molecular_function	0.025295	1	2	79	42	16703	ENSOCUG00000012156,ENSOCUG00000029354
GO:0021564	vagus nerve development	biological_process	0.02548	1	1	79	2	16703	ENSOCUG00000007597
GO:0035615	clathrin adaptor activity	molecular_function	0.025719	1	1	79	3	16703	ENSOCUG00000023809
GO:0002367	cytokine production involved in immune response	biological_process	0.025764	1	2	79	58	16703	ENSOCUG00000014492,ENSOCUG00000010313
GO:0003211	cardiac ventricle formation	biological_process	0.02627	1	1	79	7	16703	ENSOCUG00000029354
GO:0090283	regulation of protein glycosylation in Golgi	biological_process	0.026278	1	1	79	3	16703	ENSOCUG00000015867
GO:0016188	synaptic vesicle maturation	biological_process	0.026371	1	1	79	6	16703	ENSOCUG00000023809
GO:0051568	histone H3-K4 methylation	biological_process	0.026411	1	2	79	43	16703	ENSOCUG00000011322,ENSOCUG00000007579
GO:0071838	cell proliferation in bone marrow	biological_process	0.026412	1	1	79	4	16703	ENSOCUG00000029354
GO:0044093	positive regulation of molecular function	biological_process	0.02655	1	12	79	1064	16703	ENSOCUG00000023809,ENSOCUG00000026842,ENSOCUG00000001165,ENSOCUG00000005035,ENSOCUG00000009484,ENSOCUG00000015867,ENSOCUG00000029354,ENSOCUG00000009935,ENSOCUG00000012156,ENSOCUG00000012407,ENSOCUG00000014492,ENSOCUG00000010313
GO:0030041	actin filament polymerization	biological_process	0.026667	1	3	79	108	16703	ENSOCUG00000015867,ENSOCUG00000010313,ENSOCUG00000005079
GO:0002249	lymphocyte anergy	biological_process	0.026732	1	1	79	4	16703	ENSOCUG00000015736
GO:0002667	regulation of T cell anergy	biological_process	0.026732	1	1	79	4	16703	ENSOCUG00000015736
GO:0002870	T cell anergy	biological_process	0.026732	1	1	79	4	16703	ENSOCUG00000015736
GO:0002911	regulation of lymphocyte anergy	biological_process	0.026732	1	1	79	4	16703	ENSOCUG00000015736
GO:0003151	outflow tract morphogenesis	biological_process	0.026889	1	2	79	47	16703	ENSOCUG00000012156,ENSOCUG00000029354
GO:0000938	GARP complex	cellular_component	0.026957	1	1	79	4	16703	ENSOCUG00000002143
GO:0043331	response to dsRNA	biological_process	0.027159	1	2	79	44	16703	ENSOCUG00000001180,ENSOCUG00000014492
GO:0046602	regulation of mitotic centrosome separation	biological_process	0.027371	1	1	79	5	16703	ENSOCUG00000016706
GO:0030289	protein phosphatase 4 complex	cellular_component	0.0274	1	1	79	6	16703	ENSOCUG00000006880
GO:0010694	positive regulation of alkaline phosphatase activity	biological_process	0.027472	1	1	79	3	16703	ENSOCUG00000029354
GO:0032466	negative regulation of cytokinesis	biological_process	0.027736	1	1	79	5	16703	ENSOCUG00000009775
GO:0045445	myoblast differentiation	biological_process	0.027851	1	2	79	58	16703	ENSOCUG00000010827,ENSOCUG00000029354
GO:0030120	vesicle coat	cellular_component	0.028072	1	2	79	39	16703	ENSOCUG00000023809,ENSOCUG00000014479
GO:0010936	negative regulation of macrophage cytokine production	biological_process	0.028172	1	1	79	5	16703	ENSOCUG00000014492
GO:0021563	glossopharyngeal nerve development	biological_process	0.028242	1	1	79	5	16703	ENSOCUG00000007597
GO:0032230	positive regulation of synaptic transmission, GABAergic	biological_process	0.028345	1	1	79	7	16703	ENSOCUG00000017493
GO:0070761	pre-snoRNP complex	cellular_component	0.028375	1	1	79	5	16703	ENSOCUG00000003631
GO:0002460	adaptive immune response based on somatic recombination of immune receptors built from immunoglobulin superfamily domains	biological_process	0.028417	1	3	79	143	16703	ENSOCUG00000010313,ENSOCUG00000009935,ENSOCUG00000029354
GO:0045184	establishment of protein localization	biological_process	0.028418	1	10	79	879	16703	ENSOCUG00000001165,ENSOCUG00000014479,ENSOCUG00000001616,ENSOCUG00000009484,ENSOCUG00000010791,ENSOCUG00000007838,ENSOCUG00000017493,ENSOCUG00000007428,ENSOCUG00000010313,ENSOCUG00000011260
GO:0006886	intracellular protein transport	biological_process	0.028537	1	7	79	511	16703	ENSOCUG00000014479,ENSOCUG00000001165,ENSOCUG00000007428,ENSOCUG00000009484,ENSOCUG00000010791,ENSOCUG00000007838,ENSOCUG00000011260
GO:0019081	viral translation	biological_process	0.028743	1	1	79	8	16703	ENSOCUG00000010289
GO:0051306	mitotic sister chromatid separation	biological_process	0.028899	1	1	79	3	16703	ENSOCUG00000009775
GO:0002183	cytoplasmic translational initiation	biological_process	0.028992	1	1	79	10	16703	ENSOCUG00000010289
GO:0002190	cap-independent translational initiation	biological_process	0.028992	1	1	79	10	16703	ENSOCUG00000010289
GO:0002192	IRES-dependent translational initiation	biological_process	0.028992	1	1	79	10	16703	ENSOCUG00000010289
GO:0006465	signal peptide processing	biological_process	0.029074	1	1	79	8	16703	ENSOCUG00000001616
GO:0030139	endocytic vesicle	cellular_component	0.029185	1	3	79	85	16703	ENSOCUG00000017493,ENSOCUG00000026842,ENSOCUG00000023809
GO:0034453	microtubule anchoring	biological_process	0.029257	1	2	79	39	16703	ENSOCUG00000009775,ENSOCUG00000009484
GO:0045125	bioactive lipid receptor activity	molecular_function	0.029452	1	1	79	10	16703	ENSOCUG00000026842
GO:0048256	flap endonuclease activity	molecular_function	0.029485	1	1	79	5	16703	ENSOCUG00000004306
GO:0003682	chromatin binding	molecular_function	0.029691	1	5	79	318	16703	ENSOCUG00000012156,ENSOCUG00000007579,ENSOCUG00000029354,ENSOCUG00000009613,ENSOCUG00000008135
GO:0005819	spindle	cellular_component	0.029719	1	4	79	187	16703	ENSOCUG00000004026,ENSOCUG00000016706,ENSOCUG00000009484,ENSOCUG00000003627
GO:0007254	JNK cascade	biological_process	0.02981	1	3	79	116	16703	ENSOCUG00000015730,ENSOCUG00000005035,ENSOCUG00000015736
GO:0051117	ATPase binding	molecular_function	0.029912	1	2	79	50	16703	ENSOCUG00000004742,ENSOCUG00000003631
GO:0071479	cellular response to ionizing radiation	biological_process	0.029972	1	2	79	46	16703	ENSOCUG00000004204,ENSOCUG00000009484
GO:0048261	negative regulation of receptor-mediated endocytosis	biological_process	0.030052	1	1	79	8	16703	ENSOCUG00000023809
GO:0060297	regulation of sarcomere organization	biological_process	0.030199	1	1	79	5	16703	ENSOCUG00000029354
GO:0003205	cardiac chamber development	biological_process	0.030311	1	3	79	114	16703	ENSOCUG00000016997,ENSOCUG00000001616,ENSOCUG00000029354
GO:0035748	myelin sheath abaxonal region	cellular_component	0.030389	1	1	79	3	16703	ENSOCUG00000010313
GO:0032494	response to peptidoglycan	biological_process	0.03063	1	1	79	8	16703	ENSOCUG00000014492
GO:0006607	NLS-bearing substrate import into nucleus	biological_process	0.030675	1	1	79	4	16703	ENSOCUG00000001165
GO:0005642	annulate lamellae	cellular_component	0.030791	1	1	79	4	16703	ENSOCUG00000001165
GO:0008064	regulation of actin polymerization or depolymerization	biological_process	0.030975	1	3	79	114	16703	ENSOCUG00000005079,ENSOCUG00000015867,ENSOCUG00000010313
GO:0030832	regulation of actin filament length	biological_process	0.030975	1	3	79	114	16703	ENSOCUG00000005079,ENSOCUG00000015867,ENSOCUG00000010313
GO:0007100	mitotic centrosome separation	biological_process	0.031272	1	1	79	7	16703	ENSOCUG00000016706
GO:0003139	secondary heart field specification	biological_process	0.031709	1	1	79	7	16703	ENSOCUG00000029354
GO:0003208	cardiac ventricle morphogenesis	biological_process	0.032369	1	2	79	52	16703	ENSOCUG00000016997,ENSOCUG00000029354
GO:0003073	regulation of systemic arterial blood pressure	biological_process	0.032397	1	2	79	53	16703	ENSOCUG00000007597,ENSOCUG00000001616
GO:0061045	negative regulation of wound healing	biological_process	0.0327	1	1	79	5	16703	ENSOCUG00000002844
GO:0006612	protein targeting to membrane	biological_process	0.032888	1	2	79	52	16703	ENSOCUG00000007838,ENSOCUG00000010791
GO:0033034	positive regulation of myeloid cell apoptotic process	biological_process	0.03292	1	1	79	6	16703	ENSOCUG00000029354
GO:0031860	telomeric 3' overhang formation	biological_process	0.033201	1	1	79	4	16703	ENSOCUG00000009935
GO:0070507	regulation of microtubule cytoskeleton organization	biological_process	0.033293	1	3	79	109	16703	ENSOCUG00000003627,ENSOCUG00000009484,ENSOCUG00000016706
GO:0032465	regulation of cytokinesis	biological_process	0.033313	1	2	79	43	16703	ENSOCUG00000009484,ENSOCUG00000009775
GO:0071541	eukaryotic translation initiation factor 3 complex, eIF3m	cellular_component	0.033399	1	1	79	8	16703	ENSOCUG00000010289
GO:0002634	regulation of germinal center formation	biological_process	0.033573	1	1	79	7	16703	ENSOCUG00000029354
GO:0051299	centrosome separation	biological_process	0.033623	1	1	79	8	16703	ENSOCUG00000016706
GO:0097052	L-kynurenine metabolic process	biological_process	0.033785	1	1	79	5	16703	ENSOCUG00000011526
GO:0031988	membrane-bounded vesicle	cellular_component	0.033925	1	19	79	2238	16703	ENSOCUG00000026842,ENSOCUG00000001616,ENSOCUG00000001180,ENSOCUG00000023809,ENSOCUG00000014479,ENSOCUG00000009775,ENSOCUG00000002143,ENSOCUG00000017493,ENSOCUG00000010289,ENSOCUG00000004358,ENSOCUG00000014453,ENSOCUG00000012407,ENSOCUG00000002406,ENSOCUG00000015730,ENSOCUG00000002555,ENSOCUG00000010791,ENSOCUG00000002844,ENSOCUG00000012518,ENSOCUG00000010313
GO:0060052	neurofilament cytoskeleton organization	biological_process	0.034023	1	1	79	8	16703	ENSOCUG00000002143
GO:0010571	positive regulation of nuclear cell cycle DNA replication	biological_process	0.034296	1	1	79	4	16703	ENSOCUG00000007579
GO:2001013	epithelial cell proliferation involved in renal tubule morphogenesis	biological_process	0.034349	1	1	79	3	16703	ENSOCUG00000029354
GO:0051660	establishment of centrosome localization	biological_process	0.034716	1	1	79	4	16703	ENSOCUG00000010313
GO:0051495	positive regulation of cytoskeleton organization	biological_process	0.034828	1	3	79	131	16703	ENSOCUG00000005079,ENSOCUG00000026842,ENSOCUG00000010313
GO:0090073	positive regulation of protein homodimerization activity	biological_process	0.0349	1	1	79	7	16703	ENSOCUG00000029354
GO:0005730	nucleolus	cellular_component	0.03506	1	7	79	583	16703	ENSOCUG00000003631,ENSOCUG00000011375,ENSOCUG00000015867,ENSOCUG00000003028,ENSOCUG00000009935,ENSOCUG00000003925,ENSOCUG00000014453
GO:0071636	positive regulation of transforming growth factor beta production	biological_process	0.035152	1	1	79	9	16703	ENSOCUG00000012156
GO:0072102	glomerulus morphogenesis	biological_process	0.035251	1	1	79	6	16703	ENSOCUG00000029354
GO:0004694	eukaryotic translation initiation factor 2alpha kinase activity	molecular_function	0.035263	1	1	79	4	16703	ENSOCUG00000012451
GO:0005856	cytoskeleton	cellular_component	0.035382	1	14	79	1304	16703	ENSOCUG00000003627,ENSOCUG00000010313,ENSOCUG00000004026,ENSOCUG00000014453,ENSOCUG00000012765,ENSOCUG00000012407,ENSOCUG00000002844,ENSOCUG00000017493,ENSOCUG00000003507,ENSOCUG00000003028,ENSOCUG00000009484,ENSOCUG00000006880,ENSOCUG00000008127,ENSOCUG00000016706
GO:0043266	regulation of potassium ion transport	biological_process	0.035585	1	2	79	43	16703	ENSOCUG00000010313,ENSOCUG00000017493
GO:0045666	positive regulation of neuron differentiation	biological_process	0.035741	1	2	79	50	16703	ENSOCUG00000029354,ENSOCUG00000009484
GO:0014821	phasic smooth muscle contraction	biological_process	0.035808	1	1	79	14	16703	ENSOCUG00000010313
GO:0001094	TFIID-class transcription factor binding	molecular_function	0.036019	1	1	79	7	16703	ENSOCUG00000003631
GO:0051276	chromosome organization	biological_process	0.036172	1	8	79	664	16703	ENSOCUG00000011322,ENSOCUG00000003028,ENSOCUG00000001180,ENSOCUG00000009775,ENSOCUG00000008135,ENSOCUG00000009935,ENSOCUG00000007579,ENSOCUG00000012156
GO:0003025	regulation of systemic arterial blood pressure by baroreceptor feedback	biological_process	0.036256	1	1	79	4	16703	ENSOCUG00000007597
GO:0043393	regulation of protein binding	biological_process	0.036257	1	3	79	126	16703	ENSOCUG00000029354,ENSOCUG00000002844,ENSOCUG00000009775
GO:0031503	protein complex localization	biological_process	0.036326	1	2	79	44	16703	ENSOCUG00000003627,ENSOCUG00000010313
GO:0010906	regulation of glucose metabolic process	biological_process	0.036466	1	2	79	60	16703	ENSOCUG00000001165,ENSOCUG00000006880
GO:0051240	positive regulation of multicellular organismal process	biological_process	0.037144	1	6	79	479	16703	ENSOCUG00000012156,ENSOCUG00000012451,ENSOCUG00000029354,ENSOCUG00000000884,ENSOCUG00000023809,ENSOCUG00000017493
GO:0030478	actin cap	cellular_component	0.037241	1	1	79	4	16703	ENSOCUG00000008127
GO:0002645	positive regulation of tolerance induction	biological_process	0.037334	1	1	79	6	16703	ENSOCUG00000014492
GO:0071236	cellular response to antibiotic	biological_process	0.037463	1	1	79	6	16703	ENSOCUG00000029354
GO:0051321	meiotic cell cycle	biological_process	0.037494	1	3	79	125	16703	ENSOCUG00000009775,ENSOCUG00000007579,ENSOCUG00000009935
GO:0065009	regulation of molecular function	biological_process	0.037577	1	16	79	1766	16703	ENSOCUG00000005035,ENSOCUG00000015867,ENSOCUG00000001165,ENSOCUG00000010313,ENSOCUG00000014492,ENSOCUG00000029354,ENSOCUG00000009935,ENSOCUG00000012156,ENSOCUG00000012765,ENSOCUG00000002844,ENSOCUG00000009484,ENSOCUG00000023809,ENSOCUG00000026842,ENSOCUG00000009775,ENSOCUG00000003627,ENSOCUG00000012407
GO:0019902	phosphatase binding	molecular_function	0.037624	1	3	79	101	16703	ENSOCUG00000010313,ENSOCUG00000012451,ENSOCUG00000012765
GO:0003207	cardiac chamber formation	biological_process	0.037708	1	1	79	9	16703	ENSOCUG00000029354
GO:0051661	maintenance of centrosome location	biological_process	0.037832	1	1	79	4	16703	ENSOCUG00000003627
GO:0006983	ER overload response	biological_process	0.03804	1	1	79	8	16703	ENSOCUG00000012451
GO:0033578	protein glycosylation in Golgi	biological_process	0.038073	1	1	79	4	16703	ENSOCUG00000015867
GO:0051880	G-quadruplex DNA binding	molecular_function	0.038118	1	1	79	5	16703	ENSOCUG00000001180
GO:0016888	endodeoxyribonuclease activity, producing 5'-phosphomonoesters	molecular_function	0.03819	1	1	79	9	16703	ENSOCUG00000004306
GO:0035372	protein localization to microtubule	biological_process	0.03825	1	1	79	6	16703	ENSOCUG00000012407
GO:0072698	protein localization to microtubule cytoskeleton	biological_process	0.03825	1	1	79	6	16703	ENSOCUG00000012407
GO:1900221	regulation of beta-amyloid clearance	biological_process	0.038297	1	1	79	6	16703	ENSOCUG00000023809
GO:0005666	DNA-directed RNA polymerase III complex	cellular_component	0.038419	1	1	79	9	16703	ENSOCUG00000000884
GO:0005092	GDP-dissociation inhibitor activity	molecular_function	0.038428	1	1	79	12	16703	ENSOCUG00000003627
GO:0007202	activation of phospholipase C activity	biological_process	0.038436	1	1	79	8	16703	ENSOCUG00000026842
GO:0086042	cardiac muscle cell-cardiac muscle cell adhesion	biological_process	0.038515	1	1	79	5	16703	ENSOCUG00000012518
GO:0086073	bundle of His cell-Purkinje myocyte adhesion involved in cell communication	biological_process	0.038515	1	1	79	5	16703	ENSOCUG00000012518
GO:0003071	renal system process involved in regulation of systemic arterial blood pressure	biological_process	0.038568	1	1	79	11	16703	ENSOCUG00000001616
GO:0030877	beta-catenin destruction complex	cellular_component	0.038592	1	1	79	8	16703	ENSOCUG00000004358
GO:0032271	regulation of protein polymerization	biological_process	0.038683	1	3	79	125	16703	ENSOCUG00000005079,ENSOCUG00000015867,ENSOCUG00000010313
GO:0072659	protein localization to plasma membrane	biological_process	0.038695	1	3	79	109	16703	ENSOCUG00000017493,ENSOCUG00000010313,ENSOCUG00000000827
GO:0051988	regulation of attachment of spindle microtubules to kinetochore	biological_process	0.038724	1	1	79	8	16703	ENSOCUG00000009484
GO:0002755	MyD88-dependent toll-like receptor signaling pathway	biological_process	0.038751	1	1	79	14	16703	ENSOCUG00000014492
GO:0048641	regulation of skeletal muscle tissue development	biological_process	0.038947	1	2	79	74	16703	ENSOCUG00000010827,ENSOCUG00000029354
GO:0008385	IkappaB kinase complex	cellular_component	0.039171	1	1	79	6	16703	ENSOCUG00000005035
GO:0045652	regulation of megakaryocyte differentiation	biological_process	0.039214	1	1	79	10	16703	ENSOCUG00000029354
GO:0033365	protein localization to organelle	biological_process	0.039361	1	6	79	431	16703	ENSOCUG00000012407,ENSOCUG00000007579,ENSOCUG00000001165,ENSOCUG00000009484,ENSOCUG00000010791,ENSOCUG00000007838
GO:0002517	T cell tolerance induction	biological_process	0.039626	1	1	79	6	16703	ENSOCUG00000015736
GO:0002664	regulation of T cell tolerance induction	biological_process	0.039626	1	1	79	6	16703	ENSOCUG00000015736
GO:0005732	small nucleolar ribonucleoprotein complex	cellular_component	0.040033	1	1	79	16	16703	ENSOCUG00000003631
GO:0048584	positive regulation of response to stimulus	biological_process	0.040176	1	11	79	1112	16703	ENSOCUG00000021839,ENSOCUG00000000884,ENSOCUG00000026842,ENSOCUG00000009484,ENSOCUG00000015867,ENSOCUG00000012407,ENSOCUG00000002844,ENSOCUG00000029354,ENSOCUG00000014492,ENSOCUG00000015730,ENSOCUG00000011260
GO:0003697	single-stranded DNA binding	molecular_function	0.040247	1	2	79	58	16703	ENSOCUG00000003028,ENSOCUG00000001180
GO:0001965	G-protein alpha-subunit binding	molecular_function	0.040254	1	1	79	8	16703	ENSOCUG00000003627
GO:0003128	heart field specification	biological_process	0.040262	1	1	79	10	16703	ENSOCUG00000029354
GO:0006518	peptide metabolic process	biological_process	0.040294	1	2	79	62	16703	ENSOCUG00000023809,ENSOCUG00000001616
GO:0032988	ribonucleoprotein complex disassembly	biological_process	0.040903	1	1	79	8	16703	ENSOCUG00000017493
GO:0016887	ATPase activity	molecular_function	0.041074	1	5	79	258	16703	ENSOCUG00000021839,ENSOCUG00000007579,ENSOCUG00000014380,ENSOCUG00000009935,ENSOCUG00000001180
GO:0006413	translational initiation	biological_process	0.041524	1	2	79	72	16703	ENSOCUG00000010289,ENSOCUG00000000259
GO:0006925	inflammatory cell apoptotic process	biological_process	0.041529	1	1	79	10	16703	ENSOCUG00000029354
GO:0002250	adaptive immune response	biological_process	0.041543	1	3	79	161	16703	ENSOCUG00000029354,ENSOCUG00000009935,ENSOCUG00000010313
GO:0051090	regulation of sequence-specific DNA binding transcription factor activity	biological_process	0.041825	1	4	79	248	16703	ENSOCUG00000005035,ENSOCUG00000014492,ENSOCUG00000012156,ENSOCUG00000012407
GO:0046597	negative regulation of viral entry into host cell	biological_process	0.04202	1	1	79	12	16703	ENSOCUG00000012407
GO:0051482	elevation of cytosolic calcium ion concentration involved in phospholipase C-activating G-protein coupled signaling pathway	biological_process	0.042029	1	1	79	8	16703	ENSOCUG00000026842
GO:0032695	negative regulation of interleukin-12 production	biological_process	0.042409	1	1	79	10	16703	ENSOCUG00000014492
GO:0004519	endonuclease activity	molecular_function	0.042488	1	2	79	72	16703	ENSOCUG00000004306,ENSOCUG00000008225
GO:0031349	positive regulation of defense response	biological_process	0.042697	1	3	79	162	16703	ENSOCUG00000014492,ENSOCUG00000000884,ENSOCUG00000029354
GO:0051130	positive regulation of cellular component organization	biological_process	0.043276	1	8	79	664	16703	ENSOCUG00000010313,ENSOCUG00000009935,ENSOCUG00000002844,ENSOCUG00000007579,ENSOCUG00000017493,ENSOCUG00000026842,ENSOCUG00000001180,ENSOCUG00000005079
GO:0002151	G-quadruplex RNA binding	molecular_function	0.043466	1	1	79	6	16703	ENSOCUG00000001180
GO:0042826	histone deacetylase binding	molecular_function	0.043489	1	2	79	65	16703	ENSOCUG00000001180,ENSOCUG00000029354
GO:0044615	nuclear pore nuclear basket	cellular_component	0.043935	1	1	79	4	16703	ENSOCUG00000001165
GO:0008154	actin polymerization or depolymerization	biological_process	0.043968	1	3	79	132	16703	ENSOCUG00000010313,ENSOCUG00000015867,ENSOCUG00000005079
GO:0010935	regulation of macrophage cytokine production	biological_process	0.04403	1	1	79	9	16703	ENSOCUG00000014492
GO:0042623	ATPase activity, coupled	molecular_function	0.044057	1	4	79	179	16703	ENSOCUG00000021839,ENSOCUG00000007579,ENSOCUG00000009935,ENSOCUG00000001180
GO:0031434	mitogen-activated protein kinase kinase binding	molecular_function	0.044378	1	1	79	7	16703	ENSOCUG00000010313
GO:1900112	regulation of histone H3-K9 trimethylation	biological_process	0.044813	1	1	79	8	16703	ENSOCUG00000007579
GO:0032906	transforming growth factor beta2 production	biological_process	0.045002	1	1	79	6	16703	ENSOCUG00000012156
GO:0032909	regulation of transforming growth factor beta2 production	biological_process	0.045002	1	1	79	6	16703	ENSOCUG00000012156
GO:0045722	positive regulation of gluconeogenesis	biological_process	0.045182	1	1	79	7	16703	ENSOCUG00000006880
GO:1902187	negative regulation of viral release from host cell	biological_process	0.045417	1	1	79	11	16703	ENSOCUG00000012407
GO:0035252	UDP-xylosyltransferase activity	molecular_function	0.045429	1	1	79	6	16703	ENSOCUG00000027426
GO:0031325	positive regulation of cellular metabolic process	biological_process	0.045618	1	15	79	1703	16703	ENSOCUG00000023809,ENSOCUG00000026842,ENSOCUG00000006880,ENSOCUG00000001180,ENSOCUG00000012451,ENSOCUG00000005035,ENSOCUG00000009484,ENSOCUG00000003028,ENSOCUG00000015867,ENSOCUG00000029354,ENSOCUG00000009935,ENSOCUG00000012156,ENSOCUG00000007579,ENSOCUG00000012407,ENSOCUG00000010313
GO:0031410	cytoplasmic vesicle	cellular_component	0.045688	1	7	79	527	16703	ENSOCUG00000023809,ENSOCUG00000001616,ENSOCUG00000026842,ENSOCUG00000014479,ENSOCUG00000017493,ENSOCUG00000012518,ENSOCUG00000002143
GO:0007043	cell-cell junction assembly	biological_process	0.046224	1	2	79	50	16703	ENSOCUG00000009484,ENSOCUG00000010313
GO:0051403	stress-activated MAPK cascade	biological_process	0.046448	1	3	79	143	16703	ENSOCUG00000015736,ENSOCUG00000005035,ENSOCUG00000015730
GO:0070087	chromo shadow domain binding	molecular_function	0.046572	1	1	79	5	16703	ENSOCUG00000007579
GO:0072383	plus-end-directed vesicle transport along microtubule	biological_process	0.046781	1	1	79	5	16703	ENSOCUG00000017493
GO:0072386	plus-end-directed organelle transport along microtubule	biological_process	0.046781	1	1	79	5	16703	ENSOCUG00000017493
GO:0004075	biotin carboxylase activity	molecular_function	0.046828	1	1	79	4	16703	ENSOCUG00000014453
GO:0036297	interstrand cross-link repair	biological_process	0.046919	1	1	79	11	16703	ENSOCUG00000004306
GO:0022616	DNA strand elongation	biological_process	0.046937	1	1	79	7	16703	ENSOCUG00000009935
GO:0070417	cellular response to cold	biological_process	0.047096	1	1	79	5	16703	ENSOCUG00000012451
GO:0045056	transcytosis	biological_process	0.047365	1	1	79	9	16703	ENSOCUG00000023809
GO:0032050	clathrin heavy chain binding	molecular_function	0.047374	1	1	79	5	16703	ENSOCUG00000023809
GO:0033261	regulation of S phase	biological_process	0.047635	1	1	79	6	16703	ENSOCUG00000007579
GO:0033262	regulation of nuclear cell cycle DNA replication	biological_process	0.047635	1	1	79	6	16703	ENSOCUG00000007579
GO:0051320	S phase	biological_process	0.047635	1	1	79	6	16703	ENSOCUG00000007579
GO:0006103	2-oxoglutarate metabolic process	biological_process	0.047743	1	1	79	8	16703	ENSOCUG00000011526
GO:0050790	regulation of catalytic activity	biological_process	0.047907	1	13	79	1379	16703	ENSOCUG00000005035,ENSOCUG00000009484,ENSOCUG00000015867,ENSOCUG00000023809,ENSOCUG00000026842,ENSOCUG00000001165,ENSOCUG00000010313,ENSOCUG00000014492,ENSOCUG00000003627,ENSOCUG00000029354,ENSOCUG00000009935,ENSOCUG00000012765,ENSOCUG00000002844
GO:0045740	positive regulation of DNA replication	biological_process	0.047959	1	2	79	62	16703	ENSOCUG00000007579,ENSOCUG00000003028
GO:0002467	germinal center formation	biological_process	0.048038	1	1	79	11	16703	ENSOCUG00000029354
GO:0010934	macrophage cytokine production	biological_process	0.048294	1	1	79	10	16703	ENSOCUG00000014492
GO:0032886	regulation of microtubule-based process	biological_process	0.048398	1	3	79	127	16703	ENSOCUG00000009484,ENSOCUG00000003627,ENSOCUG00000016706
GO:0033260	nuclear cell cycle DNA replication	biological_process	0.048831	1	1	79	7	16703	ENSOCUG00000007579
GO:0007052	mitotic spindle organization	biological_process	0.048833	1	2	79	59	16703	ENSOCUG00000016706,ENSOCUG00000003627
GO:0097242	beta-amyloid clearance	biological_process	0.049134	1	1	79	7	16703	ENSOCUG00000023809
GO:0030674	protein binding, bridging	molecular_function	0.049485	1	2	79	64	16703	ENSOCUG00000002844,ENSOCUG00000023809
GO:0051592	response to calcium ion	biological_process	0.049613	1	2	79	50	16703	ENSOCUG00000029354,ENSOCUG00000009484
GO:0044666	MLL3/4 complex	cellular_component	0.04965	1	1	79	6	16703	ENSOCUG00000011322
GO:0010692	regulation of alkaline phosphatase activity	biological_process	0.049803	1	1	79	6	16703	ENSOCUG00000029354
GO:0009058	biosynthetic process	biological_process	0.049856	1	25	79	3918	16703	ENSOCUG00000003028,ENSOCUG00000027426,ENSOCUG00000023809,ENSOCUG00000001180,ENSOCUG00000006880,ENSOCUG00000001616,ENSOCUG00000011526,ENSOCUG00000002993,ENSOCUG00000014453,ENSOCUG00000012407,ENSOCUG00000010289,ENSOCUG00000010791,ENSOCUG00000015867,ENSOCUG00000005035,ENSOCUG00000000259,ENSOCUG00000012451,ENSOCUG00000001165,ENSOCUG00000000884,ENSOCUG00000009613,ENSOCUG00000014492,ENSOCUG00000010313,…
GO:0035253	ciliary rootlet	cellular_component	0.050217	1	1	79	6	16703	ENSOCUG00000017493
GO:0051052	regulation of DNA metabolic process	biological_process	0.050241	1	4	79	223	16703	ENSOCUG00000001180,ENSOCUG00000009935,ENSOCUG00000007579,ENSOCUG00000003028
GO:0071248	cellular response to metal ion	biological_process	0.05027	1	2	79	75	16703	ENSOCUG00000009484,ENSOCUG00000029354
GO:0031098	stress-activated protein kinase signaling cascade	biological_process	0.050456	1	3	79	146	16703	ENSOCUG00000005035,ENSOCUG00000015730,ENSOCUG00000015736
GO:0030157	pancreatic juice secretion	biological_process	0.050513	1	1	79	8	16703	ENSOCUG00000014479
GO:0006936	muscle contraction	biological_process	0.050624	1	3	79	147	16703	ENSOCUG00000010313,ENSOCUG00000008127,ENSOCUG00000000827
GO:2000310	regulation of N-methyl-D-aspartate selective glutamate receptor activity	biological_process	0.051096	1	1	79	6	16703	ENSOCUG00000029354
GO:0072686	mitotic spindle	cellular_component	0.051205	1	2	79	55	16703	ENSOCUG00000003627,ENSOCUG00000009484
GO:0016023	cytoplasmic membrane-bounded vesicle	cellular_component	0.051533	1	6	79	430	16703	ENSOCUG00000002143,ENSOCUG00000017493,ENSOCUG00000014479,ENSOCUG00000026842,ENSOCUG00000001616,ENSOCUG00000023809
GO:0031573	intra-S DNA damage checkpoint	biological_process	0.051549	1	1	79	7	16703	ENSOCUG00000012156
GO:0016339	calcium-dependent cell-cell adhesion	biological_process	0.051641	1	1	79	8	16703	ENSOCUG00000021839
GO:0021554	optic nerve development	biological_process	0.051687	1	1	79	7	16703	ENSOCUG00000007597
GO:0007093	mitotic cell cycle checkpoint	biological_process	0.051743	1	2	79	65	16703	ENSOCUG00000009935,ENSOCUG00000009775
GO:0007041	lysosomal transport	biological_process	0.051936	1	2	79	49	16703	ENSOCUG00000007428,ENSOCUG00000002143
GO:0072711	cellular response to hydroxyurea	biological_process	0.052351	1	1	79	7	16703	ENSOCUG00000007579
GO:2000727	positive regulation of cardiac muscle cell differentiation	biological_process	0.052718	1	1	79	8	16703	ENSOCUG00000029354
GO:0034450	ubiquitin-ubiquitin ligase activity	molecular_function	0.052785	1	1	79	8	16703	ENSOCUG00000016997
GO:0090303	positive regulation of wound healing	biological_process	0.052839	1	1	79	8	16703	ENSOCUG00000015867
GO:0031982	vesicle	cellular_component	0.05297	1	19	79	2338	16703	ENSOCUG00000002406,ENSOCUG00000015730,ENSOCUG00000010289,ENSOCUG00000004358,ENSOCUG00000014453,ENSOCUG00000012407,ENSOCUG00000002143,ENSOCUG00000017493,ENSOCUG00000026842,ENSOCUG00000001180,ENSOCUG00000001616,ENSOCUG00000023809,ENSOCUG00000009775,ENSOCUG00000014479,ENSOCUG00000012518,ENSOCUG00000010313,ENSOCUG00000002844,ENSOCUG00000010791,ENSOCUG00000002555
GO:0048704	embryonic skeletal system morphogenesis	biological_process	0.053096	1	2	79	71	16703	ENSOCUG00000010313,ENSOCUG00000029354
GO:0043043	peptide biosynthetic process	biological_process	0.053126	1	1	79	9	16703	ENSOCUG00000001616
GO:0051153	regulation of striated muscle cell differentiation	biological_process	0.053193	1	2	79	85	16703	ENSOCUG00000029354,ENSOCUG00000010827
GO:0030515	snoRNA binding	molecular_function	0.053228	1	1	79	18	16703	ENSOCUG00000003631
GO:0005852	eukaryotic translation initiation factor 3 complex	cellular_component	0.053503	1	1	79	12	16703	ENSOCUG00000010289
GO:0033290	eukaryotic 48S preinitiation complex	cellular_component	0.053503	1	1	79	12	16703	ENSOCUG00000010289
GO:0051302	regulation of cell division	biological_process	0.053504	1	2	79	67	16703	ENSOCUG00000009484,ENSOCUG00000009775
GO:0032366	intracellular sterol transport	biological_process	0.053558	1	1	79	10	16703	ENSOCUG00000002555
GO:0032367	intracellular cholesterol transport	biological_process	0.053558	1	1	79	10	16703	ENSOCUG00000002555
GO:0001991	regulation of systemic arterial blood pressure by circulatory renin-angiotensin	biological_process	0.053819	1	1	79	11	16703	ENSOCUG00000001616
GO:0001771	immunological synapse formation	biological_process	0.053945	1	1	79	8	16703	ENSOCUG00000010313
GO:0035497	cAMP response element binding	molecular_function	0.053991	1	1	79	10	16703	ENSOCUG00000012156
GO:0031618	nuclear centromeric heterochromatin	cellular_component	0.054132	1	1	79	6	16703	ENSOCUG00000007579
GO:0016266	O-glycan processing	biological_process	0.054284	1	1	79	7	16703	ENSOCUG00000027426
GO:0030838	positive regulation of actin filament polymerization	biological_process	0.054308	1	2	79	66	16703	ENSOCUG00000010313,ENSOCUG00000005079
GO:0005694	chromosome	cellular_component	0.054437	1	7	79	661	16703	ENSOCUG00000009935,ENSOCUG00000009775,ENSOCUG00000007579,ENSOCUG00000004204,ENSOCUG00000012156,ENSOCUG00000008135,ENSOCUG00000003028
GO:0005048	signal sequence binding	molecular_function	0.054443	1	1	79	12	16703	ENSOCUG00000007838
GO:0071837	HMG box domain binding	molecular_function	0.054496	1	1	79	11	16703	ENSOCUG00000029354
GO:0003824	catalytic activity	molecular_function	0.055274	1	33	79	4684	16703	ENSOCUG00000015736,ENSOCUG00000011526,ENSOCUG00000009775,ENSOCUG00000001616,ENSOCUG00000001180,ENSOCUG00000005558,ENSOCUG00000007579,ENSOCUG00000016997,ENSOCUG00000009402,ENSOCUG00000021839,ENSOCUG00000005079,ENSOCUG00000011322,ENSOCUG00000005035,ENSOCUG00000014453,ENSOCUG00000015730,ENSOCUG00000011260,ENSOCUG00000027426,ENSOCUG00000004306,ENSOCUG00000017493,ENSOCUG00000007838,ENSOCUG00000012156,…
GO:0070034	telomeric RNA binding	molecular_function	0.055404	1	1	79	10	16703	ENSOCUG00000001180
GO:0016032	viral process	biological_process	0.05558	1	3	79	167	16703	ENSOCUG00000010289,ENSOCUG00000001616,ENSOCUG00000012407
GO:0002719	negative regulation of cytokine production involved in immune response	biological_process	0.055652	1	1	79	12	16703	ENSOCUG00000014492
GO:0060049	regulation of protein glycosylation	biological_process	0.055692	1	1	79	11	16703	ENSOCUG00000015867
GO:0051258	protein polymerization	biological_process	0.055789	1	3	79	149	16703	ENSOCUG00000015867,ENSOCUG00000010313,ENSOCUG00000005079
GO:0044431	Golgi apparatus part	cellular_component	0.056096	1	4	79	230	16703	ENSOCUG00000021839,ENSOCUG00000014479,ENSOCUG00000002143,ENSOCUG00000015867
GO:0010501	RNA secondary structure unwinding	biological_process	0.056154	1	1	79	7	16703	ENSOCUG00000001180
GO:0044764	multi-organism cellular process	biological_process	0.05643	1	3	79	169	16703	ENSOCUG00000012407,ENSOCUG00000010289,ENSOCUG00000001616
GO:0044262	cellular carbohydrate metabolic process	biological_process	0.056552	1	3	79	155	16703	ENSOCUG00000015867,ENSOCUG00000001165,ENSOCUG00000006880
GO:0042693	muscle cell fate commitment	biological_process	0.056621	1	1	79	10	16703	ENSOCUG00000029354
GO:0031624	ubiquitin conjugating enzyme binding	molecular_function	0.056909	1	1	79	7	16703	ENSOCUG00000017086
GO:0048518	positive regulation of biological process	biological_process	0.057042	1	25	79	3296	16703	ENSOCUG00000015730,ENSOCUG00000011260,ENSOCUG00000010827,ENSOCUG00000012407,ENSOCUG00000003028,ENSOCUG00000009484,ENSOCUG00000017493,ENSOCUG00000006880,ENSOCUG00000026842,ENSOCUG00000001180,ENSOCUG00000023809,ENSOCUG00000014492,ENSOCUG00000010313,ENSOCUG00000002844,ENSOCUG00000007579,ENSOCUG00000012156,ENSOCUG00000009935,ENSOCUG00000029354,ENSOCUG00000015867,ENSOCUG00000005035,ENSOCUG00000002555,…
GO:2001016	positive regulation of skeletal muscle cell differentiation	biological_process	0.057151	1	1	79	11	16703	ENSOCUG00000029354
GO:0010741	negative regulation of intracellular protein kinase cascade	biological_process	0.057164	1	3	79	157	16703	ENSOCUG00000014492,ENSOCUG00000010313,ENSOCUG00000015736
GO:0007015	actin filament organization	biological_process	0.057209	1	4	79	240	16703	ENSOCUG00000026842,ENSOCUG00000005079,ENSOCUG00000015867,ENSOCUG00000010313
GO:0005641	nuclear envelope lumen	cellular_component	0.057243	1	1	79	9	16703	ENSOCUG00000004358
GO:0035025	positive regulation of Rho protein signal transduction	biological_process	0.057416	1	1	79	10	16703	ENSOCUG00000026842
GO:0006457	protein folding	biological_process	0.057458	1	2	79	107	16703	ENSOCUG00000004416,ENSOCUG00000001165
GO:0016421	CoA carboxylase activity	molecular_function	0.057484	1	1	79	5	16703	ENSOCUG00000014453
GO:0048878	chemical homeostasis	biological_process	0.057677	1	7	79	598	16703	ENSOCUG00000010313,ENSOCUG00000023809,ENSOCUG00000026842,ENSOCUG00000000827,ENSOCUG00000001165,ENSOCUG00000021839,ENSOCUG00000014453
GO:0070189	kynurenine metabolic process	biological_process	0.057798	1	1	79	10	16703	ENSOCUG00000011526
GO:2000105	positive regulation of DNA-dependent DNA replication	biological_process	0.057818	1	1	79	10	16703	ENSOCUG00000007579
GO:0050750	low-density lipoprotein particle receptor binding	molecular_function	0.057829	1	1	79	16	16703	ENSOCUG00000023809
GO:0042285	xylosyltransferase activity	molecular_function	0.05786	1	1	79	7	16703	ENSOCUG00000027426
GO:0071380	cellular response to prostaglandin E stimulus	biological_process	0.057966	1	1	79	9	16703	ENSOCUG00000014453
GO:0097237	cellular response to toxic substance	biological_process	0.058304	1	1	79	9	16703	ENSOCUG00000029354
GO:0072710	response to hydroxyurea	biological_process	0.058379	1	1	79	8	16703	ENSOCUG00000007579
GO:0030122	AP-2 adaptor complex	cellular_component	0.058506	1	1	79	6	16703	ENSOCUG00000023809
GO:0000212	meiotic spindle organization	biological_process	0.05906	1	1	79	11	16703	ENSOCUG00000007579
GO:0030126	COPI vesicle coat	cellular_component	0.059295	1	1	79	12	16703	ENSOCUG00000014479
GO:0016044	cellular membrane organization	biological_process	0.059409	1	6	79	417	16703	ENSOCUG00000015867,ENSOCUG00000010313,ENSOCUG00000017493,ENSOCUG00000000827,ENSOCUG00000012156,ENSOCUG00000023809
GO:0072160	nephron tubule epithelial cell differentiation	biological_process	0.059485	1	1	79	10	16703	ENSOCUG00000029354
GO:1902004	positive regulation of beta-amyloid formation	biological_process	0.059486	1	1	79	7	16703	ENSOCUG00000023809
GO:1990126	retrograde transport, endosome to plasma membrane	biological_process	0.059794	1	1	79	10	16703	ENSOCUG00000007428
GO:0002181	cytoplasmic translation	biological_process	0.060131	1	1	79	17	16703	ENSOCUG00000010289
GO:0030663	COPI-coated vesicle membrane	cellular_component	0.060247	1	1	79	13	16703	ENSOCUG00000014479
GO:0044249	cellular biosynthetic process	biological_process	0.060701	1	24	79	3800	16703	ENSOCUG00000014453,ENSOCUG00000012407,ENSOCUG00000010289,ENSOCUG00000002993,ENSOCUG00000023809,ENSOCUG00000001180,ENSOCUG00000001616,ENSOCUG00000006880,ENSOCUG00000003028,ENSOCUG00000027426,ENSOCUG00000012156,ENSOCUG00000007579,ENSOCUG00000029354,ENSOCUG00000010313,ENSOCUG00000014492,ENSOCUG00000009613,ENSOCUG00000008135,ENSOCUG00000000259,ENSOCUG00000001165,ENSOCUG00000012451,ENSOCUG00000000884,…
GO:0044430	cytoskeletal part	cellular_component	0.060751	1	11	79	1044	16703	ENSOCUG00000009484,ENSOCUG00000003507,ENSOCUG00000017493,ENSOCUG00000016706,ENSOCUG00000008127,ENSOCUG00000006880,ENSOCUG00000010313,ENSOCUG00000003627,ENSOCUG00000012407,ENSOCUG00000012765,ENSOCUG00000004026
GO:0048703	embryonic viscerocranium morphogenesis	biological_process	0.06076	1	1	79	8	16703	ENSOCUG00000029354
GO:0034250	positive regulation of cellular amide metabolic process	biological_process	0.060805	1	1	79	8	16703	ENSOCUG00000023809
GO:0030953	astral microtubule organization	biological_process	0.060809	1	1	79	7	16703	ENSOCUG00000010313
GO:0016885	ligase activity, forming carbon-carbon bonds	molecular_function	0.060864	1	1	79	6	16703	ENSOCUG00000014453
GO:0009649	entrainment of circadian clock	biological_process	0.060883	1	1	79	13	16703	ENSOCUG00000015736
GO:0003007	heart morphogenesis	biological_process	0.061016	1	3	79	160	16703	ENSOCUG00000016997,ENSOCUG00000029354,ENSOCUG00000012156
GO:0033268	node of Ranvier	cellular_component	0.061025	1	1	79	8	16703	ENSOCUG00000010313
GO:0001976	neurological system process involved in regulation of systemic arterial blood pressure	biological_process	0.06122	1	1	79	10	16703	ENSOCUG00000007597
GO:0042537	benzene-containing compound metabolic process	biological_process	0.061239	1	1	79	13	16703	ENSOCUG00000011526
GO:0001731	formation of translation preinitiation complex	biological_process	0.061298	1	1	79	14	16703	ENSOCUG00000010289
GO:0060021	palate development	biological_process	0.061533	1	2	79	67	16703	ENSOCUG00000010313,ENSOCUG00000029354
GO:0032897	negative regulation of viral transcription	biological_process	0.061649	1	1	79	19	16703	ENSOCUG00000012407
GO:0070382	exocytic vesicle	cellular_component	0.06178	1	1	79	6	16703	ENSOCUG00000023809
GO:0030870	Mre11 complex	cellular_component	0.062281	1	1	79	7	16703	ENSOCUG00000009935
GO:0065007	biological regulation	biological_process	0.062402	1	48	79	8268	16703	ENSOCUG00000005035,ENSOCUG00000010791,ENSOCUG00000005079,ENSOCUG00000007597,ENSOCUG00000021839,ENSOCUG00000012518,ENSOCUG00000016997,ENSOCUG00000010313,ENSOCUG00000013149,ENSOCUG00000007579,ENSOCUG00000002844,ENSOCUG00000002143,ENSOCUG00000009484,ENSOCUG00000003028,ENSOCUG00000026842,ENSOCUG00000006880,ENSOCUG00000001180,ENSOCUG00000001616,ENSOCUG00000009775,ENSOCUG00000014479,ENSOCUG00000010827,…
GO:0071498	cellular response to fluid shear stress	biological_process	0.062439	1	1	79	10	16703	ENSOCUG00000029354
GO:0006464	cellular protein modification process	biological_process	0.062603	1	20	79	2357	16703	ENSOCUG00000015730,ENSOCUG00000027426,ENSOCUG00000009484,ENSOCUG00000009775,ENSOCUG00000006880,ENSOCUG00000026842,ENSOCUG00000010313,ENSOCUG00000014492,ENSOCUG00000016997,ENSOCUG00000007579,ENSOCUG00000012156,ENSOCUG00000009935,ENSOCUG00000011322,ENSOCUG00000015867,ENSOCUG00000005035,ENSOCUG00000012451,ENSOCUG00000022720,ENSOCUG00000009402,ENSOCUG00000001165,ENSOCUG00000004742
GO:0036211	protein modification process	biological_process	0.062603	1	20	79	2357	16703	ENSOCUG00000015730,ENSOCUG00000009775,ENSOCUG00000006880,ENSOCUG00000026842,ENSOCUG00000027426,ENSOCUG00000009484,ENSOCUG00000007579,ENSOCUG00000012156,ENSOCUG00000009935,ENSOCUG00000014492,ENSOCUG00000010313,ENSOCUG00000016997,ENSOCUG00000012451,ENSOCUG00000022720,ENSOCUG00000009402,ENSOCUG00000001165,ENSOCUG00000004742,ENSOCUG00000015867,ENSOCUG00000011322,ENSOCUG00000005035
GO:0016282	eukaryotic 43S preinitiation complex	cellular_component	0.062745	1	1	79	13	16703	ENSOCUG00000010289
GO:0070993	translation preinitiation complex	cellular_component	0.062745	1	1	79	13	16703	ENSOCUG00000010289
GO:0030662	coated vesicle membrane	cellular_component	0.062801	1	2	79	62	16703	ENSOCUG00000014479,ENSOCUG00000023809
GO:0042803	protein homodimerization activity	molecular_function	0.063234	1	6	79	503	16703	ENSOCUG00000012407,ENSOCUG00000004358,ENSOCUG00000011526,ENSOCUG00000009484,ENSOCUG00000014492,ENSOCUG00000005035
GO:0005849	mRNA cleavage factor complex	cellular_component	0.063296	1	1	79	13	16703	ENSOCUG00000013505
GO:0034629	cellular protein complex localization	biological_process	0.063426	1	1	79	12	16703	ENSOCUG00000010313
GO:0086069	bundle of His cell to Purkinje myocyte communication	biological_process	0.063472	1	1	79	9	16703	ENSOCUG00000012518
GO:0071203	WASH complex	cellular_component	0.063698	1	1	79	7	16703	ENSOCUG00000007428
GO:0005794	Golgi apparatus	cellular_component	0.064376	1	8	79	683	16703	ENSOCUG00000002143,ENSOCUG00000015867,ENSOCUG00000001616,ENSOCUG00000009402,ENSOCUG00000014479,ENSOCUG00000021839,ENSOCUG00000010313,ENSOCUG00000014232
GO:0044421	extracellular region part	cellular_component	0.06453	1	19	79	2529	16703	ENSOCUG00000014479,ENSOCUG00000009775,ENSOCUG00000001180,ENSOCUG00000001616,ENSOCUG00000004306,ENSOCUG00000014453,ENSOCUG00000012407,ENSOCUG00000004358,ENSOCUG00000003925,ENSOCUG00000010289,ENSOCUG00000002406,ENSOCUG00000015730,ENSOCUG00000000827,ENSOCUG00000007597,ENSOCUG00000002555,ENSOCUG00000010791,ENSOCUG00000002844,ENSOCUG00000010313,ENSOCUG00000012518
GO:0015031	protein transport	biological_process	0.064588	1	8	79	774	16703	ENSOCUG00000001165,ENSOCUG00000014479,ENSOCUG00000001616,ENSOCUG00000010791,ENSOCUG00000009484,ENSOCUG00000007838,ENSOCUG00000007428,ENSOCUG00000011260
GO:0030128	clathrin coat of endocytic vesicle	cellular_component	0.064845	1	1	79	7	16703	ENSOCUG00000023809
GO:0042800	histone methyltransferase activity (H3-K4 specific)	molecular_function	0.064948	1	1	79	10	16703	ENSOCUG00000011322
GO:0032211	negative regulation of telomere maintenance via telomerase	biological_process	0.06547	1	1	79	14	16703	ENSOCUG00000003028
GO:0009886	post-embryonic morphogenesis	biological_process	0.065736	1	1	79	7	16703	ENSOCUG00000007579
GO:0010565	regulation of cellular ketone metabolic process	biological_process	0.065967	1	2	79	84	16703	ENSOCUG00000006880,ENSOCUG00000001165
GO:0051657	maintenance of organelle location	biological_process	0.066062	1	1	79	8	16703	ENSOCUG00000003627
GO:0061082	myeloid leukocyte cytokine production	biological_process	0.066331	1	1	79	15	16703	ENSOCUG00000014492
GO:0030669	clathrin-coated endocytic vesicle membrane	cellular_component	0.066657	1	1	79	8	16703	ENSOCUG00000023809
GO:0048643	positive regulation of skeletal muscle tissue development	biological_process	0.066695	1	1	79	13	16703	ENSOCUG00000029354
GO:0060090	binding, bridging	molecular_function	0.066909	1	2	79	76	16703	ENSOCUG00000023809,ENSOCUG00000002844
GO:0000983	RNA polymerase II core promoter sequence-specific DNA binding transcription factor activity	molecular_function	0.067142	1	1	79	10	16703	ENSOCUG00000029354
GO:0046983	protein dimerization activity	molecular_function	0.067746	1	8	79	846	16703	ENSOCUG00000009484,ENSOCUG00000005035,ENSOCUG00000011526,ENSOCUG00000014492,ENSOCUG00000002993,ENSOCUG00000012407,ENSOCUG00000029354,ENSOCUG00000004358
GO:0071379	cellular response to prostaglandin stimulus	biological_process	0.067753	1	1	79	11	16703	ENSOCUG00000014453
GO:0044433	cytoplasmic vesicle part	cellular_component	0.068012	1	3	79	152	16703	ENSOCUG00000002143,ENSOCUG00000014479,ENSOCUG00000023809
GO:0005923	tight junction	cellular_component	0.068086	1	2	79	71	16703	ENSOCUG00000009484,ENSOCUG00000010313
GO:0070160	occluding junction	cellular_component	0.068086	1	2	79	71	16703	ENSOCUG00000010313,ENSOCUG00000009484
GO:0070925	organelle assembly	biological_process	0.068391	1	4	79	269	16703	ENSOCUG00000029354,ENSOCUG00000016706,ENSOCUG00000012765,ENSOCUG00000003507
GO:0004843	ubiquitin-specific protease activity	molecular_function	0.068422	1	2	79	64	16703	ENSOCUG00000009402,ENSOCUG00000004742
GO:0005388	calcium-transporting ATPase activity	molecular_function	0.068539	1	1	79	12	16703	ENSOCUG00000021839
GO:0001709	cell fate determination	biological_process	0.068878	1	1	79	24	16703	ENSOCUG00000029354
GO:0030117	membrane coat	cellular_component	0.068921	1	2	79	75	16703	ENSOCUG00000014479,ENSOCUG00000023809
GO:0048475	coated membrane	cellular_component	0.068921	1	2	79	75	16703	ENSOCUG00000014479,ENSOCUG00000023809
GO:0007034	vacuolar transport	biological_process	0.069188	1	2	79	62	16703	ENSOCUG00000002143,ENSOCUG00000007428
GO:0046596	regulation of viral entry into host cell	biological_process	0.069588	1	1	79	20	16703	ENSOCUG00000012407
GO:0051782	negative regulation of cell division	biological_process	0.069743	1	1	79	13	16703	ENSOCUG00000009775
GO:0045824	negative regulation of innate immune response	biological_process	0.069879	1	1	79	19	16703	ENSOCUG00000014492
GO:0001091	RNA polymerase II basal transcription factor binding	molecular_function	0.069924	1	1	79	11	16703	ENSOCUG00000003631
GO:1902003	regulation of beta-amyloid formation	biological_process	0.069994	1	1	79	8	16703	ENSOCUG00000023809
GO:0034622	cellular macromolecular complex assembly	biological_process	0.070288	1	6	79	562	16703	ENSOCUG00000015867,ENSOCUG00000010313,ENSOCUG00000010289,ENSOCUG00000023809,ENSOCUG00000005079,ENSOCUG00000007579
GO:0001819	positive regulation of cytokine production	biological_process	0.070445	1	3	79	212	16703	ENSOCUG00000000884,ENSOCUG00000012451,ENSOCUG00000012156
GO:0002701	negative regulation of production of molecular mediator of immune response	biological_process	0.070533	1	1	79	14	16703	ENSOCUG00000014492
GO:1901576	organic substance biosynthetic process	biological_process	0.070561	1	24	79	3854	16703	ENSOCUG00000023809,ENSOCUG00000001180,ENSOCUG00000001616,ENSOCUG00000006880,ENSOCUG00000003028,ENSOCUG00000027426,ENSOCUG00000010289,ENSOCUG00000012407,ENSOCUG00000014453,ENSOCUG00000002993,ENSOCUG00000000884,ENSOCUG00000000259,ENSOCUG00000001165,ENSOCUG00000012451,ENSOCUG00000005035,ENSOCUG00000015867,ENSOCUG00000010791,ENSOCUG00000029354,ENSOCUG00000012156,ENSOCUG00000007579,ENSOCUG00000008135,…
GO:0031326	regulation of cellular biosynthetic process	biological_process	0.070567	1	18	79	2467	16703	ENSOCUG00000029354,ENSOCUG00000007579,ENSOCUG00000012156,ENSOCUG00000008135,ENSOCUG00000014492,ENSOCUG00000010313,ENSOCUG00000009613,ENSOCUG00000001165,ENSOCUG00000012451,ENSOCUG00000005035,ENSOCUG00000010791,ENSOCUG00000015867,ENSOCUG00000010289,ENSOCUG00000012407,ENSOCUG00000006880,ENSOCUG00000001180,ENSOCUG00000023809,ENSOCUG00000003028
GO:0034695	response to prostaglandin E stimulus	biological_process	0.070909	1	1	79	12	16703	ENSOCUG00000014453
GO:0007265	Ras protein signal transduction	biological_process	0.070953	1	4	79	212	16703	ENSOCUG00000026842,ENSOCUG00000015867,ENSOCUG00000009484,ENSOCUG00000003627
GO:0019220	regulation of phosphate metabolic process	biological_process	0.071113	1	12	79	1246	16703	ENSOCUG00000023809,ENSOCUG00000026842,ENSOCUG00000001165,ENSOCUG00000005035,ENSOCUG00000009484,ENSOCUG00000015867,ENSOCUG00000029354,ENSOCUG00000009935,ENSOCUG00000002844,ENSOCUG00000012765,ENSOCUG00000010313,ENSOCUG00000014492
GO:2000311	regulation of alpha-amino-3-hydroxy-5-methyl-4-isoxazole propionate selective glutamate receptor activity	biological_process	0.071285	1	1	79	11	16703	ENSOCUG00000029354
GO:0006974	response to DNA damage stimulus	biological_process	0.071462	1	6	79	488	16703	ENSOCUG00000009935,ENSOCUG00000007579,ENSOCUG00000004204,ENSOCUG00000012156,ENSOCUG00000015730,ENSOCUG00000004306
GO:0000062	fatty-acyl-CoA binding	molecular_function	0.071716	1	1	79	13	16703	ENSOCUG00000002555
GO:0031954	positive regulation of protein autophosphorylation	biological_process	0.071972	1	1	79	14	16703	ENSOCUG00000009935
GO:0051174	regulation of phosphorus metabolic process	biological_process	0.072059	1	12	79	1250	16703	ENSOCUG00000012765,ENSOCUG00000002844,ENSOCUG00000029354,ENSOCUG00000009935,ENSOCUG00000014492,ENSOCUG00000010313,ENSOCUG00000001165,ENSOCUG00000023809,ENSOCUG00000026842,ENSOCUG00000009484,ENSOCUG00000015867,ENSOCUG00000005035
GO:0061024	membrane organization	biological_process	0.07217	1	6	79	448	16703	ENSOCUG00000023809,ENSOCUG00000000827,ENSOCUG00000012156,ENSOCUG00000017493,ENSOCUG00000010313,ENSOCUG00000015867
GO:0003299	muscle hypertrophy in response to stress	biological_process	0.072376	1	1	79	11	16703	ENSOCUG00000029354
GO:0014887	cardiac muscle adaptation	biological_process	0.072376	1	1	79	11	16703	ENSOCUG00000029354
GO:0014898	cardiac muscle hypertrophy in response to stress	biological_process	0.072376	1	1	79	11	16703	ENSOCUG00000029354
GO:0070325	lipoprotein particle receptor binding	molecular_function	0.072684	1	1	79	20	16703	ENSOCUG00000023809
GO:0008217	regulation of blood pressure	biological_process	0.072751	1	2	79	90	16703	ENSOCUG00000007597,ENSOCUG00000001616
GO:0010863	positive regulation of phospholipase C activity	biological_process	0.072799	1	1	79	13	16703	ENSOCUG00000026842
GO:0007095	mitotic G2 DNA damage checkpoint	biological_process	0.072916	1	1	79	10	16703	ENSOCUG00000009935
GO:0051219	phosphoprotein binding	molecular_function	0.073068	1	2	79	63	16703	ENSOCUG00000012407,ENSOCUG00000002844
GO:0051259	protein oligomerization	biological_process	0.0736	1	4	79	281	16703	ENSOCUG00000009484,ENSOCUG00000013505,ENSOCUG00000012451,ENSOCUG00000014453
GO:0036124	histone H3-K9 trimethylation	biological_process	0.073615	1	1	79	11	16703	ENSOCUG00000007579
GO:0042277	peptide binding	molecular_function	0.074162	1	2	79	84	16703	ENSOCUG00000007838,ENSOCUG00000001616
GO:0032365	intracellular lipid transport	biological_process	0.074265	1	1	79	12	16703	ENSOCUG00000002555
GO:0001085	RNA polymerase II transcription factor binding	molecular_function	0.074592	1	2	79	80	16703	ENSOCUG00000012156,ENSOCUG00000003631
GO:0007028	cytoplasm organization	biological_process	0.074887	1	1	79	9	16703	ENSOCUG00000017493
GO:0046982	protein heterodimerization activity	molecular_function	0.074964	1	4	79	326	16703	ENSOCUG00000014492,ENSOCUG00000002993,ENSOCUG00000012407,ENSOCUG00000029354
GO:0034122	negative regulation of toll-like receptor signaling pathway	biological_process	0.075073	1	1	79	17	16703	ENSOCUG00000014492
GO:0032060	bleb assembly	biological_process	0.075232	1	1	79	10	16703	ENSOCUG00000026842
GO:0051147	regulation of muscle cell differentiation	biological_process	0.075233	1	2	79	101	16703	ENSOCUG00000029354,ENSOCUG00000010827
GO:0033032	regulation of myeloid cell apoptotic process	biological_process	0.075705	1	1	79	17	16703	ENSOCUG00000029354
GO:0032273	positive regulation of protein polymerization	biological_process	0.076502	1	2	79	79	16703	ENSOCUG00000010313,ENSOCUG00000005079
GO:0009889	regulation of biosynthetic process	biological_process	0.076957	1	18	79	2495	16703	ENSOCUG00000006880,ENSOCUG00000001180,ENSOCUG00000023809,ENSOCUG00000003028,ENSOCUG00000012407,ENSOCUG00000010289,ENSOCUG00000012451,ENSOCUG00000001165,ENSOCUG00000015867,ENSOCUG00000010791,ENSOCUG00000005035,ENSOCUG00000007579,ENSOCUG00000012156,ENSOCUG00000029354,ENSOCUG00000014492,ENSOCUG00000010313,ENSOCUG00000009613,ENSOCUG00000008135
GO:0051260	protein homooligomerization	biological_process	0.07696	1	3	79	187	16703	ENSOCUG00000009484,ENSOCUG00000012451,ENSOCUG00000014453
GO:0008409	5'-3' exonuclease activity	molecular_function	0.077431	1	1	79	13	16703	ENSOCUG00000004306
GO:0033028	myeloid cell apoptotic process	biological_process	0.077442	1	1	79	19	16703	ENSOCUG00000029354
GO:0045860	positive regulation of protein kinase activity	biological_process	0.077653	1	4	79	274	16703	ENSOCUG00000026842,ENSOCUG00000005035,ENSOCUG00000010313,ENSOCUG00000009484
GO:0071604	transforming growth factor beta production	biological_process	0.078314	1	1	79	15	16703	ENSOCUG00000012156
GO:0071634	regulation of transforming growth factor beta production	biological_process	0.078314	1	1	79	15	16703	ENSOCUG00000012156
GO:0060914	heart formation	biological_process	0.078356	1	1	79	18	16703	ENSOCUG00000029354
GO:0043085	positive regulation of catalytic activity	biological_process	0.078403	1	9	79	863	16703	ENSOCUG00000001165,ENSOCUG00000023809,ENSOCUG00000026842,ENSOCUG00000009484,ENSOCUG00000015867,ENSOCUG00000005035,ENSOCUG00000029354,ENSOCUG00000009935,ENSOCUG00000010313
GO:0030220	platelet formation	biological_process	0.078489	1	1	79	14	16703	ENSOCUG00000029354
GO:0021783	preganglionic parasympathetic nervous system development	biological_process	0.078512	1	1	79	15	16703	ENSOCUG00000007597
GO:0010560	positive regulation of glycoprotein biosynthetic process	biological_process	0.078614	1	1	79	10	16703	ENSOCUG00000015867
GO:0033218	amide binding	molecular_function	0.07862	1	2	79	88	16703	ENSOCUG00000001616,ENSOCUG00000007838
GO:0032373	positive regulation of sterol transport	biological_process	0.078686	1	1	79	14	16703	ENSOCUG00000002555
GO:0032376	positive regulation of cholesterol transport	biological_process	0.078686	1	1	79	14	16703	ENSOCUG00000002555
GO:0003206	cardiac chamber morphogenesis	biological_process	0.078866	1	2	79	85	16703	ENSOCUG00000016997,ENSOCUG00000029354
GO:0044403	symbiosis, encompassing mutualism through parasitism	biological_process	0.079054	1	3	79	207	16703	ENSOCUG00000001616,ENSOCUG00000010289,ENSOCUG00000012407
GO:0044419	interspecies interaction between organisms	biological_process	0.079054	1	3	79	207	16703	ENSOCUG00000012407,ENSOCUG00000001616,ENSOCUG00000010289
GO:0003676	nucleic acid binding	molecular_function	0.079161	1	19	79	3047	16703	ENSOCUG00000021621,ENSOCUG00000012156,ENSOCUG00000009935,ENSOCUG00000029354,ENSOCUG00000008225,ENSOCUG00000008135,ENSOCUG00000000259,ENSOCUG00000000884,ENSOCUG00000011322,ENSOCUG00000010791,ENSOCUG00000010289,ENSOCUG00000003925,ENSOCUG00000011375,ENSOCUG00000003631,ENSOCUG00000001180,ENSOCUG00000004306,ENSOCUG00000003028,ENSOCUG00000013505,ENSOCUG00000007838
GO:0044390	small protein conjugating enzyme binding	molecular_function	0.079202	1	1	79	11	16703	ENSOCUG00000017086
GO:0036344	platelet morphogenesis	biological_process	0.079286	1	1	79	15	16703	ENSOCUG00000029354
GO:0048486	parasympathetic nervous system development	biological_process	0.079336	1	1	79	16	16703	ENSOCUG00000007597
GO:0000780	condensed nuclear chromosome, centromeric region	cellular_component	0.079595	1	1	79	14	16703	ENSOCUG00000007579
GO:0043603	cellular amide metabolic process	biological_process	0.08008	1	2	79	94	16703	ENSOCUG00000001616,ENSOCUG00000023809
GO:0007009	plasma membrane organization	biological_process	0.080301	1	3	79	146	16703	ENSOCUG00000000827,ENSOCUG00000010313,ENSOCUG00000017493
GO:0003081	regulation of systemic arterial blood pressure by renin-angiotensin	biological_process	0.080392	1	1	79	17	16703	ENSOCUG00000001616
GO:0009628	response to abiotic stimulus	biological_process	0.080404	1	6	79	540	16703	ENSOCUG00000012156,ENSOCUG00000004204,ENSOCUG00000012451,ENSOCUG00000009484,ENSOCUG00000004416,ENSOCUG00000016997
GO:0006605	protein targeting	biological_process	0.080537	1	4	79	287	16703	ENSOCUG00000001165,ENSOCUG00000010791,ENSOCUG00000009484,ENSOCUG00000007838
GO:0034694	response to prostaglandin stimulus	biological_process	0.080563	1	1	79	14	16703	ENSOCUG00000014453
GO:0032039	integrator complex	cellular_component	0.08093	1	1	79	9	16703	ENSOCUG00000004204
GO:0043496	regulation of protein homodimerization activity	biological_process	0.080937	1	1	79	13	16703	ENSOCUG00000029354
GO:0035198	miRNA binding	molecular_function	0.081011	1	1	79	14	16703	ENSOCUG00000029354
GO:0043270	positive regulation of ion transport	biological_process	0.081162	1	2	79	87	16703	ENSOCUG00000017493,ENSOCUG00000010313
GO:0009266	response to temperature stimulus	biological_process	0.081392	1	2	79	86	16703	ENSOCUG00000004416,ENSOCUG00000012451
GO:0051098	regulation of binding	biological_process	0.081515	1	3	79	195	16703	ENSOCUG00000009775,ENSOCUG00000002844,ENSOCUG00000029354
GO:0030137	COPI-coated vesicle	cellular_component	0.081772	1	1	79	16	16703	ENSOCUG00000014479
GO:0032205	negative regulation of telomere maintenance	biological_process	0.081882	1	1	79	17	16703	ENSOCUG00000003028
GO:0032715	negative regulation of interleukin-6 production	biological_process	0.082925	1	1	79	20	16703	ENSOCUG00000014492
GO:0031369	translation initiation factor binding	molecular_function	0.083035	1	1	79	19	16703	ENSOCUG00000010289
GO:0034205	beta-amyloid formation	biological_process	0.083083	1	1	79	11	16703	ENSOCUG00000023809
GO:0016197	endosomal transport	biological_process	0.08312	1	3	79	151	16703	ENSOCUG00000007428,ENSOCUG00000023809,ENSOCUG00000002143
GO:0071478	cellular response to radiation	biological_process	0.083227	1	2	79	89	16703	ENSOCUG00000004204,ENSOCUG00000009484
GO:0001832	blastocyst growth	biological_process	0.083234	1	1	79	16	16703	ENSOCUG00000009935
GO:0006336	DNA replication-independent nucleosome assembly	biological_process	0.083412	1	1	79	13	16703	ENSOCUG00000007579
GO:0034724	DNA replication-independent nucleosome organization	biological_process	0.083412	1	1	79	13	16703	ENSOCUG00000007579
GO:0016787	hydrolase activity	molecular_function	0.083741	1	16	79	2003	16703	ENSOCUG00000017493,ENSOCUG00000007838,ENSOCUG00000004306,ENSOCUG00000001616,ENSOCUG00000001180,ENSOCUG00000011260,ENSOCUG00000004742,ENSOCUG00000005079,ENSOCUG00000016706,ENSOCUG00000021839,ENSOCUG00000009402,ENSOCUG00000011052,ENSOCUG00000008225,ENSOCUG00000009935,ENSOCUG00000014380,ENSOCUG00000007579
GO:0031579	membrane raft organization	biological_process	0.084704	1	1	79	14	16703	ENSOCUG00000010313
GO:0051179	localization	biological_process	0.084909	1	28	79	3761	16703	ENSOCUG00000012407,ENSOCUG00000014232,ENSOCUG00000005905,ENSOCUG00000007428,ENSOCUG00000003627,ENSOCUG00000003631,ENSOCUG00000011260,ENSOCUG00000014479,ENSOCUG00000009775,ENSOCUG00000026842,ENSOCUG00000001616,ENSOCUG00000023809,ENSOCUG00000009484,ENSOCUG00000002143,ENSOCUG00000007838,ENSOCUG00000017493,ENSOCUG00000002844,ENSOCUG00000014380,ENSOCUG00000007579,ENSOCUG00000012156,ENSOCUG00000029354,…
GO:0008017	microtubule binding	molecular_function	0.085109	1	3	79	157	16703	ENSOCUG00000012407,ENSOCUG00000016706,ENSOCUG00000017493
GO:0043412	macromolecule modification	biological_process	0.085481	1	20	79	2461	16703	ENSOCUG00000009775,ENSOCUG00000026842,ENSOCUG00000006880,ENSOCUG00000027426,ENSOCUG00000009484,ENSOCUG00000015730,ENSOCUG00000022720,ENSOCUG00000009402,ENSOCUG00000012451,ENSOCUG00000001165,ENSOCUG00000004742,ENSOCUG00000011322,ENSOCUG00000015867,ENSOCUG00000005035,ENSOCUG00000007579,ENSOCUG00000012156,ENSOCUG00000009935,ENSOCUG00000010313,ENSOCUG00000014492,ENSOCUG00000016997
GO:0034248	regulation of cellular amide metabolic process	biological_process	0.085624	1	1	79	11	16703	ENSOCUG00000023809
GO:0019783	small conjugating protein-specific protease activity	molecular_function	0.086165	1	2	79	71	16703	ENSOCUG00000004742,ENSOCUG00000009402
GO:0016051	carbohydrate biosynthetic process	biological_process	0.08625	1	2	79	102	16703	ENSOCUG00000001165,ENSOCUG00000006880
GO:0003674	molecular_function	molecular_function	0.086358	1	68	79	13298	16703	ENSOCUG00000000681,ENSOCUG00000010791,ENSOCUG00000011322,ENSOCUG00000005079,ENSOCUG00000021839,ENSOCUG00000016997,ENSOCUG00000012518,ENSOCUG00000007579,ENSOCUG00000005558,ENSOCUG00000009484,ENSOCUG00000004416,ENSOCUG00000017086,ENSOCUG00000001616,ENSOCUG00000001180,ENSOCUG00000014479,ENSOCUG00000003925,ENSOCUG00000015736,ENSOCUG00000008127,ENSOCUG00000004742,ENSOCUG00000000259,ENSOCUG00000008135,…
GO:0051246	regulation of protein metabolic process	biological_process	0.086614	1	11	79	1237	16703	ENSOCUG00000009935,ENSOCUG00000010289,ENSOCUG00000007579,ENSOCUG00000010313,ENSOCUG00000014492,ENSOCUG00000026842,ENSOCUG00000023809,ENSOCUG00000005035,ENSOCUG00000010791,ENSOCUG00000015867,ENSOCUG00000009484
GO:0034237	protein kinase A regulatory subunit binding	molecular_function	0.08703	1	1	79	11	16703	ENSOCUG00000015867
GO:1900274	regulation of phospholipase C activity	biological_process	0.087466	1	1	79	15	16703	ENSOCUG00000026842
GO:1900744	regulation of p38MAPK cascade	biological_process	0.087525	1	1	79	16	16703	ENSOCUG00000015736
GO:0090002	establishment of protein localization to plasma membrane	biological_process	0.08788	1	2	79	75	16703	ENSOCUG00000010313,ENSOCUG00000017493
GO:0010959	regulation of metal ion transport	biological_process	0.088022	1	3	79	180	16703	ENSOCUG00000000827,ENSOCUG00000017493,ENSOCUG00000010313
GO:0030666	endocytic vesicle membrane	cellular_component	0.088276	1	1	79	12	16703	ENSOCUG00000023809
GO:0070198	protein localization to chromosome, telomeric region	biological_process	0.088377	1	1	79	12	16703	ENSOCUG00000007579
GO:0044238	primary metabolic process	biological_process	0.088382	1	44	79	7385	16703	ENSOCUG00000011526,ENSOCUG00000003925,ENSOCUG00000004416,ENSOCUG00000009484,ENSOCUG00000003028,ENSOCUG00000009775,ENSOCUG00000001616,ENSOCUG00000026842,ENSOCUG00000006880,ENSOCUG00000001180,ENSOCUG00000010313,ENSOCUG00000016997,ENSOCUG00000007579,ENSOCUG00000002844,ENSOCUG00000011322,ENSOCUG00000010791,ENSOCUG00000005035,ENSOCUG00000009402,ENSOCUG00000005079,ENSOCUG00000015730,ENSOCUG00000002993,…
GO:0050680	negative regulation of epithelial cell proliferation	biological_process	0.088653	1	2	79	86	16703	ENSOCUG00000029354,ENSOCUG00000010313
GO:0016180	snRNA processing	biological_process	0.08877	1	1	79	11	16703	ENSOCUG00000004204
GO:0034976	response to endoplasmic reticulum stress	biological_process	0.088812	1	2	79	97	16703	ENSOCUG00000016997,ENSOCUG00000012451
GO:0003231	cardiac ventricle development	biological_process	0.088835	1	2	79	89	16703	ENSOCUG00000016997,ENSOCUG00000029354
GO:0032268	regulation of cellular protein metabolic process	biological_process	0.088848	1	10	79	1101	16703	ENSOCUG00000007579,ENSOCUG00000009935,ENSOCUG00000010289,ENSOCUG00000014492,ENSOCUG00000010313,ENSOCUG00000026842,ENSOCUG00000010791,ENSOCUG00000015867,ENSOCUG00000009484,ENSOCUG00000005035
GO:0048522	positive regulation of cellular process	biological_process	0.089004	1	22	79	2958	16703	ENSOCUG00000017493,ENSOCUG00000003028,ENSOCUG00000009484,ENSOCUG00000026842,ENSOCUG00000001180,ENSOCUG00000006880,ENSOCUG00000023809,ENSOCUG00000011260,ENSOCUG00000010827,ENSOCUG00000015730,ENSOCUG00000012407,ENSOCUG00000005035,ENSOCUG00000015867,ENSOCUG00000005079,ENSOCUG00000012451,ENSOCUG00000021839,ENSOCUG00000010313,ENSOCUG00000009935,ENSOCUG00000029354,ENSOCUG00000002844,ENSOCUG00000007579,…
GO:0007088	regulation of mitosis	biological_process	0.089054	1	2	79	87	16703	ENSOCUG00000009775,ENSOCUG00000016706
GO:0051783	regulation of nuclear division	biological_process	0.089054	1	2	79	87	16703	ENSOCUG00000016706,ENSOCUG00000009775
GO:0044237	cellular metabolic process	biological_process	0.08908	1	43	79	7180	16703	ENSOCUG00000022720,ENSOCUG00000001165,ENSOCUG00000012451,ENSOCUG00000000259,ENSOCUG00000004742,ENSOCUG00000000884,ENSOCUG00000015867,ENSOCUG00000012765,ENSOCUG00000012156,ENSOCUG00000009935,ENSOCUG00000029354,ENSOCUG00000014492,ENSOCUG00000009613,ENSOCUG00000008225,ENSOCUG00000008135,ENSOCUG00000004204,ENSOCUG00000023809,ENSOCUG00000027426,ENSOCUG00000004306,ENSOCUG00000013505,ENSOCUG00000014453,…
GO:0000428	DNA-directed RNA polymerase complex	cellular_component	0.089209	1	2	79	83	16703	ENSOCUG00000004204,ENSOCUG00000000884
GO:0030880	RNA polymerase complex	cellular_component	0.089209	1	2	79	83	16703	ENSOCUG00000000884,ENSOCUG00000004204
GO:0055029	nuclear DNA-directed RNA polymerase complex	cellular_component	0.089209	1	2	79	83	16703	ENSOCUG00000004204,ENSOCUG00000000884
GO:0060009	Sertoli cell development	biological_process	0.089414	1	1	79	9	16703	ENSOCUG00000007579
GO:0009893	positive regulation of metabolic process	biological_process	0.089465	1	15	79	1860	16703	ENSOCUG00000010313,ENSOCUG00000009935,ENSOCUG00000029354,ENSOCUG00000007579,ENSOCUG00000012407,ENSOCUG00000012156,ENSOCUG00000005035,ENSOCUG00000015867,ENSOCUG00000003028,ENSOCUG00000009484,ENSOCUG00000006880,ENSOCUG00000026842,ENSOCUG00000001180,ENSOCUG00000023809,ENSOCUG00000012451
GO:0090304	nucleic acid metabolic process	biological_process	0.089512	1	21	79	3112	16703	ENSOCUG00000003925,ENSOCUG00000012407,ENSOCUG00000002993,ENSOCUG00000023809,ENSOCUG00000001180,ENSOCUG00000004204,ENSOCUG00000013505,ENSOCUG00000003028,ENSOCUG00000004306,ENSOCUG00000029354,ENSOCUG00000009935,ENSOCUG00000012156,ENSOCUG00000007579,ENSOCUG00000008135,ENSOCUG00000008225,ENSOCUG00000014492,ENSOCUG00000010313,ENSOCUG00000009613,ENSOCUG00000000884,ENSOCUG00000012451,ENSOCUG00000005035
GO:0016073	snRNA metabolic process	biological_process	0.089686	1	1	79	12	16703	ENSOCUG00000004204
GO:0006338	chromatin remodeling	biological_process	0.090009	1	2	79	82	16703	ENSOCUG00000007579,ENSOCUG00000008135
GO:0051304	chromosome separation	biological_process	0.090199	1	1	79	11	16703	ENSOCUG00000009775
GO:0003222	ventricular trabecula myocardium morphogenesis	biological_process	0.090412	1	1	79	13	16703	ENSOCUG00000016997
GO:0005759	mitochondrial matrix	cellular_component	0.090906	1	2	79	143	16703	ENSOCUG00000011052,ENSOCUG00000008225
GO:0005623	cell	cellular_component	0.090994	1	63	79	11677	16703	ENSOCUG00000004026,ENSOCUG00000002844,ENSOCUG00000007579,ENSOCUG00000012518,ENSOCUG00000016997,ENSOCUG00000010313,ENSOCUG00000009402,ENSOCUG00000021839,ENSOCUG00000007597,ENSOCUG00000005035,ENSOCUG00000011322,ENSOCUG00000010791,ENSOCUG00000007428,ENSOCUG00000016060,ENSOCUG00000003925,ENSOCUG00000014232,ENSOCUG00000005905,ENSOCUG00000010827,ENSOCUG00000011526,ENSOCUG00000011375,ENSOCUG00000003627,…
GO:0045859	regulation of protein kinase activity	biological_process	0.091173	1	5	79	433	16703	ENSOCUG00000010313,ENSOCUG00000014492,ENSOCUG00000009484,ENSOCUG00000005035,ENSOCUG00000026842
GO:0002369	T cell cytokine production	biological_process	0.091208	1	1	79	22	16703	ENSOCUG00000010313
GO:0072657	protein localization to membrane	biological_process	0.091236	1	3	79	148	16703	ENSOCUG00000000827,ENSOCUG00000010313,ENSOCUG00000017493
GO:0008483	transaminase activity	molecular_function	0.091307	1	1	79	17	16703	ENSOCUG00000011526
GO:0034405	response to fluid shear stress	biological_process	0.091484	1	1	79	15	16703	ENSOCUG00000029354
GO:0055012	ventricular cardiac muscle cell differentiation	biological_process	0.091811	1	1	79	14	16703	ENSOCUG00000029354
GO:0008152	metabolic process	biological_process	0.091984	1	49	79	8472	16703	ENSOCUG00000016997,ENSOCUG00000010313,ENSOCUG00000002844,ENSOCUG00000007579,ENSOCUG00000005035,ENSOCUG00000011322,ENSOCUG00000010791,ENSOCUG00000005079,ENSOCUG00000009402,ENSOCUG00000003627,ENSOCUG00000011526,ENSOCUG00000003925,ENSOCUG00000005905,ENSOCUG00000005558,ENSOCUG00000003028,ENSOCUG00000009484,ENSOCUG00000004416,ENSOCUG00000026842,ENSOCUG00000001616,ENSOCUG00000001180,ENSOCUG00000006880,…
GO:0051969	regulation of transmission of nerve impulse	biological_process	0.092106	1	3	79	164	16703	ENSOCUG00000029354,ENSOCUG00000010313,ENSOCUG00000017493
GO:0051262	protein tetramerization	biological_process	0.092141	1	2	79	80	16703	ENSOCUG00000013505,ENSOCUG00000014453
GO:1902110	positive regulation of mitochondrial membrane permeability involved in apoptotic process	biological_process	0.092179	1	1	79	18	16703	ENSOCUG00000012156
GO:1901991	negative regulation of mitotic cell cycle phase transition	biological_process	0.092379	1	2	79	89	16703	ENSOCUG00000009935,ENSOCUG00000009775
GO:0034645	cellular macromolecule biosynthetic process	biological_process	0.092457	1	20	79	3213	16703	ENSOCUG00000002993,ENSOCUG00000012407,ENSOCUG00000010289,ENSOCUG00000027426,ENSOCUG00000003028,ENSOCUG00000001180,ENSOCUG00000023809,ENSOCUG00000014492,ENSOCUG00000010313,ENSOCUG00000009613,ENSOCUG00000008135,ENSOCUG00000007579,ENSOCUG00000012156,ENSOCUG00000029354,ENSOCUG00000010791,ENSOCUG00000015867,ENSOCUG00000005035,ENSOCUG00000012451,ENSOCUG00000000259,ENSOCUG00000000884
GO:0004386	helicase activity	molecular_function	0.092586	1	2	79	82	16703	ENSOCUG00000001180,ENSOCUG00000009935
GO:0034968	histone lysine methylation	biological_process	0.092859	1	2	79	79	16703	ENSOCUG00000007579,ENSOCUG00000011322
GO:0072520	seminiferous tubule development	biological_process	0.093191	1	1	79	12	16703	ENSOCUG00000007579
GO:0035794	positive regulation of mitochondrial membrane permeability	biological_process	0.093293	1	1	79	19	16703	ENSOCUG00000012156
GO:0060008	Sertoli cell differentiation	biological_process	0.093343	1	1	79	11	16703	ENSOCUG00000007579
GO:0004601	peroxidase activity	molecular_function	0.093471	1	1	79	25	16703	ENSOCUG00000005558
GO:0005576	extracellular region	cellular_component	0.093697	1	19	79	2773	16703	ENSOCUG00000001180,ENSOCUG00000001616,ENSOCUG00000009775,ENSOCUG00000014479,ENSOCUG00000004306,ENSOCUG00000004358,ENSOCUG00000003925,ENSOCUG00000010289,ENSOCUG00000012407,ENSOCUG00000014453,ENSOCUG00000015730,ENSOCUG00000002406,ENSOCUG00000007597,ENSOCUG00000000827,ENSOCUG00000002555,ENSOCUG00000010791,ENSOCUG00000002844,ENSOCUG00000012518,ENSOCUG00000010313
GO:0000139	Golgi membrane	cellular_component	0.093732	1	3	79	183	16703	ENSOCUG00000014479,ENSOCUG00000021839,ENSOCUG00000015867
GO:0006536	glutamate metabolic process	biological_process	0.093851	1	1	79	16	16703	ENSOCUG00000011526
GO:0016769	transferase activity, transferring nitrogenous groups	molecular_function	0.093922	1	1	79	18	16703	ENSOCUG00000011526
GO:0010518	positive regulation of phospholipase activity	biological_process	0.094045	1	1	79	22	16703	ENSOCUG00000026842
GO:1902235	regulation of intrinsic apoptotic signaling pathway in response to endoplasmic reticulum stress	biological_process	0.094057	1	1	79	21	16703	ENSOCUG00000012451
GO:0010922	positive regulation of phosphatase activity	biological_process	0.094632	1	1	79	16	16703	ENSOCUG00000029354
GO:2000725	regulation of cardiac muscle cell differentiation	biological_process	0.094881	1	1	79	20	16703	ENSOCUG00000029354
GO:0030132	clathrin coat of coated pit	cellular_component	0.095271	1	1	79	11	16703	ENSOCUG00000023809
GO:0048741	skeletal muscle fiber development	biological_process	0.095488	1	2	79	95	16703	ENSOCUG00000029354,ENSOCUG00000010827
GO:0045943	positive regulation of transcription from RNA polymerase I promoter	biological_process	0.095714	1	1	79	17	16703	ENSOCUG00000012451
GO:0010907	positive regulation of glucose metabolic process	biological_process	0.095801	1	1	79	20	16703	ENSOCUG00000006880
GO:0047496	vesicle transport along microtubule	biological_process	0.096229	1	1	79	12	16703	ENSOCUG00000017493
GO:0044427	chromosomal part	cellular_component	0.096376	1	6	79	611	16703	ENSOCUG00000008135,ENSOCUG00000003028,ENSOCUG00000009935,ENSOCUG00000007579,ENSOCUG00000009775,ENSOCUG00000012156
GO:0051896	regulation of protein kinase B signaling cascade	biological_process	0.096437	1	2	79	92	16703	ENSOCUG00000010313,ENSOCUG00000015736
GO:0043296	apical junction complex	cellular_component	0.097078	1	2	79	84	16703	ENSOCUG00000010313,ENSOCUG00000009484
GO:0070498	interleukin-1-mediated signaling pathway	biological_process	0.097117	1	1	79	16	16703	ENSOCUG00000014492
GO:0009966	regulation of signal transduction	biological_process	0.097203	1	14	79	1648	16703	ENSOCUG00000005035,ENSOCUG00000009484,ENSOCUG00000015867,ENSOCUG00000026842,ENSOCUG00000021839,ENSOCUG00000012451,ENSOCUG00000011260,ENSOCUG00000014492,ENSOCUG00000010313,ENSOCUG00000015730,ENSOCUG00000029354,ENSOCUG00000015736,ENSOCUG00000002844,ENSOCUG00000012407
GO:0050801	ion homeostasis	biological_process	0.097581	1	5	79	415	16703	ENSOCUG00000021839,ENSOCUG00000000827,ENSOCUG00000026842,ENSOCUG00000023809,ENSOCUG00000010313
GO:0048268	clathrin coat assembly	biological_process	0.097832	1	1	79	12	16703	ENSOCUG00000023809
GO:0043409	negative regulation of MAPK cascade	biological_process	0.097919	1	2	79	101	16703	ENSOCUG00000014492,ENSOCUG00000010313
GO:0001817	regulation of cytokine production	biological_process	0.098164	1	4	79	384	16703	ENSOCUG00000000884,ENSOCUG00000012156,ENSOCUG00000012451,ENSOCUG00000014492
GO:0008134	transcription factor binding	molecular_function	0.09836	1	4	79	321	16703	ENSOCUG00000012156,ENSOCUG00000009935,ENSOCUG00000029354,ENSOCUG00000003631
GO:0006955	immune response	biological_process	0.098404	1	6	79	702	16703	ENSOCUG00000010313,ENSOCUG00000014492,ENSOCUG00000000884,ENSOCUG00000029354,ENSOCUG00000009935,ENSOCUG00000012407
GO:0051656	establishment of organelle localization	biological_process	0.098413	1	3	79	166	16703	ENSOCUG00000003627,ENSOCUG00000010313,ENSOCUG00000023809
GO:0010035	response to inorganic substance	biological_process	0.098557	1	3	79	188	16703	ENSOCUG00000009484,ENSOCUG00000007579,ENSOCUG00000029354
GO:0016684	oxidoreductase activity, acting on peroxide as acceptor	molecular_function	0.098702	1	1	79	27	16703	ENSOCUG00000005558
GO:0010639	negative regulation of organelle organization	biological_process	0.098758	1	3	79	183	16703	ENSOCUG00000009775,ENSOCUG00000015867,ENSOCUG00000003028
GO:0086012	membrane depolarization involved in regulation of cardiac muscle cell action potential	biological_process	0.098764	1	1	79	15	16703	ENSOCUG00000000827
GO:0016482	cytoplasmic transport	biological_process	0.098809	1	6	79	524	16703	ENSOCUG00000009484,ENSOCUG00000010791,ENSOCUG00000007838,ENSOCUG00000011260,ENSOCUG00000001165,ENSOCUG00000007428
GO:0031492	nucleosomal DNA binding	molecular_function	0.098852	1	1	79	29	16703	ENSOCUG00000008135
GO:0005083	small GTPase regulator activity	molecular_function	0.098925	1	3	79	138	16703	ENSOCUG00000015867,ENSOCUG00000009484,ENSOCUG00000003627
GO:0032507	maintenance of protein location in cell	biological_process	0.099503	1	2	79	82	16703	ENSOCUG00000009484,ENSOCUG00000009775
GO:1900026	positive regulation of substrate adhesion-dependent cell spreading	biological_process	0.099804	1	1	79	19	16703	ENSOCUG00000002844
GO:0044786	cell cycle DNA replication	biological_process	0.1	1	1	79	14	16703	ENSOCUG00000007579
GO:0015030	Cajal body	cellular_component	0.10054	1	1	79	29	16703	ENSOCUG00000003631
GO:0010467	gene expression	biological_process	0.10059	1	22	79	3596	16703	ENSOCUG00000010289,ENSOCUG00000003925,ENSOCUG00000012407,ENSOCUG00000005905,ENSOCUG00000002993,ENSOCUG00000001616,ENSOCUG00000001180,ENSOCUG00000023809,ENSOCUG00000004204,ENSOCUG00000013505,ENSOCUG00000029354,ENSOCUG00000007579,ENSOCUG00000012156,ENSOCUG00000008135,ENSOCUG00000014492,ENSOCUG00000010313,ENSOCUG00000009613,ENSOCUG00000000884,ENSOCUG00000012451,ENSOCUG00000000259,ENSOCUG00000005035,…
GO:0042987	amyloid precursor protein catabolic process	biological_process	0.1011	1	1	79	14	16703	ENSOCUG00000023809
GO:0045104	intermediate filament cytoskeleton organization	biological_process	0.10122	1	1	79	27	16703	ENSOCUG00000002143
GO:0045844	positive regulation of striated muscle tissue development	biological_process	0.10161	1	1	79	19	16703	ENSOCUG00000029354
GO:0048636	positive regulation of muscle organ development	biological_process	0.10161	1	1	79	19	16703	ENSOCUG00000029354
GO:0007270	neuron-neuron synaptic transmission	biological_process	0.10161	1	2	79	69	16703	ENSOCUG00000017493,ENSOCUG00000029354
GO:0010921	regulation of phosphatase activity	biological_process	0.10173	1	2	79	79	16703	ENSOCUG00000012765,ENSOCUG00000029354
GO:0005614	interstitial matrix	cellular_component	0.1019	1	1	79	13	16703	ENSOCUG00000007597
GO:0045806	negative regulation of endocytosis	biological_process	0.10213	1	1	79	22	16703	ENSOCUG00000023809
GO:0032720	negative regulation of tumor necrosis factor production	biological_process	0.10227	1	1	79	27	16703	ENSOCUG00000014492
GO:0004709	MAP kinase kinase kinase activity	molecular_function	0.10318	1	1	79	13	16703	ENSOCUG00000005035
GO:0001990	regulation of systemic arterial blood pressure by hormone	biological_process	0.10318	1	1	79	26	16703	ENSOCUG00000001616
GO:0060537	muscle tissue development	biological_process	0.10355	1	4	79	313	16703	ENSOCUG00000029354,ENSOCUG00000010313,ENSOCUG00000016997,ENSOCUG00000010827
GO:0042391	regulation of membrane potential	biological_process	0.1037	1	4	79	275	16703	ENSOCUG00000010313,ENSOCUG00000017493,ENSOCUG00000000827,ENSOCUG00000029354
GO:0014888	striated muscle adaptation	biological_process	0.10371	1	1	79	21	16703	ENSOCUG00000029354
GO:0030125	clathrin vesicle coat	cellular_component	0.10384	1	1	79	14	16703	ENSOCUG00000023809
GO:0032728	positive regulation of interferon-beta production	biological_process	0.10418	1	1	79	22	16703	ENSOCUG00000000884
GO:0035459	cargo loading into vesicle	biological_process	0.10449	1	1	79	14	16703	ENSOCUG00000023809
GO:0031644	regulation of neurological system process	biological_process	0.10462	1	3	79	172	16703	ENSOCUG00000017493,ENSOCUG00000010313,ENSOCUG00000029354
GO:0071216	cellular response to biotic stimulus	biological_process	0.10486	1	2	79	117	16703	ENSOCUG00000029354,ENSOCUG00000012451
GO:0006448	regulation of translational elongation	biological_process	0.1051	1	1	79	21	16703	ENSOCUG00000010791
GO:0046677	response to antibiotic	biological_process	0.10519	1	1	79	19	16703	ENSOCUG00000029354
GO:0030057	desmosome	cellular_component	0.10524	1	1	79	14	16703	ENSOCUG00000012518
GO:0016893	endonuclease activity, active with either ribo- or deoxyribonucleic acids and producing 5'-phosphomonoesters	molecular_function	0.10559	1	1	79	29	16703	ENSOCUG00000004306
GO:0034260	negative regulation of GTPase activity	biological_process	0.10582	1	1	79	20	16703	ENSOCUG00000015867
GO:0086010	membrane depolarization involved in regulation of action potential	biological_process	0.10584	1	1	79	17	16703	ENSOCUG00000000827
GO:1902108	regulation of mitochondrial membrane permeability involved in apoptotic process	biological_process	0.10637	1	1	79	22	16703	ENSOCUG00000012156
GO:0003777	microtubule motor activity	molecular_function	0.10654	1	2	79	66	16703	ENSOCUG00000017493,ENSOCUG00000016706
GO:0031401	positive regulation of protein modification process	biological_process	0.10661	1	6	79	562	16703	ENSOCUG00000015867,ENSOCUG00000009484,ENSOCUG00000010313,ENSOCUG00000005035,ENSOCUG00000026842,ENSOCUG00000009935
GO:0006006	glucose metabolic process	biological_process	0.10687	1	2	79	125	16703	ENSOCUG00000001165,ENSOCUG00000006880
GO:0016202	regulation of striated muscle tissue development	biological_process	0.10742	1	2	79	110	16703	ENSOCUG00000029354,ENSOCUG00000010827
GO:0060236	regulation of mitotic spindle organization	biological_process	0.10747	1	1	79	22	16703	ENSOCUG00000003627
GO:0044454	nuclear chromosome part	cellular_component	0.10801	1	4	79	315	16703	ENSOCUG00000008135,ENSOCUG00000003028,ENSOCUG00000009935,ENSOCUG00000007579
GO:0032228	regulation of synaptic transmission, GABAergic	biological_process	0.10814	1	1	79	18	16703	ENSOCUG00000017493
GO:0072594	establishment of protein localization to organelle	biological_process	0.1084	1	2	79	95	16703	ENSOCUG00000010791,ENSOCUG00000007838
GO:0009059	macromolecule biosynthetic process	biological_process	0.10847	1	20	79	3271	16703	ENSOCUG00000023809,ENSOCUG00000001180,ENSOCUG00000003028,ENSOCUG00000027426,ENSOCUG00000010289,ENSOCUG00000012407,ENSOCUG00000002993,ENSOCUG00000000884,ENSOCUG00000000259,ENSOCUG00000012451,ENSOCUG00000005035,ENSOCUG00000010791,ENSOCUG00000015867,ENSOCUG00000029354,ENSOCUG00000012156,ENSOCUG00000007579,ENSOCUG00000008135,ENSOCUG00000014492,ENSOCUG00000009613,ENSOCUG00000010313
GO:0051704	multi-organism process	biological_process	0.10859	1	6	79	710	16703	ENSOCUG00000014492,ENSOCUG00000010289,ENSOCUG00000001616,ENSOCUG00000001180,ENSOCUG00000029354,ENSOCUG00000012407
GO:0008219	cell death	biological_process	0.1086	1	9	79	1080	16703	ENSOCUG00000015730,ENSOCUG00000016997,ENSOCUG00000012156,ENSOCUG00000015736,ENSOCUG00000009935,ENSOCUG00000029354,ENSOCUG00000009484,ENSOCUG00000012451,ENSOCUG00000023809
GO:0016265	death	biological_process	0.1086	1	9	79	1080	16703	ENSOCUG00000023809,ENSOCUG00000012451,ENSOCUG00000009484,ENSOCUG00000029354,ENSOCUG00000009935,ENSOCUG00000012156,ENSOCUG00000015736,ENSOCUG00000016997,ENSOCUG00000015730
GO:0007368	determination of left/right symmetry	biological_process	0.10885	1	2	79	82	16703	ENSOCUG00000001616,ENSOCUG00000029354
GO:0048747	muscle fiber development	biological_process	0.10888	1	2	79	104	16703	ENSOCUG00000029354,ENSOCUG00000010827
GO:0030532	small nuclear ribonucleoprotein complex	cellular_component	0.10927	1	1	79	32	16703	ENSOCUG00000015867
GO:0032880	regulation of protein localization	biological_process	0.10927	1	5	79	445	16703	ENSOCUG00000023809,ENSOCUG00000009484,ENSOCUG00000010313,ENSOCUG00000011260,ENSOCUG00000017493
GO:0005721	centromeric heterochromatin	cellular_component	0.10947	1	1	79	15	16703	ENSOCUG00000007579
GO:0001205	RNA polymerase II distal enhancer sequence-specific DNA binding transcription factor activity involved in positive regulation of transcription	molecular_function	0.10996	1	1	79	22	16703	ENSOCUG00000029354
GO:0071704	organic substance metabolic process	biological_process	0.10999	1	45	79	7662	16703	ENSOCUG00000009402,ENSOCUG00000005079,ENSOCUG00000011322,ENSOCUG00000010791,ENSOCUG00000005035,ENSOCUG00000007579,ENSOCUG00000002844,ENSOCUG00000010313,ENSOCUG00000016997,ENSOCUG00000009775,ENSOCUG00000026842,ENSOCUG00000001180,ENSOCUG00000001616,ENSOCUG00000006880,ENSOCUG00000004416,ENSOCUG00000003028,ENSOCUG00000009484,ENSOCUG00000005905,ENSOCUG00000003925,ENSOCUG00000011526,ENSOCUG00000022720,…
GO:2000108	positive regulation of leukocyte apoptotic process	biological_process	0.11026	1	1	79	21	16703	ENSOCUG00000029354
GO:0051234	establishment of localization	biological_process	0.11072	1	22	79	2936	16703	ENSOCUG00000010791,ENSOCUG00000021839,ENSOCUG00000001165,ENSOCUG00000002555,ENSOCUG00000000827,ENSOCUG00000005079,ENSOCUG00000010313,ENSOCUG00000014380,ENSOCUG00000012156,ENSOCUG00000029354,ENSOCUG00000009484,ENSOCUG00000002143,ENSOCUG00000017493,ENSOCUG00000007838,ENSOCUG00000014479,ENSOCUG00000001616,ENSOCUG00000023809,ENSOCUG00000003627,ENSOCUG00000011260,ENSOCUG00000014232,ENSOCUG00000005905,…
GO:0045103	intermediate filament-based process	biological_process	0.11104	1	1	79	28	16703	ENSOCUG00000002143
GO:0048634	regulation of muscle organ development	biological_process	0.1111	1	2	79	113	16703	ENSOCUG00000029354,ENSOCUG00000010827
GO:0006378	mRNA polyadenylation	biological_process	0.11113	1	1	79	25	16703	ENSOCUG00000013505
GO:0050435	beta-amyloid metabolic process	biological_process	0.11144	1	1	79	18	16703	ENSOCUG00000023809
GO:0071398	cellular response to fatty acid	biological_process	0.11179	1	1	79	23	16703	ENSOCUG00000014453
GO:1901863	positive regulation of muscle tissue development	biological_process	0.11184	1	1	79	20	16703	ENSOCUG00000029354
GO:1902186	regulation of viral release from host cell	biological_process	0.11195	1	1	79	25	16703	ENSOCUG00000012407
GO:0006084	acetyl-CoA metabolic process	biological_process	0.11224	1	1	79	21	16703	ENSOCUG00000014453
GO:0005605	basal lamina	cellular_component	0.11229	1	1	79	12	16703	ENSOCUG00000010313
GO:0043269	regulation of ion transport	biological_process	0.1123	1	4	79	320	16703	ENSOCUG00000000827,ENSOCUG00000029354,ENSOCUG00000010313,ENSOCUG00000017493
GO:1901861	regulation of muscle tissue development	biological_process	0.11232	1	2	79	113	16703	ENSOCUG00000010827,ENSOCUG00000029354
GO:0003008	system process	biological_process	0.11252	1	11	79	1874	16703	ENSOCUG00000014479,ENSOCUG00000000827,ENSOCUG00000007597,ENSOCUG00000001616,ENSOCUG00000023809,ENSOCUG00000008127,ENSOCUG00000017493,ENSOCUG00000009935,ENSOCUG00000029354,ENSOCUG00000010313,ENSOCUG00000012518
GO:0001958	endochondral ossification	biological_process	0.11302	1	1	79	21	16703	ENSOCUG00000029354
GO:0036075	replacement ossification	biological_process	0.11302	1	1	79	21	16703	ENSOCUG00000029354
GO:0031641	regulation of myelination	biological_process	0.11333	1	1	79	16	16703	ENSOCUG00000010313
GO:0030131	clathrin adaptor complex	cellular_component	0.11395	1	1	79	22	16703	ENSOCUG00000023809
GO:0030496	midbody	cellular_component	0.1141	1	2	79	101	16703	ENSOCUG00000009775,ENSOCUG00000009484
GO:0043604	amide biosynthetic process	biological_process	0.11443	1	1	79	24	16703	ENSOCUG00000001616
GO:0051932	synaptic transmission, GABAergic	biological_process	0.11445	1	1	79	19	16703	ENSOCUG00000017493
GO:0051247	positive regulation of protein metabolic process	biological_process	0.11474	1	7	79	736	16703	ENSOCUG00000009935,ENSOCUG00000026842,ENSOCUG00000023809,ENSOCUG00000015867,ENSOCUG00000010313,ENSOCUG00000009484,ENSOCUG00000005035
GO:0051570	regulation of histone H3-K9 methylation	biological_process	0.11477	1	1	79	17	16703	ENSOCUG00000007579
GO:0009855	determination of bilateral symmetry	biological_process	0.11489	1	2	79	89	16703	ENSOCUG00000001616,ENSOCUG00000029354
GO:0042060	wound healing	biological_process	0.1149	1	3	79	202	16703	ENSOCUG00000015867,ENSOCUG00000002844,ENSOCUG00000005905
GO:0009799	specification of symmetry	biological_process	0.11521	1	2	79	90	16703	ENSOCUG00000029354,ENSOCUG00000001616
GO:0030279	negative regulation of ossification	biological_process	0.11525	1	1	79	26	16703	ENSOCUG00000029354
GO:0045087	innate immune response	biological_process	0.11537	1	3	79	274	16703	ENSOCUG00000012407,ENSOCUG00000000884,ENSOCUG00000014492
GO:0010575	positive regulation vascular endothelial growth factor production	biological_process	0.11553	1	1	79	21	16703	ENSOCUG00000012451
GO:0050896	response to stimulus	biological_process	0.11627	1	34	79	5875	16703	ENSOCUG00000014453,ENSOCUG00000012407,ENSOCUG00000011260,ENSOCUG00000015730,ENSOCUG00000023809,ENSOCUG00000004204,ENSOCUG00000007838,ENSOCUG00000004306,ENSOCUG00000029354,ENSOCUG00000009935,ENSOCUG00000012156,ENSOCUG00000014492,ENSOCUG00000009613,ENSOCUG00000000884,ENSOCUG00000012451,ENSOCUG00000015867,ENSOCUG00000007428,ENSOCUG00000015736,ENSOCUG00000005905,ENSOCUG00000010827,ENSOCUG00000003627,…
GO:0019076	viral release from host cell	biological_process	0.11632	1	1	79	26	16703	ENSOCUG00000012407
GO:0060193	positive regulation of lipase activity	biological_process	0.11633	1	1	79	29	16703	ENSOCUG00000026842
GO:0016070	RNA metabolic process	biological_process	0.11726	1	18	79	2677	16703	ENSOCUG00000003925,ENSOCUG00000012407,ENSOCUG00000002993,ENSOCUG00000001180,ENSOCUG00000023809,ENSOCUG00000004204,ENSOCUG00000013505,ENSOCUG00000029354,ENSOCUG00000007579,ENSOCUG00000012156,ENSOCUG00000008135,ENSOCUG00000014492,ENSOCUG00000010313,ENSOCUG00000008225,ENSOCUG00000009613,ENSOCUG00000000884,ENSOCUG00000012451,ENSOCUG00000005035
GO:0010574	regulation of vascular endothelial growth factor production	biological_process	0.11728	1	1	79	23	16703	ENSOCUG00000012451
GO:0045185	maintenance of protein location	biological_process	0.11734	1	2	79	90	16703	ENSOCUG00000009775,ENSOCUG00000009484
GO:0003899	DNA-directed RNA polymerase activity	molecular_function	0.11734	1	1	79	34	16703	ENSOCUG00000000884
GO:0034062	RNA polymerase activity	molecular_function	0.11734	1	1	79	34	16703	ENSOCUG00000000884
GO:0090224	regulation of spindle organization	biological_process	0.11782	1	1	79	23	16703	ENSOCUG00000003627
GO:0060045	positive regulation of cardiac muscle cell proliferation	biological_process	0.11782	1	1	79	14	16703	ENSOCUG00000029354
GO:0006356	regulation of transcription from RNA polymerase I promoter	biological_process	0.11824	1	1	79	22	16703	ENSOCUG00000012451
GO:0030866	cortical actin cytoskeleton organization	biological_process	0.11854	1	1	79	18	16703	ENSOCUG00000010313
GO:0046578	regulation of Ras protein signal transduction	biological_process	0.11904	1	3	79	152	16703	ENSOCUG00000009484,ENSOCUG00000015867,ENSOCUG00000026842
GO:0006810	transport	biological_process	0.11915	1	21	79	2822	16703	ENSOCUG00000005079,ENSOCUG00000000827,ENSOCUG00000021839,ENSOCUG00000001165,ENSOCUG00000002555,ENSOCUG00000010791,ENSOCUG00000029354,ENSOCUG00000012156,ENSOCUG00000014380,ENSOCUG00000010313,ENSOCUG00000023809,ENSOCUG00000001616,ENSOCUG00000014479,ENSOCUG00000017493,ENSOCUG00000007838,ENSOCUG00000002143,ENSOCUG00000009484,ENSOCUG00000007428,ENSOCUG00000005905,ENSOCUG00000014232,ENSOCUG00000011260
GO:1900449	regulation of glutamate receptor signaling pathway	biological_process	0.11916	1	1	79	16	16703	ENSOCUG00000029354
GO:0005070	SH3/SH2 adaptor activity	molecular_function	0.11917	1	1	79	20	16703	ENSOCUG00000002844
GO:0031399	regulation of protein modification process	biological_process	0.11934	1	8	79	867	16703	ENSOCUG00000026842,ENSOCUG00000005035,ENSOCUG00000015867,ENSOCUG00000009484,ENSOCUG00000009935,ENSOCUG00000007579,ENSOCUG00000014492,ENSOCUG00000010313
GO:0008015	blood circulation	biological_process	0.11944	1	3	79	218	16703	ENSOCUG00000007597,ENSOCUG00000001616,ENSOCUG00000012518
GO:0090150	establishment of protein localization to membrane	biological_process	0.1196	1	2	79	86	16703	ENSOCUG00000017493,ENSOCUG00000010313
GO:0051235	maintenance of location	biological_process	0.11969	1	3	79	180	16703	ENSOCUG00000003627,ENSOCUG00000009484,ENSOCUG00000009775
GO:0023056	positive regulation of signaling	biological_process	0.1197	1	8	79	894	16703	ENSOCUG00000009484,ENSOCUG00000017493,ENSOCUG00000021839,ENSOCUG00000026842,ENSOCUG00000015730,ENSOCUG00000011260,ENSOCUG00000002844,ENSOCUG00000012407
GO:0010647	positive regulation of cell communication	biological_process	0.11983	1	8	79	898	16703	ENSOCUG00000017493,ENSOCUG00000009484,ENSOCUG00000026842,ENSOCUG00000021839,ENSOCUG00000011260,ENSOCUG00000015730,ENSOCUG00000002844,ENSOCUG00000012407
GO:0000132	establishment of mitotic spindle orientation	biological_process	0.11984	1	1	79	18	16703	ENSOCUG00000003627
GO:0009607	response to biotic stimulus	biological_process	0.11987	1	4	79	458	16703	ENSOCUG00000014492,ENSOCUG00000012451,ENSOCUG00000029354,ENSOCUG00000001180
GO:0044773	mitotic DNA damage checkpoint	biological_process	0.11993	1	1	79	21	16703	ENSOCUG00000009935
GO:0097431	mitotic spindle pole	cellular_component	0.12014	1	1	79	17	16703	ENSOCUG00000003627
GO:0038066	p38MAPK cascade	biological_process	0.12023	1	1	79	21	16703	ENSOCUG00000015736
GO:0032984	macromolecular complex disassembly	biological_process	0.12081	1	2	79	106	16703	ENSOCUG00000014492,ENSOCUG00000017493
GO:0023051	regulation of signaling	biological_process	0.12106	1	15	79	1844	16703	ENSOCUG00000012451,ENSOCUG00000021839,ENSOCUG00000026842,ENSOCUG00000009484,ENSOCUG00000015867,ENSOCUG00000005035,ENSOCUG00000017493,ENSOCUG00000015736,ENSOCUG00000002844,ENSOCUG00000012407,ENSOCUG00000029354,ENSOCUG00000014492,ENSOCUG00000010313,ENSOCUG00000015730,ENSOCUG00000011260
GO:0010942	positive regulation of cell death	biological_process	0.12138	1	3	79	244	16703	ENSOCUG00000029354,ENSOCUG00000023809,ENSOCUG00000009484
GO:0016486	peptide hormone processing	biological_process	0.1214	1	1	79	15	16703	ENSOCUG00000001616
GO:0005545	1-phosphatidylinositol binding	molecular_function	0.12176	1	1	79	13	16703	ENSOCUG00000023809
GO:0032371	regulation of sterol transport	biological_process	0.12227	1	1	79	30	16703	ENSOCUG00000002555
GO:0032374	regulation of cholesterol transport	biological_process	0.12227	1	1	79	30	16703	ENSOCUG00000002555
GO:0045334	clathrin-coated endocytic vesicle	cellular_component	0.12234	1	1	79	16	16703	ENSOCUG00000023809
GO:0015459	potassium channel regulator activity	molecular_function	0.1226	1	1	79	20	16703	ENSOCUG00000010313
GO:2001014	regulation of skeletal muscle cell differentiation	biological_process	0.12273	1	1	79	34	16703	ENSOCUG00000029354
GO:0030904	retromer complex	cellular_component	0.12345	1	1	79	18	16703	ENSOCUG00000007428
GO:0007094	mitotic spindle assembly checkpoint	biological_process	0.12354	1	1	79	21	16703	ENSOCUG00000009775
GO:0072001	renal system development	biological_process	0.12378	1	3	79	195	16703	ENSOCUG00000010313,ENSOCUG00000029354,ENSOCUG00000001616
GO:0043491	protein kinase B signaling cascade	biological_process	0.12399	1	2	79	113	16703	ENSOCUG00000015736,ENSOCUG00000010313
GO:0003254	regulation of membrane depolarization	biological_process	0.12406	1	1	79	24	16703	ENSOCUG00000000827
GO:0003044	regulation of systemic arterial blood pressure mediated by a chemical signal	biological_process	0.12433	1	1	79	31	16703	ENSOCUG00000001616
GO:0017016	Ras GTPase binding	molecular_function	0.12454	1	3	79	160	16703	ENSOCUG00000009484,ENSOCUG00000001165,ENSOCUG00000023809
GO:0016571	histone methylation	biological_process	0.12472	1	2	79	96	16703	ENSOCUG00000011322,ENSOCUG00000007579
GO:0003013	circulatory system process	biological_process	0.12491	1	3	79	221	16703	ENSOCUG00000007597,ENSOCUG00000001616,ENSOCUG00000012518
GO:0010212	response to ionizing radiation	biological_process	0.12502	1	2	79	92	16703	ENSOCUG00000004204,ENSOCUG00000009484
GO:0004520	endodeoxyribonuclease activity	molecular_function	0.12517	1	1	79	24	16703	ENSOCUG00000004306
GO:0010517	regulation of phospholipase activity	biological_process	0.1252	1	1	79	27	16703	ENSOCUG00000026842
GO:0061333	renal tubule morphogenesis	biological_process	0.12561	1	1	79	18	16703	ENSOCUG00000029354
GO:0071108	protein K48-linked deubiquitination	biological_process	0.12569	1	1	79	21	16703	ENSOCUG00000004742
GO:0030224	monocyte differentiation	biological_process	0.12571	1	1	79	26	16703	ENSOCUG00000029354
GO:0045089	positive regulation of innate immune response	biological_process	0.12612	1	2	79	122	16703	ENSOCUG00000000884,ENSOCUG00000014492
GO:0003179	heart valve morphogenesis	biological_process	0.12617	1	1	79	23	16703	ENSOCUG00000029354
GO:0001934	positive regulation of protein phosphorylation	biological_process	0.12637	1	5	79	453	16703	ENSOCUG00000010313,ENSOCUG00000009484,ENSOCUG00000005035,ENSOCUG00000026842,ENSOCUG00000009935
GO:0044464	cell part	cellular_component	0.12667	1	62	79	11607	16703	ENSOCUG00000010313,ENSOCUG00000016997,ENSOCUG00000012518,ENSOCUG00000002844,ENSOCUG00000007579,ENSOCUG00000004026,ENSOCUG00000011322,ENSOCUG00000010791,ENSOCUG00000005035,ENSOCUG00000021839,ENSOCUG00000009402,ENSOCUG00000007597,ENSOCUG00000011375,ENSOCUG00000011526,ENSOCUG00000003627,ENSOCUG00000010827,ENSOCUG00000014232,ENSOCUG00000005905,ENSOCUG00000007428,ENSOCUG00000003925,ENSOCUG00000003028,…
GO:0046328	regulation of JNK cascade	biological_process	0.12701	1	2	79	107	16703	ENSOCUG00000015730,ENSOCUG00000015736
GO:0010646	regulation of cell communication	biological_process	0.12708	1	15	79	1854	16703	ENSOCUG00000015867,ENSOCUG00000009484,ENSOCUG00000017493,ENSOCUG00000005035,ENSOCUG00000012451,ENSOCUG00000021839,ENSOCUG00000026842,ENSOCUG00000015730,ENSOCUG00000010313,ENSOCUG00000014492,ENSOCUG00000011260,ENSOCUG00000002844,ENSOCUG00000012407,ENSOCUG00000015736,ENSOCUG00000029354
GO:0005086	ARF guanyl-nucleotide exchange factor activity	molecular_function	0.12731	1	1	79	15	16703	ENSOCUG00000015867
GO:0032011	ARF protein signal transduction	biological_process	0.12731	1	1	79	15	16703	ENSOCUG00000015867
GO:0032012	regulation of ARF protein signal transduction	biological_process	0.12731	1	1	79	15	16703	ENSOCUG00000015867
GO:0048745	smooth muscle tissue development	biological_process	0.12741	1	1	79	21	16703	ENSOCUG00000010313
GO:0045841	negative regulation of mitotic metaphase/anaphase transition	biological_process	0.12752	1	1	79	22	16703	ENSOCUG00000009775
GO:0019901	protein kinase binding	molecular_function	0.12762	1	4	79	322	16703	ENSOCUG00000010313,ENSOCUG00000012156,ENSOCUG00000009775,ENSOCUG00000016706
GO:0046825	regulation of protein export from nucleus	biological_process	0.12786	1	1	79	22	16703	ENSOCUG00000011260
GO:0001102	RNA polymerase II activating transcription factor binding	molecular_function	0.12816	1	1	79	28	16703	ENSOCUG00000012156
GO:0002449	lymphocyte mediated immunity	biological_process	0.12822	1	2	79	138	16703	ENSOCUG00000009935,ENSOCUG00000010313
GO:0070840	dynein complex binding	molecular_function	0.12884	1	1	79	18	16703	ENSOCUG00000003627
GO:0043623	cellular protein complex assembly	biological_process	0.12889	1	4	79	348	16703	ENSOCUG00000005079,ENSOCUG00000023809,ENSOCUG00000015867,ENSOCUG00000010313
GO:0044723	single-organism carbohydrate metabolic process	biological_process	0.12894	1	4	79	383	16703	ENSOCUG00000015867,ENSOCUG00000027426,ENSOCUG00000001165,ENSOCUG00000006880
GO:0004518	nuclease activity	molecular_function	0.12936	1	2	79	120	16703	ENSOCUG00000008225,ENSOCUG00000004306
GO:0060487	lung epithelial cell differentiation	biological_process	0.12956	1	1	79	21	16703	ENSOCUG00000003627
GO:0032481	positive regulation of type I interferon production	biological_process	0.13045	1	1	79	30	16703	ENSOCUG00000000884
GO:0007126	meiosis	biological_process	0.13062	1	2	79	109	16703	ENSOCUG00000007579,ENSOCUG00000009775
GO:2000114	regulation of establishment of cell polarity	biological_process	0.13084	1	1	79	15	16703	ENSOCUG00000015867
GO:0016579	protein deubiquitination	biological_process	0.13085	1	2	79	99	16703	ENSOCUG00000004742,ENSOCUG00000009402
GO:0060479	lung cell differentiation	biological_process	0.13087	1	1	79	22	16703	ENSOCUG00000003627
GO:0042325	regulation of phosphorylation	biological_process	0.13091	1	7	79	737	16703	ENSOCUG00000009935,ENSOCUG00000026842,ENSOCUG00000001165,ENSOCUG00000005035,ENSOCUG00000014492,ENSOCUG00000010313,ENSOCUG00000009484
GO:0031018	endocrine pancreas development	biological_process	0.13109	1	1	79	28	16703	ENSOCUG00000012451
GO:0005720	nuclear heterochromatin	cellular_component	0.13123	1	1	79	22	16703	ENSOCUG00000007579
GO:0006915	apoptotic process	biological_process	0.13136	1	8	79	984	16703	ENSOCUG00000016997,ENSOCUG00000015730,ENSOCUG00000009935,ENSOCUG00000029354,ENSOCUG00000015736,ENSOCUG00000012156,ENSOCUG00000009484,ENSOCUG00000012451
GO:0046579	positive regulation of Ras protein signal transduction	biological_process	0.13175	1	1	79	22	16703	ENSOCUG00000026842
GO:0051239	regulation of multicellular organismal process	biological_process	0.13201	1	14	79	1802	16703	ENSOCUG00000012451,ENSOCUG00000023809,ENSOCUG00000000884,ENSOCUG00000026842,ENSOCUG00000009484,ENSOCUG00000017493,ENSOCUG00000005905,ENSOCUG00000015736,ENSOCUG00000012156,ENSOCUG00000029354,ENSOCUG00000010313,ENSOCUG00000014492,ENSOCUG00000010827,ENSOCUG00000012518
GO:0048471	perinuclear region of cytoplasm	cellular_component	0.13211	1	4	79	311	16703	ENSOCUG00000023809,ENSOCUG00000010313,ENSOCUG00000015867,ENSOCUG00000002143
GO:0010092	specification of organ identity	biological_process	0.13213	1	1	79	27	16703	ENSOCUG00000029354
GO:0006275	regulation of DNA replication	biological_process	0.13219	1	2	79	104	16703	ENSOCUG00000007579,ENSOCUG00000003028
GO:0008536	Ran GTPase binding	molecular_function	0.13234	1	1	79	21	16703	ENSOCUG00000001165
GO:2000112	regulation of cellular macromolecule biosynthetic process	biological_process	0.13236	1	16	79	2314	16703	ENSOCUG00000012407,ENSOCUG00000010289,ENSOCUG00000003028,ENSOCUG00000001180,ENSOCUG00000023809,ENSOCUG00000010313,ENSOCUG00000014492,ENSOCUG00000009613,ENSOCUG00000008135,ENSOCUG00000007579,ENSOCUG00000012156,ENSOCUG00000029354,ENSOCUG00000010791,ENSOCUG00000015867,ENSOCUG00000005035,ENSOCUG00000012451
GO:0000228	nuclear chromosome	cellular_component	0.13283	1	4	79	340	16703	ENSOCUG00000007579,ENSOCUG00000009935,ENSOCUG00000003028,ENSOCUG00000008135
GO:0031952	regulation of protein autophosphorylation	biological_process	0.13332	1	1	79	26	16703	ENSOCUG00000009935
GO:0031122	cytoplasmic microtubule organization	biological_process	0.13358	1	1	79	19	16703	ENSOCUG00000010313
GO:0030865	cortical cytoskeleton organization	biological_process	0.13373	1	1	79	20	16703	ENSOCUG00000010313
GO:0000278	mitotic cell cycle	biological_process	0.13383	1	5	79	457	16703	ENSOCUG00000003627,ENSOCUG00000010313,ENSOCUG00000009775,ENSOCUG00000016706,ENSOCUG00000009935
GO:0000242	pericentriolar material	cellular_component	0.13421	1	1	79	17	16703	ENSOCUG00000012765
GO:1902100	negative regulation of metaphase/anaphase transition of cell cycle	biological_process	0.13428	1	1	79	23	16703	ENSOCUG00000009775
GO:0009615	response to virus	biological_process	0.13434	1	2	79	158	16703	ENSOCUG00000029354,ENSOCUG00000001180
GO:0012505	endomembrane system	cellular_component	0.13443	1	7	79	754	16703	ENSOCUG00000015867,ENSOCUG00000007428,ENSOCUG00000023809,ENSOCUG00000004358,ENSOCUG00000021839,ENSOCUG00000001165,ENSOCUG00000014479
GO:0070542	response to fatty acid	biological_process	0.13443	1	1	79	28	16703	ENSOCUG00000014453
GO:0019005	SCF ubiquitin ligase complex	cellular_component	0.13472	1	1	79	23	16703	ENSOCUG00000004358
GO:0051155	positive regulation of striated muscle cell differentiation	biological_process	0.13501	1	1	79	28	16703	ENSOCUG00000029354
GO:0051569	regulation of histone H3-K4 methylation	biological_process	0.13505	1	1	79	26	16703	ENSOCUG00000007579
GO:0003170	heart valve development	biological_process	0.13505	1	1	79	27	16703	ENSOCUG00000029354
GO:0051082	unfolded protein binding	molecular_function	0.13515	1	1	79	49	16703	ENSOCUG00000004416
GO:0070536	protein K63-linked deubiquitination	biological_process	0.13516	1	1	79	19	16703	ENSOCUG00000004742
GO:0000413	protein peptidyl-prolyl isomerization	biological_process	0.13528	1	1	79	35	16703	ENSOCUG00000001165
GO:0003755	peptidyl-prolyl cis-trans isomerase activity	molecular_function	0.13528	1	1	79	35	16703	ENSOCUG00000001165
GO:0035850	epithelial cell differentiation involved in kidney development	biological_process	0.13531	1	1	79	25	16703	ENSOCUG00000029354
GO:0010676	positive regulation of cellular carbohydrate metabolic process	biological_process	0.13535	1	1	79	26	16703	ENSOCUG00000006880
GO:0044774	mitotic DNA integrity checkpoint	biological_process	0.13644	1	1	79	24	16703	ENSOCUG00000009935
GO:0042327	positive regulation of phosphorylation	biological_process	0.13649	1	5	79	463	16703	ENSOCUG00000005035,ENSOCUG00000010313,ENSOCUG00000009484,ENSOCUG00000009935,ENSOCUG00000026842
GO:0010573	vascular endothelial growth factor production	biological_process	0.13666	1	1	79	25	16703	ENSOCUG00000012451
GO:0000910	cytokinesis	biological_process	0.1367	1	2	79	101	16703	ENSOCUG00000009775,ENSOCUG00000009484
GO:0071174	mitotic spindle checkpoint	biological_process	0.13694	1	1	79	23	16703	ENSOCUG00000009775
GO:0051145	smooth muscle cell differentiation	biological_process	0.13699	1	1	79	33	16703	ENSOCUG00000029354
GO:0031267	small GTPase binding	molecular_function	0.137	1	3	79	168	16703	ENSOCUG00000023809,ENSOCUG00000001165,ENSOCUG00000009484
GO:0042149	cellular response to glucose starvation	biological_process	0.13769	1	1	79	27	16703	ENSOCUG00000012451
GO:0009988	cell-cell recognition	biological_process	0.13771	1	1	79	34	16703	ENSOCUG00000010313
GO:0032535	regulation of cellular component size	biological_process	0.13779	1	3	79	200	16703	ENSOCUG00000005079,ENSOCUG00000010313,ENSOCUG00000015867
GO:0007566	embryo implantation	biological_process	0.13804	1	1	79	32	16703	ENSOCUG00000001616
GO:0016859	cis-trans isomerase activity	molecular_function	0.13825	1	1	79	36	16703	ENSOCUG00000001165
GO:0031406	carboxylic acid binding	molecular_function	0.13844	1	2	79	123	16703	ENSOCUG00000026842,ENSOCUG00000002555
GO:0031297	replication fork processing	biological_process	0.1386	1	1	79	17	16703	ENSOCUG00000007579
GO:0030010	establishment of cell polarity	biological_process	0.13865	1	2	79	84	16703	ENSOCUG00000003627,ENSOCUG00000015867
GO:0030890	positive regulation of B cell proliferation	biological_process	0.13872	1	1	79	29	16703	ENSOCUG00000029354
GO:0046902	regulation of mitochondrial membrane permeability	biological_process	0.13893	1	1	79	28	16703	ENSOCUG00000012156
GO:0001782	B cell homeostasis	biological_process	0.13904	1	1	79	26	16703	ENSOCUG00000029354
GO:0019318	hexose metabolic process	biological_process	0.13933	1	2	79	149	16703	ENSOCUG00000006880,ENSOCUG00000001165
GO:0046875	ephrin receptor binding	molecular_function	0.13935	1	1	79	22	16703	ENSOCUG00000002844
GO:1902305	regulation of sodium ion transmembrane transport	biological_process	0.13938	1	1	79	24	16703	ENSOCUG00000000827
GO:0071826	ribonucleoprotein complex subunit organization	biological_process	0.13958	1	2	79	134	16703	ENSOCUG00000017493,ENSOCUG00000010289
GO:0032370	positive regulation of lipid transport	biological_process	0.14032	1	1	79	29	16703	ENSOCUG00000002555
GO:0048488	synaptic vesicle endocytosis	biological_process	0.14067	1	1	79	19	16703	ENSOCUG00000023809
GO:0001047	core promoter binding	molecular_function	0.14082	1	2	79	119	16703	ENSOCUG00000029354,ENSOCUG00000001180
GO:0043631	RNA polyadenylation	biological_process	0.14083	1	1	79	29	16703	ENSOCUG00000013505
GO:0042162	telomeric DNA binding	molecular_function	0.141	1	1	79	28	16703	ENSOCUG00000003028
GO:0045930	negative regulation of mitotic cell cycle	biological_process	0.14112	1	1	79	29	16703	ENSOCUG00000010313
GO:0071173	spindle assembly checkpoint	biological_process	0.14115	1	1	79	24	16703	ENSOCUG00000009775
GO:0030318	melanocyte differentiation	biological_process	0.14123	1	1	79	20	16703	ENSOCUG00000029354
GO:0046782	regulation of viral transcription	biological_process	0.14125	1	1	79	32	16703	ENSOCUG00000012407
GO:0072583	clathrin-mediated endocytosis	biological_process	0.14146	1	1	79	18	16703	ENSOCUG00000023809
GO:0048566	embryonic digestive tract development	biological_process	0.1415	1	1	79	28	16703	ENSOCUG00000001616
GO:0040001	establishment of mitotic spindle localization	biological_process	0.14179	1	1	79	21	16703	ENSOCUG00000003627
GO:0042802	identical protein binding	molecular_function	0.14182	1	8	79	946	16703	ENSOCUG00000012451,ENSOCUG00000005035,ENSOCUG00000009484,ENSOCUG00000004358,ENSOCUG00000012407,ENSOCUG00000011526,ENSOCUG00000014492,ENSOCUG00000003627
GO:0004521	endoribonuclease activity	molecular_function	0.14197	1	1	79	33	16703	ENSOCUG00000008225
GO:0012501	programmed cell death	biological_process	0.14219	1	8	79	1001	16703	ENSOCUG00000015730,ENSOCUG00000016997,ENSOCUG00000012156,ENSOCUG00000015736,ENSOCUG00000009935,ENSOCUG00000029354,ENSOCUG00000009484,ENSOCUG00000012451
GO:0035303	regulation of dephosphorylation	biological_process	0.14234	1	2	79	101	16703	ENSOCUG00000012765,ENSOCUG00000029354
GO:0005802	trans-Golgi network	cellular_component	0.14239	1	2	79	98	16703	ENSOCUG00000021839,ENSOCUG00000002143
GO:0060612	adipose tissue development	biological_process	0.14259	1	1	79	22	16703	ENSOCUG00000012156
GO:0042493	response to drug	biological_process	0.14273	1	2	79	110	16703	ENSOCUG00000007838,ENSOCUG00000029354
GO:0019083	viral transcription	biological_process	0.14309	1	1	79	34	16703	ENSOCUG00000012407
GO:0003300	cardiac muscle hypertrophy	biological_process	0.1431	1	1	79	25	16703	ENSOCUG00000029354
GO:0044380	protein localization to cytoskeleton	biological_process	0.1432	1	1	79	21	16703	ENSOCUG00000012407
GO:0032655	regulation of interleukin-12 production	biological_process	0.14347	1	1	79	35	16703	ENSOCUG00000014492
GO:0051294	establishment of spindle orientation	biological_process	0.1436	1	1	79	21	16703	ENSOCUG00000003627
GO:0014896	muscle hypertrophy	biological_process	0.14424	1	1	79	26	16703	ENSOCUG00000029354
GO:0014897	striated muscle hypertrophy	biological_process	0.14424	1	1	79	26	16703	ENSOCUG00000029354
GO:0032878	regulation of establishment or maintenance of cell polarity	biological_process	0.14446	1	1	79	17	16703	ENSOCUG00000015867
GO:0070062	extracellular vesicular exosome	cellular_component	0.14507	1	14	79	1919	16703	ENSOCUG00000010791,ENSOCUG00000001180,ENSOCUG00000002555,ENSOCUG00000014479,ENSOCUG00000009775,ENSOCUG00000012518,ENSOCUG00000010313,ENSOCUG00000002406,ENSOCUG00000015730,ENSOCUG00000004358,ENSOCUG00000010289,ENSOCUG00000014453,ENSOCUG00000012407,ENSOCUG00000002844
GO:0009409	response to cold	biological_process	0.14509	1	1	79	23	16703	ENSOCUG00000012451
GO:0043230	extracellular organelle	cellular_component	0.14515	1	14	79	1920	16703	ENSOCUG00000010289,ENSOCUG00000004358,ENSOCUG00000014453,ENSOCUG00000012407,ENSOCUG00000002844,ENSOCUG00000012518,ENSOCUG00000015730,ENSOCUG00000002406,ENSOCUG00000010313,ENSOCUG00000001180,ENSOCUG00000002555,ENSOCUG00000014479,ENSOCUG00000009775,ENSOCUG00000010791
GO:0065010	extracellular membrane-bounded organelle	cellular_component	0.14515	1	14	79	1920	16703	ENSOCUG00000004358,ENSOCUG00000010289,ENSOCUG00000014453,ENSOCUG00000002844,ENSOCUG00000012407,ENSOCUG00000012518,ENSOCUG00000010313,ENSOCUG00000002406,ENSOCUG00000015730,ENSOCUG00000001180,ENSOCUG00000002555,ENSOCUG00000014479,ENSOCUG00000009775,ENSOCUG00000010791
GO:0006901	vesicle coating	biological_process	0.14543	1	1	79	21	16703	ENSOCUG00000023809
GO:0030219	megakaryocyte differentiation	biological_process	0.14546	1	1	79	27	16703	ENSOCUG00000029354
GO:0032615	interleukin-12 production	biological_process	0.14557	1	1	79	37	16703	ENSOCUG00000014492
GO:0050670	regulation of lymphocyte proliferation	biological_process	0.14596	1	2	79	141	16703	ENSOCUG00000029354,ENSOCUG00000010313
GO:0015485	cholesterol binding	molecular_function	0.14597	1	1	79	27	16703	ENSOCUG00000002555
GO:0032845	negative regulation of homeostatic process	biological_process	0.14603	1	1	79	32	16703	ENSOCUG00000003028
GO:0032944	regulation of mononuclear cell proliferation	biological_process	0.14655	1	2	79	142	16703	ENSOCUG00000029354,ENSOCUG00000010313
GO:0010559	regulation of glycoprotein biosynthetic process	biological_process	0.14762	1	1	79	25	16703	ENSOCUG00000015867
GO:0006414	translational elongation	biological_process	0.14765	1	1	79	35	16703	ENSOCUG00000010791
GO:0051899	membrane depolarization	biological_process	0.1478	1	2	79	102	16703	ENSOCUG00000029354,ENSOCUG00000000827
GO:0032467	positive regulation of cytokinesis	biological_process	0.14784	1	1	79	23	16703	ENSOCUG00000009484
GO:0001503	ossification	biological_process	0.14798	1	3	79	250	16703	ENSOCUG00000012451,ENSOCUG00000001180,ENSOCUG00000029354
GO:0006725	cellular aromatic compound metabolic process	biological_process	0.1485	1	25	79	3916	16703	ENSOCUG00000012451,ENSOCUG00000000884,ENSOCUG00000015867,ENSOCUG00000005035,ENSOCUG00000012156,ENSOCUG00000002844,ENSOCUG00000007579,ENSOCUG00000029354,ENSOCUG00000009935,ENSOCUG00000014492,ENSOCUG00000009613,ENSOCUG00000010313,ENSOCUG00000008225,ENSOCUG00000008135,ENSOCUG00000004204,ENSOCUG00000023809,ENSOCUG00000001180,ENSOCUG00000003028,ENSOCUG00000009484,ENSOCUG00000004306,ENSOCUG00000013505,…
GO:0010558	negative regulation of macromolecule biosynthetic process	biological_process	0.14955	1	7	79	833	16703	ENSOCUG00000010313,ENSOCUG00000009613,ENSOCUG00000003028,ENSOCUG00000010791,ENSOCUG00000007579,ENSOCUG00000012407,ENSOCUG00000029354
GO:0051496	positive regulation of stress fiber assembly	biological_process	0.14956	1	1	79	31	16703	ENSOCUG00000026842
GO:0042169	SH2 domain binding	molecular_function	0.14983	1	1	79	24	16703	ENSOCUG00000002844
GO:0030501	positive regulation of bone mineralization	biological_process	0.14996	1	1	79	28	16703	ENSOCUG00000029354
GO:0061384	heart trabecula morphogenesis	biological_process	0.15016	1	1	79	24	16703	ENSOCUG00000016997
GO:0010556	regulation of macromolecule biosynthetic process	biological_process	0.15019	1	16	79	2366	16703	ENSOCUG00000010289,ENSOCUG00000012407,ENSOCUG00000001180,ENSOCUG00000023809,ENSOCUG00000003028,ENSOCUG00000029354,ENSOCUG00000007579,ENSOCUG00000012156,ENSOCUG00000008135,ENSOCUG00000010313,ENSOCUG00000014492,ENSOCUG00000009613,ENSOCUG00000012451,ENSOCUG00000005035,ENSOCUG00000010791,ENSOCUG00000015867
GO:0000209	protein polyubiquitination	biological_process	0.15068	1	2	79	102	16703	ENSOCUG00000022720,ENSOCUG00000016997
GO:0031970	organelle envelope lumen	cellular_component	0.15071	1	1	79	38	16703	ENSOCUG00000004358
GO:0034470	ncRNA processing	biological_process	0.15107	1	2	79	155	16703	ENSOCUG00000004204,ENSOCUG00000003925
GO:0032648	regulation of interferon-beta production	biological_process	0.1511	1	1	79	31	16703	ENSOCUG00000000884
GO:0045005	maintenance of fidelity involved in DNA-dependent DNA replication	biological_process	0.15129	1	1	79	19	16703	ENSOCUG00000007579
GO:0001894	tissue homeostasis	biological_process	0.15154	1	2	79	135	16703	ENSOCUG00000002143,ENSOCUG00000014453
GO:0034113	heterotypic cell-cell adhesion	biological_process	0.15159	1	1	79	33	16703	ENSOCUG00000012518
GO:0022604	regulation of cell morphogenesis	biological_process	0.15172	1	4	79	303	16703	ENSOCUG00000026842,ENSOCUG00000002844,ENSOCUG00000013149,ENSOCUG00000010313
GO:0030968	endoplasmic reticulum unfolded protein response	biological_process	0.15176	1	1	79	36	16703	ENSOCUG00000012451
GO:0070663	regulation of leukocyte proliferation	biological_process	0.15177	1	2	79	146	16703	ENSOCUG00000010313,ENSOCUG00000029354
GO:0008022	protein C-terminus binding	molecular_function	0.15188	1	2	79	111	16703	ENSOCUG00000003627,ENSOCUG00000010313
GO:0032608	interferon-beta production	biological_process	0.15195	1	1	79	32	16703	ENSOCUG00000000884
GO:0034121	regulation of toll-like receptor signaling pathway	biological_process	0.15283	1	1	79	36	16703	ENSOCUG00000014492
GO:0001655	urogenital system development	biological_process	0.15296	1	3	79	219	16703	ENSOCUG00000029354,ENSOCUG00000001616,ENSOCUG00000010313
GO:0009314	response to radiation	biological_process	0.15316	1	3	79	240	16703	ENSOCUG00000004204,ENSOCUG00000016997,ENSOCUG00000009484
GO:0045839	negative regulation of mitosis	biological_process	0.15329	1	1	79	26	16703	ENSOCUG00000009775
GO:0051784	negative regulation of nuclear division	biological_process	0.15329	1	1	79	26	16703	ENSOCUG00000009775
GO:0070646	protein modification by small protein removal	biological_process	0.15335	1	2	79	110	16703	ENSOCUG00000009402,ENSOCUG00000004742
GO:0070169	positive regulation of biomineral tissue development	biological_process	0.15337	1	1	79	31	16703	ENSOCUG00000029354
GO:0071103	DNA conformation change	biological_process	0.15381	1	2	79	142	16703	ENSOCUG00000007579,ENSOCUG00000009935
GO:0045214	sarcomere organization	biological_process	0.15389	1	1	79	26	16703	ENSOCUG00000029354
GO:0050879	multicellular organismal movement	biological_process	0.15396	1	1	79	28	16703	ENSOCUG00000002143
GO:0050881	musculoskeletal movement	biological_process	0.15396	1	1	79	28	16703	ENSOCUG00000002143
GO:0048873	homeostasis of number of cells within a tissue	biological_process	0.15438	1	1	79	26	16703	ENSOCUG00000002143
GO:0097194	execution phase of apoptosis	biological_process	0.15447	1	1	79	31	16703	ENSOCUG00000015730
GO:0007193	adenylate cyclase-inhibiting G-protein coupled receptor signaling pathway	biological_process	0.15483	1	1	79	31	16703	ENSOCUG00000026842
GO:0070201	regulation of establishment of protein localization	biological_process	0.15486	1	4	79	367	16703	ENSOCUG00000009484,ENSOCUG00000010313,ENSOCUG00000011260,ENSOCUG00000017493
GO:0032154	cleavage furrow	cellular_component	0.15504	1	1	79	23	16703	ENSOCUG00000009484
GO:0070011	peptidase activity, acting on L-amino acid peptides	molecular_function	0.15553	1	5	79	533	16703	ENSOCUG00000009402,ENSOCUG00000001616,ENSOCUG00000005079,ENSOCUG00000004742,ENSOCUG00000011052
GO:0030660	Golgi-associated vesicle membrane	cellular_component	0.15573	1	1	79	26	16703	ENSOCUG00000014479
GO:0048483	autonomic nervous system development	biological_process	0.15599	1	1	79	36	16703	ENSOCUG00000007597
GO:0032496	response to lipopolysaccharide	biological_process	0.15624	1	2	79	140	16703	ENSOCUG00000014492,ENSOCUG00000029354
GO:0060043	regulation of cardiac muscle cell proliferation	biological_process	0.15687	1	1	79	20	16703	ENSOCUG00000029354
GO:0010038	response to metal ion	biological_process	0.15691	1	2	79	124	16703	ENSOCUG00000029354,ENSOCUG00000009484
GO:0072080	nephron tubule development	biological_process	0.15706	1	1	79	30	16703	ENSOCUG00000029354
GO:0046928	regulation of neurotransmitter secretion	biological_process	0.15733	1	1	79	25	16703	ENSOCUG00000029354
GO:0004536	deoxyribonuclease activity	molecular_function	0.15814	1	1	79	36	16703	ENSOCUG00000004306
GO:0004003	ATP-dependent DNA helicase activity	molecular_function	0.15824	1	1	79	23	16703	ENSOCUG00000009935
GO:0090307	spindle assembly involved in mitosis	biological_process	0.15825	1	1	79	33	16703	ENSOCUG00000016706
GO:0015662	ATPase activity, coupled to transmembrane movement of ions, phosphorylative mechanism	molecular_function	0.15856	1	1	79	31	16703	ENSOCUG00000021839
GO:0008270	zinc ion binding	molecular_function	0.15901	1	6	79	617	16703	ENSOCUG00000008135,ENSOCUG00000008225,ENSOCUG00000013149,ENSOCUG00000017086,ENSOCUG00000005079,ENSOCUG00000012407
GO:0001508	regulation of action potential	biological_process	0.15919	1	2	79	114	16703	ENSOCUG00000000827,ENSOCUG00000010313
GO:0086065	cell communication involved in cardiac conduction	biological_process	0.15942	1	1	79	25	16703	ENSOCUG00000012518
GO:0043044	ATP-dependent chromatin remodeling	biological_process	0.1597	1	1	79	29	16703	ENSOCUG00000008135
GO:0032270	positive regulation of cellular protein metabolic process	biological_process	0.15994	1	6	79	657	16703	ENSOCUG00000009935,ENSOCUG00000026842,ENSOCUG00000009484,ENSOCUG00000010313,ENSOCUG00000015867,ENSOCUG00000005035
GO:0032872	regulation of stress-activated MAPK cascade	biological_process	0.15995	1	2	79	127	16703	ENSOCUG00000015730,ENSOCUG00000015736
GO:0016925	protein sumoylation	biological_process	0.16077	1	1	79	35	16703	ENSOCUG00000001165
GO:0004222	metalloendopeptidase activity	molecular_function	0.16101	1	2	79	117	16703	ENSOCUG00000011052,ENSOCUG00000005079
GO:0090502	RNA phosphodiester bond hydrolysis, endonucleolytic	biological_process	0.16169	1	1	79	37	16703	ENSOCUG00000008225
GO:0021545	cranial nerve development	biological_process	0.16194	1	1	79	36	16703	ENSOCUG00000007597
GO:0019067	viral assembly, maturation, egress, and release	biological_process	0.16214	1	1	79	32	16703	ENSOCUG00000012407
GO:0051056	regulation of small GTPase mediated signal transduction	biological_process	0.1626	1	3	79	171	16703	ENSOCUG00000026842,ENSOCUG00000009484,ENSOCUG00000015867
GO:0016209	antioxidant activity	molecular_function	0.16267	1	1	79	48	16703	ENSOCUG00000005558
GO:0008233	peptidase activity	molecular_function	0.16314	1	5	79	549	16703	ENSOCUG00000009402,ENSOCUG00000005079,ENSOCUG00000004742,ENSOCUG00000001616,ENSOCUG00000011052
GO:0018023	peptidyl-lysine trimethylation	biological_process	0.16333	1	1	79	29	16703	ENSOCUG00000007579
GO:0007507	heart development	biological_process	0.16347	1	4	79	344	16703	ENSOCUG00000001616,ENSOCUG00000029354,ENSOCUG00000012156,ENSOCUG00000016997
GO:1901655	cellular response to ketone	biological_process	0.16404	1	1	79	32	16703	ENSOCUG00000014453
GO:0070302	regulation of stress-activated protein kinase signaling cascade	biological_process	0.16404	1	2	79	128	16703	ENSOCUG00000015730,ENSOCUG00000015736
GO:0015631	tubulin binding	molecular_function	0.16415	1	3	79	216	16703	ENSOCUG00000012407,ENSOCUG00000016706,ENSOCUG00000017493
GO:0051966	regulation of synaptic transmission, glutamatergic	biological_process	0.16419	1	1	79	21	16703	ENSOCUG00000029354
GO:0002237	response to molecule of bacterial origin	biological_process	0.16438	1	2	79	153	16703	ENSOCUG00000014492,ENSOCUG00000029354
GO:0030119	AP-type membrane coat adaptor complex	cellular_component	0.16439	1	1	79	32	16703	ENSOCUG00000023809
GO:0031327	negative regulation of cellular biosynthetic process	biological_process	0.1646	1	7	79	860	16703	ENSOCUG00000010791,ENSOCUG00000003028,ENSOCUG00000010313,ENSOCUG00000009613,ENSOCUG00000007579,ENSOCUG00000012407,ENSOCUG00000029354
GO:0044259	multicellular organismal macromolecule metabolic process	biological_process	0.16467	1	1	79	38	16703	ENSOCUG00000014453
GO:0032153	cell division site	cellular_component	0.16472	1	1	79	24	16703	ENSOCUG00000009484
GO:0032155	cell division site part	cellular_component	0.16472	1	1	79	24	16703	ENSOCUG00000009484
GO:0005739	mitochondrion	cellular_component	0.165	1	8	79	1179	16703	ENSOCUG00000011526,ENSOCUG00000008225,ENSOCUG00000011260,ENSOCUG00000011052,ENSOCUG00000014453,ENSOCUG00000012156,ENSOCUG00000002555,ENSOCUG00000001165
GO:0060341	regulation of cellular localization	biological_process	0.1651	1	6	79	652	16703	ENSOCUG00000010313,ENSOCUG00000009484,ENSOCUG00000011260,ENSOCUG00000017493,ENSOCUG00000002555,ENSOCUG00000029354
GO:0000775	chromosome, centromeric region	cellular_component	0.16511	1	2	79	120	16703	ENSOCUG00000009775,ENSOCUG00000007579
GO:0055010	ventricular cardiac muscle tissue morphogenesis	biological_process	0.16528	1	1	79	34	16703	ENSOCUG00000016997
GO:0051648	vesicle localization	biological_process	0.16544	1	2	79	101	16703	ENSOCUG00000017493,ENSOCUG00000023809
GO:0002204	somatic recombination of immunoglobulin genes involved in immune response	biological_process	0.16549	1	1	79	36	16703	ENSOCUG00000009935
GO:0002208	somatic diversification of immunoglobulins involved in immune response	biological_process	0.16549	1	1	79	36	16703	ENSOCUG00000009935
GO:0045190	isotype switching	biological_process	0.16549	1	1	79	36	16703	ENSOCUG00000009935
GO:0090305	nucleic acid phosphodiester bond hydrolysis	biological_process	0.16577	1	2	79	140	16703	ENSOCUG00000004306,ENSOCUG00000008225
GO:0061005	cell differentiation involved in kidney development	biological_process	0.16587	1	1	79	33	16703	ENSOCUG00000029354
GO:0001974	blood vessel remodeling	biological_process	0.1659	1	1	79	26	16703	ENSOCUG00000029354
GO:0051057	positive regulation of small GTPase mediated signal transduction	biological_process	0.16596	1	1	79	27	16703	ENSOCUG00000026842
GO:0051781	positive regulation of cell division	biological_process	0.1661	1	1	79	31	16703	ENSOCUG00000009484
GO:0008333	endosome to lysosome transport	biological_process	0.16636	1	1	79	27	16703	ENSOCUG00000007428
GO:0006913	nucleocytoplasmic transport	biological_process	0.16637	1	3	79	258	16703	ENSOCUG00000001165,ENSOCUG00000011260,ENSOCUG00000009484
GO:1900024	regulation of substrate adhesion-dependent cell spreading	biological_process	0.16641	1	1	79	30	16703	ENSOCUG00000002844
GO:0070301	cellular response to hydrogen peroxide	biological_process	0.16655	1	1	79	31	16703	ENSOCUG00000009484
GO:0042130	negative regulation of T cell proliferation	biological_process	0.16668	1	1	79	39	16703	ENSOCUG00000010313
GO:0007031	peroxisome organization	biological_process	0.16689	1	1	79	27	16703	ENSOCUG00000002555
GO:0002718	regulation of cytokine production involved in immune response	biological_process	0.16702	1	1	79	43	16703	ENSOCUG00000014492
GO:0048583	regulation of response to stimulus	biological_process	0.16743	1	16	79	2121	16703	ENSOCUG00000029354,ENSOCUG00000002844,ENSOCUG00000014492,ENSOCUG00000010313,ENSOCUG00000000884,ENSOCUG00000012451,ENSOCUG00000021839,ENSOCUG00000005035,ENSOCUG00000015867,ENSOCUG00000015736,ENSOCUG00000005905,ENSOCUG00000012407,ENSOCUG00000011260,ENSOCUG00000015730,ENSOCUG00000026842,ENSOCUG00000009484
GO:1901216	positive regulation of neuron death	biological_process	0.16745	1	1	79	28	16703	ENSOCUG00000023809
GO:0048525	negative regulation of viral process	biological_process	0.16755	1	1	79	54	16703	ENSOCUG00000012407
GO:0048738	cardiac muscle tissue development	biological_process	0.16764	1	2	79	122	16703	ENSOCUG00000029354,ENSOCUG00000016997
GO:0001662	behavioral fear response	biological_process	0.16771	1	1	79	26	16703	ENSOCUG00000029354
GO:0002209	behavioral defense response	biological_process	0.16771	1	1	79	26	16703	ENSOCUG00000029354
GO:0016328	lateral plasma membrane	cellular_component	0.168	1	1	79	30	16703	ENSOCUG00000010313
GO:0035295	tube development	biological_process	0.16814	1	4	79	352	16703	ENSOCUG00000001616,ENSOCUG00000029354,ENSOCUG00000003627,ENSOCUG00000010313
GO:0006479	protein methylation	biological_process	0.16843	1	2	79	126	16703	ENSOCUG00000007579,ENSOCUG00000011322
GO:0008213	protein alkylation	biological_process	0.16843	1	2	79	126	16703	ENSOCUG00000007579,ENSOCUG00000011322
GO:0044057	regulation of system process	biological_process	0.16856	1	4	79	361	16703	ENSOCUG00000029354,ENSOCUG00000010313,ENSOCUG00000012518,ENSOCUG00000017493
GO:0055021	regulation of cardiac muscle tissue growth	biological_process	0.16879	1	1	79	23	16703	ENSOCUG00000029354
GO:0031491	nucleosome binding	molecular_function	0.16897	1	1	79	41	16703	ENSOCUG00000008135
GO:0032934	sterol binding	molecular_function	0.16909	1	1	79	30	16703	ENSOCUG00000002555
GO:0007200	phospholipase C-activating G-protein coupled receptor signaling pathway	biological_process	0.16931	1	1	79	31	16703	ENSOCUG00000026842
GO:0010604	positive regulation of macromolecule metabolic process	biological_process	0.16942	1	13	79	1736	16703	ENSOCUG00000009935,ENSOCUG00000029354,ENSOCUG00000007579,ENSOCUG00000012156,ENSOCUG00000010313,ENSOCUG00000001180,ENSOCUG00000026842,ENSOCUG00000023809,ENSOCUG00000012451,ENSOCUG00000005035,ENSOCUG00000015867,ENSOCUG00000003028,ENSOCUG00000009484
GO:0051169	nuclear transport	biological_process	0.16953	1	3	79	260	16703	ENSOCUG00000001165,ENSOCUG00000011260,ENSOCUG00000009484
GO:0006360	transcription from RNA polymerase I promoter	biological_process	0.16986	1	1	79	31	16703	ENSOCUG00000012451
GO:0043407	negative regulation of MAP kinase activity	biological_process	0.17024	1	1	79	48	16703	ENSOCUG00000014492
GO:0009890	negative regulation of biosynthetic process	biological_process	0.17035	1	7	79	870	16703	ENSOCUG00000029354,ENSOCUG00000012407,ENSOCUG00000007579,ENSOCUG00000010791,ENSOCUG00000010313,ENSOCUG00000009613,ENSOCUG00000003028
GO:0032233	positive regulation of actin filament bundle assembly	biological_process	0.17104	1	1	79	35	16703	ENSOCUG00000026842
GO:0090329	regulation of DNA-dependent DNA replication	biological_process	0.17106	1	1	79	26	16703	ENSOCUG00000007579
GO:0000902	cell morphogenesis	biological_process	0.17136	1	8	79	785	16703	ENSOCUG00000013149,ENSOCUG00000010313,ENSOCUG00000010827,ENSOCUG00000002844,ENSOCUG00000029354,ENSOCUG00000009484,ENSOCUG00000023809,ENSOCUG00000026842
GO:0034620	cellular response to unfolded protein	biological_process	0.17172	1	1	79	40	16703	ENSOCUG00000012451
GO:0001098	basal transcription machinery binding	molecular_function	0.17183	1	1	79	26	16703	ENSOCUG00000003631
GO:0001099	basal RNA polymerase II transcription machinery binding	molecular_function	0.17183	1	1	79	26	16703	ENSOCUG00000003631
GO:0060428	lung epithelium development	biological_process	0.17217	1	1	79	29	16703	ENSOCUG00000003627
GO:0034641	cellular nitrogen compound metabolic process	biological_process	0.17237	1	25	79	3996	16703	ENSOCUG00000004204,ENSOCUG00000001616,ENSOCUG00000001180,ENSOCUG00000023809,ENSOCUG00000004306,ENSOCUG00000003028,ENSOCUG00000009484,ENSOCUG00000013505,ENSOCUG00000012407,ENSOCUG00000003925,ENSOCUG00000002993,ENSOCUG00000012451,ENSOCUG00000000884,ENSOCUG00000015867,ENSOCUG00000005035,ENSOCUG00000007579,ENSOCUG00000002844,ENSOCUG00000012156,ENSOCUG00000009935,ENSOCUG00000029354,ENSOCUG00000014492,…
GO:0050931	pigment cell differentiation	biological_process	0.17237	1	1	79	26	16703	ENSOCUG00000029354
GO:0003229	ventricular cardiac muscle tissue development	biological_process	0.17344	1	1	79	35	16703	ENSOCUG00000016997
GO:0046718	viral entry into host cell	biological_process	0.1737	1	1	79	40	16703	ENSOCUG00000012407
GO:0006139	nucleobase-containing compound metabolic process	biological_process	0.17375	1	24	79	3808	16703	ENSOCUG00000014492,ENSOCUG00000009613,ENSOCUG00000010313,ENSOCUG00000008225,ENSOCUG00000008135,ENSOCUG00000012156,ENSOCUG00000007579,ENSOCUG00000002844,ENSOCUG00000029354,ENSOCUG00000009935,ENSOCUG00000015867,ENSOCUG00000005035,ENSOCUG00000012451,ENSOCUG00000000884,ENSOCUG00000002993,ENSOCUG00000012407,ENSOCUG00000003925,ENSOCUG00000003028,ENSOCUG00000009484,ENSOCUG00000004306,ENSOCUG00000013505,…
GO:0086091	regulation of heart rate by cardiac conduction	biological_process	0.17411	1	1	79	29	16703	ENSOCUG00000012518
GO:0035136	forelimb morphogenesis	biological_process	0.17421	1	1	79	33	16703	ENSOCUG00000007579
GO:0005996	monosaccharide metabolic process	biological_process	0.17475	1	2	79	162	16703	ENSOCUG00000006880,ENSOCUG00000001165
GO:0051018	protein kinase A binding	molecular_function	0.17487	1	1	79	26	16703	ENSOCUG00000015867
GO:0042596	fear response	biological_process	0.17502	1	1	79	28	16703	ENSOCUG00000029354
GO:0008144	drug binding	molecular_function	0.17529	1	1	79	37	16703	ENSOCUG00000007838
GO:1901360	organic cyclic compound metabolic process	biological_process	0.17567	1	25	79	4020	16703	ENSOCUG00000011526,ENSOCUG00000002993,ENSOCUG00000012407,ENSOCUG00000003925,ENSOCUG00000009484,ENSOCUG00000003028,ENSOCUG00000004306,ENSOCUG00000013505,ENSOCUG00000004204,ENSOCUG00000023809,ENSOCUG00000001180,ENSOCUG00000010313,ENSOCUG00000014492,ENSOCUG00000009613,ENSOCUG00000008225,ENSOCUG00000008135,ENSOCUG00000012156,ENSOCUG00000002844,ENSOCUG00000007579,ENSOCUG00000029354,ENSOCUG00000009935,…
GO:0031577	spindle checkpoint	biological_process	0.17586	1	1	79	31	16703	ENSOCUG00000009775
GO:0044450	microtubule organizing center part	cellular_component	0.17604	1	2	79	104	16703	ENSOCUG00000012765,ENSOCUG00000004026
GO:0030323	respiratory tube development	biological_process	0.17637	1	2	79	130	16703	ENSOCUG00000003627,ENSOCUG00000001616
GO:0051020	GTPase binding	molecular_function	0.17726	1	3	79	194	16703	ENSOCUG00000009484,ENSOCUG00000001165,ENSOCUG00000023809
GO:0051567	histone H3-K9 methylation	biological_process	0.17787	1	1	79	26	16703	ENSOCUG00000007579
GO:0045088	regulation of innate immune response	biological_process	0.17793	1	2	79	152	16703	ENSOCUG00000000884,ENSOCUG00000014492
GO:0008092	cytoskeletal protein binding	molecular_function	0.1785	1	6	79	576	16703	ENSOCUG00000008127,ENSOCUG00000005079,ENSOCUG00000016706,ENSOCUG00000012407,ENSOCUG00000017493,ENSOCUG00000015867
GO:0044087	regulation of cellular component biogenesis	biological_process	0.17863	1	5	79	492	16703	ENSOCUG00000026842,ENSOCUG00000005079,ENSOCUG00000029354,ENSOCUG00000015867,ENSOCUG00000010313
GO:0031328	positive regulation of cellular biosynthetic process	biological_process	0.1793	1	9	79	1181	16703	ENSOCUG00000029354,ENSOCUG00000007579,ENSOCUG00000012156,ENSOCUG00000015867,ENSOCUG00000003028,ENSOCUG00000006880,ENSOCUG00000001180,ENSOCUG00000023809,ENSOCUG00000012451
GO:0014704	intercalated disc	cellular_component	0.17936	1	1	79	29	16703	ENSOCUG00000012518
GO:1901698	response to nitrogen compound	biological_process	0.17942	1	4	79	353	16703	ENSOCUG00000014492,ENSOCUG00000007579,ENSOCUG00000001180,ENSOCUG00000029354
GO:0030118	clathrin coat	cellular_component	0.17954	1	1	79	33	16703	ENSOCUG00000023809
GO:0009967	positive regulation of signal transduction	biological_process	0.17979	1	7	79	849	16703	ENSOCUG00000026842,ENSOCUG00000002844,ENSOCUG00000021839,ENSOCUG00000012407,ENSOCUG00000011260,ENSOCUG00000015730,ENSOCUG00000009484
GO:0051588	regulation of neurotransmitter transport	biological_process	0.17987	1	1	79	31	16703	ENSOCUG00000029354
GO:0060998	regulation of dendritic spine development	biological_process	0.17994	1	1	79	25	16703	ENSOCUG00000029354
GO:0006970	response to osmotic stress	biological_process	0.18013	1	1	79	32	16703	ENSOCUG00000012156
GO:0050778	positive regulation of immune response	biological_process	0.18032	1	3	79	267	16703	ENSOCUG00000000884,ENSOCUG00000029354,ENSOCUG00000014492
GO:0032266	phosphatidylinositol-3-phosphate binding	molecular_function	0.1805	1	1	79	26	16703	ENSOCUG00000007428
GO:0002381	immunoglobulin production involved in immunoglobulin mediated immune response	biological_process	0.18145	1	1	79	42	16703	ENSOCUG00000009935
GO:0034329	cell junction assembly	biological_process	0.18165	1	2	79	108	16703	ENSOCUG00000009484,ENSOCUG00000010313
GO:0022411	cellular component disassembly	biological_process	0.18183	1	2	79	143	16703	ENSOCUG00000017493,ENSOCUG00000014492
GO:0090068	positive regulation of cell cycle process	biological_process	0.18204	1	2	79	132	16703	ENSOCUG00000009484,ENSOCUG00000007579
GO:0007264	small GTPase mediated signal transduction	biological_process	0.18222	1	4	79	337	16703	ENSOCUG00000026842,ENSOCUG00000003627,ENSOCUG00000009484,ENSOCUG00000015867
GO:0031334	positive regulation of protein complex assembly	biological_process	0.18238	1	2	79	142	16703	ENSOCUG00000010313,ENSOCUG00000005079
GO:0035591	signaling adaptor activity	molecular_function	0.18263	1	1	79	32	16703	ENSOCUG00000002844
GO:0060420	regulation of heart growth	biological_process	0.18272	1	1	79	26	16703	ENSOCUG00000029354
GO:0043254	regulation of protein complex assembly	biological_process	0.18289	1	3	79	255	16703	ENSOCUG00000015867,ENSOCUG00000010313,ENSOCUG00000005079
GO:0019003	GDP binding	molecular_function	0.18333	1	1	79	36	16703	ENSOCUG00000007838
GO:0018208	peptidyl-proline modification	biological_process	0.18347	1	1	79	43	16703	ENSOCUG00000001165
GO:0051336	regulation of hydrolase activity	biological_process	0.18354	1	7	79	782	16703	ENSOCUG00000015867,ENSOCUG00000009484,ENSOCUG00000012765,ENSOCUG00000002844,ENSOCUG00000026842,ENSOCUG00000023809,ENSOCUG00000029354
GO:0045778	positive regulation of ossification	biological_process	0.18355	1	1	79	35	16703	ENSOCUG00000029354
GO:0034198	cellular response to amino acid starvation	biological_process	0.18362	1	1	79	30	16703	ENSOCUG00000012451
GO:0002443	leukocyte mediated immunity	biological_process	0.18377	1	2	79	177	16703	ENSOCUG00000010313,ENSOCUG00000009935
GO:0008234	cysteine-type peptidase activity	molecular_function	0.18387	1	2	79	126	16703	ENSOCUG00000004742,ENSOCUG00000009402
GO:0030260	entry into host cell	biological_process	0.1842	1	1	79	42	16703	ENSOCUG00000012407
GO:0044409	entry into host	biological_process	0.1842	1	1	79	42	16703	ENSOCUG00000012407
GO:0051806	entry into cell of other organism involved in symbiotic interaction	biological_process	0.1842	1	1	79	42	16703	ENSOCUG00000012407
GO:0051828	entry into other organism involved in symbiotic interaction	biological_process	0.1842	1	1	79	42	16703	ENSOCUG00000012407
GO:0052126	movement in host environment	biological_process	0.1842	1	1	79	42	16703	ENSOCUG00000012407
GO:0052192	movement in environment of other organism involved in symbiotic interaction	biological_process	0.1842	1	1	79	42	16703	ENSOCUG00000012407
GO:0035637	multicellular organismal signaling	biological_process	0.18426	1	5	79	467	16703	ENSOCUG00000023809,ENSOCUG00000029354,ENSOCUG00000012518,ENSOCUG00000017493,ENSOCUG00000010313
GO:0055002	striated muscle cell development	biological_process	0.1851	1	2	79	141	16703	ENSOCUG00000010827,ENSOCUG00000029354
GO:0032210	regulation of telomere maintenance via telomerase	biological_process	0.18518	1	1	79	40	16703	ENSOCUG00000003028
GO:0061326	renal tubule development	biological_process	0.18521	1	1	79	33	16703	ENSOCUG00000029354
GO:0035107	appendage morphogenesis	biological_process	0.18525	1	2	79	115	16703	ENSOCUG00000001616,ENSOCUG00000007579
GO:0035108	limb morphogenesis	biological_process	0.18525	1	2	79	115	16703	ENSOCUG00000001616,ENSOCUG00000007579
GO:0051049	regulation of transport	biological_process	0.18538	1	8	79	960	16703	ENSOCUG00000009484,ENSOCUG00000017493,ENSOCUG00000000827,ENSOCUG00000002555,ENSOCUG00000023809,ENSOCUG00000010313,ENSOCUG00000011260,ENSOCUG00000029354
GO:0051293	establishment of spindle localization	biological_process	0.18565	1	1	79	27	16703	ENSOCUG00000003627
GO:0060563	neuroepithelial cell differentiation	biological_process	0.18576	1	1	79	36	16703	ENSOCUG00000029354
GO:0006611	protein export from nucleus	biological_process	0.186	1	1	79	37	16703	ENSOCUG00000011260
GO:0000779	condensed chromosome, centromeric region	cellular_component	0.18619	1	1	79	34	16703	ENSOCUG00000007579
GO:0019900	kinase binding	molecular_function	0.18635	1	4	79	372	16703	ENSOCUG00000012156,ENSOCUG00000016706,ENSOCUG00000009775,ENSOCUG00000010313
GO:0010562	positive regulation of phosphorus metabolic process	biological_process	0.18657	1	5	79	532	16703	ENSOCUG00000005035,ENSOCUG00000009484,ENSOCUG00000010313,ENSOCUG00000026842,ENSOCUG00000009935
GO:0045937	positive regulation of phosphate metabolic process	biological_process	0.18657	1	5	79	532	16703	ENSOCUG00000010313,ENSOCUG00000009484,ENSOCUG00000005035,ENSOCUG00000026842,ENSOCUG00000009935
GO:0016192	vesicle-mediated transport	biological_process	0.18709	1	7	79	731	16703	ENSOCUG00000002143,ENSOCUG00000005905,ENSOCUG00000014479,ENSOCUG00000014232,ENSOCUG00000005079,ENSOCUG00000023809,ENSOCUG00000007428
GO:0007517	muscle organ development	biological_process	0.18741	1	3	79	280	16703	ENSOCUG00000029354,ENSOCUG00000010827,ENSOCUG00000016997
GO:0009891	positive regulation of biosynthetic process	biological_process	0.18847	1	9	79	1197	16703	ENSOCUG00000006880,ENSOCUG00000001180,ENSOCUG00000023809,ENSOCUG00000012451,ENSOCUG00000015867,ENSOCUG00000003028,ENSOCUG00000029354,ENSOCUG00000007579,ENSOCUG00000012156
GO:0001947	heart looping	biological_process	0.18858	1	1	79	38	16703	ENSOCUG00000029354
GO:0072009	nephron epithelium development	biological_process	0.18859	1	1	79	39	16703	ENSOCUG00000029354
GO:0001932	regulation of protein phosphorylation	biological_process	0.18862	1	6	79	678	16703	ENSOCUG00000005035,ENSOCUG00000009484,ENSOCUG00000014492,ENSOCUG00000010313,ENSOCUG00000009935,ENSOCUG00000026842
GO:0035023	regulation of Rho protein signal transduction	biological_process	0.18934	1	2	79	99	16703	ENSOCUG00000026842,ENSOCUG00000009484
GO:0007611	learning or memory	biological_process	0.19008	1	2	79	126	16703	ENSOCUG00000023809,ENSOCUG00000029354
GO:0006807	nitrogen compound metabolic process	biological_process	0.19021	1	26	79	4245	16703	ENSOCUG00000012451,ENSOCUG00000000884,ENSOCUG00000015867,ENSOCUG00000005035,ENSOCUG00000012156,ENSOCUG00000007579,ENSOCUG00000002844,ENSOCUG00000029354,ENSOCUG00000009935,ENSOCUG00000014492,ENSOCUG00000010313,ENSOCUG00000008225,ENSOCUG00000009613,ENSOCUG00000008135,ENSOCUG00000004204,ENSOCUG00000023809,ENSOCUG00000001616,ENSOCUG00000001180,ENSOCUG00000009484,ENSOCUG00000003028,ENSOCUG00000004306,…
GO:0032479	regulation of type I interferon production	biological_process	0.19037	1	1	79	43	16703	ENSOCUG00000000884
GO:0086001	regulation of cardiac muscle cell action potential	biological_process	0.19038	1	1	79	30	16703	ENSOCUG00000000827
GO:0000151	ubiquitin ligase complex	cellular_component	0.19084	1	2	79	133	16703	ENSOCUG00000016997,ENSOCUG00000004358
GO:0032606	type I interferon production	biological_process	0.1911	1	1	79	44	16703	ENSOCUG00000000884
GO:0010977	negative regulation of neuron projection development	biological_process	0.1913	1	1	79	33	16703	ENSOCUG00000026842
GO:0090066	regulation of anatomical structure size	biological_process	0.19155	1	3	79	254	16703	ENSOCUG00000015867,ENSOCUG00000010313,ENSOCUG00000005079
GO:0045786	negative regulation of cell cycle	biological_process	0.19185	1	2	79	163	16703	ENSOCUG00000009775,ENSOCUG00000010313
GO:0016447	somatic recombination of immunoglobulin gene segments	biological_process	0.19188	1	1	79	39	16703	ENSOCUG00000009935
GO:0006986	response to unfolded protein	biological_process	0.1925	1	1	79	44	16703	ENSOCUG00000012451
GO:0010508	positive regulation of autophagy	biological_process	0.19333	1	1	79	40	16703	ENSOCUG00000012407
GO:0001784	phosphotyrosine binding	molecular_function	0.19351	1	1	79	30	16703	ENSOCUG00000002844
GO:0072384	organelle transport along microtubule	biological_process	0.19382	1	1	79	24	16703	ENSOCUG00000017493
GO:0009605	response to external stimulus	biological_process	0.19384	1	7	79	887	16703	ENSOCUG00000012518,ENSOCUG00000010827,ENSOCUG00000026842,ENSOCUG00000005905,ENSOCUG00000015736,ENSOCUG00000012451,ENSOCUG00000002844
GO:0003684	damaged DNA binding	molecular_function	0.19389	1	1	79	43	16703	ENSOCUG00000009935
GO:0048701	embryonic cranial skeleton morphogenesis	biological_process	0.19392	1	1	79	30	16703	ENSOCUG00000029354
GO:0031347	regulation of defense response	biological_process	0.19435	1	3	79	315	16703	ENSOCUG00000014492,ENSOCUG00000000884,ENSOCUG00000029354
GO:0031594	neuromuscular junction	cellular_component	0.19474	1	1	79	25	16703	ENSOCUG00000010313
GO:0048013	ephrin receptor signaling pathway	biological_process	0.19499	1	1	79	30	16703	ENSOCUG00000002844
GO:0043500	muscle adaptation	biological_process	0.1955	1	1	79	39	16703	ENSOCUG00000029354
GO:0061383	trabecula morphogenesis	biological_process	0.19552	1	1	79	35	16703	ENSOCUG00000016997
GO:0045010	actin nucleation	biological_process	0.1958	1	1	79	40	16703	ENSOCUG00000005079
GO:0070059	intrinsic apoptotic signaling pathway in response to endoplasmic reticulum stress	biological_process	0.19621	1	1	79	39	16703	ENSOCUG00000012451
GO:0043410	positive regulation of MAPK cascade	biological_process	0.19651	1	3	79	271	16703	ENSOCUG00000026842,ENSOCUG00000011260,ENSOCUG00000015730
GO:0030071	regulation of mitotic metaphase/anaphase transition	biological_process	0.19673	1	1	79	32	16703	ENSOCUG00000009775
GO:0050789	regulation of biological process	biological_process	0.19694	1	43	79	7919	16703	ENSOCUG00000016060,ENSOCUG00000007428,ENSOCUG00000005905,ENSOCUG00000015736,ENSOCUG00000010827,ENSOCUG00000003627,ENSOCUG00000026842,ENSOCUG00000006880,ENSOCUG00000001180,ENSOCUG00000009775,ENSOCUG00000009484,ENSOCUG00000003028,ENSOCUG00000007579,ENSOCUG00000002844,ENSOCUG00000016997,ENSOCUG00000012518,ENSOCUG00000013149,ENSOCUG00000010313,ENSOCUG00000005079,ENSOCUG00000021839,ENSOCUG00000005035,…
GO:0001658	branching involved in ureteric bud morphogenesis	biological_process	0.197	1	1	79	42	16703	ENSOCUG00000010313
GO:0008150	biological_process	biological_process	0.19708	1	69	79	13512	16703	ENSOCUG00000026842,ENSOCUG00000009775,ENSOCUG00000002143,ENSOCUG00000003028,ENSOCUG00000007428,ENSOCUG00000016060,ENSOCUG00000014232,ENSOCUG00000011526,ENSOCUG00000003627,ENSOCUG00000009402,ENSOCUG00000007597,ENSOCUG00000005035,ENSOCUG00000002844,ENSOCUG00000010313,ENSOCUG00000013149,ENSOCUG00000023809,ENSOCUG00000007838,ENSOCUG00000027426,ENSOCUG00000004306,ENSOCUG00000010289,ENSOCUG00000011260,…
GO:0061371	determination of heart left/right asymmetry	biological_process	0.19733	1	1	79	42	16703	ENSOCUG00000029354
GO:0055001	muscle cell development	biological_process	0.19751	1	2	79	149	16703	ENSOCUG00000029354,ENSOCUG00000010827
GO:0006446	regulation of translational initiation	biological_process	0.19795	1	1	79	42	16703	ENSOCUG00000010289
GO:0008156	negative regulation of DNA replication	biological_process	0.19808	1	1	79	35	16703	ENSOCUG00000003028
GO:0007004	telomere maintenance via telomerase	biological_process	0.19808	1	1	79	44	16703	ENSOCUG00000003028
GO:0045216	cell-cell junction organization	biological_process	0.19821	1	2	79	117	16703	ENSOCUG00000010313,ENSOCUG00000009484
GO:0006351	transcription, DNA-dependent	biological_process	0.19822	1	14	79	2164	16703	ENSOCUG00000029354,ENSOCUG00000007579,ENSOCUG00000012407,ENSOCUG00000012156,ENSOCUG00000008135,ENSOCUG00000002993,ENSOCUG00000010313,ENSOCUG00000014492,ENSOCUG00000009613,ENSOCUG00000001180,ENSOCUG00000023809,ENSOCUG00000000884,ENSOCUG00000012451,ENSOCUG00000005035
GO:0005815	microtubule organizing center	cellular_component	0.19847	1	5	79	461	16703	ENSOCUG00000003507,ENSOCUG00000017493,ENSOCUG00000012765,ENSOCUG00000006880,ENSOCUG00000004026
GO:0035967	cellular response to topologically incorrect protein	biological_process	0.19859	1	1	79	49	16703	ENSOCUG00000012451
GO:0070936	protein K48-linked ubiquitination	biological_process	0.19866	1	1	79	32	16703	ENSOCUG00000022720
GO:0071214	cellular response to abiotic stimulus	biological_process	0.19882	1	2	79	158	16703	ENSOCUG00000004204,ENSOCUG00000009484
GO:0016747	transferase activity, transferring acyl groups other than amino-acyl groups	molecular_function	0.19883	1	2	79	169	16703	ENSOCUG00000012156,ENSOCUG00000002555
GO:0050777	negative regulation of immune response	biological_process	0.19905	1	1	79	53	16703	ENSOCUG00000014492
GO:0035690	cellular response to drug	biological_process	0.19927	1	1	79	38	16703	ENSOCUG00000029354
GO:0006984	ER-nucleus signaling pathway	biological_process	0.19978	1	1	79	47	16703	ENSOCUG00000012451
GO:0060038	cardiac muscle cell proliferation	biological_process	0.20033	1	1	79	26	16703	ENSOCUG00000029354
GO:0007140	male meiosis	biological_process	0.2007	1	1	79	29	16703	ENSOCUG00000009775
GO:0006289	nucleotide-excision repair	biological_process	0.20079	1	1	79	44	16703	ENSOCUG00000004306
GO:0006334	nucleosome assembly	biological_process	0.20101	1	1	79	63	16703	ENSOCUG00000007579
GO:0005905	coated pit	cellular_component	0.20138	1	1	79	32	16703	ENSOCUG00000023809
GO:0014855	striated muscle cell proliferation	biological_process	0.20154	1	1	79	27	16703	ENSOCUG00000029354
GO:0002456	T cell mediated immunity	biological_process	0.2016	1	1	79	51	16703	ENSOCUG00000010313
GO:0030837	negative regulation of actin filament polymerization	biological_process	0.20164	1	1	79	38	16703	ENSOCUG00000015867
GO:0005876	spindle microtubule	cellular_component	0.20196	1	1	79	35	16703	ENSOCUG00000016706
GO:0086036	regulation of cardiac muscle cell membrane potential	biological_process	0.20197	1	1	79	34	16703	ENSOCUG00000000827
GO:0009064	glutamine family amino acid metabolic process	biological_process	0.2025	1	1	79	44	16703	ENSOCUG00000011526
GO:0060976	coronary vasculature development	biological_process	0.20287	1	1	79	30	16703	ENSOCUG00000001616
GO:1902099	regulation of metaphase/anaphase transition of cell cycle	biological_process	0.20296	1	1	79	33	16703	ENSOCUG00000009775
GO:0005657	replication fork	cellular_component	0.20303	1	1	79	38	16703	ENSOCUG00000009935
GO:0070373	negative regulation of ERK1 and ERK2 cascade	biological_process	0.20307	1	1	79	43	16703	ENSOCUG00000010313
GO:0031124	mRNA 3'-end processing	biological_process	0.20325	1	1	79	43	16703	ENSOCUG00000013505
GO:0071347	cellular response to interleukin-1	biological_process	0.2033	1	1	79	40	16703	ENSOCUG00000014492
GO:0030239	myofibril assembly	biological_process	0.20332	1	1	79	36	16703	ENSOCUG00000029354
GO:0002088	lens development in camera-type eye	biological_process	0.20342	1	1	79	41	16703	ENSOCUG00000010313
GO:0018024	histone-lysine N-methyltransferase activity	molecular_function	0.20416	1	1	79	31	16703	ENSOCUG00000011322
GO:0006959	humoral immune response	biological_process	0.2045	1	1	79	65	16703	ENSOCUG00000029354
GO:0046483	heterocycle metabolic process	biological_process	0.20485	1	24	79	3900	16703	ENSOCUG00000029354,ENSOCUG00000009935,ENSOCUG00000012156,ENSOCUG00000007579,ENSOCUG00000002844,ENSOCUG00000008135,ENSOCUG00000014492,ENSOCUG00000008225,ENSOCUG00000010313,ENSOCUG00000009613,ENSOCUG00000000884,ENSOCUG00000012451,ENSOCUG00000005035,ENSOCUG00000015867,ENSOCUG00000003925,ENSOCUG00000012407,ENSOCUG00000002993,ENSOCUG00000023809,ENSOCUG00000001180,ENSOCUG00000004204,ENSOCUG00000013505,…
GO:0032774	RNA biosynthetic process	biological_process	0.20489	1	14	79	2175	16703	ENSOCUG00000005035,ENSOCUG00000012451,ENSOCUG00000001180,ENSOCUG00000000884,ENSOCUG00000023809,ENSOCUG00000009613,ENSOCUG00000014492,ENSOCUG00000010313,ENSOCUG00000002993,ENSOCUG00000008135,ENSOCUG00000012407,ENSOCUG00000007579,ENSOCUG00000012156,ENSOCUG00000029354
GO:0019829	cation-transporting ATPase activity	molecular_function	0.20558	1	1	79	44	16703	ENSOCUG00000021839
GO:0042625	ATPase activity, coupled to transmembrane movement of ions	molecular_function	0.20558	1	1	79	44	16703	ENSOCUG00000021839
GO:0070372	regulation of ERK1 and ERK2 cascade	biological_process	0.20561	1	2	79	164	16703	ENSOCUG00000010313,ENSOCUG00000011260
GO:0007091	metaphase/anaphase transition of mitotic cell cycle	biological_process	0.20582	1	1	79	33	16703	ENSOCUG00000009775
GO:0003143	embryonic heart tube morphogenesis	biological_process	0.20612	1	1	79	42	16703	ENSOCUG00000029354
GO:0016879	ligase activity, forming carbon-nitrogen bonds	molecular_function	0.20656	1	3	79	231	16703	ENSOCUG00000016997,ENSOCUG00000022720,ENSOCUG00000014453
GO:0016568	chromatin modification	biological_process	0.20715	1	4	79	382	16703	ENSOCUG00000011322,ENSOCUG00000008135,ENSOCUG00000012156,ENSOCUG00000007579
GO:0007163	establishment or maintenance of cell polarity	biological_process	0.20719	1	2	79	113	16703	ENSOCUG00000003627,ENSOCUG00000015867
GO:0006278	RNA-dependent DNA replication	biological_process	0.20729	1	1	79	49	16703	ENSOCUG00000003028
GO:0055008	cardiac muscle tissue morphogenesis	biological_process	0.20731	1	1	79	46	16703	ENSOCUG00000016997
GO:0003678	DNA helicase activity	molecular_function	0.20748	1	1	79	32	16703	ENSOCUG00000009935
GO:0044236	multicellular organismal metabolic process	biological_process	0.20756	1	1	79	50	16703	ENSOCUG00000014453
GO:0006364	rRNA processing	biological_process	0.20811	1	1	79	64	16703	ENSOCUG00000003925
GO:0002028	regulation of sodium ion transport	biological_process	0.20856	1	1	79	37	16703	ENSOCUG00000000827
GO:0030864	cortical actin cytoskeleton	cellular_component	0.20891	1	1	79	33	16703	ENSOCUG00000008127
GO:1901214	regulation of neuron death	biological_process	0.20944	1	2	79	145	16703	ENSOCUG00000029354,ENSOCUG00000023809
GO:0046605	regulation of centrosome cycle	biological_process	0.21093	1	1	79	34	16703	ENSOCUG00000016706
GO:0046330	positive regulation of JNK cascade	biological_process	0.21103	1	1	79	50	16703	ENSOCUG00000015730
GO:0002520	immune system development	biological_process	0.21126	1	5	79	589	16703	ENSOCUG00000014492,ENSOCUG00000009935,ENSOCUG00000029354,ENSOCUG00000023809,ENSOCUG00000015736
GO:0016445	somatic diversification of immunoglobulins	biological_process	0.21139	1	1	79	42	16703	ENSOCUG00000009935
GO:0008026	ATP-dependent helicase activity	molecular_function	0.21154	1	1	79	34	16703	ENSOCUG00000009935
GO:0070035	purine NTP-dependent helicase activity	molecular_function	0.21154	1	1	79	34	16703	ENSOCUG00000009935
GO:0044784	metaphase/anaphase transition of cell cycle	biological_process	0.21198	1	1	79	34	16703	ENSOCUG00000009775
GO:0051653	spindle localization	biological_process	0.21208	1	1	79	31	16703	ENSOCUG00000003627
GO:0032989	cellular component morphogenesis	biological_process	0.21246	1	8	79	837	16703	ENSOCUG00000009484,ENSOCUG00000023809,ENSOCUG00000026842,ENSOCUG00000010827,ENSOCUG00000010313,ENSOCUG00000013149,ENSOCUG00000029354,ENSOCUG00000002844
GO:0016740	transferase activity	molecular_function	0.21288	1	12	79	1589	16703	ENSOCUG00000012156,ENSOCUG00000011526,ENSOCUG00000015730,ENSOCUG00000014492,ENSOCUG00000000884,ENSOCUG00000022720,ENSOCUG00000012451,ENSOCUG00000009775,ENSOCUG00000002555,ENSOCUG00000005035,ENSOCUG00000027426,ENSOCUG00000011322
GO:0000186	activation of MAPKK activity	biological_process	0.21299	1	1	79	29	16703	ENSOCUG00000005035
GO:0003727	single-stranded RNA binding	molecular_function	0.21322	1	1	79	40	16703	ENSOCUG00000008225
GO:0046822	regulation of nucleocytoplasmic transport	biological_process	0.21355	1	2	79	145	16703	ENSOCUG00000009484,ENSOCUG00000011260
GO:0018022	peptidyl-lysine methylation	biological_process	0.21416	1	1	79	41	16703	ENSOCUG00000007579
GO:0014902	myotube differentiation	biological_process	0.21434	1	1	79	45	16703	ENSOCUG00000029354
GO:0032945	negative regulation of mononuclear cell proliferation	biological_process	0.2149	1	1	79	50	16703	ENSOCUG00000010313
GO:0050672	negative regulation of lymphocyte proliferation	biological_process	0.2149	1	1	79	50	16703	ENSOCUG00000010313
GO:2000106	regulation of leukocyte apoptotic process	biological_process	0.21535	1	1	79	52	16703	ENSOCUG00000029354
GO:0006493	protein O-linked glycosylation	biological_process	0.21592	1	1	79	37	16703	ENSOCUG00000027426
GO:0010833	telomere maintenance via telomere lengthening	biological_process	0.21614	1	1	79	48	16703	ENSOCUG00000003028
GO:0070664	negative regulation of leukocyte proliferation	biological_process	0.21621	1	1	79	51	16703	ENSOCUG00000010313
GO:0000280	nuclear division	biological_process	0.21635	1	2	79	157	16703	ENSOCUG00000009775,ENSOCUG00000016706
GO:0007067	mitosis	biological_process	0.21635	1	2	79	157	16703	ENSOCUG00000016706,ENSOCUG00000009775
GO:0019905	syntaxin binding	molecular_function	0.21653	1	1	79	36	16703	ENSOCUG00000000681
GO:0031175	neuron projection development	biological_process	0.21674	1	5	79	457	16703	ENSOCUG00000026842,ENSOCUG00000023809,ENSOCUG00000029354,ENSOCUG00000010827,ENSOCUG00000016997
GO:0042113	B cell activation	biological_process	0.21772	1	2	79	153	16703	ENSOCUG00000029354,ENSOCUG00000009935
GO:0006513	protein monoubiquitination	biological_process	0.21795	1	1	79	37	16703	ENSOCUG00000016997
GO:0097193	intrinsic apoptotic signaling pathway	biological_process	0.21838	1	2	79	185	16703	ENSOCUG00000009935,ENSOCUG00000012451
GO:0006637	acyl-CoA metabolic process	biological_process	0.21843	1	1	79	47	16703	ENSOCUG00000014453
GO:0035383	thioester metabolic process	biological_process	0.21843	1	1	79	47	16703	ENSOCUG00000014453
GO:0044304	main axon	cellular_component	0.21863	1	1	79	32	16703	ENSOCUG00000010313
GO:0050886	endocrine process	biological_process	0.21915	1	1	79	55	16703	ENSOCUG00000001616
GO:0003774	motor activity	molecular_function	0.21915	1	2	79	108	16703	ENSOCUG00000016706,ENSOCUG00000017493
GO:0055024	regulation of cardiac muscle tissue development	biological_process	0.21948	1	1	79	39	16703	ENSOCUG00000029354
GO:0046651	lymphocyte proliferation	biological_process	0.21999	1	2	79	176	16703	ENSOCUG00000029354,ENSOCUG00000010313
GO:0051983	regulation of chromosome segregation	biological_process	0.22044	1	1	79	39	16703	ENSOCUG00000009484
GO:0006813	potassium ion transport	biological_process	0.22049	1	2	79	146	16703	ENSOCUG00000010313,ENSOCUG00000017493
GO:0032943	mononuclear cell proliferation	biological_process	0.22062	1	2	79	177	16703	ENSOCUG00000010313,ENSOCUG00000029354
GO:0016278	lysine N-methyltransferase activity	molecular_function	0.2211	1	1	79	40	16703	ENSOCUG00000011322
GO:0016279	protein-lysine N-methyltransferase activity	molecular_function	0.2211	1	1	79	40	16703	ENSOCUG00000011322
GO:0035966	response to topologically incorrect protein	biological_process	0.22128	1	1	79	55	16703	ENSOCUG00000012451
GO:0030659	cytoplasmic vesicle membrane	cellular_component	0.22147	1	2	79	144	16703	ENSOCUG00000014479,ENSOCUG00000023809
GO:0061337	cardiac conduction	biological_process	0.2219	1	1	79	38	16703	ENSOCUG00000012518
GO:0022600	digestive system process	biological_process	0.22213	1	1	79	51	16703	ENSOCUG00000014479
GO:0030665	clathrin-coated vesicle membrane	cellular_component	0.22216	1	1	79	34	16703	ENSOCUG00000023809
GO:0048523	negative regulation of cellular process	biological_process	0.22221	1	17	79	2539	16703	ENSOCUG00000015867,ENSOCUG00000010791,ENSOCUG00000012156,ENSOCUG00000007579,ENSOCUG00000002844,ENSOCUG00000029354,ENSOCUG00000009935,ENSOCUG00000014492,ENSOCUG00000010313,ENSOCUG00000009613,ENSOCUG00000004204,ENSOCUG00000009775,ENSOCUG00000026842,ENSOCUG00000003028,ENSOCUG00000015736,ENSOCUG00000012407,ENSOCUG00000015730
GO:0035064	methylated histone residue binding	molecular_function	0.22225	1	1	79	42	16703	ENSOCUG00000007579
GO:0055017	cardiac muscle tissue growth	biological_process	0.22274	1	1	79	32	16703	ENSOCUG00000029354
GO:0010605	negative regulation of macromolecule metabolic process	biological_process	0.22278	1	9	79	1223	16703	ENSOCUG00000029354,ENSOCUG00000012407,ENSOCUG00000007579,ENSOCUG00000010313,ENSOCUG00000014492,ENSOCUG00000009613,ENSOCUG00000023809,ENSOCUG00000010791,ENSOCUG00000003028
GO:0004402	histone acetyltransferase activity	molecular_function	0.22332	1	1	79	40	16703	ENSOCUG00000012156
GO:0045669	positive regulation of osteoblast differentiation	biological_process	0.22408	1	1	79	43	16703	ENSOCUG00000029354
GO:0042054	histone methyltransferase activity	molecular_function	0.22426	1	1	79	37	16703	ENSOCUG00000011322
GO:0044765	single-organism transport	biological_process	0.22427	1	17	79	2384	16703	ENSOCUG00000000827,ENSOCUG00000001165,ENSOCUG00000021839,ENSOCUG00000002555,ENSOCUG00000010791,ENSOCUG00000029354,ENSOCUG00000012156,ENSOCUG00000010313,ENSOCUG00000023809,ENSOCUG00000001616,ENSOCUG00000014479,ENSOCUG00000007838,ENSOCUG00000017493,ENSOCUG00000002143,ENSOCUG00000009484,ENSOCUG00000007428,ENSOCUG00000011260
GO:0030500	regulation of bone mineralization	biological_process	0.22494	1	1	79	51	16703	ENSOCUG00000029354
GO:0048066	developmental pigmentation	biological_process	0.22545	1	1	79	35	16703	ENSOCUG00000029354
GO:0030888	regulation of B cell proliferation	biological_process	0.22546	1	1	79	45	16703	ENSOCUG00000029354
GO:0006310	DNA recombination	biological_process	0.22552	1	2	79	147	16703	ENSOCUG00000004306,ENSOCUG00000009935
GO:0005643	nuclear pore	cellular_component	0.22561	1	1	79	35	16703	ENSOCUG00000001165
GO:0061448	connective tissue development	biological_process	0.22593	1	2	79	152	16703	ENSOCUG00000029354,ENSOCUG00000012156
GO:0031016	pancreas development	biological_process	0.22617	1	1	79	51	16703	ENSOCUG00000012451
GO:1901654	response to ketone	biological_process	0.22707	1	1	79	44	16703	ENSOCUG00000014453
GO:0002260	lymphocyte homeostasis	biological_process	0.22723	1	1	79	50	16703	ENSOCUG00000029354
GO:0048645	organ formation	biological_process	0.22785	1	1	79	47	16703	ENSOCUG00000029354
GO:0008289	lipid binding	molecular_function	0.22859	1	4	79	401	16703	ENSOCUG00000002555,ENSOCUG00000026842,ENSOCUG00000007428,ENSOCUG00000023809
GO:0050853	B cell receptor signaling pathway	biological_process	0.22916	1	1	79	31	16703	ENSOCUG00000029354
GO:0048736	appendage development	biological_process	0.22917	1	2	79	133	16703	ENSOCUG00000007579,ENSOCUG00000001616
GO:0060173	limb development	biological_process	0.22917	1	2	79	133	16703	ENSOCUG00000001616,ENSOCUG00000007579
GO:0070371	ERK1 and ERK2 cascade	biological_process	0.2294	1	2	79	175	16703	ENSOCUG00000010313,ENSOCUG00000011260
GO:0045309	protein phosphorylated amino acid binding	molecular_function	0.22944	1	1	79	35	16703	ENSOCUG00000002844
GO:2000021	regulation of ion homeostasis	biological_process	0.22945	1	2	79	139	16703	ENSOCUG00000010313,ENSOCUG00000000827
GO:0030301	cholesterol transport	biological_process	0.22999	1	1	79	53	16703	ENSOCUG00000002555
GO:0032835	glomerulus development	biological_process	0.23027	1	1	79	39	16703	ENSOCUG00000029354
GO:0032508	DNA duplex unwinding	biological_process	0.23035	1	1	79	37	16703	ENSOCUG00000009935
GO:0060350	endochondral bone morphogenesis	biological_process	0.23107	1	1	79	44	16703	ENSOCUG00000029354
GO:0005938	cell cortex	cellular_component	0.23143	1	2	79	133	16703	ENSOCUG00000008127,ENSOCUG00000003627
GO:0055072	iron ion homeostasis	biological_process	0.2315	1	1	79	58	16703	ENSOCUG00000023809
GO:0051865	protein autoubiquitination	biological_process	0.23175	1	1	79	34	16703	ENSOCUG00000016997
GO:0070167	regulation of biomineral tissue development	biological_process	0.23194	1	1	79	56	16703	ENSOCUG00000029354
GO:0060675	ureteric bud morphogenesis	biological_process	0.23201	1	1	79	48	16703	ENSOCUG00000010313
GO:0002562	somatic diversification of immune receptors via germline recombination within a single locus	biological_process	0.23212	1	1	79	46	16703	ENSOCUG00000009935
GO:0016444	somatic cell DNA recombination	biological_process	0.23212	1	1	79	46	16703	ENSOCUG00000009935
GO:0035050	embryonic heart tube development	biological_process	0.23217	1	1	79	50	16703	ENSOCUG00000029354
GO:0007006	mitochondrial membrane organization	biological_process	0.23225	1	1	79	51	16703	ENSOCUG00000012156
GO:0031497	chromatin assembly	biological_process	0.23281	1	1	79	73	16703	ENSOCUG00000007579
GO:0048871	multicellular organismal homeostasis	biological_process	0.23283	1	2	79	185	16703	ENSOCUG00000014453,ENSOCUG00000002143
GO:1901990	regulation of mitotic cell cycle phase transition	biological_process	0.23304	1	2	79	152	16703	ENSOCUG00000009775,ENSOCUG00000009935
GO:0043405	regulation of MAP kinase activity	biological_process	0.23314	1	2	79	163	16703	ENSOCUG00000026842,ENSOCUG00000014492
GO:0032272	negative regulation of protein polymerization	biological_process	0.23324	1	1	79	45	16703	ENSOCUG00000015867
GO:0032386	regulation of intracellular transport	biological_process	0.23335	1	3	79	289	16703	ENSOCUG00000009484,ENSOCUG00000011260,ENSOCUG00000002555
GO:0009267	cellular response to starvation	biological_process	0.23373	1	2	79	154	16703	ENSOCUG00000012451,ENSOCUG00000012518
GO:0051345	positive regulation of hydrolase activity	biological_process	0.2342	1	5	79	506	16703	ENSOCUG00000026842,ENSOCUG00000023809,ENSOCUG00000029354,ENSOCUG00000015867,ENSOCUG00000009484
GO:0016072	rRNA metabolic process	biological_process	0.23524	1	1	79	71	16703	ENSOCUG00000003925
GO:0060419	heart growth	biological_process	0.23577	1	1	79	35	16703	ENSOCUG00000029354
GO:0042089	cytokine biosynthetic process	biological_process	0.23595	1	1	79	69	16703	ENSOCUG00000001616
GO:0044707	single-multicellular organism process	biological_process	0.23605	1	27	79	4709	16703	ENSOCUG00000008127,ENSOCUG00000000884,ENSOCUG00000012451,ENSOCUG00000021839,ENSOCUG00000000827,ENSOCUG00000007597,ENSOCUG00000009935,ENSOCUG00000029354,ENSOCUG00000007579,ENSOCUG00000012156,ENSOCUG00000016997,ENSOCUG00000012518,ENSOCUG00000010313,ENSOCUG00000014492,ENSOCUG00000001616,ENSOCUG00000026842,ENSOCUG00000001180,ENSOCUG00000023809,ENSOCUG00000014479,ENSOCUG00000002143,ENSOCUG00000017493,…
GO:0014706	striated muscle tissue development	biological_process	0.23628	1	3	79	298	16703	ENSOCUG00000029354,ENSOCUG00000010827,ENSOCUG00000016997
GO:0001822	kidney development	biological_process	0.23635	1	2	79	155	16703	ENSOCUG00000001616,ENSOCUG00000029354
GO:0030170	pyridoxal phosphate binding	molecular_function	0.23644	1	1	79	48	16703	ENSOCUG00000011526
GO:0015918	sterol transport	biological_process	0.23662	1	1	79	54	16703	ENSOCUG00000002555
GO:0032941	secretion by tissue	biological_process	0.23666	1	1	79	43	16703	ENSOCUG00000014479
GO:0034330	cell junction organization	biological_process	0.2367	1	2	79	130	16703	ENSOCUG00000010313,ENSOCUG00000009484
GO:0003014	renal system process	biological_process	0.23679	1	1	79	55	16703	ENSOCUG00000001616
GO:0043648	dicarboxylic acid metabolic process	biological_process	0.23713	1	1	79	43	16703	ENSOCUG00000011526
GO:0008287	protein serine/threonine phosphatase complex	cellular_component	0.23721	1	1	79	40	16703	ENSOCUG00000006880
GO:0070661	leukocyte proliferation	biological_process	0.23729	1	2	79	186	16703	ENSOCUG00000010313,ENSOCUG00000029354
GO:0007266	Rho protein signal transduction	biological_process	0.23746	1	2	79	119	16703	ENSOCUG00000026842,ENSOCUG00000009484
GO:0008637	apoptotic mitochondrial changes	biological_process	0.23791	1	1	79	61	16703	ENSOCUG00000012156
GO:0002312	B cell activation involved in immune response	biological_process	0.23814	1	1	79	55	16703	ENSOCUG00000009935
GO:0007589	body fluid secretion	biological_process	0.23821	1	1	79	45	16703	ENSOCUG00000014479
GO:0006793	phosphorus metabolic process	biological_process	0.23847	1	17	79	2352	16703	ENSOCUG00000005035,ENSOCUG00000015867,ENSOCUG00000012451,ENSOCUG00000001165,ENSOCUG00000014492,ENSOCUG00000010313,ENSOCUG00000029354,ENSOCUG00000009935,ENSOCUG00000012765,ENSOCUG00000002844,ENSOCUG00000009484,ENSOCUG00000023809,ENSOCUG00000006880,ENSOCUG00000026842,ENSOCUG00000009775,ENSOCUG00000015730,ENSOCUG00000014453
GO:0006468	protein phosphorylation	biological_process	0.23924	1	9	79	1115	16703	ENSOCUG00000009935,ENSOCUG00000014492,ENSOCUG00000010313,ENSOCUG00000015730,ENSOCUG00000009775,ENSOCUG00000012451,ENSOCUG00000026842,ENSOCUG00000009484,ENSOCUG00000005035
GO:0032947	protein complex scaffold	molecular_function	0.24043	1	1	79	38	16703	ENSOCUG00000010313
GO:0031072	heat shock protein binding	molecular_function	0.24046	1	1	79	61	16703	ENSOCUG00000004416
GO:0016064	immunoglobulin mediated immune response	biological_process	0.24054	1	1	79	65	16703	ENSOCUG00000009935
GO:0042542	response to hydrogen peroxide	biological_process	0.24057	1	1	79	45	16703	ENSOCUG00000009484
GO:0045597	positive regulation of cell differentiation	biological_process	0.24065	1	4	79	454	16703	ENSOCUG00000002844,ENSOCUG00000029354,ENSOCUG00000009484,ENSOCUG00000010827
GO:0030330	DNA damage response, signal transduction by p53 class mediator	biological_process	0.24082	1	1	79	47	16703	ENSOCUG00000007579
GO:0042107	cytokine metabolic process	biological_process	0.24084	1	1	79	73	16703	ENSOCUG00000001616
GO:0022613	ribonucleoprotein complex biogenesis	biological_process	0.24085	1	2	79	209	16703	ENSOCUG00000010289,ENSOCUG00000003925
GO:0019725	cellular homeostasis	biological_process	0.24088	1	4	79	433	16703	ENSOCUG00000016060,ENSOCUG00000026842,ENSOCUG00000021839,ENSOCUG00000001165
GO:0032388	positive regulation of intracellular transport	biological_process	0.24088	1	2	79	156	16703	ENSOCUG00000009484,ENSOCUG00000002555
GO:0060415	muscle tissue morphogenesis	biological_process	0.2411	1	1	79	52	16703	ENSOCUG00000016997
GO:0006606	protein import into nucleus	biological_process	0.24132	1	2	79	166	16703	ENSOCUG00000009484,ENSOCUG00000001165
GO:0044744	protein targeting to nucleus	biological_process	0.24132	1	2	79	166	16703	ENSOCUG00000009484,ENSOCUG00000001165
GO:0032392	DNA geometric change	biological_process	0.24141	1	1	79	41	16703	ENSOCUG00000009935
GO:0044291	cell-cell contact zone	cellular_component	0.24144	1	1	79	42	16703	ENSOCUG00000012518
GO:0006939	smooth muscle contraction	biological_process	0.24164	1	1	79	51	16703	ENSOCUG00000010313
GO:0043901	negative regulation of multi-organism process	biological_process	0.24247	1	1	79	79	16703	ENSOCUG00000012407
GO:0051170	nuclear import	biological_process	0.24261	1	2	79	167	16703	ENSOCUG00000001165,ENSOCUG00000009484
GO:0018205	peptidyl-lysine modification	biological_process	0.24283	1	2	79	165	16703	ENSOCUG00000007579,ENSOCUG00000012156
GO:0006302	double-strand break repair	biological_process	0.2429	1	2	79	135	16703	ENSOCUG00000009935,ENSOCUG00000004306
GO:0055065	metal ion homeostasis	biological_process	0.24296	1	3	79	293	16703	ENSOCUG00000021839,ENSOCUG00000023809,ENSOCUG00000026842
GO:0001501	skeletal system development	biological_process	0.24319	1	3	79	304	16703	ENSOCUG00000010313,ENSOCUG00000029354,ENSOCUG00000001616
GO:0001824	blastocyst development	biological_process	0.24351	1	1	79	56	16703	ENSOCUG00000009935
GO:0032680	regulation of tumor necrosis factor production	biological_process	0.24381	1	1	79	65	16703	ENSOCUG00000014492
GO:0031323	regulation of cellular metabolic process	biological_process	0.24429	1	23	79	3649	16703	ENSOCUG00000026842,ENSOCUG00000001180,ENSOCUG00000006880,ENSOCUG00000023809,ENSOCUG00000003028,ENSOCUG00000009484,ENSOCUG00000012407,ENSOCUG00000010289,ENSOCUG00000012451,ENSOCUG00000001165,ENSOCUG00000010791,ENSOCUG00000015867,ENSOCUG00000005035,ENSOCUG00000007579,ENSOCUG00000012765,ENSOCUG00000002844,ENSOCUG00000012156,ENSOCUG00000009935,ENSOCUG00000029354,ENSOCUG00000009613,ENSOCUG00000014492,…
GO:0016763	transferase activity, transferring pentosyl groups	molecular_function	0.24486	1	1	79	47	16703	ENSOCUG00000027426
GO:0002683	negative regulation of immune system process	biological_process	0.24489	1	2	79	199	16703	ENSOCUG00000010313,ENSOCUG00000014492
GO:0019724	B cell mediated immunity	biological_process	0.24493	1	1	79	66	16703	ENSOCUG00000009935
GO:0048705	skeletal system morphogenesis	biological_process	0.24497	1	2	79	170	16703	ENSOCUG00000010313,ENSOCUG00000029354
GO:0042177	negative regulation of protein catabolic process	biological_process	0.24527	1	1	79	49	16703	ENSOCUG00000014492
GO:0009408	response to heat	biological_process	0.24543	1	1	79	55	16703	ENSOCUG00000004416
GO:0006325	chromatin organization	biological_process	0.2457	1	4	79	438	16703	ENSOCUG00000008135,ENSOCUG00000011322,ENSOCUG00000007579,ENSOCUG00000012156
GO:0070555	response to interleukin-1	biological_process	0.24586	1	1	79	49	16703	ENSOCUG00000014492
GO:0003725	double-stranded RNA binding	molecular_function	0.24598	1	1	79	48	16703	ENSOCUG00000001180
GO:0050804	regulation of synaptic transmission	biological_process	0.24604	1	2	79	147	16703	ENSOCUG00000029354,ENSOCUG00000017493
GO:0006486	protein glycosylation	biological_process	0.24636	1	2	79	167	16703	ENSOCUG00000015867,ENSOCUG00000027426
GO:0043413	macromolecule glycosylation	biological_process	0.24636	1	2	79	167	16703	ENSOCUG00000027426,ENSOCUG00000015867
GO:0051289	protein homotetramerization	biological_process	0.24724	1	1	79	43	16703	ENSOCUG00000014453
GO:0007519	skeletal muscle tissue development	biological_process	0.24765	1	2	79	186	16703	ENSOCUG00000029354,ENSOCUG00000010827
GO:0002698	negative regulation of immune effector process	biological_process	0.24774	1	1	79	57	16703	ENSOCUG00000014492
GO:0001077	RNA polymerase II core promoter proximal region sequence-specific DNA binding transcription factor activity involved in positive regulation of transcription	molecular_function	0.24774	1	2	79	181	16703	ENSOCUG00000029354,ENSOCUG00000012156
GO:0048568	embryonic organ development	biological_process	0.24807	1	3	79	309	16703	ENSOCUG00000001616,ENSOCUG00000029354,ENSOCUG00000010313
GO:0000792	heterochromatin	cellular_component	0.24809	1	1	79	52	16703	ENSOCUG00000007579
GO:0042752	regulation of circadian rhythm	biological_process	0.24849	1	1	79	48	16703	ENSOCUG00000015736
GO:0050890	cognition	biological_process	0.24852	1	2	79	150	16703	ENSOCUG00000023809,ENSOCUG00000029354
GO:0042594	response to starvation	biological_process	0.24861	1	2	79	159	16703	ENSOCUG00000012518,ENSOCUG00000012451
GO:0043021	ribonucleoprotein complex binding	molecular_function	0.24925	1	1	79	58	16703	ENSOCUG00000007838
GO:0003705	RNA polymerase II distal enhancer sequence-specific DNA binding transcription factor activity	molecular_function	0.24935	1	1	79	62	16703	ENSOCUG00000029354
GO:0014033	neural crest cell differentiation	biological_process	0.2499	1	1	79	52	16703	ENSOCUG00000029354
GO:0050794	regulation of cellular process	biological_process	0.25074	1	40	79	7471	16703	ENSOCUG00000016060,ENSOCUG00000007428,ENSOCUG00000015736,ENSOCUG00000010827,ENSOCUG00000003627,ENSOCUG00000026842,ENSOCUG00000006880,ENSOCUG00000001180,ENSOCUG00000009775,ENSOCUG00000003028,ENSOCUG00000009484,ENSOCUG00000007579,ENSOCUG00000002844,ENSOCUG00000016997,ENSOCUG00000010313,ENSOCUG00000013149,ENSOCUG00000005079,ENSOCUG00000021839,ENSOCUG00000005035,ENSOCUG00000010791,ENSOCUG00000010289,…
GO:0006417	regulation of translation	biological_process	0.25108	1	2	79	167	16703	ENSOCUG00000010289,ENSOCUG00000010791
GO:2000113	negative regulation of cellular macromolecule biosynthetic process	biological_process	0.25143	1	6	79	800	16703	ENSOCUG00000010791,ENSOCUG00000003028,ENSOCUG00000010313,ENSOCUG00000009613,ENSOCUG00000029354,ENSOCUG00000007579
GO:0070085	glycosylation	biological_process	0.2517	1	2	79	171	16703	ENSOCUG00000027426,ENSOCUG00000015867
GO:0005911	cell-cell junction	cellular_component	0.25179	1	3	79	280	16703	ENSOCUG00000009484,ENSOCUG00000010313,ENSOCUG00000012518
GO:0032091	negative regulation of protein binding	biological_process	0.25198	1	1	79	58	16703	ENSOCUG00000009775
GO:0006412	translation	biological_process	0.25255	1	3	79	660	16703	ENSOCUG00000010289,ENSOCUG00000000259,ENSOCUG00000010791
GO:0002200	somatic diversification of immune receptors	biological_process	0.25265	1	1	79	50	16703	ENSOCUG00000009935
GO:0032640	tumor necrosis factor production	biological_process	0.25311	1	1	79	66	16703	ENSOCUG00000014492
GO:0007586	digestion	biological_process	0.25311	1	1	79	62	16703	ENSOCUG00000014479
GO:0031669	cellular response to nutrient levels	biological_process	0.25345	1	2	79	168	16703	ENSOCUG00000012451,ENSOCUG00000012518
GO:0032088	negative regulation of NF-kappaB transcription factor activity	biological_process	0.25383	1	1	79	49	16703	ENSOCUG00000014492
GO:0010557	positive regulation of macromolecule biosynthetic process	biological_process	0.25396	1	8	79	1110	16703	ENSOCUG00000012156,ENSOCUG00000007579,ENSOCUG00000029354,ENSOCUG00000003028,ENSOCUG00000015867,ENSOCUG00000012451,ENSOCUG00000023809,ENSOCUG00000001180
GO:0060284	regulation of cell development	biological_process	0.25448	1	5	79	546	16703	ENSOCUG00000002844,ENSOCUG00000029354,ENSOCUG00000026842,ENSOCUG00000009484,ENSOCUG00000010827
GO:0048644	muscle organ morphogenesis	biological_process	0.25461	1	1	79	59	16703	ENSOCUG00000016997
GO:0071706	tumor necrosis factor superfamily cytokine production	biological_process	0.25483	1	1	79	68	16703	ENSOCUG00000014492
GO:0035249	synaptic transmission, glutamatergic	biological_process	0.25517	1	1	79	34	16703	ENSOCUG00000029354
GO:0071887	leukocyte apoptotic process	biological_process	0.25581	1	1	79	62	16703	ENSOCUG00000029354
GO:2001251	negative regulation of chromosome organization	biological_process	0.25588	1	1	79	49	16703	ENSOCUG00000003028
GO:0005975	carbohydrate metabolic process	biological_process	0.2559	1	4	79	511	16703	ENSOCUG00000001165,ENSOCUG00000006880,ENSOCUG00000027426,ENSOCUG00000015867
GO:0045934	negative regulation of nucleobase-containing compound metabolic process	biological_process	0.25635	1	6	79	806	16703	ENSOCUG00000012407,ENSOCUG00000007579,ENSOCUG00000029354,ENSOCUG00000009613,ENSOCUG00000010313,ENSOCUG00000003028
GO:0002252	immune effector process	biological_process	0.25648	1	3	79	382	16703	ENSOCUG00000010313,ENSOCUG00000014492,ENSOCUG00000009935
GO:0031490	chromatin DNA binding	molecular_function	0.25653	1	1	79	66	16703	ENSOCUG00000008135
GO:0005798	Golgi-associated vesicle	cellular_component	0.25716	1	1	79	44	16703	ENSOCUG00000014479
GO:0004540	ribonuclease activity	molecular_function	0.25747	1	1	79	58	16703	ENSOCUG00000008225
GO:0060191	regulation of lipase activity	biological_process	0.25772	1	1	79	55	16703	ENSOCUG00000026842
GO:0050868	negative regulation of T cell activation	biological_process	0.25811	1	1	79	70	16703	ENSOCUG00000010313
GO:0033993	response to lipid	biological_process	0.25817	1	3	79	343	16703	ENSOCUG00000014453,ENSOCUG00000029354,ENSOCUG00000014492
GO:0060538	skeletal muscle organ development	biological_process	0.25822	1	2	79	190	16703	ENSOCUG00000029354,ENSOCUG00000010827
GO:0032368	regulation of lipid transport	biological_process	0.25857	1	1	79	58	16703	ENSOCUG00000002555
GO:0016358	dendrite development	biological_process	0.25876	1	2	79	118	16703	ENSOCUG00000029354,ENSOCUG00000023809
GO:0051172	negative regulation of nitrogen compound metabolic process	biological_process	0.2589	1	6	79	813	16703	ENSOCUG00000010313,ENSOCUG00000009613,ENSOCUG00000003028,ENSOCUG00000007579,ENSOCUG00000012407,ENSOCUG00000029354
GO:0012506	vesicle membrane	cellular_component	0.25913	1	2	79	155	16703	ENSOCUG00000014479,ENSOCUG00000023809
GO:0009653	anatomical structure morphogenesis	biological_process	0.2592	1	13	79	1703	16703	ENSOCUG00000029354,ENSOCUG00000002844,ENSOCUG00000007579,ENSOCUG00000012156,ENSOCUG00000016997,ENSOCUG00000010827,ENSOCUG00000010313,ENSOCUG00000013149,ENSOCUG00000001616,ENSOCUG00000026842,ENSOCUG00000023809,ENSOCUG00000012451,ENSOCUG00000009484
GO:0051707	response to other organism	biological_process	0.25961	1	3	79	433	16703	ENSOCUG00000029354,ENSOCUG00000001180,ENSOCUG00000014492
GO:0000790	nuclear chromatin	cellular_component	0.25972	1	2	79	178	16703	ENSOCUG00000008135,ENSOCUG00000007579
GO:0044271	cellular nitrogen compound biosynthetic process	biological_process	0.25988	1	15	79	2480	16703	ENSOCUG00000012451,ENSOCUG00000023809,ENSOCUG00000000884,ENSOCUG00000001180,ENSOCUG00000001616,ENSOCUG00000005035,ENSOCUG00000012156,ENSOCUG00000012407,ENSOCUG00000007579,ENSOCUG00000029354,ENSOCUG00000009613,ENSOCUG00000014492,ENSOCUG00000010313,ENSOCUG00000008135,ENSOCUG00000002993
GO:0031060	regulation of histone methylation	biological_process	0.26064	1	1	79	48	16703	ENSOCUG00000007579
GO:0043009	chordate embryonic development	biological_process	0.26142	1	4	79	447	16703	ENSOCUG00000001616,ENSOCUG00000009935,ENSOCUG00000029354,ENSOCUG00000010313
GO:0070647	protein modification by small protein conjugation or removal	biological_process	0.26188	1	5	79	564	16703	ENSOCUG00000016997,ENSOCUG00000001165,ENSOCUG00000022720,ENSOCUG00000009402,ENSOCUG00000004742
GO:0034728	nucleosome organization	biological_process	0.26211	1	1	79	77	16703	ENSOCUG00000007579
GO:0007059	chromosome segregation	biological_process	0.26266	1	2	79	164	16703	ENSOCUG00000009484,ENSOCUG00000009775
GO:0035097	histone methyltransferase complex	cellular_component	0.26325	1	1	79	49	16703	ENSOCUG00000011322
GO:0050871	positive regulation of B cell activation	biological_process	0.26375	1	1	79	54	16703	ENSOCUG00000029354
GO:0043242	negative regulation of protein complex disassembly	biological_process	0.26459	1	1	79	45	16703	ENSOCUG00000014492
GO:0009792	embryo development ending in birth or egg hatching	biological_process	0.26478	1	4	79	450	16703	ENSOCUG00000029354,ENSOCUG00000001616,ENSOCUG00000009935,ENSOCUG00000010313
GO:0044429	mitochondrial part	cellular_component	0.26515	1	3	79	459	16703	ENSOCUG00000012156,ENSOCUG00000011052,ENSOCUG00000008225
GO:0010770	positive regulation of cell morphogenesis involved in differentiation	biological_process	0.26554	1	1	79	53	16703	ENSOCUG00000002844
GO:0030165	PDZ domain binding	molecular_function	0.26581	1	1	79	40	16703	ENSOCUG00000026842
GO:0051963	regulation of synapse assembly	biological_process	0.26597	1	1	79	56	16703	ENSOCUG00000029354
GO:0072073	kidney epithelium development	biological_process	0.26693	1	1	79	55	16703	ENSOCUG00000029354
GO:0005813	centrosome	cellular_component	0.26703	1	4	79	388	16703	ENSOCUG00000003507,ENSOCUG00000012765,ENSOCUG00000004026,ENSOCUG00000006880
GO:0048259	regulation of receptor-mediated endocytosis	biological_process	0.26803	1	1	79	50	16703	ENSOCUG00000023809
GO:0008080	N-acetyltransferase activity	molecular_function	0.26809	1	1	79	62	16703	ENSOCUG00000012156
GO:0050885	neuromuscular process controlling balance	biological_process	0.26909	1	1	79	46	16703	ENSOCUG00000009935
GO:0048519	negative regulation of biological process	biological_process	0.26919	1	18	79	2802	16703	ENSOCUG00000015730,ENSOCUG00000015736,ENSOCUG00000012407,ENSOCUG00000003028,ENSOCUG00000023809,ENSOCUG00000026842,ENSOCUG00000004204,ENSOCUG00000009775,ENSOCUG00000014492,ENSOCUG00000010313,ENSOCUG00000009613,ENSOCUG00000029354,ENSOCUG00000009935,ENSOCUG00000012156,ENSOCUG00000007579,ENSOCUG00000002844,ENSOCUG00000015867,ENSOCUG00000010791
GO:0048872	homeostasis of number of cells	biological_process	0.26924	1	2	79	190	16703	ENSOCUG00000002143,ENSOCUG00000029354
GO:0004175	endopeptidase activity	molecular_function	0.26989	1	3	79	373	16703	ENSOCUG00000011052,ENSOCUG00000001616,ENSOCUG00000005079
GO:0015672	monovalent inorganic cation transport	biological_process	0.27078	1	3	79	303	16703	ENSOCUG00000017493,ENSOCUG00000010313,ENSOCUG00000000827
GO:0070192	chromosome organization involved in meiosis	biological_process	0.27143	1	1	79	51	16703	ENSOCUG00000007579
GO:0030135	coated vesicle	cellular_component	0.27248	1	2	79	150	16703	ENSOCUG00000014479,ENSOCUG00000023809
GO:0005741	mitochondrial outer membrane	cellular_component	0.27317	1	1	79	71	16703	ENSOCUG00000012156
GO:0031625	ubiquitin protein ligase binding	molecular_function	0.2734	1	2	79	185	16703	ENSOCUG00000004358,ENSOCUG00000004742
GO:0031123	RNA 3'-end processing	biological_process	0.27343	1	1	79	57	16703	ENSOCUG00000013505
GO:0030193	regulation of blood coagulation	biological_process	0.27377	1	1	79	56	16703	ENSOCUG00000005905
GO:1900046	regulation of hemostasis	biological_process	0.27377	1	1	79	56	16703	ENSOCUG00000005905
GO:0048285	organelle fission	biological_process	0.2744	1	2	79	186	16703	ENSOCUG00000009775,ENSOCUG00000016706
GO:0004702	receptor signaling protein serine/threonine kinase activity	molecular_function	0.27446	1	1	79	42	16703	ENSOCUG00000005035
GO:0090501	RNA phosphodiester bond hydrolysis	biological_process	0.27544	1	1	79	63	16703	ENSOCUG00000008225
GO:0050678	regulation of epithelial cell proliferation	biological_process	0.27564	1	2	79	183	16703	ENSOCUG00000029354,ENSOCUG00000010313
GO:0016746	transferase activity, transferring acyl groups	molecular_function	0.27595	1	2	79	203	16703	ENSOCUG00000002555,ENSOCUG00000012156
GO:0042100	B cell proliferation	biological_process	0.27664	1	1	79	59	16703	ENSOCUG00000029354
GO:0009892	negative regulation of metabolic process	biological_process	0.27707	1	9	79	1305	16703	ENSOCUG00000023809,ENSOCUG00000010791,ENSOCUG00000003028,ENSOCUG00000029354,ENSOCUG00000007579,ENSOCUG00000012407,ENSOCUG00000010313,ENSOCUG00000014492,ENSOCUG00000009613
GO:0021675	nerve development	biological_process	0.27729	1	1	79	54	16703	ENSOCUG00000007597
GO:0045454	cell redox homeostasis	biological_process	0.27743	1	1	79	61	16703	ENSOCUG00000016060
GO:0003924	GTPase activity	molecular_function	0.27749	1	2	79	231	16703	ENSOCUG00000011260,ENSOCUG00000007838
GO:0047485	protein N-terminus binding	molecular_function	0.27756	1	1	79	63	16703	ENSOCUG00000009935
GO:0005496	steroid binding	molecular_function	0.2783	1	1	79	47	16703	ENSOCUG00000002555
GO:0032874	positive regulation of stress-activated MAPK cascade	biological_process	0.27858	1	1	79	65	16703	ENSOCUG00000015730
GO:0004527	exonuclease activity	molecular_function	0.27903	1	1	79	50	16703	ENSOCUG00000004306
GO:0040013	negative regulation of locomotion	biological_process	0.2797	1	2	79	174	16703	ENSOCUG00000012407,ENSOCUG00000002844
GO:0007565	female pregnancy	biological_process	0.28033	1	1	79	67	16703	ENSOCUG00000001616
GO:0044389	small conjugating protein ligase binding	molecular_function	0.28044	1	2	79	192	16703	ENSOCUG00000004358,ENSOCUG00000004742
GO:0070997	neuron death	biological_process	0.28061	1	2	79	170	16703	ENSOCUG00000029354,ENSOCUG00000023809
GO:0051298	centrosome duplication	biological_process	0.28113	1	1	79	43	16703	ENSOCUG00000012765
GO:0097190	apoptotic signaling pathway	biological_process	0.28132	1	3	79	389	16703	ENSOCUG00000012451,ENSOCUG00000009935,ENSOCUG00000016997
GO:0046872	metal ion binding	molecular_function	0.2823	1	15	79	2181	16703	ENSOCUG00000008225,ENSOCUG00000014492,ENSOCUG00000013149,ENSOCUG00000011052,ENSOCUG00000012518,ENSOCUG00000008135,ENSOCUG00000014453,ENSOCUG00000012407,ENSOCUG00000011322,ENSOCUG00000004416,ENSOCUG00000005035,ENSOCUG00000001165,ENSOCUG00000009402,ENSOCUG00000005079,ENSOCUG00000017086
GO:0043065	positive regulation of apoptotic process	biological_process	0.28302	1	2	79	214	16703	ENSOCUG00000009484,ENSOCUG00000029354
GO:0042770	signal transduction in response to DNA damage	biological_process	0.28398	1	1	79	58	16703	ENSOCUG00000007579
GO:0034660	ncRNA metabolic process	biological_process	0.2843	1	2	79	216	16703	ENSOCUG00000003925,ENSOCUG00000004204
GO:0009636	response to toxic substance	biological_process	0.28433	1	1	79	60	16703	ENSOCUG00000029354
GO:0042147	retrograde transport, endosome to Golgi	biological_process	0.28445	1	1	79	48	16703	ENSOCUG00000002143
GO:0045935	positive regulation of nucleobase-containing compound metabolic process	biological_process	0.28463	1	8	79	1138	16703	ENSOCUG00000012156,ENSOCUG00000007579,ENSOCUG00000029354,ENSOCUG00000009935,ENSOCUG00000012451,ENSOCUG00000023809,ENSOCUG00000001180,ENSOCUG00000003028
GO:0034502	protein localization to chromosome	biological_process	0.28477	1	1	79	52	16703	ENSOCUG00000007579
GO:0080090	regulation of primary metabolic process	biological_process	0.28522	1	22	79	3568	16703	ENSOCUG00000012451,ENSOCUG00000001165,ENSOCUG00000005035,ENSOCUG00000010791,ENSOCUG00000015867,ENSOCUG00000029354,ENSOCUG00000009935,ENSOCUG00000012156,ENSOCUG00000002844,ENSOCUG00000007579,ENSOCUG00000008135,ENSOCUG00000010313,ENSOCUG00000014492,ENSOCUG00000009613,ENSOCUG00000023809,ENSOCUG00000006880,ENSOCUG00000026842,ENSOCUG00000001180,ENSOCUG00000009484,ENSOCUG00000003028,ENSOCUG00000010289,…
GO:0051492	regulation of stress fiber assembly	biological_process	0.2857	1	1	79	54	16703	ENSOCUG00000026842
GO:0014070	response to organic cyclic compound	biological_process	0.28583	1	3	79	331	16703	ENSOCUG00000001180,ENSOCUG00000029354,ENSOCUG00000014492
GO:0060996	dendritic spine development	biological_process	0.28644	1	1	79	41	16703	ENSOCUG00000029354
GO:0022603	regulation of anatomical structure morphogenesis	biological_process	0.28646	1	5	79	580	16703	ENSOCUG00000029354,ENSOCUG00000026842,ENSOCUG00000002844,ENSOCUG00000013149,ENSOCUG00000010313
GO:0046620	regulation of organ growth	biological_process	0.28658	1	1	79	47	16703	ENSOCUG00000029354
GO:0005769	early endosome	cellular_component	0.28671	1	2	79	147	16703	ENSOCUG00000023809,ENSOCUG00000007428
GO:0002224	toll-like receptor signaling pathway	biological_process	0.28686	1	1	79	66	16703	ENSOCUG00000014492
GO:0070304	positive regulation of stress-activated protein kinase signaling cascade	biological_process	0.28697	1	1	79	66	16703	ENSOCUG00000015730
GO:0031668	cellular response to extracellular stimulus	biological_process	0.28699	1	2	79	185	16703	ENSOCUG00000012518,ENSOCUG00000012451
GO:0032403	protein complex binding	molecular_function	0.28729	1	3	79	289	16703	ENSOCUG00000016706,ENSOCUG00000006007,ENSOCUG00000003627
GO:0033157	regulation of intracellular protein transport	biological_process	0.28751	1	2	79	179	16703	ENSOCUG00000009484,ENSOCUG00000011260
GO:0001935	endothelial cell proliferation	biological_process	0.2891	1	1	79	69	16703	ENSOCUG00000010313
GO:0048520	positive regulation of behavior	biological_process	0.28917	1	1	79	85	16703	ENSOCUG00000029354
GO:0032092	positive regulation of protein binding	biological_process	0.28924	1	1	79	56	16703	ENSOCUG00000029354
GO:0051050	positive regulation of transport	biological_process	0.28938	1	4	79	482	16703	ENSOCUG00000002555,ENSOCUG00000017493,ENSOCUG00000010313,ENSOCUG00000009484
GO:0030282	bone mineralization	biological_process	0.28943	1	1	79	69	16703	ENSOCUG00000029354
GO:0017038	protein import	biological_process	0.28948	1	2	79	191	16703	ENSOCUG00000009484,ENSOCUG00000001165
GO:0006979	response to oxidative stress	biological_process	0.28988	1	2	79	193	16703	ENSOCUG00000009484,ENSOCUG00000005558
GO:0016310	phosphorylation	biological_process	0.28994	1	10	79	1352	16703	ENSOCUG00000009484,ENSOCUG00000005035,ENSOCUG00000009775,ENSOCUG00000001165,ENSOCUG00000012451,ENSOCUG00000026842,ENSOCUG00000014492,ENSOCUG00000010313,ENSOCUG00000015730,ENSOCUG00000009935
GO:0050878	regulation of body fluid levels	biological_process	0.29031	1	2	79	195	16703	ENSOCUG00000005905,ENSOCUG00000014479
GO:0006184	GTP catabolic process	biological_process	0.29112	1	4	79	375	16703	ENSOCUG00000002844,ENSOCUG00000023809,ENSOCUG00000015867,ENSOCUG00000009484
GO:0033124	regulation of GTP catabolic process	biological_process	0.29112	1	4	79	375	16703	ENSOCUG00000009484,ENSOCUG00000015867,ENSOCUG00000002844,ENSOCUG00000023809
GO:0043087	regulation of GTPase activity	biological_process	0.29112	1	4	79	375	16703	ENSOCUG00000009484,ENSOCUG00000015867,ENSOCUG00000002844,ENSOCUG00000023809
GO:0017124	SH3 domain binding	molecular_function	0.29136	1	1	79	41	16703	ENSOCUG00000002844
GO:0009203	ribonucleoside triphosphate catabolic process	biological_process	0.29147	1	4	79	376	16703	ENSOCUG00000023809,ENSOCUG00000002844,ENSOCUG00000015867,ENSOCUG00000009484
GO:0009207	purine ribonucleoside triphosphate catabolic process	biological_process	0.29147	1	4	79	376	16703	ENSOCUG00000002844,ENSOCUG00000023809,ENSOCUG00000009484,ENSOCUG00000015867
GO:0034708	methyltransferase complex	cellular_component	0.29163	1	1	79	65	16703	ENSOCUG00000011322
GO:0006900	membrane budding	biological_process	0.2918	1	1	79	46	16703	ENSOCUG00000023809
GO:0071702	organic substance transport	biological_process	0.29233	1	9	79	1289	16703	ENSOCUG00000010791,ENSOCUG00000009484,ENSOCUG00000007838,ENSOCUG00000002555,ENSOCUG00000014479,ENSOCUG00000001165,ENSOCUG00000001616,ENSOCUG00000011260,ENSOCUG00000007428
GO:0034614	cellular response to reactive oxygen species	biological_process	0.29271	1	1	79	63	16703	ENSOCUG00000009484
GO:0043068	positive regulation of programmed cell death	biological_process	0.29308	1	2	79	218	16703	ENSOCUG00000009484,ENSOCUG00000029354
GO:0017148	negative regulation of translation	biological_process	0.29318	1	1	79	58	16703	ENSOCUG00000010791
GO:1901069	guanosine-containing compound catabolic process	biological_process	0.29327	1	4	79	376	16703	ENSOCUG00000015867,ENSOCUG00000009484,ENSOCUG00000002844,ENSOCUG00000023809
GO:0016570	histone modification	biological_process	0.29367	1	3	79	304	16703	ENSOCUG00000011322,ENSOCUG00000012156,ENSOCUG00000007579
GO:0051701	interaction with host	biological_process	0.29418	1	1	79	70	16703	ENSOCUG00000012407
GO:0002377	immunoglobulin production	biological_process	0.29479	1	1	79	71	16703	ENSOCUG00000009935
GO:0008170	N-methyltransferase activity	molecular_function	0.2948	1	1	79	62	16703	ENSOCUG00000011322
GO:0001776	leukocyte homeostasis	biological_process	0.29488	1	1	79	64	16703	ENSOCUG00000029354
GO:0002757	immune response-activating signal transduction	biological_process	0.2955	1	2	79	184	16703	ENSOCUG00000014492,ENSOCUG00000029354
GO:0006259	DNA metabolic process	biological_process	0.29584	1	5	79	674	16703	ENSOCUG00000004306,ENSOCUG00000003028,ENSOCUG00000009935,ENSOCUG00000001180,ENSOCUG00000007579
GO:0046930	pore complex	cellular_component	0.29759	1	1	79	47	16703	ENSOCUG00000001165
GO:0050818	regulation of coagulation	biological_process	0.29772	1	1	79	60	16703	ENSOCUG00000005905
GO:0008276	protein methyltransferase activity	molecular_function	0.29811	1	1	79	61	16703	ENSOCUG00000011322
GO:0009146	purine nucleoside triphosphate catabolic process	biological_process	0.29827	1	4	79	380	16703	ENSOCUG00000002844,ENSOCUG00000023809,ENSOCUG00000015867,ENSOCUG00000009484
GO:0019867	outer membrane	cellular_component	0.29843	1	1	79	77	16703	ENSOCUG00000012156
GO:0031968	organelle outer membrane	cellular_component	0.29843	1	1	79	77	16703	ENSOCUG00000012156
GO:0055088	lipid homeostasis	biological_process	0.2989	1	1	79	74	16703	ENSOCUG00000014453
GO:0033555	multicellular organismal response to stress	biological_process	0.30091	1	1	79	53	16703	ENSOCUG00000029354
GO:0008037	cell recognition	biological_process	0.30111	1	1	79	64	16703	ENSOCUG00000010313
GO:0002027	regulation of heart rate	biological_process	0.3013	1	1	79	58	16703	ENSOCUG00000012518
GO:0006152	purine nucleoside catabolic process	biological_process	0.30139	1	4	79	384	16703	ENSOCUG00000015867,ENSOCUG00000009484,ENSOCUG00000023809,ENSOCUG00000002844
GO:0046130	purine ribonucleoside catabolic process	biological_process	0.30139	1	4	79	384	16703	ENSOCUG00000023809,ENSOCUG00000002844,ENSOCUG00000009484,ENSOCUG00000015867
GO:0010469	regulation of receptor activity	biological_process	0.3017	1	1	79	57	16703	ENSOCUG00000029354
GO:0006333	chromatin assembly or disassembly	biological_process	0.30184	1	1	79	87	16703	ENSOCUG00000007579
GO:0030863	cortical cytoskeleton	cellular_component	0.30205	1	1	79	52	16703	ENSOCUG00000008127
GO:0051173	positive regulation of nitrogen compound metabolic process	biological_process	0.30258	1	8	79	1157	16703	ENSOCUG00000012156,ENSOCUG00000007579,ENSOCUG00000029354,ENSOCUG00000009935,ENSOCUG00000003028,ENSOCUG00000012451,ENSOCUG00000023809,ENSOCUG00000001180
GO:0030163	protein catabolic process	biological_process	0.3034	1	4	79	482	16703	ENSOCUG00000014492,ENSOCUG00000016997,ENSOCUG00000009402,ENSOCUG00000004742
GO:0009617	response to bacterium	biological_process	0.30345	1	2	79	273	16703	ENSOCUG00000029354,ENSOCUG00000014492
GO:0002682	regulation of immune system process	biological_process	0.30381	1	5	79	727	16703	ENSOCUG00000015736,ENSOCUG00000029354,ENSOCUG00000000884,ENSOCUG00000014492,ENSOCUG00000010313
GO:0032675	regulation of interleukin-6 production	biological_process	0.30432	1	1	79	78	16703	ENSOCUG00000014492
GO:0042454	ribonucleoside catabolic process	biological_process	0.30439	1	4	79	389	16703	ENSOCUG00000009484,ENSOCUG00000015867,ENSOCUG00000023809,ENSOCUG00000002844
GO:0016247	channel regulator activity	molecular_function	0.30526	1	1	79	58	16703	ENSOCUG00000010313
GO:0000149	SNARE binding	molecular_function	0.30551	1	1	79	52	16703	ENSOCUG00000000681
GO:0015629	actin cytoskeleton	cellular_component	0.30559	1	3	79	295	16703	ENSOCUG00000008127,ENSOCUG00000002844,ENSOCUG00000014453
GO:0009143	nucleoside triphosphate catabolic process	biological_process	0.30572	1	4	79	385	16703	ENSOCUG00000009484,ENSOCUG00000015867,ENSOCUG00000023809,ENSOCUG00000002844
GO:0031324	negative regulation of cellular metabolic process	biological_process	0.30605	1	8	79	1185	16703	ENSOCUG00000003028,ENSOCUG00000010791,ENSOCUG00000010313,ENSOCUG00000014492,ENSOCUG00000009613,ENSOCUG00000029354,ENSOCUG00000007579,ENSOCUG00000012407
GO:0048608	reproductive structure development	biological_process	0.30612	1	2	79	180	16703	ENSOCUG00000010313,ENSOCUG00000007579
GO:0031532	actin cytoskeleton reorganization	biological_process	0.307	1	1	79	52	16703	ENSOCUG00000021839
GO:0071901	negative regulation of protein serine/threonine kinase activity	biological_process	0.30754	1	1	79	85	16703	ENSOCUG00000014492
GO:0006511	ubiquitin-dependent protein catabolic process	biological_process	0.30796	1	3	79	321	16703	ENSOCUG00000004742,ENSOCUG00000009402,ENSOCUG00000016997
GO:0055007	cardiac muscle cell differentiation	biological_process	0.30802	1	1	79	64	16703	ENSOCUG00000029354
GO:0070603	SWI/SNF superfamily-type complex	cellular_component	0.30824	1	1	79	57	16703	ENSOCUG00000007579
GO:0043244	regulation of protein complex disassembly	biological_process	0.3096	1	1	79	61	16703	ENSOCUG00000014492
GO:0032501	multicellular organismal process	biological_process	0.30979	1	27	79	4875	16703	ENSOCUG00000003627,ENSOCUG00000010827,ENSOCUG00000005905,ENSOCUG00000015736,ENSOCUG00000014453,ENSOCUG00000009484,ENSOCUG00000017493,ENSOCUG00000002143,ENSOCUG00000014479,ENSOCUG00000023809,ENSOCUG00000026842,ENSOCUG00000001180,ENSOCUG00000001616,ENSOCUG00000010313,ENSOCUG00000014492,ENSOCUG00000016997,ENSOCUG00000012518,ENSOCUG00000012156,ENSOCUG00000007579,ENSOCUG00000029354,ENSOCUG00000009935,…
GO:0009164	nucleoside catabolic process	biological_process	0.31011	1	4	79	391	16703	ENSOCUG00000009484,ENSOCUG00000015867,ENSOCUG00000023809,ENSOCUG00000002844
GO:0016410	N-acyltransferase activity	molecular_function	0.31038	1	1	79	76	16703	ENSOCUG00000012156
GO:0055080	cation homeostasis	biological_process	0.31083	1	3	79	332	16703	ENSOCUG00000026842,ENSOCUG00000023809,ENSOCUG00000021839
GO:0043169	cation binding	molecular_function	0.31125	1	15	79	2234	16703	ENSOCUG00000011322,ENSOCUG00000004416,ENSOCUG00000005035,ENSOCUG00000009402,ENSOCUG00000001165,ENSOCUG00000005079,ENSOCUG00000017086,ENSOCUG00000014492,ENSOCUG00000008225,ENSOCUG00000013149,ENSOCUG00000008135,ENSOCUG00000012518,ENSOCUG00000011052,ENSOCUG00000012407,ENSOCUG00000014453
GO:1901658	glycosyl compound catabolic process	biological_process	0.31136	1	4	79	394	16703	ENSOCUG00000015867,ENSOCUG00000009484,ENSOCUG00000023809,ENSOCUG00000002844
GO:0006633	fatty acid biosynthetic process	biological_process	0.31144	1	1	79	80	16703	ENSOCUG00000014453
GO:0030811	regulation of nucleotide catabolic process	biological_process	0.31148	1	4	79	412	16703	ENSOCUG00000015867,ENSOCUG00000009484,ENSOCUG00000023809,ENSOCUG00000002844
GO:0033121	regulation of purine nucleotide catabolic process	biological_process	0.31148	1	4	79	412	16703	ENSOCUG00000002844,ENSOCUG00000023809,ENSOCUG00000009484,ENSOCUG00000015867
GO:0006874	cellular calcium ion homeostasis	biological_process	0.31158	1	2	79	180	16703	ENSOCUG00000026842,ENSOCUG00000021839
GO:0061458	reproductive system development	biological_process	0.3116	1	2	79	183	16703	ENSOCUG00000007579,ENSOCUG00000010313
GO:0031623	receptor internalization	biological_process	0.31198	1	1	79	52	16703	ENSOCUG00000023809
GO:0009894	regulation of catabolic process	biological_process	0.31202	1	6	79	727	16703	ENSOCUG00000015867,ENSOCUG00000014492,ENSOCUG00000009484,ENSOCUG00000023809,ENSOCUG00000012407,ENSOCUG00000002844
GO:0019219	regulation of nucleobase-containing compound metabolic process	biological_process	0.31221	1	17	79	2760	16703	ENSOCUG00000009935,ENSOCUG00000029354,ENSOCUG00000002844,ENSOCUG00000007579,ENSOCUG00000012156,ENSOCUG00000008135,ENSOCUG00000009613,ENSOCUG00000014492,ENSOCUG00000010313,ENSOCUG00000012451,ENSOCUG00000005035,ENSOCUG00000015867,ENSOCUG00000012407,ENSOCUG00000001180,ENSOCUG00000023809,ENSOCUG00000003028,ENSOCUG00000009484
GO:0019941	modification-dependent protein catabolic process	biological_process	0.31232	1	3	79	326	16703	ENSOCUG00000009402,ENSOCUG00000004742,ENSOCUG00000016997
GO:0006403	RNA localization	biological_process	0.31246	1	1	79	65	16703	ENSOCUG00000003631
GO:0019226	transmission of nerve impulse	biological_process	0.31256	1	4	79	437	16703	ENSOCUG00000029354,ENSOCUG00000023809,ENSOCUG00000010313,ENSOCUG00000017493
GO:0009154	purine ribonucleotide catabolic process	biological_process	0.31287	1	4	79	388	16703	ENSOCUG00000015867,ENSOCUG00000009484,ENSOCUG00000002844,ENSOCUG00000023809
GO:0006952	defense response	biological_process	0.31377	1	4	79	687	16703	ENSOCUG00000014492,ENSOCUG00000029354,ENSOCUG00000000884,ENSOCUG00000012407
GO:0002764	immune response-regulating signaling pathway	biological_process	0.31393	1	2	79	196	16703	ENSOCUG00000029354,ENSOCUG00000014492
GO:0046039	GTP metabolic process	biological_process	0.31404	1	4	79	392	16703	ENSOCUG00000009484,ENSOCUG00000015867,ENSOCUG00000002844,ENSOCUG00000023809
GO:0009261	ribonucleotide catabolic process	biological_process	0.31451	1	4	79	389	16703	ENSOCUG00000009484,ENSOCUG00000015867,ENSOCUG00000002844,ENSOCUG00000023809
GO:0044700	single organism signaling	biological_process	0.31464	1	24	79	4562	16703	ENSOCUG00000029354,ENSOCUG00000009935,ENSOCUG00000007579,ENSOCUG00000002844,ENSOCUG00000012518,ENSOCUG00000016997,ENSOCUG00000009613,ENSOCUG00000014492,ENSOCUG00000010313,ENSOCUG00000021839,ENSOCUG00000012451,ENSOCUG00000005035,ENSOCUG00000015867,ENSOCUG00000007428,ENSOCUG00000015736,ENSOCUG00000012407,ENSOCUG00000010827,ENSOCUG00000011260,ENSOCUG00000003627,ENSOCUG00000015730,ENSOCUG00000023809,…
GO:0031032	actomyosin structure organization	biological_process	0.31502	1	1	79	52	16703	ENSOCUG00000029354
GO:0043414	macromolecule methylation	biological_process	0.31507	1	2	79	197	16703	ENSOCUG00000007579,ENSOCUG00000011322
GO:0042307	positive regulation of protein import into nucleus	biological_process	0.31544	1	1	79	62	16703	ENSOCUG00000009484
GO:0000794	condensed nuclear chromosome	cellular_component	0.31545	1	1	79	64	16703	ENSOCUG00000007579
GO:0035914	skeletal muscle cell differentiation	biological_process	0.31566	1	1	79	87	16703	ENSOCUG00000029354
GO:0006796	phosphate-containing compound metabolic process	biological_process	0.31614	1	16	79	2319	16703	ENSOCUG00000010313,ENSOCUG00000014492,ENSOCUG00000009935,ENSOCUG00000029354,ENSOCUG00000012765,ENSOCUG00000002844,ENSOCUG00000005035,ENSOCUG00000015867,ENSOCUG00000012451,ENSOCUG00000001165,ENSOCUG00000015730,ENSOCUG00000009484,ENSOCUG00000006880,ENSOCUG00000026842,ENSOCUG00000023809,ENSOCUG00000009775
GO:0023052	signaling	biological_process	0.3173	1	24	79	4565	16703	ENSOCUG00000015736,ENSOCUG00000012407,ENSOCUG00000007428,ENSOCUG00000003627,ENSOCUG00000015730,ENSOCUG00000010827,ENSOCUG00000011260,ENSOCUG00000023809,ENSOCUG00000026842,ENSOCUG00000009484,ENSOCUG00000017493,ENSOCUG00000007579,ENSOCUG00000002844,ENSOCUG00000029354,ENSOCUG00000009935,ENSOCUG00000010313,ENSOCUG00000014492,ENSOCUG00000009613,ENSOCUG00000012518,ENSOCUG00000016997,ENSOCUG00000012451,…
GO:0016407	acetyltransferase activity	molecular_function	0.31755	1	1	79	74	16703	ENSOCUG00000012156
GO:0043632	modification-dependent macromolecule catabolic process	biological_process	0.31761	1	3	79	330	16703	ENSOCUG00000009402,ENSOCUG00000004742,ENSOCUG00000016997
GO:0048610	cellular process involved in reproduction	biological_process	0.31773	1	3	79	346	16703	ENSOCUG00000009935,ENSOCUG00000009775,ENSOCUG00000007579
GO:0031348	negative regulation of defense response	biological_process	0.31787	1	1	79	89	16703	ENSOCUG00000014492
GO:0019222	regulation of metabolic process	biological_process	0.31841	1	25	79	4189	16703	ENSOCUG00000012451,ENSOCUG00000001165,ENSOCUG00000010791,ENSOCUG00000015867,ENSOCUG00000005035,ENSOCUG00000012156,ENSOCUG00000002844,ENSOCUG00000012765,ENSOCUG00000007579,ENSOCUG00000029354,ENSOCUG00000009935,ENSOCUG00000014492,ENSOCUG00000010313,ENSOCUG00000009613,ENSOCUG00000008135,ENSOCUG00000023809,ENSOCUG00000001180,ENSOCUG00000026842,ENSOCUG00000006880,ENSOCUG00000009484,ENSOCUG00000003028,…
GO:0048489	synaptic vesicle transport	biological_process	0.31849	1	1	79	53	16703	ENSOCUG00000023809
GO:0097480	establishment of synaptic vesicle localization	biological_process	0.31849	1	1	79	53	16703	ENSOCUG00000023809
GO:0016874	ligase activity	molecular_function	0.31862	1	3	79	301	16703	ENSOCUG00000016997,ENSOCUG00000014453,ENSOCUG00000022720
GO:0043178	alcohol binding	molecular_function	0.31864	1	1	79	59	16703	ENSOCUG00000002555
GO:0032635	interleukin-6 production	biological_process	0.31874	1	1	79	82	16703	ENSOCUG00000014492
GO:0002700	regulation of production of molecular mediator of immune response	biological_process	0.31889	1	1	79	83	16703	ENSOCUG00000014492
GO:0032231	regulation of actin filament bundle assembly	biological_process	0.31926	1	1	79	60	16703	ENSOCUG00000026842
GO:0002376	immune system process	biological_process	0.31953	1	8	79	1319	16703	ENSOCUG00000023809,ENSOCUG00000000884,ENSOCUG00000014492,ENSOCUG00000010313,ENSOCUG00000029354,ENSOCUG00000009935,ENSOCUG00000015736,ENSOCUG00000012407
GO:0009118	regulation of nucleoside metabolic process	biological_process	0.31987	1	4	79	418	16703	ENSOCUG00000023809,ENSOCUG00000002844,ENSOCUG00000009484,ENSOCUG00000015867
GO:0035270	endocrine system development	biological_process	0.32013	1	1	79	86	16703	ENSOCUG00000012451
GO:0034446	substrate adhesion-dependent cell spreading	biological_process	0.32052	1	1	79	59	16703	ENSOCUG00000002844
GO:0016569	covalent chromatin modification	biological_process	0.3209	1	3	79	322	16703	ENSOCUG00000007579,ENSOCUG00000012156,ENSOCUG00000011322
GO:0051301	cell division	biological_process	0.32131	1	2	79	188	16703	ENSOCUG00000009775,ENSOCUG00000009484
GO:0008237	metallopeptidase activity	molecular_function	0.32176	1	2	79	178	16703	ENSOCUG00000011052,ENSOCUG00000005079
GO:0048037	cofactor binding	molecular_function	0.32192	1	2	79	204	16703	ENSOCUG00000002555,ENSOCUG00000011526
GO:0017048	Rho GTPase binding	molecular_function	0.32192	1	1	79	50	16703	ENSOCUG00000009484
GO:1901068	guanosine-containing compound metabolic process	biological_process	0.32233	1	4	79	398	16703	ENSOCUG00000009484,ENSOCUG00000015867,ENSOCUG00000002844,ENSOCUG00000023809
GO:0006839	mitochondrial transport	biological_process	0.32319	1	1	79	80	16703	ENSOCUG00000012156
GO:0010923	negative regulation of phosphatase activity	biological_process	0.32337	1	1	79	54	16703	ENSOCUG00000012765
GO:0034654	nucleobase-containing compound biosynthetic process	biological_process	0.32341	1	14	79	2404	16703	ENSOCUG00000029354,ENSOCUG00000012156,ENSOCUG00000012407,ENSOCUG00000007579,ENSOCUG00000002993,ENSOCUG00000008135,ENSOCUG00000014492,ENSOCUG00000009613,ENSOCUG00000010313,ENSOCUG00000000884,ENSOCUG00000023809,ENSOCUG00000001180,ENSOCUG00000012451,ENSOCUG00000005035
GO:0043149	stress fiber assembly	biological_process	0.32397	1	1	79	63	16703	ENSOCUG00000026842
GO:0050806	positive regulation of synaptic transmission	biological_process	0.32411	1	1	79	54	16703	ENSOCUG00000017493
GO:0051971	positive regulation of transmission of nerve impulse	biological_process	0.32474	1	1	79	55	16703	ENSOCUG00000017493
GO:0005913	cell-cell adherens junction	cellular_component	0.32489	1	1	79	51	16703	ENSOCUG00000012518
GO:0033002	muscle cell proliferation	biological_process	0.32521	1	1	79	65	16703	ENSOCUG00000029354
GO:0055076	transition metal ion homeostasis	biological_process	0.32558	1	1	79	81	16703	ENSOCUG00000023809
GO:0016337	cell-cell adhesion	biological_process	0.32558	1	3	79	311	16703	ENSOCUG00000012518,ENSOCUG00000010313,ENSOCUG00000021839
GO:0042254	ribosome biogenesis	biological_process	0.32564	1	1	79	113	16703	ENSOCUG00000003925
GO:0001657	ureteric bud development	biological_process	0.32645	1	1	79	69	16703	ENSOCUG00000010313
GO:0006323	DNA packaging	biological_process	0.32701	1	1	79	98	16703	ENSOCUG00000007579
GO:0060349	bone morphogenesis	biological_process	0.32707	1	1	79	70	16703	ENSOCUG00000029354
GO:0030182	neuron differentiation	biological_process	0.32744	1	6	79	715	16703	ENSOCUG00000026842,ENSOCUG00000023809,ENSOCUG00000029354,ENSOCUG00000009484,ENSOCUG00000010827,ENSOCUG00000016997
GO:0045664	regulation of neuron differentiation	biological_process	0.32787	1	3	79	299	16703	ENSOCUG00000029354,ENSOCUG00000026842,ENSOCUG00000009484
GO:0060255	regulation of macromolecule metabolic process	biological_process	0.32858	1	20	79	3359	16703	ENSOCUG00000005905,ENSOCUG00000012407,ENSOCUG00000010289,ENSOCUG00000009484,ENSOCUG00000003028,ENSOCUG00000023809,ENSOCUG00000001180,ENSOCUG00000026842,ENSOCUG00000014492,ENSOCUG00000010313,ENSOCUG00000009613,ENSOCUG00000008135,ENSOCUG00000012156,ENSOCUG00000007579,ENSOCUG00000029354,ENSOCUG00000009935,ENSOCUG00000015867,ENSOCUG00000010791,ENSOCUG00000005035,ENSOCUG00000012451
GO:0008201	heparin binding	molecular_function	0.32905	1	1	79	71	16703	ENSOCUG00000007597
GO:0031667	response to nutrient levels	biological_process	0.32916	1	2	79	206	16703	ENSOCUG00000012451,ENSOCUG00000012518
GO:0051960	regulation of nervous system development	biological_process	0.33054	1	4	79	449	16703	ENSOCUG00000029354,ENSOCUG00000026842,ENSOCUG00000010313,ENSOCUG00000009484
GO:0004672	protein kinase activity	molecular_function	0.33079	1	5	79	538	16703	ENSOCUG00000005035,ENSOCUG00000015730,ENSOCUG00000014492,ENSOCUG00000012451,ENSOCUG00000009775
GO:0051171	regulation of nitrogen compound metabolic process	biological_process	0.33112	1	17	79	2794	16703	ENSOCUG00000023809,ENSOCUG00000001180,ENSOCUG00000009484,ENSOCUG00000003028,ENSOCUG00000012407,ENSOCUG00000012451,ENSOCUG00000015867,ENSOCUG00000005035,ENSOCUG00000012156,ENSOCUG00000007579,ENSOCUG00000002844,ENSOCUG00000029354,ENSOCUG00000009935,ENSOCUG00000010313,ENSOCUG00000014492,ENSOCUG00000009613,ENSOCUG00000008135
GO:0050776	regulation of immune response	biological_process	0.3313	1	3	79	393	16703	ENSOCUG00000000884,ENSOCUG00000029354,ENSOCUG00000014492
GO:0071496	cellular response to external stimulus	biological_process	0.33137	1	2	79	217	16703	ENSOCUG00000012518,ENSOCUG00000012451
GO:0001678	cellular glucose homeostasis	biological_process	0.33152	1	1	79	57	16703	ENSOCUG00000001165
GO:0055082	cellular chemical homeostasis	biological_process	0.332	1	3	79	343	16703	ENSOCUG00000001165,ENSOCUG00000021839,ENSOCUG00000026842
GO:0006260	DNA replication	biological_process	0.33203	1	2	79	204	16703	ENSOCUG00000007579,ENSOCUG00000003028
GO:0065004	protein-DNA complex assembly	biological_process	0.33269	1	1	79	98	16703	ENSOCUG00000007579
GO:0031214	biomineral tissue development	biological_process	0.33301	1	1	79	80	16703	ENSOCUG00000029354
GO:0044445	cytosolic part	cellular_component	0.33304	1	1	79	137	16703	ENSOCUG00000005035
GO:0051346	negative regulation of hydrolase activity	biological_process	0.33306	1	2	79	244	16703	ENSOCUG00000012765,ENSOCUG00000015867
GO:0046649	lymphocyte activation	biological_process	0.33373	1	3	79	407	16703	ENSOCUG00000010313,ENSOCUG00000009935,ENSOCUG00000029354
GO:0042552	myelination	biological_process	0.33395	1	1	79	63	16703	ENSOCUG00000010313
GO:0006508	proteolysis	biological_process	0.33407	1	6	79	870	16703	ENSOCUG00000001616,ENSOCUG00000004742,ENSOCUG00000005079,ENSOCUG00000009402,ENSOCUG00000016997,ENSOCUG00000011052
GO:0003677	DNA binding	molecular_function	0.33465	1	8	79	1390	16703	ENSOCUG00000008135,ENSOCUG00000009935,ENSOCUG00000029354,ENSOCUG00000012156,ENSOCUG00000004306,ENSOCUG00000003028,ENSOCUG00000001180,ENSOCUG00000000884
GO:0002253	activation of immune response	biological_process	0.3357	1	2	79	204	16703	ENSOCUG00000029354,ENSOCUG00000014492
GO:0050807	regulation of synapse organization	biological_process	0.3361	1	1	79	73	16703	ENSOCUG00000029354
GO:0007188	adenylate cyclase-modulating G-protein coupled receptor signaling pathway	biological_process	0.33627	1	1	79	75	16703	ENSOCUG00000026842
GO:0007272	ensheathment of neurons	biological_process	0.3363	1	1	79	65	16703	ENSOCUG00000010313
GO:0008366	axon ensheathment	biological_process	0.3363	1	1	79	65	16703	ENSOCUG00000010313
GO:0051253	negative regulation of RNA metabolic process	biological_process	0.3365	1	5	79	739	16703	ENSOCUG00000009613,ENSOCUG00000010313,ENSOCUG00000007579,ENSOCUG00000012407,ENSOCUG00000029354
GO:0007018	microtubule-based movement	biological_process	0.3365	1	2	79	158	16703	ENSOCUG00000017493,ENSOCUG00000016706
GO:0055074	calcium ion homeostasis	biological_process	0.3378	1	2	79	191	16703	ENSOCUG00000021839,ENSOCUG00000026842
GO:0048562	embryonic organ morphogenesis	biological_process	0.33843	1	2	79	220	16703	ENSOCUG00000010313,ENSOCUG00000029354
GO:0007187	G-protein coupled receptor signaling pathway, coupled to cyclic nucleotide second messenger	biological_process	0.33888	1	1	79	77	16703	ENSOCUG00000026842
GO:0016311	dephosphorylation	biological_process	0.33911	1	3	79	318	16703	ENSOCUG00000029354,ENSOCUG00000006880,ENSOCUG00000012765
GO:0045667	regulation of osteoblast differentiation	biological_process	0.33927	1	1	79	74	16703	ENSOCUG00000029354
GO:0044325	ion channel binding	molecular_function	0.33956	1	1	79	64	16703	ENSOCUG00000010313
GO:0046914	transition metal ion binding	molecular_function	0.33992	1	6	79	852	16703	ENSOCUG00000005079,ENSOCUG00000017086,ENSOCUG00000012407,ENSOCUG00000008135,ENSOCUG00000008225,ENSOCUG00000013149
GO:2001242	regulation of intrinsic apoptotic signaling pathway	biological_process	0.34024	1	1	79	103	16703	ENSOCUG00000012451
GO:0006195	purine nucleotide catabolic process	biological_process	0.34028	1	4	79	429	16703	ENSOCUG00000002844,ENSOCUG00000023809,ENSOCUG00000015867,ENSOCUG00000009484
GO:0030133	transport vesicle	cellular_component	0.34036	1	1	79	67	16703	ENSOCUG00000023809
GO:0002822	regulation of adaptive immune response based on somatic recombination of immune receptors built from immunoglobulin superfamily domains	biological_process	0.34066	1	1	79	92	16703	ENSOCUG00000029354
GO:0072503	cellular divalent inorganic cation homeostasis	biological_process	0.34161	1	2	79	196	16703	ENSOCUG00000026842,ENSOCUG00000021839
GO:0050671	positive regulation of lymphocyte proliferation	biological_process	0.3417	1	1	79	87	16703	ENSOCUG00000029354
GO:0007269	neurotransmitter secretion	biological_process	0.34179	1	1	79	55	16703	ENSOCUG00000029354
GO:0002065	columnar/cuboidal epithelial cell differentiation	biological_process	0.34229	1	1	79	76	16703	ENSOCUG00000029354
GO:0034504	protein localization to nucleus	biological_process	0.34269	1	2	79	221	16703	ENSOCUG00000001165,ENSOCUG00000009484
GO:0032946	positive regulation of mononuclear cell proliferation	biological_process	0.34283	1	1	79	88	16703	ENSOCUG00000029354
GO:0035051	cardiocyte differentiation	biological_process	0.34285	1	1	79	74	16703	ENSOCUG00000029354
GO:0051100	negative regulation of binding	biological_process	0.34285	1	1	79	87	16703	ENSOCUG00000009775
GO:0018130	heterocycle biosynthetic process	biological_process	0.34488	1	14	79	2450	16703	ENSOCUG00000012451,ENSOCUG00000023809,ENSOCUG00000000884,ENSOCUG00000001180,ENSOCUG00000005035,ENSOCUG00000012156,ENSOCUG00000007579,ENSOCUG00000012407,ENSOCUG00000029354,ENSOCUG00000010313,ENSOCUG00000014492,ENSOCUG00000009613,ENSOCUG00000002993,ENSOCUG00000008135
GO:0044708	single-organism behavior	biological_process	0.34574	1	3	79	319	16703	ENSOCUG00000007597,ENSOCUG00000023809,ENSOCUG00000029354
GO:0072358	cardiovascular system development	biological_process	0.34577	1	5	79	628	16703	ENSOCUG00000016997,ENSOCUG00000029354,ENSOCUG00000001616,ENSOCUG00000012156,ENSOCUG00000012451
GO:0072359	circulatory system development	biological_process	0.34577	1	5	79	628	16703	ENSOCUG00000016997,ENSOCUG00000012451,ENSOCUG00000012156,ENSOCUG00000001616,ENSOCUG00000029354
GO:0000070	mitotic sister chromatid segregation	biological_process	0.34629	1	1	79	75	16703	ENSOCUG00000009775
GO:0031646	positive regulation of neurological system process	biological_process	0.34635	1	1	79	59	16703	ENSOCUG00000017493
GO:0009898	internal side of plasma membrane	cellular_component	0.34689	1	1	79	65	16703	ENSOCUG00000010313
GO:0061061	muscle structure development	biological_process	0.34735	1	3	79	378	16703	ENSOCUG00000010827,ENSOCUG00000016997,ENSOCUG00000029354
GO:0051146	striated muscle cell differentiation	biological_process	0.34749	1	2	79	229	16703	ENSOCUG00000010827,ENSOCUG00000029354
GO:0048666	neuron development	biological_process	0.34767	1	5	79	566	16703	ENSOCUG00000026842,ENSOCUG00000023809,ENSOCUG00000029354,ENSOCUG00000010827,ENSOCUG00000016997
GO:0050803	regulation of synapse structure and activity	biological_process	0.34792	1	1	79	75	16703	ENSOCUG00000029354
GO:0019438	aromatic compound biosynthetic process	biological_process	0.34812	1	14	79	2446	16703	ENSOCUG00000029354,ENSOCUG00000012156,ENSOCUG00000012407,ENSOCUG00000007579,ENSOCUG00000008135,ENSOCUG00000002993,ENSOCUG00000014492,ENSOCUG00000010313,ENSOCUG00000009613,ENSOCUG00000000884,ENSOCUG00000023809,ENSOCUG00000001180,ENSOCUG00000012451,ENSOCUG00000005035
GO:0035091	phosphatidylinositol binding	molecular_function	0.34872	1	2	79	164	16703	ENSOCUG00000007428,ENSOCUG00000023809
GO:0034765	regulation of ion transmembrane transport	biological_process	0.34976	1	2	79	197	16703	ENSOCUG00000000827,ENSOCUG00000029354
GO:0009166	nucleotide catabolic process	biological_process	0.3517	1	4	79	440	16703	ENSOCUG00000009484,ENSOCUG00000015867,ENSOCUG00000023809,ENSOCUG00000002844
GO:0009101	glycoprotein biosynthetic process	biological_process	0.35176	1	2	79	208	16703	ENSOCUG00000015867,ENSOCUG00000027426
GO:0006396	RNA processing	biological_process	0.3518	1	3	79	452	16703	ENSOCUG00000013505,ENSOCUG00000004204,ENSOCUG00000003925
GO:0051716	cellular response to stimulus	biological_process	0.35204	1	26	79	5017	16703	ENSOCUG00000011260,ENSOCUG00000010827,ENSOCUG00000015730,ENSOCUG00000003627,ENSOCUG00000007428,ENSOCUG00000012407,ENSOCUG00000014453,ENSOCUG00000015736,ENSOCUG00000004306,ENSOCUG00000009484,ENSOCUG00000026842,ENSOCUG00000004204,ENSOCUG00000012518,ENSOCUG00000016997,ENSOCUG00000014492,ENSOCUG00000009613,ENSOCUG00000010313,ENSOCUG00000009935,ENSOCUG00000029354,ENSOCUG00000007579,ENSOCUG00000002844,…
GO:0007215	glutamate receptor signaling pathway	biological_process	0.3524	1	1	79	47	16703	ENSOCUG00000029354
GO:0000819	sister chromatid segregation	biological_process	0.35295	1	1	79	77	16703	ENSOCUG00000009775
GO:0044212	transcription regulatory region DNA binding	molecular_function	0.35318	1	4	79	571	16703	ENSOCUG00000008135,ENSOCUG00000012156,ENSOCUG00000029354,ENSOCUG00000001180
GO:0072523	purine-containing compound catabolic process	biological_process	0.35339	1	4	79	436	16703	ENSOCUG00000009484,ENSOCUG00000015867,ENSOCUG00000023809,ENSOCUG00000002844
GO:0000975	regulatory region DNA binding	molecular_function	0.3543	1	4	79	573	16703	ENSOCUG00000008135,ENSOCUG00000029354,ENSOCUG00000001180,ENSOCUG00000012156
GO:0009987	cellular process	biological_process	0.35457	1	61	79	12007	16703	ENSOCUG00000002143,ENSOCUG00000004416,ENSOCUG00000009484,ENSOCUG00000003028,ENSOCUG00000001616,ENSOCUG00000026842,ENSOCUG00000001180,ENSOCUG00000006880,ENSOCUG00000014479,ENSOCUG00000009775,ENSOCUG00000010827,ENSOCUG00000011526,ENSOCUG00000003627,ENSOCUG00000007428,ENSOCUG00000016060,ENSOCUG00000003925,ENSOCUG00000015736,ENSOCUG00000005035,ENSOCUG00000011322,ENSOCUG00000010791,ENSOCUG00000005079,…
GO:0051250	negative regulation of lymphocyte activation	biological_process	0.35484	1	1	79	94	16703	ENSOCUG00000010313
GO:0051053	negative regulation of DNA metabolic process	biological_process	0.35598	1	1	79	68	16703	ENSOCUG00000003028
GO:0001067	regulatory region nucleic acid binding	molecular_function	0.35649	1	4	79	574	16703	ENSOCUG00000012156,ENSOCUG00000029354,ENSOCUG00000001180,ENSOCUG00000008135
GO:0043086	negative regulation of catalytic activity	biological_process	0.35713	1	3	79	430	16703	ENSOCUG00000015867,ENSOCUG00000014492,ENSOCUG00000012765
GO:0000724	double-strand break repair via homologous recombination	biological_process	0.35716	1	1	79	67	16703	ENSOCUG00000004306
GO:0004842	ubiquitin-protein ligase activity	molecular_function	0.35772	1	2	79	178	16703	ENSOCUG00000022720,ENSOCUG00000016997
GO:0000725	recombinational repair	biological_process	0.35781	1	1	79	68	16703	ENSOCUG00000004306
GO:0072006	nephron development	biological_process	0.35838	1	1	79	73	16703	ENSOCUG00000029354
GO:0016591	DNA-directed RNA polymerase II, holoenzyme	cellular_component	0.35855	1	1	79	69	16703	ENSOCUG00000004204
GO:0007154	cell communication	biological_process	0.35859	1	24	79	4645	16703	ENSOCUG00000012451,ENSOCUG00000021839,ENSOCUG00000005035,ENSOCUG00000015867,ENSOCUG00000029354,ENSOCUG00000009935,ENSOCUG00000002844,ENSOCUG00000007579,ENSOCUG00000012518,ENSOCUG00000016997,ENSOCUG00000010313,ENSOCUG00000014492,ENSOCUG00000009613,ENSOCUG00000023809,ENSOCUG00000026842,ENSOCUG00000017493,ENSOCUG00000009484,ENSOCUG00000007428,ENSOCUG00000015736,ENSOCUG00000012407,ENSOCUG00000010827,…
GO:0044703	multi-organism reproductive process	biological_process	0.35912	1	1	79	88	16703	ENSOCUG00000001616
GO:0009205	purine ribonucleoside triphosphate metabolic process	biological_process	0.35918	1	4	79	438	16703	ENSOCUG00000015867,ENSOCUG00000009484,ENSOCUG00000023809,ENSOCUG00000002844
GO:0070665	positive regulation of leukocyte proliferation	biological_process	0.3592	1	1	79	92	16703	ENSOCUG00000029354
GO:0071396	cellular response to lipid	biological_process	0.35945	1	2	79	244	16703	ENSOCUG00000014453,ENSOCUG00000029354
GO:0000003	reproduction	biological_process	0.35984	1	5	79	701	16703	ENSOCUG00000010313,ENSOCUG00000009935,ENSOCUG00000001616,ENSOCUG00000009775,ENSOCUG00000007579
GO:0051249	regulation of lymphocyte activation	biological_process	0.35997	1	2	79	257	16703	ENSOCUG00000010313,ENSOCUG00000029354
GO:1901292	nucleoside phosphate catabolic process	biological_process	0.35999	1	4	79	447	16703	ENSOCUG00000009484,ENSOCUG00000015867,ENSOCUG00000023809,ENSOCUG00000002844
GO:0097479	synaptic vesicle localization	biological_process	0.36045	1	1	79	60	16703	ENSOCUG00000023809
GO:0044772	mitotic cell cycle phase transition	biological_process	0.36058	1	2	79	208	16703	ENSOCUG00000009935,ENSOCUG00000009775
GO:0003279	cardiac septum development	biological_process	0.36082	1	1	79	73	16703	ENSOCUG00000001616
GO:0051168	nuclear export	biological_process	0.36082	1	1	79	83	16703	ENSOCUG00000011260
GO:0043473	pigmentation	biological_process	0.36088	1	1	79	64	16703	ENSOCUG00000029354
GO:0080135	regulation of cellular response to stress	biological_process	0.36103	1	3	79	361	16703	ENSOCUG00000012451,ENSOCUG00000015736,ENSOCUG00000015730
GO:0002819	regulation of adaptive immune response	biological_process	0.36232	1	1	79	99	16703	ENSOCUG00000029354
GO:0009199	ribonucleoside triphosphate metabolic process	biological_process	0.36259	1	4	79	440	16703	ENSOCUG00000002844,ENSOCUG00000023809,ENSOCUG00000009484,ENSOCUG00000015867
GO:0044092	negative regulation of molecular function	biological_process	0.36364	1	4	79	609	16703	ENSOCUG00000009775,ENSOCUG00000012765,ENSOCUG00000014492,ENSOCUG00000015867
GO:0007399	nervous system development	biological_process	0.36388	1	9	79	1202	16703	ENSOCUG00000007579,ENSOCUG00000029354,ENSOCUG00000010313,ENSOCUG00000016997,ENSOCUG00000010827,ENSOCUG00000007597,ENSOCUG00000026842,ENSOCUG00000023809,ENSOCUG00000009484
GO:0000187	activation of MAPK activity	biological_process	0.36445	1	1	79	69	16703	ENSOCUG00000026842
GO:0009991	response to extracellular stimulus	biological_process	0.36478	1	2	79	225	16703	ENSOCUG00000012451,ENSOCUG00000012518
GO:0031345	negative regulation of cell projection organization	biological_process	0.3659	1	1	79	75	16703	ENSOCUG00000026842
GO:0003002	regionalization	biological_process	0.36626	1	2	79	253	16703	ENSOCUG00000029354,ENSOCUG00000001616
GO:0034762	regulation of transmembrane transport	biological_process	0.36783	1	2	79	209	16703	ENSOCUG00000000827,ENSOCUG00000029354
GO:0046824	positive regulation of nucleocytoplasmic transport	biological_process	0.36937	1	1	79	75	16703	ENSOCUG00000009484
GO:0019787	small conjugating protein ligase activity	molecular_function	0.36975	1	2	79	186	16703	ENSOCUG00000016997,ENSOCUG00000022720
GO:0009144	purine nucleoside triphosphate metabolic process	biological_process	0.37093	1	4	79	444	16703	ENSOCUG00000002844,ENSOCUG00000023809,ENSOCUG00000015867,ENSOCUG00000009484
GO:0019228	regulation of action potential in neuron	biological_process	0.37112	1	1	79	74	16703	ENSOCUG00000010313
GO:0006355	regulation of transcription, DNA-dependent	biological_process	0.37161	1	12	79	2083	16703	ENSOCUG00000012407,ENSOCUG00000007579,ENSOCUG00000012156,ENSOCUG00000029354,ENSOCUG00000014492,ENSOCUG00000010313,ENSOCUG00000009613,ENSOCUG00000008135,ENSOCUG00000012451,ENSOCUG00000001180,ENSOCUG00000023809,ENSOCUG00000005035
GO:0002221	pattern recognition receptor signaling pathway	biological_process	0.37203	1	1	79	90	16703	ENSOCUG00000014492
GO:0048565	digestive tract development	biological_process	0.37323	1	1	79	89	16703	ENSOCUG00000001616
GO:0031333	negative regulation of protein complex assembly	biological_process	0.37353	1	1	79	80	16703	ENSOCUG00000015867
GO:0005635	nuclear envelope	cellular_component	0.37382	1	2	79	219	16703	ENSOCUG00000001165,ENSOCUG00000004358
GO:1901136	carbohydrate derivative catabolic process	biological_process	0.374	1	4	79	445	16703	ENSOCUG00000002844,ENSOCUG00000023809,ENSOCUG00000009484,ENSOCUG00000015867
GO:0002758	innate immune response-activating signal transduction	biological_process	0.37432	1	1	79	93	16703	ENSOCUG00000014492
GO:0009411	response to UV	biological_process	0.37438	1	1	79	83	16703	ENSOCUG00000016997
GO:0001046	core promoter sequence-specific DNA binding	molecular_function	0.37473	1	1	79	79	16703	ENSOCUG00000029354
GO:2001141	regulation of RNA biosynthetic process	biological_process	0.37482	1	12	79	2090	16703	ENSOCUG00000005035,ENSOCUG00000023809,ENSOCUG00000001180,ENSOCUG00000012451,ENSOCUG00000008135,ENSOCUG00000009613,ENSOCUG00000014492,ENSOCUG00000010313,ENSOCUG00000029354,ENSOCUG00000012156,ENSOCUG00000012407,ENSOCUG00000007579
GO:0005912	adherens junction	cellular_component	0.37513	1	3	79	325	16703	ENSOCUG00000010313,ENSOCUG00000016191,ENSOCUG00000012518
GO:1901362	organic cyclic compound biosynthetic process	biological_process	0.37543	1	14	79	2507	16703	ENSOCUG00000005035,ENSOCUG00000012451,ENSOCUG00000000884,ENSOCUG00000023809,ENSOCUG00000001180,ENSOCUG00000009613,ENSOCUG00000014492,ENSOCUG00000010313,ENSOCUG00000002993,ENSOCUG00000008135,ENSOCUG00000012156,ENSOCUG00000012407,ENSOCUG00000007579,ENSOCUG00000029354
GO:0072507	divalent inorganic cation homeostasis	biological_process	0.37553	1	2	79	210	16703	ENSOCUG00000026842,ENSOCUG00000021839
GO:0042129	regulation of T cell proliferation	biological_process	0.37711	1	1	79	107	16703	ENSOCUG00000010313
GO:0050773	regulation of dendrite development	biological_process	0.37722	1	1	79	60	16703	ENSOCUG00000029354
GO:0060562	epithelial tube morphogenesis	biological_process	0.37818	1	2	79	228	16703	ENSOCUG00000029354,ENSOCUG00000010313
GO:0010811	positive regulation of cell-substrate adhesion	biological_process	0.37827	1	1	79	69	16703	ENSOCUG00000002844
GO:0071222	cellular response to lipopolysaccharide	biological_process	0.38009	1	1	79	98	16703	ENSOCUG00000029354
GO:0019903	protein phosphatase binding	molecular_function	0.38035	1	1	79	70	16703	ENSOCUG00000012451
GO:0035265	organ growth	biological_process	0.38045	1	1	79	66	16703	ENSOCUG00000029354
GO:0050673	epithelial cell proliferation	biological_process	0.38078	1	2	79	224	16703	ENSOCUG00000029354,ENSOCUG00000010313
GO:0002062	chondrocyte differentiation	biological_process	0.38115	1	1	79	72	16703	ENSOCUG00000029354
GO:0030001	metal ion transport	biological_process	0.38159	1	4	79	509	16703	ENSOCUG00000010313,ENSOCUG00000017493,ENSOCUG00000021839,ENSOCUG00000000827
GO:0005578	proteinaceous extracellular matrix	cellular_component	0.38168	1	2	79	197	16703	ENSOCUG00000007597,ENSOCUG00000010313
GO:0005516	calmodulin binding	molecular_function	0.38196	1	1	79	62	16703	ENSOCUG00000008127
GO:0051099	positive regulation of binding	biological_process	0.38213	1	1	79	90	16703	ENSOCUG00000029354
GO:0032259	methylation	biological_process	0.38292	1	2	79	241	16703	ENSOCUG00000007579,ENSOCUG00000011322
GO:0005875	microtubule associated complex	cellular_component	0.38393	1	1	79	75	16703	ENSOCUG00000003507
GO:0060079	regulation of excitatory postsynaptic membrane potential	biological_process	0.38425	1	1	79	68	16703	ENSOCUG00000029354
GO:0071824	protein-DNA complex subunit organization	biological_process	0.38435	1	1	79	113	16703	ENSOCUG00000007579
GO:0007165	signal transduction	biological_process	0.38438	1	21	79	4206	16703	ENSOCUG00000016997,ENSOCUG00000009613,ENSOCUG00000014492,ENSOCUG00000010313,ENSOCUG00000029354,ENSOCUG00000009935,ENSOCUG00000007579,ENSOCUG00000002844,ENSOCUG00000005035,ENSOCUG00000015867,ENSOCUG00000012451,ENSOCUG00000021839,ENSOCUG00000010827,ENSOCUG00000011260,ENSOCUG00000003627,ENSOCUG00000015730,ENSOCUG00000007428,ENSOCUG00000015736,ENSOCUG00000012407,ENSOCUG00000009484,ENSOCUG00000026842
GO:0006261	DNA-dependent DNA replication	biological_process	0.38465	1	1	79	72	16703	ENSOCUG00000007579
GO:0071219	cellular response to molecule of bacterial origin	biological_process	0.38501	1	1	79	104	16703	ENSOCUG00000029354
GO:0008757	S-adenosylmethionine-dependent methyltransferase activity	molecular_function	0.38733	1	1	79	92	16703	ENSOCUG00000011322
GO:0004674	protein serine/threonine kinase activity	molecular_function	0.38747	1	3	79	312	16703	ENSOCUG00000014492,ENSOCUG00000005035,ENSOCUG00000012451
GO:0051603	proteolysis involved in cellular protein catabolic process	biological_process	0.38787	1	3	79	386	16703	ENSOCUG00000009402,ENSOCUG00000004742,ENSOCUG00000016997
GO:0050864	regulation of B cell activation	biological_process	0.38796	1	1	79	86	16703	ENSOCUG00000029354
GO:0016853	isomerase activity	molecular_function	0.38849	1	1	79	109	16703	ENSOCUG00000001165
GO:0002218	activation of innate immune response	biological_process	0.38935	1	1	79	97	16703	ENSOCUG00000014492
GO:0048667	cell morphogenesis involved in neuron differentiation	biological_process	0.39021	1	3	79	305	16703	ENSOCUG00000029354,ENSOCUG00000023809,ENSOCUG00000010827
GO:0002684	positive regulation of immune system process	biological_process	0.39028	1	3	79	435	16703	ENSOCUG00000000884,ENSOCUG00000029354,ENSOCUG00000014492
GO:1900542	regulation of purine nucleotide metabolic process	biological_process	0.39042	1	4	79	492	16703	ENSOCUG00000002844,ENSOCUG00000023809,ENSOCUG00000015867,ENSOCUG00000009484
GO:0050792	regulation of viral process	biological_process	0.39056	1	1	79	104	16703	ENSOCUG00000012407
GO:0005057	receptor signaling protein activity	molecular_function	0.39059	1	1	79	68	16703	ENSOCUG00000005035
GO:0045111	intermediate filament cytoskeleton	cellular_component	0.3906	1	1	79	135	16703	ENSOCUG00000003028
GO:0007219	Notch signaling pathway	biological_process	0.39063	1	1	79	107	16703	ENSOCUG00000009613
GO:0072331	signal transduction by p53 class mediator	biological_process	0.39089	1	1	79	95	16703	ENSOCUG00000007579
GO:0000978	RNA polymerase II core promoter proximal region sequence-specific DNA binding	molecular_function	0.3909	1	2	79	259	16703	ENSOCUG00000029354,ENSOCUG00000008135
GO:0009141	nucleoside triphosphate metabolic process	biological_process	0.39092	1	4	79	458	16703	ENSOCUG00000009484,ENSOCUG00000015867,ENSOCUG00000002844,ENSOCUG00000023809
GO:0010970	microtubule-based transport	biological_process	0.39093	1	1	79	65	16703	ENSOCUG00000017493
GO:0030705	cytoskeleton-dependent intracellular transport	biological_process	0.39093	1	1	79	65	16703	ENSOCUG00000017493
GO:0000302	response to reactive oxygen species	biological_process	0.39093	1	1	79	87	16703	ENSOCUG00000009484
GO:0044706	multi-multicellular organism process	biological_process	0.3922	1	1	79	93	16703	ENSOCUG00000001616
GO:0043433	negative regulation of sequence-specific DNA binding transcription factor activity	biological_process	0.39346	1	1	79	93	16703	ENSOCUG00000014492
GO:0016881	acid-amino acid ligase activity	molecular_function	0.39405	1	2	79	200	16703	ENSOCUG00000022720,ENSOCUG00000016997
GO:0007416	synapse assembly	biological_process	0.39435	1	1	79	79	16703	ENSOCUG00000029354
GO:0070161	anchoring junction	cellular_component	0.39461	1	3	79	334	16703	ENSOCUG00000012518,ENSOCUG00000016191,ENSOCUG00000010313
GO:0043524	negative regulation of neuron apoptotic process	biological_process	0.39571	1	1	79	87	16703	ENSOCUG00000029354
GO:0000982	RNA polymerase II core promoter proximal region sequence-specific DNA binding transcription factor activity	molecular_function	0.39579	1	2	79	269	16703	ENSOCUG00000029354,ENSOCUG00000012156
GO:0005085	guanyl-nucleotide exchange factor activity	molecular_function	0.39588	1	2	79	179	16703	ENSOCUG00000015867,ENSOCUG00000009484
GO:0000977	RNA polymerase II regulatory region sequence-specific DNA binding	molecular_function	0.39593	1	3	79	433	16703	ENSOCUG00000008135,ENSOCUG00000012156,ENSOCUG00000029354
GO:0001012	RNA polymerase II regulatory region DNA binding	molecular_function	0.39593	1	3	79	433	16703	ENSOCUG00000012156,ENSOCUG00000029354,ENSOCUG00000008135
GO:0006140	regulation of nucleotide metabolic process	biological_process	0.3968	1	4	79	496	16703	ENSOCUG00000023809,ENSOCUG00000002844,ENSOCUG00000015867,ENSOCUG00000009484
GO:0042445	hormone metabolic process	biological_process	0.39686	1	1	79	101	16703	ENSOCUG00000001616
GO:0050905	neuromuscular process	biological_process	0.39704	1	1	79	79	16703	ENSOCUG00000009935
GO:0001818	negative regulation of cytokine production	biological_process	0.39792	1	1	79	117	16703	ENSOCUG00000014492
GO:0007030	Golgi organization	biological_process	0.39949	1	1	79	61	16703	ENSOCUG00000015867
GO:0016779	nucleotidyltransferase activity	molecular_function	0.39975	1	1	79	96	16703	ENSOCUG00000000884
GO:0005525	GTP binding	molecular_function	0.39981	1	2	79	324	16703	ENSOCUG00000011260,ENSOCUG00000007838
GO:0015850	organic hydroxy compound transport	biological_process	0.40034	1	1	79	102	16703	ENSOCUG00000002555
GO:0008194	UDP-glycosyltransferase activity	molecular_function	0.40056	1	1	79	103	16703	ENSOCUG00000027426
GO:0033267	axon part	cellular_component	0.40076	1	1	79	72	16703	ENSOCUG00000010313
GO:0002695	negative regulation of leukocyte activation	biological_process	0.40093	1	1	79	106	16703	ENSOCUG00000010313
GO:0005777	peroxisome	cellular_component	0.40146	1	1	79	81	16703	ENSOCUG00000002555
GO:0042579	microbody	cellular_component	0.40146	1	1	79	81	16703	ENSOCUG00000002555
GO:0042626	ATPase activity, coupled to transmembrane movement of substances	molecular_function	0.40158	1	1	79	77	16703	ENSOCUG00000021839
GO:0044699	single-organism process	biological_process	0.40241	1	51	79	9610	16703	ENSOCUG00000005035,ENSOCUG00000011322,ENSOCUG00000010791,ENSOCUG00000005079,ENSOCUG00000007597,ENSOCUG00000021839,ENSOCUG00000012518,ENSOCUG00000016997,ENSOCUG00000010313,ENSOCUG00000013149,ENSOCUG00000002844,ENSOCUG00000007579,ENSOCUG00000002143,ENSOCUG00000003028,ENSOCUG00000009484,ENSOCUG00000001180,ENSOCUG00000026842,ENSOCUG00000001616,ENSOCUG00000014479,ENSOCUG00000009775,ENSOCUG00000010827,…
GO:0043241	protein complex disassembly	biological_process	0.40293	1	1	79	88	16703	ENSOCUG00000014492
GO:0000776	kinetochore	cellular_component	0.4036	1	1	79	88	16703	ENSOCUG00000009775
GO:0055123	digestive system development	biological_process	0.40436	1	1	79	96	16703	ENSOCUG00000001616
GO:1902115	regulation of organelle assembly	biological_process	0.40586	1	1	79	75	16703	ENSOCUG00000029354
GO:0044257	cellular protein catabolic process	biological_process	0.4061	1	3	79	400	16703	ENSOCUG00000004742,ENSOCUG00000009402,ENSOCUG00000016997
GO:0071900	regulation of protein serine/threonine kinase activity	biological_process	0.40652	1	2	79	265	16703	ENSOCUG00000026842,ENSOCUG00000014492
GO:0016820	hydrolase activity, acting on acid anhydrides, catalyzing transmembrane movement of substances	molecular_function	0.4066	1	1	79	79	16703	ENSOCUG00000021839
GO:0046434	organophosphate catabolic process	biological_process	0.407	1	4	79	484	16703	ENSOCUG00000002844,ENSOCUG00000023809,ENSOCUG00000015867,ENSOCUG00000009484
GO:0002285	lymphocyte activation involved in immune response	biological_process	0.40764	1	1	79	105	16703	ENSOCUG00000009935
GO:0048771	tissue remodeling	biological_process	0.4098	1	1	79	97	16703	ENSOCUG00000029354
GO:0015399	primary active transmembrane transporter activity	molecular_function	0.41	1	1	79	84	16703	ENSOCUG00000021839
GO:0015405	P-P-bond-hydrolysis-driven transmembrane transporter activity	molecular_function	0.41	1	1	79	84	16703	ENSOCUG00000021839
GO:0051494	negative regulation of cytoskeleton organization	biological_process	0.41005	1	1	79	81	16703	ENSOCUG00000015867
GO:0008584	male gonad development	biological_process	0.41084	1	1	79	79	16703	ENSOCUG00000007579
GO:0009888	tissue development	biological_process	0.41201	1	8	79	1220	16703	ENSOCUG00000021839,ENSOCUG00000007579,ENSOCUG00000012156,ENSOCUG00000029354,ENSOCUG00000010313,ENSOCUG00000003627,ENSOCUG00000016997,ENSOCUG00000010827
GO:0050866	negative regulation of cell activation	biological_process	0.41233	1	1	79	109	16703	ENSOCUG00000010313
GO:0005604	basement membrane	cellular_component	0.41267	1	1	79	56	16703	ENSOCUG00000010313
GO:0031329	regulation of cellular catabolic process	biological_process	0.41352	1	5	79	660	16703	ENSOCUG00000002844,ENSOCUG00000012407,ENSOCUG00000023809,ENSOCUG00000009484,ENSOCUG00000015867
GO:0005575	cellular_component	cellular_component	0.41384	1	70	79	14280	16703	ENSOCUG00000003925,ENSOCUG00000005905,ENSOCUG00000010827,ENSOCUG00000017086,ENSOCUG00000001180,ENSOCUG00000001616,ENSOCUG00000006880,ENSOCUG00000014479,ENSOCUG00000009484,ENSOCUG00000007579,ENSOCUG00000016997,ENSOCUG00000012518,ENSOCUG00000005079,ENSOCUG00000021839,ENSOCUG00000010791,ENSOCUG00000011322,ENSOCUG00000004358,ENSOCUG00000012407,ENSOCUG00000014453,ENSOCUG00000003631,ENSOCUG00000004204,…
GO:0006575	cellular modified amino acid metabolic process	biological_process	0.41492	1	1	79	113	16703	ENSOCUG00000011526
GO:0000987	core promoter proximal region sequence-specific DNA binding	molecular_function	0.415	1	2	79	267	16703	ENSOCUG00000008135,ENSOCUG00000029354
GO:0001159	core promoter proximal region DNA binding	molecular_function	0.41549	1	2	79	268	16703	ENSOCUG00000008135,ENSOCUG00000029354
GO:0045321	leukocyte activation	biological_process	0.41648	1	3	79	471	16703	ENSOCUG00000010313,ENSOCUG00000029354,ENSOCUG00000009935
GO:0072330	monocarboxylic acid biosynthetic process	biological_process	0.41721	1	1	79	109	16703	ENSOCUG00000014453
GO:0009791	post-embryonic development	biological_process	0.41747	1	1	79	75	16703	ENSOCUG00000007579
GO:0007623	circadian rhythm	biological_process	0.41797	1	1	79	91	16703	ENSOCUG00000015736
GO:0016772	transferase activity, transferring phosphorus-containing groups	molecular_function	0.41946	1	6	79	796	16703	ENSOCUG00000015730,ENSOCUG00000014492,ENSOCUG00000005035,ENSOCUG00000009775,ENSOCUG00000012451,ENSOCUG00000000884
GO:0048729	tissue morphogenesis	biological_process	0.41946	1	3	79	405	16703	ENSOCUG00000029354,ENSOCUG00000010313,ENSOCUG00000016997
GO:0051650	establishment of vesicle localization	biological_process	0.41963	1	1	79	78	16703	ENSOCUG00000023809
GO:0009100	glycoprotein metabolic process	biological_process	0.41964	1	2	79	238	16703	ENSOCUG00000027426,ENSOCUG00000015867
GO:0046128	purine ribonucleoside metabolic process	biological_process	0.42081	1	4	79	487	16703	ENSOCUG00000009484,ENSOCUG00000015867,ENSOCUG00000023809,ENSOCUG00000002844
GO:0020037	heme binding	molecular_function	0.42094	1	1	79	137	16703	ENSOCUG00000005558
GO:0048731	system development	biological_process	0.42127	1	17	79	2697	16703	ENSOCUG00000016997,ENSOCUG00000014492,ENSOCUG00000010313,ENSOCUG00000009935,ENSOCUG00000029354,ENSOCUG00000007579,ENSOCUG00000012156,ENSOCUG00000021839,ENSOCUG00000012451,ENSOCUG00000007597,ENSOCUG00000010827,ENSOCUG00000003627,ENSOCUG00000015736,ENSOCUG00000009484,ENSOCUG00000001616,ENSOCUG00000026842,ENSOCUG00000023809
GO:0042278	purine nucleoside metabolic process	biological_process	0.42283	1	4	79	489	16703	ENSOCUG00000002844,ENSOCUG00000023809,ENSOCUG00000009484,ENSOCUG00000015867
GO:0005814	centriole	cellular_component	0.42378	1	1	79	74	16703	ENSOCUG00000004026
GO:0008016	regulation of heart contraction	biological_process	0.42486	1	1	79	95	16703	ENSOCUG00000012518
GO:0044763	single-organism cellular process	biological_process	0.42518	1	47	79	8865	16703	ENSOCUG00000002844,ENSOCUG00000007579,ENSOCUG00000010313,ENSOCUG00000013149,ENSOCUG00000012518,ENSOCUG00000016997,ENSOCUG00000021839,ENSOCUG00000005079,ENSOCUG00000010791,ENSOCUG00000011322,ENSOCUG00000005035,ENSOCUG00000015736,ENSOCUG00000016060,ENSOCUG00000007428,ENSOCUG00000003627,ENSOCUG00000010827,ENSOCUG00000014479,ENSOCUG00000009775,ENSOCUG00000001616,ENSOCUG00000026842,ENSOCUG00000001180,…
GO:0002694	regulation of leukocyte activation	biological_process	0.4253	1	2	79	292	16703	ENSOCUG00000029354,ENSOCUG00000010313
GO:0035239	tube morphogenesis	biological_process	0.42565	1	2	79	242	16703	ENSOCUG00000010313,ENSOCUG00000029354
GO:0000904	cell morphogenesis involved in differentiation	biological_process	0.42604	1	4	79	493	16703	ENSOCUG00000002844,ENSOCUG00000023809,ENSOCUG00000029354,ENSOCUG00000010827
GO:0070374	positive regulation of ERK1 and ERK2 cascade	biological_process	0.42676	1	1	79	113	16703	ENSOCUG00000011260
GO:0032561	guanyl ribonucleotide binding	molecular_function	0.42758	1	2	79	334	16703	ENSOCUG00000007838,ENSOCUG00000011260
GO:0009895	negative regulation of catabolic process	biological_process	0.42804	1	1	79	98	16703	ENSOCUG00000014492
GO:0010468	regulation of gene expression	biological_process	0.42838	1	15	79	2672	16703	ENSOCUG00000008135,ENSOCUG00000014492,ENSOCUG00000010313,ENSOCUG00000009613,ENSOCUG00000029354,ENSOCUG00000010289,ENSOCUG00000012156,ENSOCUG00000005905,ENSOCUG00000012407,ENSOCUG00000007579,ENSOCUG00000005035,ENSOCUG00000010791,ENSOCUG00000023809,ENSOCUG00000001180,ENSOCUG00000012451
GO:0001505	regulation of neurotransmitter levels	biological_process	0.4284	1	1	79	82	16703	ENSOCUG00000029354
GO:0007268	synaptic transmission	biological_process	0.42868	1	3	79	365	16703	ENSOCUG00000023809,ENSOCUG00000029354,ENSOCUG00000017493
GO:0044448	cell cortex part	cellular_component	0.4301	1	1	79	83	16703	ENSOCUG00000008127
GO:0019001	guanyl nucleotide binding	molecular_function	0.43063	1	2	79	335	16703	ENSOCUG00000007838,ENSOCUG00000011260
GO:0048699	generation of neurons	biological_process	0.43073	1	6	79	802	16703	ENSOCUG00000026842,ENSOCUG00000023809,ENSOCUG00000029354,ENSOCUG00000009484,ENSOCUG00000016997,ENSOCUG00000010827
GO:0009119	ribonucleoside metabolic process	biological_process	0.43121	1	4	79	499	16703	ENSOCUG00000002844,ENSOCUG00000023809,ENSOCUG00000015867,ENSOCUG00000009484
GO:0006875	cellular metal ion homeostasis	biological_process	0.43155	1	2	79	254	16703	ENSOCUG00000026842,ENSOCUG00000021839
GO:0048167	regulation of synaptic plasticity	biological_process	0.43222	1	1	79	87	16703	ENSOCUG00000029354
GO:0042692	muscle cell differentiation	biological_process	0.43322	1	2	79	276	16703	ENSOCUG00000029354,ENSOCUG00000010827
GO:0046906	tetrapyrrole binding	molecular_function	0.43505	1	1	79	143	16703	ENSOCUG00000005558
GO:0031461	cullin-RING ubiquitin ligase complex	cellular_component	0.43539	1	1	79	93	16703	ENSOCUG00000004358
GO:0051241	negative regulation of multicellular organismal process	biological_process	0.4354	1	2	79	284	16703	ENSOCUG00000029354,ENSOCUG00000014492
GO:0040007	growth	biological_process	0.43595	1	4	79	582	16703	ENSOCUG00000009935,ENSOCUG00000029354,ENSOCUG00000007579,ENSOCUG00000002143
GO:0051017	actin filament bundle assembly	biological_process	0.43732	1	1	79	85	16703	ENSOCUG00000026842
GO:0032412	regulation of ion transmembrane transporter activity	biological_process	0.43735	1	1	79	90	16703	ENSOCUG00000029354
GO:0061572	actin filament bundle organization	biological_process	0.43796	1	1	79	86	16703	ENSOCUG00000026842
GO:0010975	regulation of neuron projection development	biological_process	0.43861	1	2	79	205	16703	ENSOCUG00000026842,ENSOCUG00000029354
GO:0016773	phosphotransferase activity, alcohol group as acceptor	molecular_function	0.43884	1	5	79	623	16703	ENSOCUG00000014492,ENSOCUG00000015730,ENSOCUG00000005035,ENSOCUG00000012451,ENSOCUG00000009775
GO:0031056	regulation of histone modification	biological_process	0.43932	1	1	79	94	16703	ENSOCUG00000007579
GO:0031331	positive regulation of cellular catabolic process	biological_process	0.44014	1	1	79	112	16703	ENSOCUG00000012407
GO:0051252	regulation of RNA metabolic process	biological_process	0.44088	1	12	79	2181	16703	ENSOCUG00000005035,ENSOCUG00000012451,ENSOCUG00000001180,ENSOCUG00000023809,ENSOCUG00000009613,ENSOCUG00000014492,ENSOCUG00000010313,ENSOCUG00000008135,ENSOCUG00000012407,ENSOCUG00000007579,ENSOCUG00000012156,ENSOCUG00000029354
GO:0001228	RNA polymerase II transcription regulatory region sequence-specific DNA binding transcription factor activity involved in positive regulation of transcription	molecular_function	0.44121	1	2	79	270	16703	ENSOCUG00000029354,ENSOCUG00000012156
GO:1901681	sulfur compound binding	molecular_function	0.44224	1	1	79	97	16703	ENSOCUG00000007597
GO:0010629	negative regulation of gene expression	biological_process	0.44225	1	5	79	819	16703	ENSOCUG00000029354,ENSOCUG00000023809,ENSOCUG00000007579,ENSOCUG00000009613,ENSOCUG00000010313
GO:0017137	Rab GTPase binding	molecular_function	0.44341	1	1	79	74	16703	ENSOCUG00000023809
GO:0043903	regulation of symbiosis, encompassing mutualism through parasitism	biological_process	0.44385	1	1	79	125	16703	ENSOCUG00000012407
GO:1901215	negative regulation of neuron death	biological_process	0.44529	1	1	79	103	16703	ENSOCUG00000029354
GO:0006836	neurotransmitter transport	biological_process	0.44561	1	1	79	91	16703	ENSOCUG00000029354
GO:0032870	cellular response to hormone stimulus	biological_process	0.44585	1	2	79	254	16703	ENSOCUG00000029354,ENSOCUG00000014453
GO:0001568	blood vessel development	biological_process	0.44634	1	3	79	396	16703	ENSOCUG00000012451,ENSOCUG00000001616,ENSOCUG00000029354
GO:0030695	GTPase regulator activity	molecular_function	0.44733	1	3	79	325	16703	ENSOCUG00000009484,ENSOCUG00000003627,ENSOCUG00000015867
GO:0042098	T cell proliferation	biological_process	0.44734	1	1	79	126	16703	ENSOCUG00000010313
GO:0045893	positive regulation of transcription, DNA-dependent	biological_process	0.44785	1	6	79	972	16703	ENSOCUG00000012451,ENSOCUG00000007579,ENSOCUG00000012156,ENSOCUG00000001180,ENSOCUG00000029354,ENSOCUG00000023809
GO:0004252	serine-type endopeptidase activity	molecular_function	0.44911	1	1	79	149	16703	ENSOCUG00000001616
GO:0048813	dendrite morphogenesis	biological_process	0.45072	1	1	79	73	16703	ENSOCUG00000023809
GO:0022898	regulation of transmembrane transporter activity	biological_process	0.45197	1	1	79	95	16703	ENSOCUG00000029354
GO:0051325	interphase	biological_process	0.45351	1	1	79	98	16703	ENSOCUG00000007579
GO:0022403	cell cycle phase	biological_process	0.4541	1	1	79	99	16703	ENSOCUG00000007579
GO:0005539	glycosaminoglycan binding	molecular_function	0.45706	1	1	79	109	16703	ENSOCUG00000007597
GO:0007596	blood coagulation	biological_process	0.45867	1	1	79	108	16703	ENSOCUG00000005905
GO:0022618	ribonucleoprotein complex assembly	biological_process	0.45889	1	1	79	127	16703	ENSOCUG00000010289
GO:0007599	hemostasis	biological_process	0.46065	1	1	79	110	16703	ENSOCUG00000005905
GO:0046546	development of primary male sexual characteristics	biological_process	0.46086	1	1	79	91	16703	ENSOCUG00000007579
GO:0043523	regulation of neuron apoptotic process	biological_process	0.4609	1	1	79	107	16703	ENSOCUG00000029354
GO:0010506	regulation of autophagy	biological_process	0.46103	1	1	79	100	16703	ENSOCUG00000012407
GO:0000976	transcription regulatory region sequence-specific DNA binding	molecular_function	0.4615	1	3	79	477	16703	ENSOCUG00000008135,ENSOCUG00000029354,ENSOCUG00000012156
GO:0032879	regulation of localization	biological_process	0.46168	1	9	79	1419	16703	ENSOCUG00000017493,ENSOCUG00000009484,ENSOCUG00000023809,ENSOCUG00000002555,ENSOCUG00000000827,ENSOCUG00000011260,ENSOCUG00000010313,ENSOCUG00000029354,ENSOCUG00000002844
GO:0001944	vasculature development	biological_process	0.46182	1	3	79	411	16703	ENSOCUG00000029354,ENSOCUG00000001616,ENSOCUG00000012451
GO:0043547	positive regulation of GTPase activity	biological_process	0.46237	1	3	79	338	16703	ENSOCUG00000015867,ENSOCUG00000009484,ENSOCUG00000023809
GO:2000026	regulation of multicellular organismal development	biological_process	0.46259	1	7	79	1110	16703	ENSOCUG00000015736,ENSOCUG00000026842,ENSOCUG00000029354,ENSOCUG00000014492,ENSOCUG00000009484,ENSOCUG00000010313,ENSOCUG00000010827
GO:0016323	basolateral plasma membrane	cellular_component	0.46266	1	1	79	102	16703	ENSOCUG00000010313
GO:0048589	developmental growth	biological_process	0.46305	1	2	79	242	16703	ENSOCUG00000009935,ENSOCUG00000029354
GO:0035725	sodium ion transmembrane transport	biological_process	0.46338	1	1	79	82	16703	ENSOCUG00000000827
GO:0050793	regulation of developmental process	biological_process	0.46493	1	9	79	1435	16703	ENSOCUG00000026842,ENSOCUG00000009484,ENSOCUG00000015736,ENSOCUG00000002844,ENSOCUG00000029354,ENSOCUG00000013149,ENSOCUG00000014492,ENSOCUG00000010313,ENSOCUG00000010827
GO:0009116	nucleoside metabolic process	biological_process	0.46494	1	4	79	546	16703	ENSOCUG00000009484,ENSOCUG00000015867,ENSOCUG00000023809,ENSOCUG00000002844
GO:0050767	regulation of neurogenesis	biological_process	0.46503	1	3	79	380	16703	ENSOCUG00000029354,ENSOCUG00000026842,ENSOCUG00000009484
GO:0060589	nucleoside-triphosphatase regulator activity	molecular_function	0.46532	1	3	79	352	16703	ENSOCUG00000003627,ENSOCUG00000009484,ENSOCUG00000015867
GO:0050865	regulation of cell activation	biological_process	0.4668	1	2	79	312	16703	ENSOCUG00000029354,ENSOCUG00000010313
GO:0005089	Rho guanyl-nucleotide exchange factor activity	molecular_function	0.46701	1	1	79	70	16703	ENSOCUG00000009484
GO:0050851	antigen receptor-mediated signaling pathway	biological_process	0.46722	1	1	79	87	16703	ENSOCUG00000029354
GO:1901657	glycosyl compound metabolic process	biological_process	0.46818	1	4	79	552	16703	ENSOCUG00000009484,ENSOCUG00000015867,ENSOCUG00000023809,ENSOCUG00000002844
GO:0030855	epithelial cell differentiation	biological_process	0.46905	1	3	79	456	16703	ENSOCUG00000029354,ENSOCUG00000007579,ENSOCUG00000003627
[truncated: 3,239 more rows]
