# Supplementary material for: Systematic Analysis of Non-coding RNAs Involved in the Angora Rabbit (Oryctolagus cuniculus) Hair Follicle Cycle by RNA Sequencing
Source: Front Genet. 2019 May 3;10:407. doi: 10.3389/fgene.2019.00407 (PMC6509560; doi:10.3389/fgene.2019.00407)
Supplement: TABLE S11 — Gene ontology classification of differentially expressed miRNA between 90, 130, and 150 days. [file Table_11.XLSX]

## Sheet: Sheet1
Table S11. GO classification of differentially expressed miRNA between 90, 130, and 150 days
GO classification of differentially expressed miRNAs between 130 days and 90 days
GO_accession	Description	Term_type	Over_represented_pValue	Corrected_pValue	DEG_item	DEG_list	Bg_item	Bg_list	Gene_names
GO:0070627	ferrous iron import	biological_process	0.00028335	1	2	92	5	16712	ENSOCUG00000007767,ENSOCUG00000017117
GO:0005544	calcium-dependent phospholipid binding	molecular_function	0.00034016	1	3	92	25	16712	ENSOCUG00000027142,ENSOCUG00000017760,ENSOCUG00000017878
GO:0065009	regulation of molecular function	biological_process	0.00078761	1	21	92	1828	16712	ENSOCUG00000010373,ENSOCUG00000004691,ENSOCUG00000000073,ENSOCUG00000006298,ENSOCUG00000001920,ENSOCUG00000017117,ENSOCUG00000015829,ENSOCUG00000012412,ENSOCUG00000021388,ENSOCUG00000003122,ENSOCUG00000026172,ENSOCUG00000015052,ENSOCUG00000002973,ENSOCUG00000008913,ENSOCUG00000017878,ENSOCUG00000003042,ENSOCUG00000023151,ENSOCUG00000027396,ENSOCUG00000024979,ENSOCUG00000025590,ENSOCUG00000000091
GO:0015684	ferrous iron transport	biological_process	0.00079866	1	2	92	8	16712	ENSOCUG00000017117,ENSOCUG00000007767
GO:1903874	ferrous iron transmembrane transport	biological_process	0.00079866	1	2	92	8	16712	ENSOCUG00000007767,ENSOCUG00000017117
GO:0005737	cytoplasm	cellular_component	0.00083055	1	51	92	6474	16712	ENSOCUG00000011248,ENSOCUG00000015690,ENSOCUG00000000475,ENSOCUG00000024979,ENSOCUG00000006471,ENSOCUG00000011119,ENSOCUG00000003122,ENSOCUG00000000059,ENSOCUG00000017878,ENSOCUG00000008913,ENSOCUG00000004593,ENSOCUG00000006335,ENSOCUG00000002973,ENSOCUG00000012708,ENSOCUG00000007767,ENSOCUG00000006932,ENSOCUG00000016326,ENSOCUG00000005281,ENSOCUG00000015254,ENSOCUG00000025107,ENSOCUG00000013256,…
GO:0051287	NAD binding	molecular_function	0.0012782	1	3	92	39	16712	ENSOCUG00000005759,ENSOCUG00000000749,ENSOCUG00000023332
GO:0005622	intracellular	cellular_component	0.0018372	1	67	92	9639	16712	ENSOCUG00000027142,ENSOCUG00000015254,ENSOCUG00000016514,ENSOCUG00000008633,ENSOCUG00000006298,ENSOCUG00000010373,ENSOCUG00000006471,ENSOCUG00000017760,ENSOCUG00000024979,ENSOCUG00000000836,ENSOCUG00000011248,ENSOCUG00000007767,ENSOCUG00000006932,ENSOCUG00000002973,ENSOCUG00000017878,ENSOCUG00000006335,ENSOCUG00000017117,ENSOCUG00000012412,ENSOCUG00000012715,ENSOCUG00000028218,ENSOCUG00000000073,…
GO:0097286	iron ion import	biological_process	0.0018736	1	2	92	12	16712	ENSOCUG00000007767,ENSOCUG00000017117
GO:0015295	solute:proton symporter activity	molecular_function	0.0019083	1	2	92	12	16712	ENSOCUG00000015193,ENSOCUG00000007767
GO:0072661	protein targeting to plasma membrane	biological_process	0.0019089	1	2	92	12	16712	ENSOCUG00000002973,ENSOCUG00000000073
GO:0030279	negative regulation of ossification	biological_process	0.002477	1	3	92	49	16712	ENSOCUG00000002973,ENSOCUG00000009703,ENSOCUG00000016326
GO:0034755	iron ion transmembrane transport	biological_process	0.0025719	1	2	92	14	16712	ENSOCUG00000007767,ENSOCUG00000017117
GO:0044092	negative regulation of molecular function	biological_process	0.0027593	1	10	92	642	16712	ENSOCUG00000017117,ENSOCUG00000012412,ENSOCUG00000024979,ENSOCUG00000000091,ENSOCUG00000010373,ENSOCUG00000017878,ENSOCUG00000002973,ENSOCUG00000000073,ENSOCUG00000003042,ENSOCUG00000006298
GO:0006887	exocytosis	biological_process	0.0030199	1	5	92	178	16712	ENSOCUG00000027142,ENSOCUG00000007211,ENSOCUG00000021388,ENSOCUG00000000059,ENSOCUG00000017878
GO:0019222	regulation of metabolic process	biological_process	0.0032617	1	36	92	4304	16712	ENSOCUG00000006298,ENSOCUG00000005759,ENSOCUG00000004691,ENSOCUG00000010373,ENSOCUG00000009734,ENSOCUG00000008633,ENSOCUG00000016326,ENSOCUG00000006932,ENSOCUG00000017878,ENSOCUG00000008913,ENSOCUG00000006335,ENSOCUG00000002973,ENSOCUG00000003122,ENSOCUG00000024979,ENSOCUG00000025590,ENSOCUG00000006471,ENSOCUG00000000836,ENSOCUG00000001920,ENSOCUG00000012715,ENSOCUG00000002910,ENSOCUG00000000073,…
GO:0010039	response to iron ion	biological_process	0.0033743	1	2	92	16	16712	ENSOCUG00000007767,ENSOCUG00000017117
GO:0002724	regulation of T cell cytokine production	biological_process	0.003375	1	2	92	16	16712	ENSOCUG00000017117,ENSOCUG00000023151
GO:1901681	sulfur compound binding	molecular_function	0.0034861	1	4	92	113	16712	ENSOCUG00000017423,ENSOCUG00000004566,ENSOCUG00000012906,ENSOCUG00000002973
GO:0043231	intracellular membrane-bounded organelle	cellular_component	0.0035363	1	51	92	6852	16712	ENSOCUG00000005281,ENSOCUG00000016326,ENSOCUG00000008633,ENSOCUG00000027142,ENSOCUG00000015254,ENSOCUG00000025107,ENSOCUG00000013256,ENSOCUG00000000749,ENSOCUG00000009734,ENSOCUG00000010373,ENSOCUG00000006298,ENSOCUG00000005294,ENSOCUG00000012579,ENSOCUG00000011248,ENSOCUG00000000836,ENSOCUG00000000475,ENSOCUG00000015690,ENSOCUG00000006471,ENSOCUG00000025590,ENSOCUG00000011119,ENSOCUG00000003122,…
GO:0070412	R-SMAD binding	molecular_function	0.0038637	1	2	92	17	16712	ENSOCUG00000016326,ENSOCUG00000009955
GO:0000275	mitochondrial proton-transporting ATP synthase complex, catalytic core F(1)	cellular_component	0.00426	1	1	92	1	16712	ENSOCUG00000001042
GO:0009986	cell surface	cellular_component	0.0044601	1	8	92	472	16712	ENSOCUG00000004691,ENSOCUG00000007767,ENSOCUG00000017117,ENSOCUG00000023151,ENSOCUG00000017423,ENSOCUG00000024979,ENSOCUG00000017760,ENSOCUG00000000091
GO:0044424	intracellular part	cellular_component	0.0044883	1	63	92	9122	16712	ENSOCUG00000014794,ENSOCUG00000028052,ENSOCUG00000006594,ENSOCUG00000026172,ENSOCUG00000015052,ENSOCUG00000004566,ENSOCUG00000001042,ENSOCUG00000003042,ENSOCUG00000007741,ENSOCUG00000027396,ENSOCUG00000009955,ENSOCUG00000023151,ENSOCUG00000001353,ENSOCUG00000002311,ENSOCUG00000023004,ENSOCUG00000011063,ENSOCUG00000022112,ENSOCUG00000016417,ENSOCUG00000002910,ENSOCUG00000000073,ENSOCUG00000013347,…
GO:0050790	regulation of catalytic activity	biological_process	0.004798	1	16	92	1432	16712	ENSOCUG00000003122,ENSOCUG00000015052,ENSOCUG00000017878,ENSOCUG00000003042,ENSOCUG00000027396,ENSOCUG00000023151,ENSOCUG00000024979,ENSOCUG00000025590,ENSOCUG00000000091,ENSOCUG00000004691,ENSOCUG00000010373,ENSOCUG00000000073,ENSOCUG00000001920,ENSOCUG00000012412,ENSOCUG00000015829,ENSOCUG00000021388
GO:0043227	membrane-bounded organelle	cellular_component	0.0048523	1	56	92	7841	16712	ENSOCUG00000016417,ENSOCUG00000000091,ENSOCUG00000011063,ENSOCUG00000023004,ENSOCUG00000009955,ENSOCUG00000023151,ENSOCUG00000007741,ENSOCUG00000003042,ENSOCUG00000004566,ENSOCUG00000001042,ENSOCUG00000026172,ENSOCUG00000015052,ENSOCUG00000014794,ENSOCUG00000006594,ENSOCUG00000009705,ENSOCUG00000015159,ENSOCUG00000017117,ENSOCUG00000012412,ENSOCUG00000006984,ENSOCUG00000012715,ENSOCUG00000001920,…
GO:0010041	response to iron(III) ion	biological_process	0.0048907	1	1	92	1	16712	ENSOCUG00000017117
GO:0071283	cellular response to iron(III) ion	biological_process	0.0048907	1	1	92	1	16712	ENSOCUG00000017117
GO:0002387	immune response in gut-associated lymphoid tissue	biological_process	0.0050313	1	1	92	1	16712	ENSOCUG00000007538
GO:0002395	immune response in nasopharyngeal-associated lymphoid tissue	biological_process	0.0050313	1	1	92	1	16712	ENSOCUG00000007538
GO:0018400	peptidyl-proline hydroxylation to 3-hydroxy-L-proline	biological_process	0.005333	1	1	92	1	16712	ENSOCUG00000007741
GO:0032801	receptor catabolic process	biological_process	0.0053403	1	2	92	20	16712	ENSOCUG00000003122,ENSOCUG00000016326
GO:0048037	cofactor binding	molecular_function	0.0053602	1	5	92	204	16712	ENSOCUG00000023332,ENSOCUG00000000749,ENSOCUG00000004566,ENSOCUG00000005759,ENSOCUG00000006594
GO:0004617	phosphoglycerate dehydrogenase activity	molecular_function	0.0054935	1	1	92	1	16712	ENSOCUG00000005759
GO:0015086	cadmium ion transmembrane transporter activity	molecular_function	0.0054954	1	1	92	1	16712	ENSOCUG00000007767
GO:0015087	cobalt ion transmembrane transporter activity	molecular_function	0.0054954	1	1	92	1	16712	ENSOCUG00000007767
GO:0015094	lead ion transmembrane transporter activity	molecular_function	0.0054954	1	1	92	1	16712	ENSOCUG00000007767
GO:0015639	ferrous iron uptake transmembrane transporter activity	molecular_function	0.0054954	1	1	92	1	16712	ENSOCUG00000007767
GO:0015692	lead ion transport	biological_process	0.0054954	1	1	92	1	16712	ENSOCUG00000007767
GO:0070826	paraferritin complex	cellular_component	0.0054954	1	1	92	1	16712	ENSOCUG00000007767
GO:0048039	ubiquinone binding	molecular_function	0.0055048	1	1	92	1	16712	ENSOCUG00000006594
GO:0016312	inositol bisphosphate phosphatase activity	molecular_function	0.0055052	1	1	92	1	16712	ENSOCUG00000000073
GO:2000466	negative regulation of glycogen (starch) synthase activity	biological_process	0.0055052	1	1	92	1	16712	ENSOCUG00000000073
GO:2001151	regulation of renal water transport	biological_process	0.0055052	1	1	92	1	16712	ENSOCUG00000000073
GO:2001153	positive regulation of renal water transport	biological_process	0.0055052	1	1	92	1	16712	ENSOCUG00000000073
GO:0005954	calcium- and calmodulin-dependent protein kinase complex	cellular_component	0.0055052	1	1	92	1	16712	ENSOCUG00000003999
GO:0003056	regulation of vascular smooth muscle contraction	biological_process	0.0055052	1	1	92	1	16712	ENSOCUG00000021388
GO:0000390	spliceosomal complex disassembly	biological_process	0.0055052	1	1	92	1	16712	ENSOCUG00000006298
GO:0002083	4-hydroxybenzoate decaprenyltransferase activity	molecular_function	0.0055052	1	1	92	1	16712	ENSOCUG00000011119
GO:0008160	protein tyrosine phosphatase activator activity	molecular_function	0.0055052	1	1	92	1	16712	ENSOCUG00000003042
GO:0010157	response to chlorate	biological_process	0.0055052	1	1	92	1	16712	ENSOCUG00000002973
GO:0030156	benzodiazepine receptor binding	molecular_function	0.0055052	1	1	92	1	16712	ENSOCUG00000009705
GO:0043990	histone H2A-S1 phosphorylation	biological_process	0.0055052	1	1	92	1	16712	ENSOCUG00000008913
GO:0047293	4-hydroxybenzoate nonaprenyltransferase activity	molecular_function	0.0055052	1	1	92	1	16712	ENSOCUG00000011119
GO:0061736	engulfment of target by autophagosome	biological_process	0.0055052	1	1	92	1	16712	ENSOCUG00000016326
GO:0071211	protein targeting to vacuole involved in autophagy	biological_process	0.0055052	1	1	92	1	16712	ENSOCUG00000016326
GO:0071914	prominosome	cellular_component	0.0055052	1	1	92	1	16712	ENSOCUG00000004691
GO:1902534	single-organism membrane invagination	biological_process	0.0055052	1	1	92	1	16712	ENSOCUG00000016326
GO:2001287	negative regulation of caveolin-mediated endocytosis	biological_process	0.0055052	1	1	92	1	16712	ENSOCUG00000004691
GO:0072562	blood microparticle	cellular_component	0.0055126	1	3	92	65	16712	ENSOCUG00000017760,ENSOCUG00000012708,ENSOCUG00000000091
GO:0006508	proteolysis	biological_process	0.0055921	1	14	92	1195	16712	ENSOCUG00000005281,ENSOCUG00000016326,ENSOCUG00000002311,ENSOCUG00000001353,ENSOCUG00000000475,ENSOCUG00000017423,ENSOCUG00000024979,ENSOCUG00000016417,ENSOCUG00000021388,ENSOCUG00000013256,ENSOCUG00000000091,ENSOCUG00000010373,ENSOCUG00000003122,ENSOCUG00000002973
GO:0031305	integral component of mitochondrial inner membrane	cellular_component	0.0058813	1	2	92	21	16712	ENSOCUG00000006594,ENSOCUG00000011119
GO:0048736	appendage development	biological_process	0.0062443	1	4	92	133	16712	ENSOCUG00000009703,ENSOCUG00000002973,ENSOCUG00000012715,ENSOCUG00000009734
GO:0060173	limb development	biological_process	0.0062443	1	4	92	133	16712	ENSOCUG00000002973,ENSOCUG00000009703,ENSOCUG00000009734,ENSOCUG00000012715
GO:0002369	T cell cytokine production	biological_process	0.0063835	1	2	92	22	16712	ENSOCUG00000017117,ENSOCUG00000023151
GO:0031304	intrinsic component of mitochondrial inner membrane	cellular_component	0.0064464	1	2	92	22	16712	ENSOCUG00000011119,ENSOCUG00000006594
GO:0021510	spinal cord development	biological_process	0.006773	1	3	92	70	16712	ENSOCUG00000002973,ENSOCUG00000005759,ENSOCUG00000015159
GO:0000578	embryonic axis specification	biological_process	0.0070353	1	2	92	23	16712	ENSOCUG00000002973,ENSOCUG00000017423
GO:0008201	heparin binding	molecular_function	0.0070445	1	3	92	71	16712	ENSOCUG00000002973,ENSOCUG00000012906,ENSOCUG00000017423
GO:0016192	vesicle-mediated transport	biological_process	0.0075068	1	10	92	741	16712	ENSOCUG00000017117,ENSOCUG00000005281,ENSOCUG00000027396,ENSOCUG00000023151,ENSOCUG00000027142,ENSOCUG00000021388,ENSOCUG00000004691,ENSOCUG00000017878,ENSOCUG00000000059,ENSOCUG00000007211
GO:0070534	protein K63-linked ubiquitination	biological_process	0.0075428	1	2	92	24	16712	ENSOCUG00000026172,ENSOCUG00000016417
GO:0044444	cytoplasmic part	cellular_component	0.0077677	1	41	92	5353	16712	ENSOCUG00000017117,ENSOCUG00000012412,ENSOCUG00000009705,ENSOCUG00000009564,ENSOCUG00000000073,ENSOCUG00000013347,ENSOCUG00000006984,ENSOCUG00000001920,ENSOCUG00000011063,ENSOCUG00000009955,ENSOCUG00000027396,ENSOCUG00000023151,ENSOCUG00000016417,ENSOCUG00000015052,ENSOCUG00000028052,ENSOCUG00000014794,ENSOCUG00000006594,ENSOCUG00000007741,ENSOCUG00000004566,ENSOCUG00000001042,ENSOCUG00000016326,…
GO:0017158	regulation of calcium ion-dependent exocytosis	biological_process	0.0082829	1	2	92	25	16712	ENSOCUG00000027142,ENSOCUG00000007211
GO:0035115	embryonic forelimb morphogenesis	biological_process	0.0082829	1	2	92	25	16712	ENSOCUG00000012715,ENSOCUG00000009734
GO:0050662	coenzyme binding	molecular_function	0.009	1	4	92	148	16712	ENSOCUG00000005759,ENSOCUG00000000749,ENSOCUG00000004566,ENSOCUG00000023332
GO:0035370	UBC13-UEV1A complex	cellular_component	0.010233	1	1	92	2	16712	ENSOCUG00000026172
GO:0002428	antigen processing and presentation of peptide antigen via MHC class Ib	biological_process	0.010369	1	1	92	2	16712	ENSOCUG00000017117
GO:0002477	antigen processing and presentation of exogenous peptide antigen via MHC class Ib	biological_process	0.010369	1	1	92	2	16712	ENSOCUG00000017117
GO:0002481	antigen processing and presentation of exogenous protein antigen via MHC class Ib, TAP-dependent	biological_process	0.010369	1	1	92	2	16712	ENSOCUG00000017117
GO:0034756	regulation of iron ion transport	biological_process	0.010369	1	1	92	2	16712	ENSOCUG00000017117
GO:0034758	positive regulation of iron ion transport	biological_process	0.010369	1	1	92	2	16712	ENSOCUG00000017117
GO:0034759	regulation of iron ion transmembrane transport	biological_process	0.010369	1	1	92	2	16712	ENSOCUG00000017117
GO:0034761	positive regulation of iron ion transmembrane transport	biological_process	0.010369	1	1	92	2	16712	ENSOCUG00000017117
GO:1900390	regulation of iron ion import	biological_process	0.010369	1	1	92	2	16712	ENSOCUG00000017117
GO:1903989	regulation of ferrous iron import into cell	biological_process	0.010369	1	1	92	2	16712	ENSOCUG00000017117
GO:1903991	positive regulation of ferrous iron import into cell	biological_process	0.010369	1	1	92	2	16712	ENSOCUG00000017117
GO:1904432	regulation of ferrous iron binding	biological_process	0.010369	1	1	92	2	16712	ENSOCUG00000017117
GO:1904434	positive regulation of ferrous iron binding	biological_process	0.010369	1	1	92	2	16712	ENSOCUG00000017117
GO:1904435	regulation of transferrin receptor binding	biological_process	0.010369	1	1	92	2	16712	ENSOCUG00000017117
GO:1904437	positive regulation of transferrin receptor binding	biological_process	0.010369	1	1	92	2	16712	ENSOCUG00000017117
GO:1904438	regulation of ferrous iron import across plasma membrane	biological_process	0.010369	1	1	92	2	16712	ENSOCUG00000017117
GO:1904440	positive regulation of ferrous iron import across plasma membrane	biological_process	0.010369	1	1	92	2	16712	ENSOCUG00000017117
GO:0002386	immune response in mucosal-associated lymphoid tissue	biological_process	0.010509	1	1	92	2	16712	ENSOCUG00000007538
GO:0042710	biofilm formation	biological_process	0.010509	1	1	92	2	16712	ENSOCUG00000007538
GO:0044010	single-species biofilm formation	biological_process	0.010509	1	1	92	2	16712	ENSOCUG00000007538
GO:0044407	single-species biofilm formation in or on host organism	biological_process	0.010509	1	1	92	2	16712	ENSOCUG00000007538
GO:0050828	regulation of liquid surface tension	biological_process	0.010509	1	1	92	2	16712	ENSOCUG00000007538
GO:1900190	regulation of single-species biofilm formation	biological_process	0.010509	1	1	92	2	16712	ENSOCUG00000007538
GO:1900191	negative regulation of single-species biofilm formation	biological_process	0.010509	1	1	92	2	16712	ENSOCUG00000007538
GO:1900228	regulation of single-species biofilm formation in or on host organism	biological_process	0.010509	1	1	92	2	16712	ENSOCUG00000007538
GO:1900229	negative regulation of single-species biofilm formation in or on host organism	biological_process	0.010509	1	1	92	2	16712	ENSOCUG00000007538
GO:0051241	negative regulation of multicellular organismal process	biological_process	0.010604	1	9	92	662	16712	ENSOCUG00000012715,ENSOCUG00000002973,ENSOCUG00000009703,ENSOCUG00000000091,ENSOCUG00000015254,ENSOCUG00000017760,ENSOCUG00000023151,ENSOCUG00000016326,ENSOCUG00000017117
GO:0016492	G-protein coupled neurotensin receptor activity	molecular_function	0.010744	1	1	92	2	16712	ENSOCUG00000006710
GO:0060627	regulation of vesicle-mediated transport	biological_process	0.010815	1	5	92	242	16712	ENSOCUG00000007211,ENSOCUG00000027142,ENSOCUG00000023151,ENSOCUG00000004691,ENSOCUG00000017117
GO:0006824	cobalt ion transport	biological_process	0.010971	1	1	92	2	16712	ENSOCUG00000007767
GO:0046870	cadmium ion binding	molecular_function	0.010971	1	1	92	2	16712	ENSOCUG00000007767
GO:0004174	electron-transferring-flavoprotein dehydrogenase activity	molecular_function	0.01098	1	1	92	2	16712	ENSOCUG00000006594
GO:0016649	oxidoreductase activity, acting on the CH-NH group of donors, quinone or similar compound as acceptor	molecular_function	0.01098	1	1	92	2	16712	ENSOCUG00000006594
GO:0034485	phosphatidylinositol-3,4,5-trisphosphate 5-phosphatase activity	molecular_function	0.010981	1	1	92	2	16712	ENSOCUG00000000073
GO:0045869	negative regulation of single stranded viral RNA replication via double stranded DNA intermediate	biological_process	0.010981	1	1	92	2	16712	ENSOCUG00000000073
GO:0002034	regulation of blood vessel size by renin-angiotensin	biological_process	0.010981	1	1	92	2	16712	ENSOCUG00000000091
GO:0003072	renal control of peripheral vascular resistance involved in regulation of systemic arterial blood pressure	biological_process	0.010981	1	1	92	2	16712	ENSOCUG00000000091
GO:0002351	serotonin production involved in inflammatory response	biological_process	0.010981	1	1	92	2	16712	ENSOCUG00000021388
GO:0002442	serotonin secretion involved in inflammatory response	biological_process	0.010981	1	1	92	2	16712	ENSOCUG00000021388
GO:0002554	serotonin secretion by platelet	biological_process	0.010981	1	1	92	2	16712	ENSOCUG00000021388
GO:0072563	endothelial microparticle	cellular_component	0.010981	1	1	92	2	16712	ENSOCUG00000017760
GO:0071008	U2-type post-mRNA release spliceosomal complex	cellular_component	0.010981	1	1	92	2	16712	ENSOCUG00000006298
GO:0071014	post-mRNA release spliceosomal complex	cellular_component	0.010981	1	1	92	2	16712	ENSOCUG00000006298
GO:0032807	DNA ligase IV complex	cellular_component	0.010981	1	1	92	2	16712	ENSOCUG00000015052
GO:0002094	polyprenyltransferase activity	molecular_function	0.010981	1	1	92	2	16712	ENSOCUG00000011119
GO:0043988	histone H3-S28 phosphorylation	biological_process	0.010981	1	1	92	2	16712	ENSOCUG00000008913
GO:1990164	histone H2A phosphorylation	biological_process	0.010981	1	1	92	2	16712	ENSOCUG00000008913
GO:0005119	smoothened binding	molecular_function	0.010981	1	1	92	2	16712	ENSOCUG00000002973
GO:0021997	neural plate axis specification	biological_process	0.010981	1	1	92	2	16712	ENSOCUG00000002973
GO:0032898	neurotrophin production	biological_process	0.010981	1	1	92	2	16712	ENSOCUG00000017423
GO:0032902	nerve growth factor production	biological_process	0.010981	1	1	92	2	16712	ENSOCUG00000017423
GO:0035744	T-helper 1 cell cytokine production	biological_process	0.010981	1	1	92	2	16712	ENSOCUG00000023151
GO:2000349	negative regulation of CD40 signaling pathway	biological_process	0.010981	1	1	92	2	16712	ENSOCUG00000023151
GO:2001286	regulation of caveolin-mediated endocytosis	biological_process	0.010981	1	1	92	2	16712	ENSOCUG00000004691
GO:0003218	cardiac left ventricle formation	biological_process	0.010981	1	1	92	2	16712	ENSOCUG00000012715
GO:0050819	negative regulation of coagulation	biological_process	0.011051	1	2	92	29	16712	ENSOCUG00000000091,ENSOCUG00000017760
GO:0035137	hindlimb morphogenesis	biological_process	0.011051	1	2	92	29	16712	ENSOCUG00000009734,ENSOCUG00000002973
GO:0016616	oxidoreductase activity, acting on the CH-OH group of donors, NAD or NADP as acceptor	molecular_function	0.011156	1	3	92	84	16712	ENSOCUG00000023332,ENSOCUG00000015939,ENSOCUG00000005759
GO:0006464	cellular protein modification process	biological_process	0.011284	1	23	92	2579	16712	ENSOCUG00000001920,ENSOCUG00000000073,ENSOCUG00000002910,ENSOCUG00000003999,ENSOCUG00000010373,ENSOCUG00000009564,ENSOCUG00000004691,ENSOCUG00000025107,ENSOCUG00000005281,ENSOCUG00000016326,ENSOCUG00000003042,ENSOCUG00000007741,ENSOCUG00000023451,ENSOCUG00000029752,ENSOCUG00000008913,ENSOCUG00000006335,ENSOCUG00000026172,ENSOCUG00000000091,ENSOCUG00000025590,ENSOCUG00000016417,ENSOCUG00000023151,…
GO:0036211	protein modification process	biological_process	0.011284	1	23	92	2579	16712	ENSOCUG00000025107,ENSOCUG00000005281,ENSOCUG00000016326,ENSOCUG00000001920,ENSOCUG00000000073,ENSOCUG00000002910,ENSOCUG00000010373,ENSOCUG00000003999,ENSOCUG00000009564,ENSOCUG00000004691,ENSOCUG00000000091,ENSOCUG00000025590,ENSOCUG00000016417,ENSOCUG00000001353,ENSOCUG00000023151,ENSOCUG00000009955,ENSOCUG00000007741,ENSOCUG00000003042,ENSOCUG00000023451,ENSOCUG00000029752,ENSOCUG00000008913,…
GO:0060255	regulation of macromolecule metabolic process	biological_process	0.011338	1	30	92	3660	16712	ENSOCUG00000016326,ENSOCUG00000008633,ENSOCUG00000015159,ENSOCUG00000021388,ENSOCUG00000009734,ENSOCUG00000010373,ENSOCUG00000028218,ENSOCUG00000005759,ENSOCUG00000004691,ENSOCUG00000000073,ENSOCUG00000002910,ENSOCUG00000012715,ENSOCUG00000006298,ENSOCUG00000001920,ENSOCUG00000000836,ENSOCUG00000023004,ENSOCUG00000023151,ENSOCUG00000009955,ENSOCUG00000025590,ENSOCUG00000006471,ENSOCUG00000024979,…
GO:0045178	basal part of cell	cellular_component	0.011797	1	2	92	30	16712	ENSOCUG00000013347,ENSOCUG00000007767
GO:0019538	protein metabolic process	biological_process	0.012056	1	33	92	4157	16712	ENSOCUG00000029752,ENSOCUG00000003042,ENSOCUG00000007741,ENSOCUG00000026172,ENSOCUG00000000091,ENSOCUG00000016417,ENSOCUG00000009955,ENSOCUG00000023151,ENSOCUG00000001353,ENSOCUG00000002311,ENSOCUG00000001920,ENSOCUG00000002910,ENSOCUG00000000073,ENSOCUG00000009564,ENSOCUG00000021388,ENSOCUG00000017117,ENSOCUG00000006932,ENSOCUG00000023451,ENSOCUG00000006335,ENSOCUG00000008913,ENSOCUG00000002973,…
GO:0051346	negative regulation of hydrolase activity	biological_process	0.012118	1	5	92	249	16712	ENSOCUG00000010373,ENSOCUG00000012412,ENSOCUG00000024979,ENSOCUG00000003042,ENSOCUG00000000091
GO:0031323	regulation of cellular metabolic process	biological_process	0.012281	1	30	92	3681	16712	ENSOCUG00000010373,ENSOCUG00000004691,ENSOCUG00000028218,ENSOCUG00000000073,ENSOCUG00000002910,ENSOCUG00000012715,ENSOCUG00000006298,ENSOCUG00000001920,ENSOCUG00000016326,ENSOCUG00000008633,ENSOCUG00000015159,ENSOCUG00000009734,ENSOCUG00000021388,ENSOCUG00000026172,ENSOCUG00000002973,ENSOCUG00000006335,ENSOCUG00000017878,ENSOCUG00000008913,ENSOCUG00000003042,ENSOCUG00000007741,ENSOCUG00000006932,…
GO:0044260	cellular macromolecule metabolic process	biological_process	0.01257	1	43	92	5837	16712	ENSOCUG00000003122,ENSOCUG00000002973,ENSOCUG00000006335,ENSOCUG00000017878,ENSOCUG00000008913,ENSOCUG00000023451,ENSOCUG00000006932,ENSOCUG00000000836,ENSOCUG00000000475,ENSOCUG00000024979,ENSOCUG00000025590,ENSOCUG00000006471,ENSOCUG00000017423,ENSOCUG00000003999,ENSOCUG00000010373,ENSOCUG00000004691,ENSOCUG00000006298,ENSOCUG00000016326,ENSOCUG00000005281,ENSOCUG00000008633,ENSOCUG00000025107,…
GO:0006511	ubiquitin-dependent protein catabolic process	biological_process	0.013441	1	6	92	354	16712	ENSOCUG00000016417,ENSOCUG00000013256,ENSOCUG00000010373,ENSOCUG00000016326,ENSOCUG00000000475,ENSOCUG00000001353
GO:0043086	negative regulation of catalytic activity	biological_process	0.013451	1	7	92	460	16712	ENSOCUG00000010373,ENSOCUG00000000073,ENSOCUG00000012412,ENSOCUG00000017878,ENSOCUG00000003042,ENSOCUG00000024979,ENSOCUG00000000091
GO:0008152	metabolic process	biological_process	0.013652	1	58	92	8538	16712	ENSOCUG00000006594,ENSOCUG00000026172,ENSOCUG00000028100,ENSOCUG00000015052,ENSOCUG00000001042,ENSOCUG00000007741,ENSOCUG00000003042,ENSOCUG00000029752,ENSOCUG00000023151,ENSOCUG00000001353,ENSOCUG00000009955,ENSOCUG00000027396,ENSOCUG00000021476,ENSOCUG00000023004,ENSOCUG00000002311,ENSOCUG00000000091,ENSOCUG00000016417,ENSOCUG00000000073,ENSOCUG00000002910,ENSOCUG00000028218,ENSOCUG00000009564,…
GO:0070838	divalent metal ion transport	biological_process	0.013953	1	5	92	258	16712	ENSOCUG00000000073,ENSOCUG00000014794,ENSOCUG00000017117,ENSOCUG00000021388,ENSOCUG00000007767
GO:0072511	divalent inorganic cation transport	biological_process	0.013953	1	5	92	258	16712	ENSOCUG00000007767,ENSOCUG00000021388,ENSOCUG00000017117,ENSOCUG00000000073,ENSOCUG00000014794
GO:0035136	forelimb morphogenesis	biological_process	0.014169	1	2	92	33	16712	ENSOCUG00000009734,ENSOCUG00000012715
GO:0019941	modification-dependent protein catabolic process	biological_process	0.014316	1	6	92	359	16712	ENSOCUG00000013256,ENSOCUG00000016417,ENSOCUG00000001353,ENSOCUG00000000475,ENSOCUG00000010373,ENSOCUG00000016326
GO:0030512	negative regulation of transforming growth factor beta receptor signaling pathway	biological_process	0.015001	1	2	92	34	16712	ENSOCUG00000016326,ENSOCUG00000009955
GO:0030514	negative regulation of BMP signaling pathway	biological_process	0.015001	1	2	92	34	16712	ENSOCUG00000009955,ENSOCUG00000016326
GO:0043632	modification-dependent macromolecule catabolic process	biological_process	0.015045	1	6	92	363	16712	ENSOCUG00000016417,ENSOCUG00000013256,ENSOCUG00000016326,ENSOCUG00000010373,ENSOCUG00000000475,ENSOCUG00000001353
GO:0044237	cellular metabolic process	biological_process	0.015045	1	50	92	7119	16712	ENSOCUG00000006932,ENSOCUG00000007767,ENSOCUG00000023451,ENSOCUG00000002973,ENSOCUG00000017878,ENSOCUG00000006335,ENSOCUG00000008913,ENSOCUG00000003122,ENSOCUG00000011119,ENSOCUG00000025590,ENSOCUG00000017423,ENSOCUG00000024979,ENSOCUG00000006471,ENSOCUG00000000475,ENSOCUG00000000836,ENSOCUG00000006298,ENSOCUG00000006012,ENSOCUG00000010373,ENSOCUG00000003999,ENSOCUG00000015939,ENSOCUG00000005759,…
GO:0016485	protein processing	biological_process	0.015609	1	4	92	174	16712	ENSOCUG00000002973,ENSOCUG00000021388,ENSOCUG00000000091,ENSOCUG00000017423
GO:0006826	iron ion transport	biological_process	0.015757	1	2	92	35	16712	ENSOCUG00000017117,ENSOCUG00000007767
GO:0002709	regulation of T cell mediated immunity	biological_process	0.015759	1	2	92	35	16712	ENSOCUG00000023151,ENSOCUG00000017117
GO:0050891	multicellular organismal water homeostasis	biological_process	0.01578	1	2	92	35	16712	ENSOCUG00000000073,ENSOCUG00000007538
GO:1903845	negative regulation of cellular response to transforming growth factor beta stimulus	biological_process	0.015854	1	2	92	35	16712	ENSOCUG00000016326,ENSOCUG00000009955
GO:1901873	regulation of post-translational protein modification	biological_process	0.016256	1	1	92	3	16712	ENSOCUG00000007741
GO:1901874	negative regulation of post-translational protein modification	biological_process	0.016256	1	1	92	3	16712	ENSOCUG00000007741
GO:0044267	cellular protein metabolic process	biological_process	0.016356	1	29	92	3599	16712	ENSOCUG00000017117,ENSOCUG00000005281,ENSOCUG00000016326,ENSOCUG00000013256,ENSOCUG00000021388,ENSOCUG00000025107,ENSOCUG00000002910,ENSOCUG00000000073,ENSOCUG00000004691,ENSOCUG00000009564,ENSOCUG00000003999,ENSOCUG00000010373,ENSOCUG00000001920,ENSOCUG00000000475,ENSOCUG00000009955,ENSOCUG00000023151,ENSOCUG00000001353,ENSOCUG00000000091,ENSOCUG00000024979,ENSOCUG00000025590,ENSOCUG00000016417,…
GO:0006564	L-serine biosynthetic process	biological_process	0.016414	1	1	92	3	16712	ENSOCUG00000005759
GO:0006566	threonine metabolic process	biological_process	0.016414	1	1	92	3	16712	ENSOCUG00000005759
GO:0005384	manganese ion transmembrane transporter activity	molecular_function	0.016416	1	1	92	3	16712	ENSOCUG00000007767
GO:0015093	ferrous iron transmembrane transporter activity	molecular_function	0.016416	1	1	92	3	16712	ENSOCUG00000007767
GO:0015691	cadmium ion transport	biological_process	0.016416	1	1	92	3	16712	ENSOCUG00000007767
GO:0070574	cadmium ion transmembrane transport	biological_process	0.016416	1	1	92	3	16712	ENSOCUG00000007767
GO:0004439	phosphatidylinositol-4,5-bisphosphate 5-phosphatase activity	molecular_function	0.016426	1	1	92	3	16712	ENSOCUG00000000073
GO:0030144	alpha-1,6-mannosylglycoprotein 6-beta-N-acetylglucosaminyltransferase activity	molecular_function	0.016426	1	1	92	3	16712	ENSOCUG00000023451
GO:0045719	negative regulation of glycogen biosynthetic process	biological_process	0.016426	1	1	92	3	16712	ENSOCUG00000000073
GO:0046030	inositol trisphosphate phosphatase activity	molecular_function	0.016426	1	1	92	3	16712	ENSOCUG00000000073
GO:0090315	negative regulation of protein targeting to membrane	biological_process	0.016426	1	1	92	3	16712	ENSOCUG00000000073
GO:0006499	N-terminal protein myristoylation	biological_process	0.016426	1	1	92	3	16712	ENSOCUG00000009955
GO:0010990	regulation of SMAD protein complex assembly	biological_process	0.016426	1	1	92	3	16712	ENSOCUG00000009955
GO:0010991	negative regulation of SMAD protein complex assembly	biological_process	0.016426	1	1	92	3	16712	ENSOCUG00000009955
GO:0005958	DNA-dependent protein kinase-DNA ligase 4 complex	cellular_component	0.016426	1	1	92	3	16712	ENSOCUG00000015052
GO:0002232	leukocyte chemotaxis involved in inflammatory response	biological_process	0.016426	1	1	92	3	16712	ENSOCUG00000023151
GO:0002277	myeloid dendritic cell activation involved in immune response	biological_process	0.016426	1	1	92	3	16712	ENSOCUG00000023151
GO:0003166	bundle of His development	biological_process	0.016426	1	1	92	3	16712	ENSOCUG00000012715
GO:0007354	zygotic determination of anterior/posterior axis, embryo	biological_process	0.016426	1	1	92	3	16712	ENSOCUG00000017423
GO:0008158	hedgehog receptor activity	molecular_function	0.016426	1	1	92	3	16712	ENSOCUG00000002973
GO:0008506	sucrose:proton symporter activity	molecular_function	0.016426	1	1	92	3	16712	ENSOCUG00000015193
GO:0008515	sucrose transmembrane transporter activity	molecular_function	0.016426	1	1	92	3	16712	ENSOCUG00000015193
GO:0009957	epidermal cell fate specification	biological_process	0.016426	1	1	92	3	16712	ENSOCUG00000002973
GO:0015154	disaccharide transmembrane transporter activity	molecular_function	0.016426	1	1	92	3	16712	ENSOCUG00000015193
GO:0015157	oligosaccharide transmembrane transporter activity	molecular_function	0.016426	1	1	92	3	16712	ENSOCUG00000015193
GO:0015766	disaccharide transport	biological_process	0.016426	1	1	92	3	16712	ENSOCUG00000015193
GO:0015770	sucrose transport	biological_process	0.016426	1	1	92	3	16712	ENSOCUG00000015193
GO:0015772	oligosaccharide transport	biological_process	0.016426	1	1	92	3	16712	ENSOCUG00000015193
GO:0021913	regulation of transcription from RNA polymerase II promoter involved in ventral spinal cord interneuron specification	biological_process	0.016426	1	1	92	3	16712	ENSOCUG00000015159
GO:0033129	positive regulation of histone phosphorylation	biological_process	0.016426	1	1	92	3	16712	ENSOCUG00000008913
GO:0043987	histone H3-S10 phosphorylation	biological_process	0.016426	1	1	92	3	16712	ENSOCUG00000008913
GO:0048550	negative regulation of pinocytosis	biological_process	0.016426	1	1	92	3	16712	ENSOCUG00000004691
GO:0051891	positive regulation of cardioblast differentiation	biological_process	0.016426	1	1	92	3	16712	ENSOCUG00000012715
GO:0060044	negative regulation of cardiac muscle cell proliferation	biological_process	0.016426	1	1	92	3	16712	ENSOCUG00000012715
GO:0072513	positive regulation of secondary heart field cardioblast proliferation	biological_process	0.016426	1	1	92	3	16712	ENSOCUG00000012715
GO:0072542	protein phosphatase activator activity	molecular_function	0.016426	1	1	92	3	16712	ENSOCUG00000003042
GO:0097108	hedgehog family protein binding	molecular_function	0.016426	1	1	92	3	16712	ENSOCUG00000002973
GO:1902714	negative regulation of interferon-gamma secretion	biological_process	0.016426	1	1	92	3	16712	ENSOCUG00000023151
GO:0044093	positive regulation of molecular function	biological_process	0.017049	1	12	92	1098	16712	ENSOCUG00000021388,ENSOCUG00000025590,ENSOCUG00000015829,ENSOCUG00000027396,ENSOCUG00000012412,ENSOCUG00000017117,ENSOCUG00000001920,ENSOCUG00000003042,ENSOCUG00000017878,ENSOCUG00000008913,ENSOCUG00000026172,ENSOCUG00000015052
GO:0030326	embryonic limb morphogenesis	biological_process	0.017319	1	3	92	99	16712	ENSOCUG00000009734,ENSOCUG00000012715,ENSOCUG00000002973
GO:0035113	embryonic appendage morphogenesis	biological_process	0.017319	1	3	92	99	16712	ENSOCUG00000002973,ENSOCUG00000012715,ENSOCUG00000009734
GO:0048519	negative regulation of biological process	biological_process	0.017615	1	25	92	2990	16712	ENSOCUG00000010373,ENSOCUG00000009703,ENSOCUG00000004691,ENSOCUG00000000073,ENSOCUG00000012715,ENSOCUG00000006298,ENSOCUG00000016326,ENSOCUG00000017117,ENSOCUG00000012412,ENSOCUG00000007538,ENSOCUG00000015254,ENSOCUG00000002973,ENSOCUG00000008913,ENSOCUG00000017878,ENSOCUG00000007741,ENSOCUG00000003042,ENSOCUG00000007211,ENSOCUG00000006932,ENSOCUG00000023151,ENSOCUG00000009955,ENSOCUG00000024979,…
GO:0032592	integral component of mitochondrial membrane	cellular_component	0.01762	1	2	92	37	16712	ENSOCUG00000011119,ENSOCUG00000006594
GO:0006611	protein export from nucleus	biological_process	0.01762	1	2	92	37	16712	ENSOCUG00000009955,ENSOCUG00000016326
GO:0009790	embryo development	biological_process	0.017817	1	9	92	722	16712	ENSOCUG00000009734,ENSOCUG00000017423,ENSOCUG00000015159,ENSOCUG00000000836,ENSOCUG00000012715,ENSOCUG00000000073,ENSOCUG00000002973,ENSOCUG00000013347,ENSOCUG00000005759
GO:0080090	regulation of primary metabolic process	biological_process	0.017853	1	29	92	3623	16712	ENSOCUG00000025590,ENSOCUG00000024979,ENSOCUG00000006471,ENSOCUG00000000091,ENSOCUG00000023004,ENSOCUG00000000836,ENSOCUG00000009955,ENSOCUG00000023151,ENSOCUG00000007741,ENSOCUG00000003042,ENSOCUG00000006932,ENSOCUG00000026172,ENSOCUG00000008913,ENSOCUG00000017878,ENSOCUG00000006335,ENSOCUG00000002973,ENSOCUG00000015159,ENSOCUG00000009734,ENSOCUG00000021388,ENSOCUG00000016326,ENSOCUG00000008633,…
GO:0043412	macromolecule modification	biological_process	0.017872	1	23	92	2686	16712	ENSOCUG00000025107,ENSOCUG00000016326,ENSOCUG00000005281,ENSOCUG00000001920,ENSOCUG00000010373,ENSOCUG00000003999,ENSOCUG00000004691,ENSOCUG00000009564,ENSOCUG00000000073,ENSOCUG00000002910,ENSOCUG00000016417,ENSOCUG00000025590,ENSOCUG00000000091,ENSOCUG00000023151,ENSOCUG00000001353,ENSOCUG00000009955,ENSOCUG00000007741,ENSOCUG00000003042,ENSOCUG00000023451,ENSOCUG00000029752,ENSOCUG00000026172,…
GO:0016614	oxidoreductase activity, acting on CH-OH group of donors	molecular_function	0.018254	1	3	92	101	16712	ENSOCUG00000023332,ENSOCUG00000015939,ENSOCUG00000005759
GO:0030104	water homeostasis	biological_process	0.018455	1	2	92	38	16712	ENSOCUG00000007538,ENSOCUG00000000073
GO:0005794	Golgi apparatus	cellular_component	0.018501	1	9	92	727	16712	ENSOCUG00000009564,ENSOCUG00000002973,ENSOCUG00000013347,ENSOCUG00000000073,ENSOCUG00000004566,ENSOCUG00000005281,ENSOCUG00000017117,ENSOCUG00000025107,ENSOCUG00000006471
GO:0098573	intrinsic component of mitochondrial membrane	cellular_component	0.018533	1	2	92	38	16712	ENSOCUG00000011119,ENSOCUG00000006594
GO:0045335	phagocytic vesicle	cellular_component	0.018533	1	2	92	38	16712	ENSOCUG00000017878,ENSOCUG00000023151
GO:0004722	protein serine/threonine phosphatase activity	molecular_function	0.01944	1	2	92	39	16712	ENSOCUG00000009955,ENSOCUG00000006335
GO:0000209	protein polyubiquitination	biological_process	0.020133	1	3	92	105	16712	ENSOCUG00000016326,ENSOCUG00000026172,ENSOCUG00000016417
GO:0008287	protein serine/threonine phosphatase complex	cellular_component	0.020392	1	2	92	40	16712	ENSOCUG00000003042,ENSOCUG00000006335
GO:1903293	phosphatase complex	cellular_component	0.020392	1	2	92	40	16712	ENSOCUG00000006335,ENSOCUG00000003042
GO:0060443	mammary gland morphogenesis	biological_process	0.020418	1	2	92	40	16712	ENSOCUG00000002973,ENSOCUG00000003122
GO:0010959	regulation of metal ion transport	biological_process	0.020769	1	4	92	190	16712	ENSOCUG00000017117,ENSOCUG00000000073,ENSOCUG00000007538,ENSOCUG00000021388
GO:0002475	antigen processing and presentation via MHC class Ib	biological_process	0.021237	1	1	92	4	16712	ENSOCUG00000017117
GO:0033216	ferric iron import	biological_process	0.021237	1	1	92	4	16712	ENSOCUG00000017117
GO:0097460	ferrous iron import into cell	biological_process	0.021237	1	1	92	4	16712	ENSOCUG00000017117
GO:0098707	ferrous iron import across plasma membrane	biological_process	0.021237	1	1	92	4	16712	ENSOCUG00000017117
GO:0019751	polyol metabolic process	biological_process	0.021389	1	2	92	41	16712	ENSOCUG00000011119,ENSOCUG00000000073
GO:0021517	ventral spinal cord development	biological_process	0.021389	1	2	92	41	16712	ENSOCUG00000015159,ENSOCUG00000002973
GO:0051604	protein maturation	biological_process	0.02156	1	4	92	192	16712	ENSOCUG00000002973,ENSOCUG00000017423,ENSOCUG00000021388,ENSOCUG00000000091
GO:0009448	gamma-aminobutyric acid metabolic process	biological_process	0.02183	1	1	92	4	16712	ENSOCUG00000005759
GO:0019530	taurine metabolic process	biological_process	0.02183	1	1	92	4	16712	ENSOCUG00000005759
GO:0005375	copper ion transmembrane transporter activity	molecular_function	0.021832	1	1	92	4	16712	ENSOCUG00000007767
GO:0035434	copper ion transmembrane transport	biological_process	0.021832	1	1	92	4	16712	ENSOCUG00000007767
GO:0071421	manganese ion transmembrane transport	biological_process	0.021832	1	1	92	4	16712	ENSOCUG00000007767
GO:0034594	phosphatidylinositol trisphosphate phosphatase activity	molecular_function	0.021842	1	1	92	4	16712	ENSOCUG00000000073
GO:0039692	single stranded viral RNA replication via double stranded DNA intermediate	biological_process	0.021842	1	1	92	4	16712	ENSOCUG00000000073
GO:0045091	regulation of single stranded viral RNA replication via double stranded DNA intermediate	biological_process	0.021842	1	1	92	4	16712	ENSOCUG00000000073
GO:0070874	negative regulation of glycogen metabolic process	biological_process	0.021842	1	1	92	4	16712	ENSOCUG00000000073
GO:2000465	regulation of glycogen (starch) synthase activity	biological_process	0.021842	1	1	92	4	16712	ENSOCUG00000000073
GO:0051918	negative regulation of fibrinolysis	biological_process	0.021842	1	1	92	4	16712	ENSOCUG00000000091
GO:0004723	calcium-dependent protein serine/threonine phosphatase activity	molecular_function	0.021842	1	1	92	4	16712	ENSOCUG00000009955
GO:0006498	N-terminal protein lipidation	biological_process	0.021842	1	1	92	4	16712	ENSOCUG00000009955
GO:0018377	protein myristoylation	biological_process	0.021842	1	1	92	4	16712	ENSOCUG00000009955
GO:0033192	calmodulin-dependent protein phosphatase activity	molecular_function	0.021842	1	1	92	4	16712	ENSOCUG00000009955
GO:0051103	DNA ligation involved in DNA repair	biological_process	0.021842	1	1	92	4	16712	ENSOCUG00000015052
GO:0003164	His-Purkinje system development	biological_process	0.021842	1	1	92	4	16712	ENSOCUG00000012715
GO:0030670	phagocytic vesicle membrane	cellular_component	0.021842	1	1	92	4	16712	ENSOCUG00000017878
GO:0048406	nerve growth factor binding	molecular_function	0.021842	1	1	92	4	16712	ENSOCUG00000017423
GO:0055022	negative regulation of cardiac muscle tissue growth	biological_process	0.021842	1	1	92	4	16712	ENSOCUG00000012715
GO:0060896	neural plate pattern specification	biological_process	0.021842	1	1	92	4	16712	ENSOCUG00000002973
GO:0061117	negative regulation of heart growth	biological_process	0.021842	1	1	92	4	16712	ENSOCUG00000012715
GO:0061734	parkin-mediated mitophagy in response to mitochondrial depolarization	biological_process	0.021842	1	1	92	4	16712	ENSOCUG00000016326
GO:0009893	positive regulation of metabolic process	biological_process	0.022174	1	21	92	2434	16712	ENSOCUG00000017878,ENSOCUG00000008913,ENSOCUG00000002973,ENSOCUG00000026172,ENSOCUG00000015052,ENSOCUG00000003042,ENSOCUG00000027396,ENSOCUG00000009955,ENSOCUG00000023151,ENSOCUG00000000836,ENSOCUG00000000091,ENSOCUG00000025590,ENSOCUG00000000073,ENSOCUG00000004691,ENSOCUG00000001920,ENSOCUG00000012715,ENSOCUG00000015829,ENSOCUG00000012412,ENSOCUG00000016326,ENSOCUG00000021388,ENSOCUG00000015159
GO:0005539	glycosaminoglycan binding	molecular_function	0.022292	1	3	92	109	16712	ENSOCUG00000002973,ENSOCUG00000017423,ENSOCUG00000012906
GO:0005795	Golgi stack	cellular_component	0.022368	1	2	92	42	16712	ENSOCUG00000005281,ENSOCUG00000025107
GO:0017156	calcium ion-dependent exocytosis	biological_process	0.022379	1	2	92	42	16712	ENSOCUG00000007211,ENSOCUG00000027142
GO:0009880	embryonic pattern specification	biological_process	0.022379	1	2	92	42	16712	ENSOCUG00000002973,ENSOCUG00000017423
GO:0043229	intracellular organelle	cellular_component	0.022931	1	54	92	7987	16712	ENSOCUG00000012579,ENSOCUG00000006298,ENSOCUG00000005294,ENSOCUG00000010373,ENSOCUG00000000749,ENSOCUG00000009734,ENSOCUG00000013256,ENSOCUG00000025107,ENSOCUG00000027142,ENSOCUG00000015254,ENSOCUG00000008633,ENSOCUG00000016326,ENSOCUG00000005281,ENSOCUG00000000574,ENSOCUG00000007767,ENSOCUG00000002973,ENSOCUG00000017878,ENSOCUG00000008913,ENSOCUG00000006335,ENSOCUG00000004593,ENSOCUG00000003122,…
GO:0050878	regulation of body fluid levels	biological_process	0.023015	1	4	92	196	16712	ENSOCUG00000007538,ENSOCUG00000000091,ENSOCUG00000021388,ENSOCUG00000000073
GO:0044464	cell part	cellular_component	0.023208	1	73	92	11618	16712	ENSOCUG00000015159,ENSOCUG00000009705,ENSOCUG00000021388,ENSOCUG00000006984,ENSOCUG00000001920,ENSOCUG00000009564,ENSOCUG00000013347,ENSOCUG00000002910,ENSOCUG00000016417,ENSOCUG00000022112,ENSOCUG00000023004,ENSOCUG00000023151,ENSOCUG00000001353,ENSOCUG00000027396,ENSOCUG00000003042,ENSOCUG00000001042,ENSOCUG00000015052,ENSOCUG00000006594,ENSOCUG00000028052,ENSOCUG00000025107,ENSOCUG00000000749,…
GO:0002718	regulation of cytokine production involved in immune response	biological_process	0.023276	1	2	92	43	16712	ENSOCUG00000017117,ENSOCUG00000023151
GO:0018208	peptidyl-proline modification	biological_process	0.023357	1	2	92	43	16712	ENSOCUG00000007741,ENSOCUG00000003042
GO:0032940	secretion by cell	biological_process	0.023452	1	7	92	515	16712	ENSOCUG00000017878,ENSOCUG00000000059,ENSOCUG00000023151,ENSOCUG00000017423,ENSOCUG00000027142,ENSOCUG00000007211,ENSOCUG00000021388
GO:0043226	organelle	cellular_component	0.023676	1	59	92	8919	16712	ENSOCUG00000003042,ENSOCUG00000007741,ENSOCUG00000004566,ENSOCUG00000001042,ENSOCUG00000015052,ENSOCUG00000026172,ENSOCUG00000014794,ENSOCUG00000028052,ENSOCUG00000006594,ENSOCUG00000016417,ENSOCUG00000000091,ENSOCUG00000022112,ENSOCUG00000023004,ENSOCUG00000011063,ENSOCUG00000009955,ENSOCUG00000023151,ENSOCUG00000006984,ENSOCUG00000012715,ENSOCUG00000001920,ENSOCUG00000009564,ENSOCUG00000002910,…
GO:0008289	lipid binding	molecular_function	0.023739	1	6	92	403	16712	ENSOCUG00000002973,ENSOCUG00000017878,ENSOCUG00000004566,ENSOCUG00000007538,ENSOCUG00000017760,ENSOCUG00000027142
GO:0050817	coagulation	biological_process	0.02392	1	3	92	112	16712	ENSOCUG00000017760,ENSOCUG00000000091,ENSOCUG00000021388
GO:0019829	cation-transporting ATPase activity	molecular_function	0.024184	1	2	92	44	16712	ENSOCUG00000014794,ENSOCUG00000001042
GO:0042625	ATPase activity, coupled to transmembrane movement of ions	molecular_function	0.024184	1	2	92	44	16712	ENSOCUG00000014794,ENSOCUG00000001042
GO:1990267	response to transition metal nanoparticle	biological_process	0.025342	1	2	92	45	16712	ENSOCUG00000017117,ENSOCUG00000007767
GO:0002275	myeloid cell activation involved in immune response	biological_process	0.025461	1	2	92	45	16712	ENSOCUG00000017878,ENSOCUG00000023151
GO:0051129	negative regulation of cellular component organization	biological_process	0.025602	1	6	92	410	16712	ENSOCUG00000006298,ENSOCUG00000015254,ENSOCUG00000004691,ENSOCUG00000017117,ENSOCUG00000000073,ENSOCUG00000009955
GO:0035107	appendage morphogenesis	biological_process	0.025611	1	3	92	115	16712	ENSOCUG00000002973,ENSOCUG00000012715,ENSOCUG00000009734
GO:0035108	limb morphogenesis	biological_process	0.025611	1	3	92	115	16712	ENSOCUG00000009734,ENSOCUG00000012715,ENSOCUG00000002973
GO:0045261	proton-transporting ATP synthase complex, catalytic core F(1)	cellular_component	0.02601	1	1	92	5	16712	ENSOCUG00000001042
GO:0031371	ubiquitin conjugating enzyme complex	cellular_component	0.026493	1	1	92	5	16712	ENSOCUG00000026172
GO:0021515	cell differentiation in spinal cord	biological_process	0.026524	1	2	92	46	16712	ENSOCUG00000002973,ENSOCUG00000015159
GO:0042612	MHC class I protein complex	cellular_component	0.026627	1	1	92	5	16712	ENSOCUG00000017117
GO:0004457	lactate dehydrogenase activity	molecular_function	0.027198	1	1	92	5	16712	ENSOCUG00000015939
GO:0004459	L-lactate dehydrogenase activity	molecular_function	0.027198	1	1	92	5	16712	ENSOCUG00000015939
GO:0005381	iron ion transmembrane transporter activity	molecular_function	0.027218	1	1	92	5	16712	ENSOCUG00000007767
GO:0006828	manganese ion transport	biological_process	0.027218	1	1	92	5	16712	ENSOCUG00000007767
GO:0010757	negative regulation of plasminogen activation	biological_process	0.027228	1	1	92	5	16712	ENSOCUG00000000091
GO:0001820	serotonin secretion	biological_process	0.027228	1	1	92	5	16712	ENSOCUG00000021388
GO:0007320	insemination	biological_process	0.027228	1	1	92	5	16712	ENSOCUG00000021388
GO:0002725	negative regulation of T cell cytokine production	biological_process	0.027228	1	1	92	5	16712	ENSOCUG00000023151
GO:0006071	glycerol metabolic process	biological_process	0.027228	1	1	92	5	16712	ENSOCUG00000011119
GO:0019211	phosphatase activator activity	molecular_function	0.027228	1	1	92	5	16712	ENSOCUG00000003042
GO:0030579	ubiquitin-dependent SMAD protein catabolic process	biological_process	0.027228	1	1	92	5	16712	ENSOCUG00000016326
GO:0048548	regulation of pinocytosis	biological_process	0.027228	1	1	92	5	16712	ENSOCUG00000004691
GO:0051890	regulation of cardioblast differentiation	biological_process	0.027228	1	1	92	5	16712	ENSOCUG00000012715
GO:0072203	cell proliferation involved in metanephros development	biological_process	0.027228	1	1	92	5	16712	ENSOCUG00000002973
GO:0072584	caveolin-mediated endocytosis	biological_process	0.027228	1	1	92	5	16712	ENSOCUG00000004691
GO:0097440	apical dendrite	cellular_component	0.027228	1	1	92	5	16712	ENSOCUG00000015254
GO:1902715	positive regulation of interferon-gamma secretion	biological_process	0.027228	1	1	92	5	16712	ENSOCUG00000023151
GO:2000348	regulation of CD40 signaling pathway	biological_process	0.027228	1	1	92	5	16712	ENSOCUG00000023151
GO:2000510	positive regulation of dendritic cell chemotaxis	biological_process	0.027228	1	1	92	5	16712	ENSOCUG00000023151
GO:0048640	negative regulation of developmental growth	biological_process	0.027605	1	2	92	47	16712	ENSOCUG00000002973,ENSOCUG00000012715
GO:0005623	cell	cellular_component	0.028209	1	73	92	11687	16712	ENSOCUG00000009705,ENSOCUG00000015159,ENSOCUG00000021388,ENSOCUG00000009564,ENSOCUG00000002910,ENSOCUG00000013347,ENSOCUG00000006984,ENSOCUG00000001920,ENSOCUG00000023004,ENSOCUG00000027396,ENSOCUG00000001353,ENSOCUG00000023151,ENSOCUG00000016417,ENSOCUG00000022112,ENSOCUG00000015052,ENSOCUG00000028052,ENSOCUG00000006594,ENSOCUG00000003042,ENSOCUG00000001042,ENSOCUG00000000574,ENSOCUG00000016326,…
GO:0043170	macromolecule metabolic process	biological_process	0.028269	1	45	92	6457	16712	ENSOCUG00000001920,ENSOCUG00000012715,ENSOCUG00000002910,ENSOCUG00000000073,ENSOCUG00000009564,ENSOCUG00000028218,ENSOCUG00000021388,ENSOCUG00000015159,ENSOCUG00000017117,ENSOCUG00000029752,ENSOCUG00000003042,ENSOCUG00000007741,ENSOCUG00000015052,ENSOCUG00000026172,ENSOCUG00000000091,ENSOCUG00000016417,ENSOCUG00000009955,ENSOCUG00000001353,ENSOCUG00000023151,ENSOCUG00000002311,ENSOCUG00000023004,…
GO:0033500	carbohydrate homeostasis	biological_process	0.02857	1	3	92	120	16712	ENSOCUG00000002973,ENSOCUG00000000073,ENSOCUG00000007211
GO:0042593	glucose homeostasis	biological_process	0.02857	1	3	92	120	16712	ENSOCUG00000007211,ENSOCUG00000000073,ENSOCUG00000002973
GO:0051603	proteolysis involved in cellular protein catabolic process	biological_process	0.029541	1	6	92	424	16712	ENSOCUG00000010373,ENSOCUG00000016326,ENSOCUG00000001353,ENSOCUG00000000475,ENSOCUG00000016417,ENSOCUG00000013256
GO:0030234	enzyme regulator activity	molecular_function	0.030349	1	7	92	544	16712	ENSOCUG00000000091,ENSOCUG00000001920,ENSOCUG00000003042,ENSOCUG00000024979,ENSOCUG00000027396,ENSOCUG00000012412,ENSOCUG00000017878
GO:0044421	extracellular region part	cellular_component	0.030749	1	21	92	2516	16712	ENSOCUG00000017878,ENSOCUG00000026172,ENSOCUG00000003122,ENSOCUG00000012906,ENSOCUG00000003042,ENSOCUG00000007741,ENSOCUG00000012708,ENSOCUG00000023151,ENSOCUG00000000091,ENSOCUG00000017760,ENSOCUG00000017423,ENSOCUG00000006979,ENSOCUG00000002910,ENSOCUG00000004691,ENSOCUG00000001920,ENSOCUG00000006298,ENSOCUG00000016326,ENSOCUG00000017117,ENSOCUG00000013256,ENSOCUG00000007538,ENSOCUG00000015254
GO:0022804	active transmembrane transporter activity	molecular_function	0.031765	1	4	92	217	16712	ENSOCUG00000001042,ENSOCUG00000007767,ENSOCUG00000014794,ENSOCUG00000015193
GO:0012505	endomembrane system	cellular_component	0.031945	1	17	92	1921	16712	ENSOCUG00000000749,ENSOCUG00000025107,ENSOCUG00000015254,ENSOCUG00000005281,ENSOCUG00000017117,ENSOCUG00000013347,ENSOCUG00000000073,ENSOCUG00000003999,ENSOCUG00000009564,ENSOCUG00000016417,ENSOCUG00000006471,ENSOCUG00000004566,ENSOCUG00000007741,ENSOCUG00000007767,ENSOCUG00000002973,ENSOCUG00000014794,ENSOCUG00000017878
GO:0002456	T cell mediated immunity	biological_process	0.031975	1	2	92	51	16712	ENSOCUG00000017117,ENSOCUG00000023151
GO:0048259	regulation of receptor-mediated endocytosis	biological_process	0.031975	1	2	92	51	16712	ENSOCUG00000004691,ENSOCUG00000017117
GO:0002483	antigen processing and presentation of endogenous peptide antigen	biological_process	0.031987	1	1	92	6	16712	ENSOCUG00000017117
GO:0019885	antigen processing and presentation of endogenous peptide antigen via MHC class I	biological_process	0.031987	1	1	92	6	16712	ENSOCUG00000017117
GO:1900122	positive regulation of receptor binding	biological_process	0.031987	1	1	92	6	16712	ENSOCUG00000017117
GO:1990712	HFE-transferrin receptor complex	cellular_component	0.031987	1	1	92	6	16712	ENSOCUG00000017117
GO:0044455	mitochondrial membrane part	cellular_component	0.032203	1	3	92	126	16712	ENSOCUG00000006594,ENSOCUG00000001042,ENSOCUG00000011119
GO:0048871	multicellular organismal homeostasis	biological_process	0.03224	1	4	92	218	16712	ENSOCUG00000007767,ENSOCUG00000007538,ENSOCUG00000017117,ENSOCUG00000000073
GO:0071712	ER-associated misfolded protein catabolic process	biological_process	0.032398	1	1	92	6	16712	ENSOCUG00000016417
GO:0043201	response to leucine	biological_process	0.032425	1	1	92	6	16712	ENSOCUG00000005294
GO:0071233	cellular response to leucine	biological_process	0.032425	1	1	92	6	16712	ENSOCUG00000005294
GO:0030289	protein phosphatase 4 complex	cellular_component	0.032438	1	1	92	6	16712	ENSOCUG00000006335
GO:0048038	quinone binding	molecular_function	0.032585	1	1	92	6	16712	ENSOCUG00000006594
GO:0005579	membrane attack complex	cellular_component	0.032585	1	1	92	6	16712	ENSOCUG00000012708
GO:0005000	vasopressin receptor activity	molecular_function	0.032585	1	1	92	6	16712	ENSOCUG00000000073
GO:0046838	phosphorylated carbohydrate dephosphorylation	biological_process	0.032585	1	1	92	6	16712	ENSOCUG00000000073
GO:0046855	inositol phosphate dephosphorylation	biological_process	0.032585	1	1	92	6	16712	ENSOCUG00000000073
GO:0005577	fibrinogen complex	cellular_component	0.032585	1	1	92	6	16712	ENSOCUG00000000091
GO:0002576	platelet degranulation	biological_process	0.032585	1	1	92	6	16712	ENSOCUG00000021388
GO:0007620	copulation	biological_process	0.032585	1	1	92	6	16712	ENSOCUG00000021388
GO:0005684	U2-type spliceosomal complex	cellular_component	0.032585	1	1	92	6	16712	ENSOCUG00000006298
GO:0070419	nonhomologous end joining complex	cellular_component	0.032585	1	1	92	6	16712	ENSOCUG00000015052
GO:0003263	cardioblast proliferation	biological_process	0.032585	1	1	92	6	16712	ENSOCUG00000012715
GO:0003264	regulation of cardioblast proliferation	biological_process	0.032585	1	1	92	6	16712	ENSOCUG00000012715
GO:0003266	regulation of secondary heart field cardioblast proliferation	biological_process	0.032585	1	1	92	6	16712	ENSOCUG00000012715
GO:0005113	patched binding	molecular_function	0.032585	1	1	92	6	16712	ENSOCUG00000002973
GO:0033127	regulation of histone phosphorylation	biological_process	0.032585	1	1	92	6	16712	ENSOCUG00000008913
GO:0043121	neurotrophin binding	molecular_function	0.032585	1	1	92	6	16712	ENSOCUG00000017423
GO:0071397	cellular response to cholesterol	biological_process	0.032585	1	1	92	6	16712	ENSOCUG00000002973
GO:2000508	regulation of dendritic cell chemotaxis	biological_process	0.032585	1	1	92	6	16712	ENSOCUG00000023151
GO:0051336	regulation of hydrolase activity	biological_process	0.032715	1	9	92	804	16712	ENSOCUG00000000091,ENSOCUG00000021388,ENSOCUG00000024979,ENSOCUG00000027396,ENSOCUG00000012412,ENSOCUG00000015829,ENSOCUG00000003042,ENSOCUG00000004691,ENSOCUG00000010373
GO:0006355	regulation of transcription, DNA-templated	biological_process	0.034141	1	18	92	2086	16712	ENSOCUG00000026172,ENSOCUG00000002973,ENSOCUG00000008913,ENSOCUG00000017878,ENSOCUG00000006471,ENSOCUG00000000091,ENSOCUG00000000836,ENSOCUG00000023004,ENSOCUG00000009955,ENSOCUG00000012715,ENSOCUG00000006298,ENSOCUG00000028218,ENSOCUG00000000073,ENSOCUG00000002910,ENSOCUG00000015159,ENSOCUG00000009734,ENSOCUG00000016326,ENSOCUG00000008633
GO:0007389	pattern specification process	biological_process	0.034426	1	5	92	327	16712	ENSOCUG00000002973,ENSOCUG00000017423,ENSOCUG00000012715,ENSOCUG00000015159,ENSOCUG00000009734
GO:0046683	response to organophosphorus	biological_process	0.034453	1	2	92	53	16712	ENSOCUG00000021388,ENSOCUG00000000073
GO:0006612	protein targeting to membrane	biological_process	0.034453	1	2	92	53	16712	ENSOCUG00000000073,ENSOCUG00000002973
GO:0046332	SMAD binding	molecular_function	0.034453	1	2	92	53	16712	ENSOCUG00000016326,ENSOCUG00000009955
GO:0009968	negative regulation of signal transduction	biological_process	0.034672	1	8	92	684	16712	ENSOCUG00000007211,ENSOCUG00000002973,ENSOCUG00000000073,ENSOCUG00000009703,ENSOCUG00000010373,ENSOCUG00000023151,ENSOCUG00000009955,ENSOCUG00000016326
GO:0005615	extracellular space	cellular_component	0.034739	1	9	92	813	16712	ENSOCUG00000001920,ENSOCUG00000007741,ENSOCUG00000012708,ENSOCUG00000000091,ENSOCUG00000007538,ENSOCUG00000017423,ENSOCUG00000017760,ENSOCUG00000015254,ENSOCUG00000017117
GO:0031401	positive regulation of protein modification process	biological_process	0.034925	1	8	92	685	16712	ENSOCUG00000008913,ENSOCUG00000004691,ENSOCUG00000001920,ENSOCUG00000003042,ENSOCUG00000023151,ENSOCUG00000016326,ENSOCUG00000000091,ENSOCUG00000025590
GO:0051492	regulation of stress fiber assembly	biological_process	0.035653	1	2	92	54	16712	ENSOCUG00000000091,ENSOCUG00000000073
GO:0014074	response to purine-containing compound	biological_process	0.035653	1	2	92	54	16712	ENSOCUG00000021388,ENSOCUG00000000073
GO:0035150	regulation of tube size	biological_process	0.035653	1	2	92	54	16712	ENSOCUG00000021388,ENSOCUG00000000091
GO:0050880	regulation of blood vessel size	biological_process	0.035653	1	2	92	54	16712	ENSOCUG00000021388,ENSOCUG00000000091
GO:0071704	organic substance metabolic process	biological_process	0.035667	1	51	92	7611	16712	ENSOCUG00000012715,ENSOCUG00000001920,ENSOCUG00000009564,ENSOCUG00000028218,ENSOCUG00000000073,ENSOCUG00000002910,ENSOCUG00000015159,ENSOCUG00000021388,ENSOCUG00000017117,ENSOCUG00000003042,ENSOCUG00000007741,ENSOCUG00000029752,ENSOCUG00000001042,ENSOCUG00000015052,ENSOCUG00000026172,ENSOCUG00000006594,ENSOCUG00000016417,ENSOCUG00000000091,ENSOCUG00000023004,ENSOCUG00000002311,ENSOCUG00000001353,…
GO:0010604	positive regulation of macromolecule metabolic process	biological_process	0.035913	1	17	92	1948	16712	ENSOCUG00000016326,ENSOCUG00000021388,ENSOCUG00000015159,ENSOCUG00000000073,ENSOCUG00000004691,ENSOCUG00000001920,ENSOCUG00000012715,ENSOCUG00000009955,ENSOCUG00000023151,ENSOCUG00000000836,ENSOCUG00000000091,ENSOCUG00000025590,ENSOCUG00000017878,ENSOCUG00000008913,ENSOCUG00000002973,ENSOCUG00000026172,ENSOCUG00000003042
GO:0051224	negative regulation of protein transport	biological_process	0.036377	1	3	92	132	16712	ENSOCUG00000009955,ENSOCUG00000023151,ENSOCUG00000000073
GO:0030278	regulation of ossification	biological_process	0.036377	1	3	92	132	16712	ENSOCUG00000002973,ENSOCUG00000016326,ENSOCUG00000009703
GO:0051649	establishment of localization in cell	biological_process	0.036468	1	14	92	1511	16712	ENSOCUG00000000749,ENSOCUG00000021388,ENSOCUG00000017423,ENSOCUG00000027142,ENSOCUG00000009955,ENSOCUG00000027396,ENSOCUG00000023151,ENSOCUG00000005281,ENSOCUG00000016326,ENSOCUG00000007211,ENSOCUG00000000059,ENSOCUG00000017878,ENSOCUG00000000073,ENSOCUG00000002973
GO:0055072	iron ion homeostasis	biological_process	0.03673	1	2	92	55	16712	ENSOCUG00000007767,ENSOCUG00000017117
GO:0045116	protein neddylation	biological_process	0.036763	1	1	92	7	16712	ENSOCUG00000002910
GO:0031325	positive regulation of cellular metabolic process	biological_process	0.036834	1	17	92	1954	16712	ENSOCUG00000012715,ENSOCUG00000001920,ENSOCUG00000004691,ENSOCUG00000000073,ENSOCUG00000015159,ENSOCUG00000021388,ENSOCUG00000016326,ENSOCUG00000003042,ENSOCUG00000026172,ENSOCUG00000002973,ENSOCUG00000008913,ENSOCUG00000017878,ENSOCUG00000025590,ENSOCUG00000000091,ENSOCUG00000000836,ENSOCUG00000023151,ENSOCUG00000009955
GO:0098791	Golgi subcompartment	cellular_component	0.037065	1	3	92	133	16712	ENSOCUG00000025107,ENSOCUG00000005281,ENSOCUG00000000073
GO:0044406	adhesion of symbiont to host	biological_process	0.037454	1	1	92	7	16712	ENSOCUG00000007538
GO:0044257	cellular protein catabolic process	biological_process	0.037488	1	6	92	449	16712	ENSOCUG00000013256,ENSOCUG00000016417,ENSOCUG00000001353,ENSOCUG00000000475,ENSOCUG00000016326,ENSOCUG00000010373
GO:0052548	regulation of endopeptidase activity	biological_process	0.037625	1	4	92	229	16712	ENSOCUG00000010373,ENSOCUG00000021388,ENSOCUG00000000091,ENSOCUG00000024979
GO:1904263	positive regulation of TORC1 signaling	biological_process	0.037754	1	1	92	7	16712	ENSOCUG00000005294
GO:1990253	cellular response to leucine starvation	biological_process	0.037754	1	1	92	7	16712	ENSOCUG00000005294
GO:0006563	L-serine metabolic process	biological_process	0.037901	1	1	92	7	16712	ENSOCUG00000005759
GO:0070314	G1 to G0 transition	biological_process	0.037901	1	1	92	7	16712	ENSOCUG00000005759
GO:0033539	fatty acid beta-oxidation using acyl-CoA dehydrogenase	biological_process	0.037912	1	1	92	7	16712	ENSOCUG00000006594
GO:0003097	renal water transport	biological_process	0.037913	1	1	92	7	16712	ENSOCUG00000000073
GO:0034595	phosphatidylinositol phosphate 5-phosphatase activity	molecular_function	0.037913	1	1	92	7	16712	ENSOCUG00000000073
GO:0035810	positive regulation of urine volume	biological_process	0.037913	1	1	92	7	16712	ENSOCUG00000000073
GO:0071545	inositol phosphate catabolic process	biological_process	0.037913	1	1	92	7	16712	ENSOCUG00000000073
GO:0051917	regulation of fibrinolysis	biological_process	0.037913	1	1	92	7	16712	ENSOCUG00000000091
GO:0004931	extracellular ATP-gated cation channel activity	molecular_function	0.037913	1	1	92	7	16712	ENSOCUG00000021388
GO:0035381	ATP-gated ion channel activity	molecular_function	0.037913	1	1	92	7	16712	ENSOCUG00000021388
GO:0097264	self proteolysis	biological_process	0.037913	1	1	92	7	16712	ENSOCUG00000003122
GO:0019400	alditol metabolic process	biological_process	0.037913	1	1	92	7	16712	ENSOCUG00000011119
GO:0035404	histone-serine phosphorylation	biological_process	0.037913	1	1	92	7	16712	ENSOCUG00000008913
GO:0098779	mitophagy in response to mitochondrial depolarization	biological_process	0.037913	1	1	92	7	16712	ENSOCUG00000016326
GO:0003161	cardiac conduction system development	biological_process	0.037913	1	1	92	7	16712	ENSOCUG00000012715
GO:0003211	cardiac ventricle formation	biological_process	0.037913	1	1	92	7	16712	ENSOCUG00000012715
GO:0004859	phospholipase inhibitor activity	molecular_function	0.037913	1	1	92	7	16712	ENSOCUG00000017878
GO:0023035	CD40 signaling pathway	biological_process	0.037913	1	1	92	7	16712	ENSOCUG00000023151
GO:1902713	regulation of interferon-gamma secretion	biological_process	0.037913	1	1	92	7	16712	ENSOCUG00000023151
GO:0003014	renal system process	biological_process	0.038099	1	2	92	56	16712	ENSOCUG00000000073,ENSOCUG00000000091
GO:0017015	regulation of transforming growth factor beta receptor signaling pathway	biological_process	0.038099	1	2	92	56	16712	ENSOCUG00000009955,ENSOCUG00000016326
GO:1903506	regulation of nucleic acid-templated transcription	biological_process	0.039047	1	18	92	2119	16712	ENSOCUG00000008913,ENSOCUG00000017878,ENSOCUG00000002973,ENSOCUG00000026172,ENSOCUG00000009955,ENSOCUG00000023004,ENSOCUG00000000836,ENSOCUG00000000091,ENSOCUG00000006471,ENSOCUG00000002910,ENSOCUG00000000073,ENSOCUG00000028218,ENSOCUG00000006298,ENSOCUG00000012715,ENSOCUG00000008633,ENSOCUG00000016326,ENSOCUG00000009734,ENSOCUG00000015159
GO:0000041	transition metal ion transport	biological_process	0.039205	1	2	92	57	16712	ENSOCUG00000007767,ENSOCUG00000017117
GO:1903844	regulation of cellular response to transforming growth factor beta stimulus	biological_process	0.039346	1	2	92	57	16712	ENSOCUG00000016326,ENSOCUG00000009955
GO:2001141	regulation of RNA biosynthetic process	biological_process	0.040152	1	18	92	2126	16712	ENSOCUG00000028218,ENSOCUG00000002910,ENSOCUG00000000073,ENSOCUG00000012715,ENSOCUG00000006298,ENSOCUG00000016326,ENSOCUG00000008633,ENSOCUG00000015159,ENSOCUG00000009734,ENSOCUG00000026172,ENSOCUG00000017878,ENSOCUG00000008913,ENSOCUG00000002973,ENSOCUG00000023004,ENSOCUG00000000836,ENSOCUG00000009955,ENSOCUG00000006471,ENSOCUG00000000091
GO:0002367	cytokine production involved in immune response	biological_process	0.040467	1	2	92	58	16712	ENSOCUG00000017117,ENSOCUG00000023151
GO:0032091	negative regulation of protein binding	biological_process	0.040467	1	2	92	58	16712	ENSOCUG00000006298,ENSOCUG00000017117
GO:0009798	axis specification	biological_process	0.040608	1	2	92	58	16712	ENSOCUG00000017423,ENSOCUG00000002973
GO:0032268	regulation of cellular protein metabolic process	biological_process	0.04097	1	14	92	1536	16712	ENSOCUG00000008913,ENSOCUG00000000073,ENSOCUG00000004691,ENSOCUG00000010373,ENSOCUG00000001920,ENSOCUG00000006932,ENSOCUG00000007741,ENSOCUG00000003042,ENSOCUG00000023151,ENSOCUG00000016326,ENSOCUG00000000091,ENSOCUG00000021388,ENSOCUG00000024979,ENSOCUG00000025590
GO:0015294	solute:cation symporter activity	molecular_function	0.041883	1	2	92	59	16712	ENSOCUG00000015193,ENSOCUG00000007767
GO:0001708	cell fate specification	biological_process	0.041886	1	2	92	59	16712	ENSOCUG00000015159,ENSOCUG00000002973
GO:0046933	proton-transporting ATP synthase activity, rotational mechanism	molecular_function	0.042013	1	1	92	8	16712	ENSOCUG00000001042
GO:0044238	primary metabolic process	biological_process	0.04255	1	49	92	7322	16712	ENSOCUG00000016417,ENSOCUG00000000091,ENSOCUG00000023004,ENSOCUG00000002311,ENSOCUG00000001353,ENSOCUG00000023151,ENSOCUG00000009955,ENSOCUG00000003042,ENSOCUG00000007741,ENSOCUG00000029752,ENSOCUG00000001042,ENSOCUG00000015052,ENSOCUG00000026172,ENSOCUG00000006594,ENSOCUG00000015159,ENSOCUG00000021388,ENSOCUG00000017117,ENSOCUG00000012715,ENSOCUG00000001920,ENSOCUG00000009564,ENSOCUG00000028218,…
GO:0019883	antigen processing and presentation of endogenous antigen	biological_process	0.04262	1	1	92	8	16712	ENSOCUG00000017117
GO:0042026	protein refolding	biological_process	0.04262	1	1	92	8	16712	ENSOCUG00000017117
GO:0071281	cellular response to iron ion	biological_process	0.04262	1	1	92	8	16712	ENSOCUG00000017117
GO:0097459	iron ion import into cell	biological_process	0.04262	1	1	92	8	16712	ENSOCUG00000017117
GO:0098711	iron ion import across plasma membrane	biological_process	0.04262	1	1	92	8	16712	ENSOCUG00000017117
GO:0098655	cation transmembrane transport	biological_process	0.042717	1	6	92	464	16712	ENSOCUG00000021388,ENSOCUG00000001042,ENSOCUG00000007538,ENSOCUG00000007767,ENSOCUG00000014794,ENSOCUG00000017117
GO:0010951	negative regulation of endopeptidase activity	biological_process	0.042784	1	3	92	141	16712	ENSOCUG00000000091,ENSOCUG00000024979,ENSOCUG00000010373
GO:0019511	peptidyl-proline hydroxylation	biological_process	0.043046	1	1	92	8	16712	ENSOCUG00000007741
GO:0032231	regulation of actin filament bundle assembly	biological_process	0.043178	1	2	92	60	16712	ENSOCUG00000000073,ENSOCUG00000000091
GO:0050818	regulation of coagulation	biological_process	0.043178	1	2	92	60	16712	ENSOCUG00000017760,ENSOCUG00000000091
GO:0060586	multicellular organismal iron ion homeostasis	biological_process	0.043202	1	1	92	8	16712	ENSOCUG00000007767
GO:0052745	inositol phosphate phosphatase activity	molecular_function	0.043212	1	1	92	8	16712	ENSOCUG00000000073
GO:0007183	SMAD protein complex assembly	biological_process	0.043212	1	1	92	8	16712	ENSOCUG00000009955
GO:0006837	serotonin transport	biological_process	0.043212	1	1	92	8	16712	ENSOCUG00000021388
GO:0032988	ribonucleoprotein complex disassembly	biological_process	0.043212	1	1	92	8	16712	ENSOCUG00000006298
GO:0006266	DNA ligation	biological_process	0.043212	1	1	92	8	16712	ENSOCUG00000015052
GO:0060056	mammary gland involution	biological_process	0.043212	1	1	92	8	16712	ENSOCUG00000003122
GO:0019773	proteasome core complex, alpha-subunit complex	cellular_component	0.043212	1	1	92	8	16712	ENSOCUG00000013256
GO:0001840	neural plate development	biological_process	0.043212	1	1	92	8	16712	ENSOCUG00000002973
GO:0005351	sugar:proton symporter activity	molecular_function	0.043212	1	1	92	8	16712	ENSOCUG00000015193
GO:0005402	cation:sugar symporter activity	molecular_function	0.043212	1	1	92	8	16712	ENSOCUG00000015193
GO:0007351	tripartite regional subdivision	biological_process	0.043212	1	1	92	8	16712	ENSOCUG00000017423
GO:0008595	anterior/posterior axis specification, embryo	biological_process	0.043212	1	1	92	8	16712	ENSOCUG00000017423
GO:0048261	negative regulation of receptor-mediated endocytosis	biological_process	0.043212	1	1	92	8	16712	ENSOCUG00000004691
GO:0005576	extracellular region	cellular_component	0.044479	1	22	92	2773	16712	ENSOCUG00000001920,ENSOCUG00000006298,ENSOCUG00000002910,ENSOCUG00000006979,ENSOCUG00000004691,ENSOCUG00000013256,ENSOCUG00000015254,ENSOCUG00000007538,ENSOCUG00000017117,ENSOCUG00000016326,ENSOCUG00000012906,ENSOCUG00000012708,ENSOCUG00000003042,ENSOCUG00000007741,ENSOCUG00000017878,ENSOCUG00000026172,ENSOCUG00000003122,ENSOCUG00000000091,ENSOCUG00000024979,ENSOCUG00000017760,ENSOCUG00000017423,…
GO:0090317	negative regulation of intracellular protein transport	biological_process	0.044485	1	2	92	61	16712	ENSOCUG00000000073,ENSOCUG00000009955
GO:0009100	glycoprotein metabolic process	biological_process	0.044636	1	4	92	242	16712	ENSOCUG00000023451,ENSOCUG00000017423,ENSOCUG00000009564,ENSOCUG00000005281
GO:0048523	negative regulation of cellular process	biological_process	0.045123	1	22	92	2777	16712	ENSOCUG00000000073,ENSOCUG00000009703,ENSOCUG00000010373,ENSOCUG00000004691,ENSOCUG00000012715,ENSOCUG00000006298,ENSOCUG00000016326,ENSOCUG00000017117,ENSOCUG00000007538,ENSOCUG00000015254,ENSOCUG00000002973,ENSOCUG00000008913,ENSOCUG00000006932,ENSOCUG00000007211,ENSOCUG00000003042,ENSOCUG00000007741,ENSOCUG00000023151,ENSOCUG00000009955,ENSOCUG00000000091,ENSOCUG00000024979,ENSOCUG00000016417,…
GO:0035305	negative regulation of dephosphorylation	biological_process	0.045807	1	2	92	62	16712	ENSOCUG00000000073,ENSOCUG00000003042
GO:0052547	regulation of peptidase activity	biological_process	0.04627	1	4	92	245	16712	ENSOCUG00000024979,ENSOCUG00000000091,ENSOCUG00000021388,ENSOCUG00000010373
GO:0070647	protein modification by small protein conjugation or removal	biological_process	0.046952	1	7	92	599	16712	ENSOCUG00000016417,ENSOCUG00000025107,ENSOCUG00000016326,ENSOCUG00000026172,ENSOCUG00000010373,ENSOCUG00000002910,ENSOCUG00000001353
GO:0043149	stress fiber assembly	biological_process	0.047144	1	2	92	63	16712	ENSOCUG00000000073,ENSOCUG00000000091
GO:0032270	positive regulation of cellular protein metabolic process	biological_process	0.047239	1	9	92	861	16712	ENSOCUG00000008913,ENSOCUG00000004691,ENSOCUG00000001920,ENSOCUG00000003042,ENSOCUG00000023151,ENSOCUG00000016326,ENSOCUG00000000091,ENSOCUG00000021388,ENSOCUG00000025590
GO:0006351	transcription, DNA-templated	biological_process	0.047452	1	18	92	2169	16712	ENSOCUG00000000836,ENSOCUG00000023004,ENSOCUG00000009955,ENSOCUG00000006471,ENSOCUG00000000091,ENSOCUG00000026172,ENSOCUG00000002973,ENSOCUG00000017878,ENSOCUG00000008913,ENSOCUG00000016326,ENSOCUG00000008633,ENSOCUG00000015159,ENSOCUG00000009734,ENSOCUG00000028218,ENSOCUG00000000073,ENSOCUG00000002910,ENSOCUG00000012715,ENSOCUG00000006298
GO:0001916	positive regulation of T cell mediated cytotoxicity	biological_process	0.047893	1	1	92	9	16712	ENSOCUG00000017117
GO:0046903	secretion	biological_process	0.048142	1	7	92	602	16712	ENSOCUG00000021388,ENSOCUG00000007211,ENSOCUG00000017423,ENSOCUG00000027142,ENSOCUG00000023151,ENSOCUG00000017878,ENSOCUG00000000059
GO:0036513	Derlin-1 retrotranslocation complex	cellular_component	0.048297	1	1	92	9	16712	ENSOCUG00000016417
GO:0031984	organelle subcompartment	cellular_component	0.048305	1	3	92	148	16712	ENSOCUG00000005281,ENSOCUG00000000073,ENSOCUG00000025107
GO:0030182	neuron differentiation	biological_process	0.048388	1	8	92	732	16712	ENSOCUG00000017117,ENSOCUG00000016326,ENSOCUG00000015254,ENSOCUG00000015159,ENSOCUG00000005759,ENSOCUG00000013347,ENSOCUG00000002973,ENSOCUG00000007767
GO:0017119	Golgi transport complex	cellular_component	0.048422	1	1	92	9	16712	ENSOCUG00000005281
GO:0010801	negative regulation of peptidyl-threonine phosphorylation	biological_process	0.048481	1	1	92	9	16712	ENSOCUG00000000073
GO:0046174	polyol catabolic process	biological_process	0.048481	1	1	92	9	16712	ENSOCUG00000000073
GO:0071636	positive regulation of transforming growth factor beta production	biological_process	0.048481	1	1	92	9	16712	ENSOCUG00000000091
GO:0014829	vascular smooth muscle contraction	biological_process	0.048481	1	1	92	9	16712	ENSOCUG00000021388
GO:0001787	natural killer cell proliferation	biological_process	0.048481	1	1	92	9	16712	ENSOCUG00000023151
GO:0003207	cardiac chamber formation	biological_process	0.048481	1	1	92	9	16712	ENSOCUG00000012715
GO:0021521	ventral spinal cord interneuron specification	biological_process	0.048481	1	1	92	9	16712	ENSOCUG00000015159
GO:0035743	CD4-positive, alpha-beta T cell cytokine production	biological_process	0.048481	1	1	92	9	16712	ENSOCUG00000023151
GO:0036315	cellular response to sterol	biological_process	0.048481	1	1	92	9	16712	ENSOCUG00000002973
GO:0043312	neutrophil degranulation	biological_process	0.048481	1	1	92	9	16712	ENSOCUG00000017878
GO:0060573	cell fate specification involved in pattern specification	biological_process	0.048481	1	1	92	9	16712	ENSOCUG00000015159
GO:0070411	I-SMAD binding	molecular_function	0.048481	1	1	92	9	16712	ENSOCUG00000016326
GO:0051090	regulation of sequence-specific DNA binding transcription factor activity	biological_process	0.048586	1	4	92	249	16712	ENSOCUG00000002973,ENSOCUG00000017878,ENSOCUG00000008913,ENSOCUG00000026172
GO:0004252	serine-type endopeptidase activity	molecular_function	0.049107	1	3	92	149	16712	ENSOCUG00000017423,ENSOCUG00000002311,ENSOCUG00000005281
GO:0010466	negative regulation of peptidase activity	biological_process	0.049822	1	3	92	150	16712	ENSOCUG00000010373,ENSOCUG00000024979,ENSOCUG00000000091
GO:0090101	negative regulation of transmembrane receptor protein serine/threonine kinase signaling pathway	biological_process	0.049858	1	2	92	65	16712	ENSOCUG00000016326,ENSOCUG00000009955
GO:0023057	negative regulation of signaling	biological_process	0.050037	1	8	92	737	16712	ENSOCUG00000016326,ENSOCUG00000009955,ENSOCUG00000023151,ENSOCUG00000010373,ENSOCUG00000009703,ENSOCUG00000002973,ENSOCUG00000000073,ENSOCUG00000007211
GO:2000112	regulation of cellular macromolecule biosynthetic process	biological_process	0.050682	1	19	92	2341	16712	ENSOCUG00000006932,ENSOCUG00000026172,ENSOCUG00000008913,ENSOCUG00000017878,ENSOCUG00000002973,ENSOCUG00000006471,ENSOCUG00000000091,ENSOCUG00000023004,ENSOCUG00000000836,ENSOCUG00000009955,ENSOCUG00000012715,ENSOCUG00000006298,ENSOCUG00000028218,ENSOCUG00000002910,ENSOCUG00000000073,ENSOCUG00000015159,ENSOCUG00000009734,ENSOCUG00000016326,ENSOCUG00000008633
GO:0005829	cytosol	cellular_component	0.051043	1	17	92	2035	16712	ENSOCUG00000006335,ENSOCUG00000017878,ENSOCUG00000004593,ENSOCUG00000003122,ENSOCUG00000015052,ENSOCUG00000012708,ENSOCUG00000027396,ENSOCUG00000000475,ENSOCUG00000009955,ENSOCUG00000011063,ENSOCUG00000000073,ENSOCUG00000010373,ENSOCUG00000001920,ENSOCUG00000012412,ENSOCUG00000017117,ENSOCUG00000000749,ENSOCUG00000013256
GO:0010977	negative regulation of neuron projection development	biological_process	0.051083	1	2	92	66	16712	ENSOCUG00000017117,ENSOCUG00000015254
GO:0030510	regulation of BMP signaling pathway	biological_process	0.051237	1	2	92	66	16712	ENSOCUG00000009955,ENSOCUG00000016326
GO:0003018	vascular process in circulatory system	biological_process	0.052629	1	2	92	67	16712	ENSOCUG00000021388,ENSOCUG00000000091
GO:0002478	antigen processing and presentation of exogenous peptide antigen	biological_process	0.053137	1	1	92	10	16712	ENSOCUG00000017117
GO:0002726	positive regulation of T cell cytokine production	biological_process	0.053137	1	1	92	10	16712	ENSOCUG00000017117
GO:0097659	nucleic acid-templated transcription	biological_process	0.053285	1	18	92	2200	16712	ENSOCUG00000009955,ENSOCUG00000023004,ENSOCUG00000000836,ENSOCUG00000000091,ENSOCUG00000006471,ENSOCUG00000017878,ENSOCUG00000008913,ENSOCUG00000002973,ENSOCUG00000026172,ENSOCUG00000008633,ENSOCUG00000016326,ENSOCUG00000009734,ENSOCUG00000015159,ENSOCUG00000002910,ENSOCUG00000000073,ENSOCUG00000028218,ENSOCUG00000012715,ENSOCUG00000006298
GO:0071218	cellular response to misfolded protein	biological_process	0.053539	1	1	92	10	16712	ENSOCUG00000016417
GO:0003091	renal water homeostasis	biological_process	0.053723	1	1	92	10	16712	ENSOCUG00000000073
GO:0043922	negative regulation by host of viral transcription	biological_process	0.053723	1	1	92	10	16712	ENSOCUG00000000073
GO:0010755	regulation of plasminogen activation	biological_process	0.053723	1	1	92	10	16712	ENSOCUG00000000091
GO:0035970	peptidyl-threonine dephosphorylation	biological_process	0.053723	1	1	92	10	16712	ENSOCUG00000009955
GO:0004683	calmodulin-dependent protein kinase activity	molecular_function	0.053723	1	1	92	10	16712	ENSOCUG00000003999
GO:0002283	neutrophil activation involved in immune response	biological_process	0.053723	1	1	92	10	16712	ENSOCUG00000017878
GO:0002407	dendritic cell chemotaxis	biological_process	0.053723	1	1	92	10	16712	ENSOCUG00000023151
GO:0002523	leukocyte migration involved in inflammatory response	biological_process	0.053723	1	1	92	10	16712	ENSOCUG00000023151
GO:0002710	negative regulation of T cell mediated immunity	biological_process	0.053723	1	1	92	10	16712	ENSOCUG00000023151
GO:0003214	cardiac left ventricle morphogenesis	biological_process	0.053723	1	1	92	10	16712	ENSOCUG00000012715
GO:0006743	ubiquinone metabolic process	biological_process	0.053723	1	1	92	10	16712	ENSOCUG00000011119
GO:0006744	ubiquinone biosynthetic process	biological_process	0.053723	1	1	92	10	16712	ENSOCUG00000011119
GO:0032515	negative regulation of phosphoprotein phosphatase activity	biological_process	0.053723	1	1	92	10	16712	ENSOCUG00000003042
GO:0032516	positive regulation of phosphoprotein phosphatase activity	biological_process	0.053723	1	1	92	10	16712	ENSOCUG00000003042
GO:1901663	quinone biosynthetic process	biological_process	0.053723	1	1	92	10	16712	ENSOCUG00000011119
GO:0032446	protein modification by small protein conjugation	biological_process	0.053985	1	6	92	492	16712	ENSOCUG00000002910,ENSOCUG00000026172,ENSOCUG00000010373,ENSOCUG00000016326,ENSOCUG00000025107,ENSOCUG00000016417
GO:0051051	negative regulation of transport	biological_process	0.054126	1	4	92	258	16712	ENSOCUG00000000073,ENSOCUG00000023151,ENSOCUG00000009955,ENSOCUG00000004691
GO:0019438	aromatic compound biosynthetic process	biological_process	0.054193	1	20	92	2516	16712	ENSOCUG00000009955,ENSOCUG00000023004,ENSOCUG00000000836,ENSOCUG00000000091,ENSOCUG00000006471,ENSOCUG00000008913,ENSOCUG00000017878,ENSOCUG00000002973,ENSOCUG00000026172,ENSOCUG00000001042,ENSOCUG00000007767,ENSOCUG00000008633,ENSOCUG00000016326,ENSOCUG00000009734,ENSOCUG00000015159,ENSOCUG00000002910,ENSOCUG00000000073,ENSOCUG00000028218,ENSOCUG00000012715,ENSOCUG00000006298
GO:0018130	heterocycle biosynthetic process	biological_process	0.054568	1	20	92	2518	16712	ENSOCUG00000001042,ENSOCUG00000007767,ENSOCUG00000017878,ENSOCUG00000008913,ENSOCUG00000002973,ENSOCUG00000026172,ENSOCUG00000000091,ENSOCUG00000006471,ENSOCUG00000009955,ENSOCUG00000023004,ENSOCUG00000000836,ENSOCUG00000012715,ENSOCUG00000006298,ENSOCUG00000002910,ENSOCUG00000000073,ENSOCUG00000028218,ENSOCUG00000009734,ENSOCUG00000015159,ENSOCUG00000008633,ENSOCUG00000016326
GO:0051091	positive regulation of sequence-specific DNA binding transcription factor activity	biological_process	0.054802	1	3	92	156	16712	ENSOCUG00000026172,ENSOCUG00000008913,ENSOCUG00000017878
GO:0004175	endopeptidase activity	molecular_function	0.055004	1	5	92	373	16712	ENSOCUG00000017423,ENSOCUG00000013256,ENSOCUG00000002311,ENSOCUG00000005281,ENSOCUG00000003122
GO:0010648	negative regulation of cell communication	biological_process	0.055431	1	8	92	753	16712	ENSOCUG00000002973,ENSOCUG00000000073,ENSOCUG00000010373,ENSOCUG00000009703,ENSOCUG00000007211,ENSOCUG00000023151,ENSOCUG00000009955,ENSOCUG00000016326
GO:0015293	symporter activity	molecular_function	0.05545	1	2	92	69	16712	ENSOCUG00000015193,ENSOCUG00000007767
GO:0010646	regulation of cell communication	biological_process	0.055565	1	16	92	1905	16712	ENSOCUG00000015254,ENSOCUG00000015829,ENSOCUG00000016326,ENSOCUG00000005294,ENSOCUG00000000073,ENSOCUG00000010373,ENSOCUG00000009703,ENSOCUG00000000091,ENSOCUG00000025590,ENSOCUG00000016417,ENSOCUG00000023151,ENSOCUG00000009955,ENSOCUG00000006932,ENSOCUG00000007211,ENSOCUG00000002973,ENSOCUG00000026172
GO:0032774	RNA biosynthetic process	biological_process	0.056285	1	18	92	2215	16712	ENSOCUG00000028218,ENSOCUG00000000073,ENSOCUG00000002910,ENSOCUG00000006298,ENSOCUG00000012715,ENSOCUG00000016326,ENSOCUG00000008633,ENSOCUG00000015159,ENSOCUG00000009734,ENSOCUG00000026172,ENSOCUG00000002973,ENSOCUG00000017878,ENSOCUG00000008913,ENSOCUG00000000836,ENSOCUG00000023004,ENSOCUG00000009955,ENSOCUG00000006471,ENSOCUG00000000091
GO:0060079	excitatory postsynaptic potential	biological_process	0.056885	1	2	92	70	16712	ENSOCUG00000021388,ENSOCUG00000015254
GO:0009953	dorsal/ventral pattern formation	biological_process	0.056885	1	2	92	70	16712	ENSOCUG00000002973,ENSOCUG00000015159
GO:0051252	regulation of RNA metabolic process	biological_process	0.057518	1	18	92	2221	16712	ENSOCUG00000002973,ENSOCUG00000017878,ENSOCUG00000008913,ENSOCUG00000026172,ENSOCUG00000000091,ENSOCUG00000006471,ENSOCUG00000009955,ENSOCUG00000000836,ENSOCUG00000023004,ENSOCUG00000012715,ENSOCUG00000006298,ENSOCUG00000000073,ENSOCUG00000002910,ENSOCUG00000028218,ENSOCUG00000009734,ENSOCUG00000015159,ENSOCUG00000008633,ENSOCUG00000016326
GO:0005509	calcium ion binding	molecular_function	0.057671	1	6	92	500	16712	ENSOCUG00000003122,ENSOCUG00000029158,ENSOCUG00000017878,ENSOCUG00000027142,ENSOCUG00000017760,ENSOCUG00000012906
GO:0030371	translation repressor activity	molecular_function	0.058226	1	1	92	11	16712	ENSOCUG00000006932
GO:0045947	negative regulation of translational initiation	biological_process	0.058226	1	1	92	11	16712	ENSOCUG00000006932
GO:1900271	regulation of long-term synaptic potentiation	biological_process	0.058226	1	1	92	11	16712	ENSOCUG00000006932
GO:0015682	ferric iron transport	biological_process	0.058353	1	1	92	11	16712	ENSOCUG00000017117
GO:0072512	trivalent inorganic cation transport	biological_process	0.058353	1	1	92	11	16712	ENSOCUG00000017117
GO:1900121	negative regulation of receptor binding	biological_process	0.058353	1	1	92	11	16712	ENSOCUG00000017117
GO:0006825	copper ion transport	biological_process	0.058926	1	1	92	11	16712	ENSOCUG00000007767
GO:0035809	regulation of urine volume	biological_process	0.058935	1	1	92	11	16712	ENSOCUG00000000073
GO:0003071	renal system process involved in regulation of systemic arterial blood pressure	biological_process	0.058935	1	1	92	11	16712	ENSOCUG00000000091
GO:0042347	negative regulation of NF-kappaB import into nucleus	biological_process	0.058935	1	1	92	11	16712	ENSOCUG00000009955
GO:0046827	positive regulation of protein export from nucleus	biological_process	0.058935	1	1	92	11	16712	ENSOCUG00000009955
GO:0010875	positive regulation of cholesterol efflux	biological_process	0.058935	1	1	92	11	16712	ENSOCUG00000002973
GO:0040015	negative regulation of multicellular organism growth	biological_process	0.058935	1	1	92	11	16712	ENSOCUG00000002973
GO:0051721	protein phosphatase 2A binding	molecular_function	0.058935	1	1	92	11	16712	ENSOCUG00000003042
GO:0055026	negative regulation of cardiac muscle tissue development	biological_process	0.058935	1	1	92	11	16712	ENSOCUG00000012715
GO:0055102	lipase inhibitor activity	molecular_function	0.058935	1	1	92	11	16712	ENSOCUG00000017878
GO:0072111	cell proliferation involved in kidney development	biological_process	0.058935	1	1	92	11	16712	ENSOCUG00000002973
GO:0072643	interferon-gamma secretion	biological_process	0.058935	1	1	92	11	16712	ENSOCUG00000023151
GO:0090036	regulation of protein kinase C signaling	biological_process	0.058935	1	1	92	11	16712	ENSOCUG00000015254
GO:0031346	positive regulation of cell projection organization	biological_process	0.059253	1	3	92	161	16712	ENSOCUG00000015254,ENSOCUG00000004691,ENSOCUG00000016326
GO:0048585	negative regulation of response to stimulus	biological_process	0.059332	1	9	92	900	16712	ENSOCUG00000007211,ENSOCUG00000009703,ENSOCUG00000010373,ENSOCUG00000002973,ENSOCUG00000000073,ENSOCUG00000000091,ENSOCUG00000016326,ENSOCUG00000023151,ENSOCUG00000009955
GO:0033002	muscle cell proliferation	biological_process	0.059787	1	2	92	72	16712	ENSOCUG00000012715,ENSOCUG00000000091
GO:0009897	external side of plasma membrane	cellular_component	0.060932	1	3	92	163	16712	ENSOCUG00000017760,ENSOCUG00000017117,ENSOCUG00000023151
GO:0008236	serine-type peptidase activity	molecular_function	0.061021	1	3	92	163	16712	ENSOCUG00000017423,ENSOCUG00000005281,ENSOCUG00000002311
GO:0008047	enzyme activator activity	molecular_function	0.061229	1	4	92	269	16712	ENSOCUG00000001920,ENSOCUG00000003042,ENSOCUG00000012412,ENSOCUG00000027396
GO:0017171	serine hydrolase activity	molecular_function	0.06192	1	3	92	164	16712	ENSOCUG00000017423,ENSOCUG00000002311,ENSOCUG00000005281
GO:0005753	mitochondrial proton-transporting ATP synthase complex	cellular_component	0.062947	1	1	92	12	16712	ENSOCUG00000001042
GO:0032269	negative regulation of cellular protein metabolic process	biological_process	0.063084	1	7	92	641	16712	ENSOCUG00000010373,ENSOCUG00000000073,ENSOCUG00000007741,ENSOCUG00000003042,ENSOCUG00000024979,ENSOCUG00000006932,ENSOCUG00000000091
GO:0001914	regulation of T cell mediated cytotoxicity	biological_process	0.063541	1	1	92	12	16712	ENSOCUG00000017117
GO:0002474	antigen processing and presentation of peptide antigen via MHC class I	biological_process	0.063541	1	1	92	12	16712	ENSOCUG00000017117
GO:0019884	antigen processing and presentation of exogenous antigen	biological_process	0.063541	1	1	92	12	16712	ENSOCUG00000017117
GO:0098659	inorganic cation import into cell	biological_process	0.063541	1	1	92	12	16712	ENSOCUG00000017117
GO:0099587	inorganic ion import into cell	biological_process	0.063541	1	1	92	12	16712	ENSOCUG00000017117
GO:0005975	carbohydrate metabolic process	biological_process	0.063686	1	6	92	513	16712	ENSOCUG00000023451,ENSOCUG00000011119,ENSOCUG00000005281,ENSOCUG00000015939,ENSOCUG00000009564,ENSOCUG00000000073
GO:0009617	response to bacterium	biological_process	0.063776	1	4	92	273	16712	ENSOCUG00000016417,ENSOCUG00000007538,ENSOCUG00000017878,ENSOCUG00000017117
GO:0051788	response to misfolded protein	biological_process	0.063938	1	1	92	12	16712	ENSOCUG00000016417
GO:0006783	heme biosynthetic process	biological_process	0.06411	1	1	92	12	16712	ENSOCUG00000007767
GO:0046930	pore complex	cellular_component	0.064119	1	1	92	12	16712	ENSOCUG00000012708
GO:0010829	negative regulation of glucose transport	biological_process	0.064119	1	1	92	12	16712	ENSOCUG00000000073
GO:0034593	phosphatidylinositol bisphosphate phosphatase activity	molecular_function	0.064119	1	1	92	12	16712	ENSOCUG00000000073
GO:0010714	positive regulation of collagen metabolic process	biological_process	0.064119	1	1	92	12	16712	ENSOCUG00000000091
GO:0032965	regulation of collagen biosynthetic process	biological_process	0.064119	1	1	92	12	16712	ENSOCUG00000000091
GO:0032967	positive regulation of collagen biosynthetic process	biological_process	0.064119	1	1	92	12	16712	ENSOCUG00000000091
GO:0044253	positive regulation of multicellular organismal metabolic process	biological_process	0.064119	1	1	92	12	16712	ENSOCUG00000000091
GO:0003181	atrioventricular valve morphogenesis	biological_process	0.064119	1	1	92	12	16712	ENSOCUG00000012715
GO:0004659	prenyltransferase activity	molecular_function	0.064119	1	1	92	12	16712	ENSOCUG00000011119
GO:0005388	calcium-transporting ATPase activity	molecular_function	0.064119	1	1	92	12	16712	ENSOCUG00000014794
GO:0006907	pinocytosis	biological_process	0.064119	1	1	92	12	16712	ENSOCUG00000004691
GO:0007350	blastoderm segmentation	biological_process	0.064119	1	1	92	12	16712	ENSOCUG00000017423
GO:0030666	endocytic vesicle membrane	cellular_component	0.064119	1	1	92	12	16712	ENSOCUG00000017878
GO:0031338	regulation of vesicle fusion	biological_process	0.064119	1	1	92	12	16712	ENSOCUG00000023151
GO:0033017	sarcoplasmic reticulum membrane	cellular_component	0.064119	1	1	92	12	16712	ENSOCUG00000014794
GO:0042104	positive regulation of activated T cell proliferation	biological_process	0.064119	1	1	92	12	16712	ENSOCUG00000023151
GO:0046621	negative regulation of organ growth	biological_process	0.064119	1	1	92	12	16712	ENSOCUG00000012715
GO:0060088	auditory receptor cell stereocilium organization	biological_process	0.064119	1	1	92	12	16712	ENSOCUG00000013347
GO:0060644	mammary gland epithelial cell differentiation	biological_process	0.064119	1	1	92	12	16712	ENSOCUG00000002973
GO:0060831	smoothened signaling pathway involved in dorsal/ventral neural tube patterning	biological_process	0.064119	1	1	92	12	16712	ENSOCUG00000002973
GO:0060850	regulation of transcription involved in cell fate commitment	biological_process	0.064119	1	1	92	12	16712	ENSOCUG00000015159
GO:0070723	response to cholesterol	biological_process	0.064119	1	1	92	12	16712	ENSOCUG00000002973
GO:0098780	response to mitochondrial depolarisation	biological_process	0.064119	1	1	92	12	16712	ENSOCUG00000016326
GO:2000060	positive regulation of protein ubiquitination involved in ubiquitin-dependent protein catabolic process	biological_process	0.064119	1	1	92	12	16712	ENSOCUG00000016326
GO:2000136	regulation of cell proliferation involved in heart morphogenesis	biological_process	0.064119	1	1	92	12	16712	ENSOCUG00000012715
GO:0031638	zymogen activation	biological_process	0.064233	1	2	92	75	16712	ENSOCUG00000021388,ENSOCUG00000000091
GO:0030001	metal ion transport	biological_process	0.065039	1	6	92	516	16712	ENSOCUG00000017117,ENSOCUG00000000073,ENSOCUG00000014794,ENSOCUG00000007538,ENSOCUG00000007767,ENSOCUG00000021388
GO:0001906	cell killing	biological_process	0.065571	1	2	92	76	16712	ENSOCUG00000012708,ENSOCUG00000017117
GO:0006486	protein glycosylation	biological_process	0.065574	1	3	92	168	16712	ENSOCUG00000023451,ENSOCUG00000005281,ENSOCUG00000009564
GO:0043413	macromolecule glycosylation	biological_process	0.065574	1	3	92	168	16712	ENSOCUG00000009564,ENSOCUG00000005281,ENSOCUG00000023451
GO:0090090	negative regulation of canonical Wnt signaling pathway	biological_process	0.06574	1	2	92	76	16712	ENSOCUG00000010373,ENSOCUG00000009703
GO:1901362	organic cyclic compound biosynthetic process	biological_process	0.066255	1	20	92	2576	16712	ENSOCUG00000009955,ENSOCUG00000023004,ENSOCUG00000000836,ENSOCUG00000000091,ENSOCUG00000006471,ENSOCUG00000017878,ENSOCUG00000008913,ENSOCUG00000002973,ENSOCUG00000026172,ENSOCUG00000001042,ENSOCUG00000007767,ENSOCUG00000008633,ENSOCUG00000016326,ENSOCUG00000009734,ENSOCUG00000015159,ENSOCUG00000002910,ENSOCUG00000000073,ENSOCUG00000028218,ENSOCUG00000012715,ENSOCUG00000006298
GO:0098772	molecular function regulator	molecular_function	0.066473	1	8	92	783	16712	ENSOCUG00000027396,ENSOCUG00000015829,ENSOCUG00000012412,ENSOCUG00000024979,ENSOCUG00000000091,ENSOCUG00000017878,ENSOCUG00000003042,ENSOCUG00000001920
GO:0042626	ATPase activity, coupled to transmembrane movement of substances	molecular_function	0.066915	1	2	92	77	16712	ENSOCUG00000014794,ENSOCUG00000001042
GO:0045893	positive regulation of transcription, DNA-templated	biological_process	0.067298	1	10	92	1064	16712	ENSOCUG00000009955,ENSOCUG00000000836,ENSOCUG00000000091,ENSOCUG00000015159,ENSOCUG00000008913,ENSOCUG00000017878,ENSOCUG00000000073,ENSOCUG00000002973,ENSOCUG00000026172,ENSOCUG00000012715
GO:1903508	positive regulation of nucleic acid-templated transcription	biological_process	0.067298	1	10	92	1064	16712	ENSOCUG00000012715,ENSOCUG00000008913,ENSOCUG00000017878,ENSOCUG00000002973,ENSOCUG00000000073,ENSOCUG00000026172,ENSOCUG00000000091,ENSOCUG00000015159,ENSOCUG00000009955,ENSOCUG00000000836
GO:0010556	regulation of macromolecule biosynthetic process	biological_process	0.067599	1	19	92	2424	16712	ENSOCUG00000009955,ENSOCUG00000000836,ENSOCUG00000023004,ENSOCUG00000000091,ENSOCUG00000006471,ENSOCUG00000002973,ENSOCUG00000017878,ENSOCUG00000008913,ENSOCUG00000026172,ENSOCUG00000006932,ENSOCUG00000008633,ENSOCUG00000016326,ENSOCUG00000009734,ENSOCUG00000015159,ENSOCUG00000000073,ENSOCUG00000002910,ENSOCUG00000028218,ENSOCUG00000012715,ENSOCUG00000006298
GO:0030030	cell projection organization	biological_process	0.068056	1	8	92	787	16712	ENSOCUG00000017117,ENSOCUG00000016326,ENSOCUG00000015254,ENSOCUG00000013347,ENSOCUG00000000073,ENSOCUG00000004691,ENSOCUG00000005759,ENSOCUG00000007767
GO:0000062	fatty-acyl-CoA binding	molecular_function	0.068293	1	1	92	13	16712	ENSOCUG00000004566
GO:0010468	regulation of gene expression	biological_process	0.068456	1	20	92	2586	16712	ENSOCUG00000006932,ENSOCUG00000026172,ENSOCUG00000017878,ENSOCUG00000008913,ENSOCUG00000002973,ENSOCUG00000006471,ENSOCUG00000000091,ENSOCUG00000023004,ENSOCUG00000000836,ENSOCUG00000009955,ENSOCUG00000012715,ENSOCUG00000006298,ENSOCUG00000028218,ENSOCUG00000005759,ENSOCUG00000002910,ENSOCUG00000000073,ENSOCUG00000015159,ENSOCUG00000009734,ENSOCUG00000016326,ENSOCUG00000008633
GO:0055076	transition metal ion homeostasis	biological_process	0.068614	1	2	92	78	16712	ENSOCUG00000007767,ENSOCUG00000017117
GO:1902680	positive regulation of RNA biosynthetic process	biological_process	0.06865	1	10	92	1068	16712	ENSOCUG00000008913,ENSOCUG00000017878,ENSOCUG00000000073,ENSOCUG00000002973,ENSOCUG00000026172,ENSOCUG00000012715,ENSOCUG00000009955,ENSOCUG00000000836,ENSOCUG00000000091,ENSOCUG00000015159
GO:0006515	misfolded or incompletely synthesized protein catabolic process	biological_process	0.069095	1	1	92	13	16712	ENSOCUG00000016417
GO:0043687	post-translational protein modification	biological_process	0.069114	1	1	92	13	16712	ENSOCUG00000007741
GO:0051247	positive regulation of protein metabolic process	biological_process	0.069151	1	9	92	928	16712	ENSOCUG00000016326,ENSOCUG00000023151,ENSOCUG00000025590,ENSOCUG00000000091,ENSOCUG00000021388,ENSOCUG00000004691,ENSOCUG00000008913,ENSOCUG00000003042,ENSOCUG00000001920
GO:0051246	regulation of protein metabolic process	biological_process	0.069157	1	14	92	1658	16712	ENSOCUG00000008913,ENSOCUG00000000073,ENSOCUG00000004691,ENSOCUG00000010373,ENSOCUG00000006932,ENSOCUG00000001920,ENSOCUG00000007741,ENSOCUG00000003042,ENSOCUG00000023151,ENSOCUG00000016326,ENSOCUG00000000091,ENSOCUG00000021388,ENSOCUG00000025590,ENSOCUG00000024979
GO:0006544	glycine metabolic process	biological_process	0.069264	1	1	92	13	16712	ENSOCUG00000005759
GO:0009070	serine family amino acid biosynthetic process	biological_process	0.069264	1	1	92	13	16712	ENSOCUG00000005759
GO:0005979	regulation of glycogen biosynthetic process	biological_process	0.069275	1	1	92	13	16712	ENSOCUG00000000073
GO:0010962	regulation of glucan biosynthetic process	biological_process	0.069275	1	1	92	13	16712	ENSOCUG00000000073
GO:0098801	regulation of renal system process	biological_process	0.069275	1	1	92	13	16712	ENSOCUG00000000073
GO:0002093	auditory receptor cell morphogenesis	biological_process	0.069275	1	1	92	13	16712	ENSOCUG00000013347
GO:0005614	interstitial matrix	cellular_component	0.069275	1	1	92	13	16712	ENSOCUG00000012906
GO:0006623	protein targeting to vacuole	biological_process	0.069275	1	1	92	13	16712	ENSOCUG00000016326
GO:0032695	negative regulation of interleukin-12 production	biological_process	0.069275	1	1	92	13	16712	ENSOCUG00000023151
GO:0042581	specific granule	cellular_component	0.069275	1	1	92	13	16712	ENSOCUG00000017878
GO:0060039	pericardium development	biological_process	0.069275	1	1	92	13	16712	ENSOCUG00000012715
GO:0060413	atrial septum morphogenesis	biological_process	0.069275	1	1	92	13	16712	ENSOCUG00000012715
GO:0060579	ventral spinal cord interneuron fate commitment	biological_process	0.069275	1	1	92	13	16712	ENSOCUG00000015159
GO:0060581	cell fate commitment involved in pattern specification	biological_process	0.069275	1	1	92	13	16712	ENSOCUG00000015159
GO:0061323	cell proliferation involved in heart morphogenesis	biological_process	0.069275	1	1	92	13	16712	ENSOCUG00000012715
GO:1901661	quinone metabolic process	biological_process	0.069275	1	1	92	13	16712	ENSOCUG00000011119
GO:2000171	negative regulation of dendrite development	biological_process	0.069275	1	1	92	13	16712	ENSOCUG00000015254
GO:0005575	cellular_component	cellular_component	0.069474	1	84	92	14293	16712	ENSOCUG00000015159,ENSOCUG00000007538,ENSOCUG00000009705,ENSOCUG00000021388,ENSOCUG00000007659,ENSOCUG00000012752,ENSOCUG00000006984,ENSOCUG00000001920,ENSOCUG00000009564,ENSOCUG00000006979,ENSOCUG00000013347,ENSOCUG00000002910,ENSOCUG00000016417,ENSOCUG00000022112,ENSOCUG00000023004,ENSOCUG00000023151,ENSOCUG00000001353,ENSOCUG00000027396,ENSOCUG00000003042,ENSOCUG00000001042,ENSOCUG00000015052,…
GO:0016820	hydrolase activity, acting on acid anhydrides, catalyzing transmembrane movement of substances	molecular_function	0.069981	1	2	92	79	16712	ENSOCUG00000014794,ENSOCUG00000001042
GO:0010562	positive regulation of phosphorus metabolic process	biological_process	0.070138	1	7	92	657	16712	ENSOCUG00000003042,ENSOCUG00000025590,ENSOCUG00000001920,ENSOCUG00000000091,ENSOCUG00000004691,ENSOCUG00000023151,ENSOCUG00000008913
GO:0045937	positive regulation of phosphate metabolic process	biological_process	0.070138	1	7	92	657	16712	ENSOCUG00000001920,ENSOCUG00000000091,ENSOCUG00000025590,ENSOCUG00000003042,ENSOCUG00000008913,ENSOCUG00000023151,ENSOCUG00000004691
GO:0042472	inner ear morphogenesis	biological_process	0.070329	1	2	92	79	16712	ENSOCUG00000000836,ENSOCUG00000013347
GO:0051049	regulation of transport	biological_process	0.070691	1	10	92	1074	16712	ENSOCUG00000007211,ENSOCUG00000000073,ENSOCUG00000002973,ENSOCUG00000004691,ENSOCUG00000021388,ENSOCUG00000007538,ENSOCUG00000027142,ENSOCUG00000023151,ENSOCUG00000009955,ENSOCUG00000017117
GO:0007268	synaptic transmission	biological_process	0.070863	1	4	92	283	16712	ENSOCUG00000027142,ENSOCUG00000015254,ENSOCUG00000006932,ENSOCUG00000021388
GO:0051092	positive regulation of NF-kappaB transcription factor activity	biological_process	0.07167	1	2	92	80	16712	ENSOCUG00000008913,ENSOCUG00000026172
GO:0030218	erythrocyte differentiation	biological_process	0.071706	1	2	92	80	16712	ENSOCUG00000017117,ENSOCUG00000007767
GO:0031345	negative regulation of cell projection organization	biological_process	0.071708	1	2	92	80	16712	ENSOCUG00000017117,ENSOCUG00000015254
GO:0032387	negative regulation of intracellular transport	biological_process	0.071882	1	2	92	80	16712	ENSOCUG00000000073,ENSOCUG00000009955
GO:0046330	positive regulation of JNK cascade	biological_process	0.071882	1	2	92	80	16712	ENSOCUG00000000091,ENSOCUG00000023151
GO:0030163	protein catabolic process	biological_process	0.0726	1	6	92	531	16712	ENSOCUG00000013256,ENSOCUG00000016417,ENSOCUG00000001353,ENSOCUG00000000475,ENSOCUG00000010373,ENSOCUG00000016326
GO:0044723	single-organism carbohydrate metabolic process	biological_process	0.072778	1	5	92	405	16712	ENSOCUG00000023451,ENSOCUG00000011119,ENSOCUG00000009564,ENSOCUG00000005281,ENSOCUG00000000073
GO:0070085	glycosylation	biological_process	0.073176	1	3	92	176	16712	ENSOCUG00000005281,ENSOCUG00000009564,ENSOCUG00000023451
GO:0030111	regulation of Wnt signaling pathway	biological_process	0.073189	1	3	92	176	16712	ENSOCUG00000009703,ENSOCUG00000010373,ENSOCUG00000009955
GO:0044769	ATPase activity, coupled to transmembrane movement of ions, rotational mechanism	molecular_function	0.073243	1	1	92	14	16712	ENSOCUG00000001042
GO:0009966	regulation of signal transduction	biological_process	0.07339	1	14	92	1673	16712	ENSOCUG00000016326,ENSOCUG00000023151,ENSOCUG00000015829,ENSOCUG00000009955,ENSOCUG00000025590,ENSOCUG00000015254,ENSOCUG00000000091,ENSOCUG00000010373,ENSOCUG00000026172,ENSOCUG00000009703,ENSOCUG00000002973,ENSOCUG00000000073,ENSOCUG00000005294,ENSOCUG00000007211
GO:0031333	negative regulation of protein complex assembly	biological_process	0.073446	1	2	92	81	16712	ENSOCUG00000009955,ENSOCUG00000006298
GO:0070011	peptidase activity, acting on L-amino acid peptides	molecular_function	0.074168	1	6	92	534	16712	ENSOCUG00000013256,ENSOCUG00000017423,ENSOCUG00000001353,ENSOCUG00000002311,ENSOCUG00000003122,ENSOCUG00000005281
GO:0098662	inorganic cation transmembrane transport	biological_process	0.074339	1	5	92	408	16712	ENSOCUG00000007767,ENSOCUG00000007538,ENSOCUG00000001042,ENSOCUG00000017117,ENSOCUG00000014794
GO:0039694	viral RNA genome replication	biological_process	0.074403	1	1	92	14	16712	ENSOCUG00000000073
GO:0039703	RNA replication	biological_process	0.074403	1	1	92	14	16712	ENSOCUG00000000073
GO:0005112	Notch binding	molecular_function	0.074403	1	1	92	14	16712	ENSOCUG00000000475
GO:0010759	positive regulation of macrophage chemotaxis	biological_process	0.074403	1	1	92	14	16712	ENSOCUG00000023151
GO:0036336	dendritic cell migration	biological_process	0.074403	1	1	92	14	16712	ENSOCUG00000023151
GO:0060045	positive regulation of cardiac muscle cell proliferation	biological_process	0.074403	1	1	92	14	16712	ENSOCUG00000012715
GO:0072666	establishment of protein localization to vacuole	biological_process	0.074403	1	1	92	14	16712	ENSOCUG00000016326
GO:1903861	positive regulation of dendrite extension	biological_process	0.074403	1	1	92	14	16712	ENSOCUG00000016326
GO:0019219	regulation of nucleobase-containing compound metabolic process	biological_process	0.075098	1	19	92	2456	16712	ENSOCUG00000026172,ENSOCUG00000002973,ENSOCUG00000017878,ENSOCUG00000008913,ENSOCUG00000006335,ENSOCUG00000000836,ENSOCUG00000023004,ENSOCUG00000009955,ENSOCUG00000006471,ENSOCUG00000000091,ENSOCUG00000028218,ENSOCUG00000000073,ENSOCUG00000002910,ENSOCUG00000012715,ENSOCUG00000006298,ENSOCUG00000016326,ENSOCUG00000008633,ENSOCUG00000015159,ENSOCUG00000009734
GO:0006357	regulation of transcription from RNA polymerase II promoter	biological_process	0.075226	1	11	92	1232	16712	ENSOCUG00000015159,ENSOCUG00000000091,ENSOCUG00000000836,ENSOCUG00000016326,ENSOCUG00000023004,ENSOCUG00000009955,ENSOCUG00000008633,ENSOCUG00000012715,ENSOCUG00000002973,ENSOCUG00000008913,ENSOCUG00000002910
GO:0051171	regulation of nitrogen compound metabolic process	biological_process	0.075296	1	20	92	2616	16712	ENSOCUG00000006932,ENSOCUG00000017878,ENSOCUG00000006335,ENSOCUG00000008913,ENSOCUG00000002973,ENSOCUG00000026172,ENSOCUG00000000091,ENSOCUG00000006471,ENSOCUG00000009955,ENSOCUG00000023004,ENSOCUG00000000836,ENSOCUG00000012715,ENSOCUG00000006298,ENSOCUG00000002910,ENSOCUG00000000073,ENSOCUG00000028218,ENSOCUG00000009734,ENSOCUG00000015159,ENSOCUG00000008633,ENSOCUG00000016326
GO:0042802	identical protein binding	molecular_function	0.075917	1	9	92	946	16712	ENSOCUG00000015052,ENSOCUG00000028052,ENSOCUG00000003042,ENSOCUG00000017117,ENSOCUG00000029158,ENSOCUG00000005281,ENSOCUG00000023151,ENSOCUG00000016417,ENSOCUG00000000091
GO:0002700	regulation of production of molecular mediator of immune response	biological_process	0.076429	1	2	92	83	16712	ENSOCUG00000023151,ENSOCUG00000017117
GO:0008528	G-protein coupled peptide receptor activity	molecular_function	0.076538	1	2	92	83	16712	ENSOCUG00000006710,ENSOCUG00000000073
GO:0051168	nuclear export	biological_process	0.076606	1	2	92	83	16712	ENSOCUG00000009955,ENSOCUG00000016326
GO:0090288	negative regulation of cellular response to growth factor stimulus	biological_process	0.076606	1	2	92	83	16712	ENSOCUG00000016326,ENSOCUG00000009955
GO:0002443	leukocyte mediated immunity	biological_process	0.077021	1	3	92	180	16712	ENSOCUG00000023151,ENSOCUG00000017878,ENSOCUG00000017117
GO:0009057	macromolecule catabolic process	biological_process	0.077023	1	7	92	672	16712	ENSOCUG00000016326,ENSOCUG00000003122,ENSOCUG00000010373,ENSOCUG00000001353,ENSOCUG00000000475,ENSOCUG00000016417,ENSOCUG00000013256
GO:0015399	primary active transmembrane transporter activity	molecular_function	0.077842	1	2	92	84	16712	ENSOCUG00000001042,ENSOCUG00000014794
GO:0015405	P-P-bond-hydrolysis-driven transmembrane transporter activity	molecular_function	0.077842	1	2	92	84	16712	ENSOCUG00000014794,ENSOCUG00000001042
GO:0006810	transport	biological_process	0.078201	1	22	92	2950	16712	ENSOCUG00000002973,ENSOCUG00000014794,ENSOCUG00000017878,ENSOCUG00000000059,ENSOCUG00000001042,ENSOCUG00000007211,ENSOCUG00000004566,ENSOCUG00000007767,ENSOCUG00000023151,ENSOCUG00000027396,ENSOCUG00000009955,ENSOCUG00000017423,ENSOCUG00000015193,ENSOCUG00000000073,ENSOCUG00000004691,ENSOCUG00000005281,ENSOCUG00000016326,ENSOCUG00000017117,ENSOCUG00000021388,ENSOCUG00000000749,ENSOCUG00000007538,…
GO:0034654	nucleobase-containing compound biosynthetic process	biological_process	0.078741	1	19	92	2471	16712	ENSOCUG00000012715,ENSOCUG00000006298,ENSOCUG00000028218,ENSOCUG00000000073,ENSOCUG00000002910,ENSOCUG00000015159,ENSOCUG00000009734,ENSOCUG00000016326,ENSOCUG00000008633,ENSOCUG00000001042,ENSOCUG00000026172,ENSOCUG00000002973,ENSOCUG00000008913,ENSOCUG00000017878,ENSOCUG00000006471,ENSOCUG00000000091,ENSOCUG00000000836,ENSOCUG00000023004,ENSOCUG00000009955
GO:0006541	glutamine metabolic process	biological_process	0.079492	1	1	92	15	16712	ENSOCUG00000005759
GO:0006779	porphyrin-containing compound biosynthetic process	biological_process	0.079494	1	1	92	15	16712	ENSOCUG00000007767
GO:0051497	negative regulation of stress fiber assembly	biological_process	0.079503	1	1	92	15	16712	ENSOCUG00000000073
GO:0070873	regulation of glycogen metabolic process	biological_process	0.079503	1	1	92	15	16712	ENSOCUG00000000073
GO:0010712	regulation of collagen metabolic process	biological_process	0.079503	1	1	92	15	16712	ENSOCUG00000000091
GO:0032964	collagen biosynthetic process	biological_process	0.079503	1	1	92	15	16712	ENSOCUG00000000091
GO:0042730	fibrinolysis	biological_process	0.079503	1	1	92	15	16712	ENSOCUG00000000091
GO:0071604	transforming growth factor beta production	biological_process	0.079503	1	1	92	15	16712	ENSOCUG00000000091
GO:0071634	regulation of transforming growth factor beta production	biological_process	0.079503	1	1	92	15	16712	ENSOCUG00000000091
GO:0004198	calcium-dependent cysteine-type endopeptidase activity	molecular_function	0.079503	1	1	92	15	16712	ENSOCUG00000003122
GO:0000423	macromitophagy	biological_process	0.079503	1	1	92	15	16712	ENSOCUG00000016326
GO:0001779	natural killer cell differentiation	biological_process	0.079503	1	1	92	15	16712	ENSOCUG00000023151
GO:0003171	atrioventricular valve development	biological_process	0.079503	1	1	92	15	16712	ENSOCUG00000012715
GO:0003283	atrial septum development	biological_process	0.079503	1	1	92	15	16712	ENSOCUG00000012715
GO:0010002	cardioblast differentiation	biological_process	0.079503	1	1	92	15	16712	ENSOCUG00000012715
GO:0016486	peptide hormone processing	biological_process	0.079503	1	1	92	15	16712	ENSOCUG00000017423
GO:0021514	ventral spinal cord interneuron differentiation	biological_process	0.079503	1	1	92	15	16712	ENSOCUG00000015159
GO:0032373	positive regulation of sterol transport	biological_process	0.079503	1	1	92	15	16712	ENSOCUG00000002973
GO:0032376	positive regulation of cholesterol transport	biological_process	0.079503	1	1	92	15	16712	ENSOCUG00000002973
GO:0036314	response to sterol	biological_process	0.079503	1	1	92	15	16712	ENSOCUG00000002973
GO:0043198	dendritic shaft	cellular_component	0.079503	1	1	92	15	16712	ENSOCUG00000015254
GO:0060074	synapse maturation	biological_process	0.079503	1	1	92	15	16712	ENSOCUG00000015254
GO:0071675	regulation of mononuclear cell migration	biological_process	0.079503	1	1	92	15	16712	ENSOCUG00000023151
GO:1903859	regulation of dendrite extension	biological_process	0.079503	1	1	92	15	16712	ENSOCUG00000016326
GO:0051017	actin filament bundle assembly	biological_process	0.079809	1	2	92	85	16712	ENSOCUG00000000091,ENSOCUG00000000073
GO:0030139	endocytic vesicle	cellular_component	0.079809	1	2	92	85	16712	ENSOCUG00000017878,ENSOCUG00000023151
GO:0051254	positive regulation of RNA metabolic process	biological_process	0.080103	1	10	92	1100	16712	ENSOCUG00000000091,ENSOCUG00000015159,ENSOCUG00000009955,ENSOCUG00000000836,ENSOCUG00000012715,ENSOCUG00000000073,ENSOCUG00000002973,ENSOCUG00000008913,ENSOCUG00000017878,ENSOCUG00000026172
GO:0001653	peptide receptor activity	molecular_function	0.081356	1	2	92	86	16712	ENSOCUG00000006710,ENSOCUG00000000073
GO:0061572	actin filament bundle organization	biological_process	0.081426	1	2	92	86	16712	ENSOCUG00000000073,ENSOCUG00000000091
GO:0048699	generation of neurons	biological_process	0.082393	1	8	92	821	16712	ENSOCUG00000015159,ENSOCUG00000015254,ENSOCUG00000016326,ENSOCUG00000017117,ENSOCUG00000007767,ENSOCUG00000002973,ENSOCUG00000013347,ENSOCUG00000005759
GO:0008233	peptidase activity	molecular_function	0.082783	1	6	92	550	16712	ENSOCUG00000017423,ENSOCUG00000013256,ENSOCUG00000003122,ENSOCUG00000005281,ENSOCUG00000002311,ENSOCUG00000001353
GO:0001934	positive regulation of protein phosphorylation	biological_process	0.08279	1	6	92	550	16712	ENSOCUG00000025590,ENSOCUG00000000091,ENSOCUG00000001920,ENSOCUG00000004691,ENSOCUG00000008913,ENSOCUG00000023151
GO:0008643	carbohydrate transport	biological_process	0.083053	1	2	92	87	16712	ENSOCUG00000000073,ENSOCUG00000015193
GO:0051240	positive regulation of multicellular organismal process	biological_process	0.084002	1	9	92	966	16712	ENSOCUG00000000091,ENSOCUG00000015254,ENSOCUG00000023151,ENSOCUG00000017117,ENSOCUG00000016326,ENSOCUG00000012715,ENSOCUG00000017878,ENSOCUG00000002973,ENSOCUG00000000073
GO:0001913	T cell mediated cytotoxicity	biological_process	0.084009	1	1	92	16	16712	ENSOCUG00000017117
GO:0042611	MHC protein complex	cellular_component	0.084009	1	1	92	16	16712	ENSOCUG00000017117
GO:0098590	plasma membrane region	cellular_component	0.084021	1	5	92	423	16712	ENSOCUG00000028052,ENSOCUG00000000073,ENSOCUG00000002973,ENSOCUG00000007767,ENSOCUG00000021388
GO:0051248	negative regulation of protein metabolic process	biological_process	0.084188	1	7	92	687	16712	ENSOCUG00000006932,ENSOCUG00000000091,ENSOCUG00000024979,ENSOCUG00000007741,ENSOCUG00000003042,ENSOCUG00000000073,ENSOCUG00000010373
GO:0031399	regulation of protein modification process	biological_process	0.084338	1	10	92	1111	16712	ENSOCUG00000001920,ENSOCUG00000003042,ENSOCUG00000007741,ENSOCUG00000008913,ENSOCUG00000000073,ENSOCUG00000004691,ENSOCUG00000000091,ENSOCUG00000025590,ENSOCUG00000023151,ENSOCUG00000016326
GO:0018126	protein hydroxylation	biological_process	0.084417	1	1	92	16	16712	ENSOCUG00000007741
GO:0010569	regulation of double-strand break repair via homologous recombination	biological_process	0.084436	1	1	92	16	16712	ENSOCUG00000006335
GO:0034101	erythrocyte homeostasis	biological_process	0.084505	1	2	92	88	16712	ENSOCUG00000017117,ENSOCUG00000007767
GO:0006833	water transport	biological_process	0.084575	1	1	92	16	16712	ENSOCUG00000000073
GO:0010677	negative regulation of cellular carbohydrate metabolic process	biological_process	0.084575	1	1	92	16	16712	ENSOCUG00000000073
GO:0032232	negative regulation of actin filament bundle assembly	biological_process	0.084575	1	1	92	16	16712	ENSOCUG00000000073
GO:0046627	negative regulation of insulin receptor signaling pathway	biological_process	0.084575	1	1	92	16	16712	ENSOCUG00000000073
GO:0044246	regulation of multicellular organismal metabolic process	biological_process	0.084575	1	1	92	16	16712	ENSOCUG00000000091
GO:0031365	N-terminal protein amino acid modification	biological_process	0.084575	1	1	92	16	16712	ENSOCUG00000009955
GO:0033198	response to ATP	biological_process	0.084575	1	1	92	16	16712	ENSOCUG00000021388
GO:0000159	protein phosphatase type 2A complex	cellular_component	0.084575	1	1	92	16	16712	ENSOCUG00000003042
GO:0010874	regulation of cholesterol efflux	biological_process	0.084575	1	1	92	16	16712	ENSOCUG00000002973
GO:0030140	trans-Golgi network transport vesicle	cellular_component	0.084575	1	1	92	16	16712	ENSOCUG00000013347
GO:0035695	mitophagy by induced vacuole formation	biological_process	0.084575	1	1	92	16	16712	ENSOCUG00000016326
GO:0042119	neutrophil activation	biological_process	0.084575	1	1	92	16	16712	ENSOCUG00000017878
GO:0055023	positive regulation of cardiac muscle tissue growth	biological_process	0.084575	1	1	92	16	16712	ENSOCUG00000012715
GO:0070498	interleukin-1-mediated signaling pathway	biological_process	0.084575	1	1	92	16	16712	ENSOCUG00000008913
GO:0015078	hydrogen ion transmembrane transporter activity	molecular_function	0.085963	1	2	92	89	16712	ENSOCUG00000007767,ENSOCUG00000001042
GO:0051188	cofactor biosynthetic process	biological_process	0.086335	1	2	92	89	16712	ENSOCUG00000007767,ENSOCUG00000011119
GO:0030879	mammary gland development	biological_process	0.086338	1	2	92	89	16712	ENSOCUG00000002973,ENSOCUG00000003122
GO:0023051	regulation of signaling	biological_process	0.086557	1	15	92	1871	16712	ENSOCUG00000002973,ENSOCUG00000000073,ENSOCUG00000026172,ENSOCUG00000009703,ENSOCUG00000010373,ENSOCUG00000007211,ENSOCUG00000006932,ENSOCUG00000005294,ENSOCUG00000015829,ENSOCUG00000009955,ENSOCUG00000023151,ENSOCUG00000016326,ENSOCUG00000000091,ENSOCUG00000025590,ENSOCUG00000015254
GO:0009058	biosynthetic process	biological_process	0.08713	1	28	92	3979	16712	ENSOCUG00000017878,ENSOCUG00000008913,ENSOCUG00000002973,ENSOCUG00000026172,ENSOCUG00000006932,ENSOCUG00000001042,ENSOCUG00000023451,ENSOCUG00000007767,ENSOCUG00000021476,ENSOCUG00000009955,ENSOCUG00000023004,ENSOCUG00000000836,ENSOCUG00000011119,ENSOCUG00000000091,ENSOCUG00000006471,ENSOCUG00000002910,ENSOCUG00000000073,ENSOCUG00000028218,ENSOCUG00000009564,ENSOCUG00000005759,ENSOCUG00000006298,…
GO:0048872	homeostasis of number of cells	biological_process	0.087267	1	3	92	190	16712	ENSOCUG00000007767,ENSOCUG00000025590,ENSOCUG00000017117
GO:0002706	regulation of lymphocyte mediated immunity	biological_process	0.08781	1	2	92	90	16712	ENSOCUG00000023151,ENSOCUG00000017117
GO:0016787	hydrolase activity	molecular_function	0.087853	1	16	92	2031	16712	ENSOCUG00000022112,ENSOCUG00000017423,ENSOCUG00000021476,ENSOCUG00000009955,ENSOCUG00000001353,ENSOCUG00000002311,ENSOCUG00000001042,ENSOCUG00000003042,ENSOCUG00000006335,ENSOCUG00000014794,ENSOCUG00000003122,ENSOCUG00000013256,ENSOCUG00000005281,ENSOCUG00000005294,ENSOCUG00000000073,ENSOCUG00000006012
GO:0031982	vesicle	cellular_component	0.087993	1	18	92	2347	16712	ENSOCUG00000012708,ENSOCUG00000007767,ENSOCUG00000003042,ENSOCUG00000017878,ENSOCUG00000028052,ENSOCUG00000003122,ENSOCUG00000026172,ENSOCUG00000000091,ENSOCUG00000017760,ENSOCUG00000023151,ENSOCUG00000001920,ENSOCUG00000002910,ENSOCUG00000006979,ENSOCUG00000013347,ENSOCUG00000004691,ENSOCUG00000013256,ENSOCUG00000017117,ENSOCUG00000016326
GO:0033178	proton-transporting two-sector ATPase complex, catalytic domain	cellular_component	0.088479	1	1	92	17	16712	ENSOCUG00000001042
GO:0045259	proton-transporting ATP synthase complex	cellular_component	0.088479	1	1	92	17	16712	ENSOCUG00000001042
GO:0044431	Golgi apparatus part	cellular_component	0.088544	1	4	92	306	16712	ENSOCUG00000025107,ENSOCUG00000005281,ENSOCUG00000013347,ENSOCUG00000000073
GO:1900120	regulation of receptor binding	biological_process	0.089057	1	1	92	17	16712	ENSOCUG00000017117
GO:1902600	hydrogen ion transmembrane transport	biological_process	0.089282	1	2	92	91	16712	ENSOCUG00000001042,ENSOCUG00000007767
GO:0051100	negative regulation of binding	biological_process	0.089475	1	2	92	91	16712	ENSOCUG00000017117,ENSOCUG00000006298
GO:0006366	transcription from RNA polymerase II promoter	biological_process	0.089556	1	11	92	1272	16712	ENSOCUG00000012715,ENSOCUG00000002973,ENSOCUG00000002910,ENSOCUG00000008913,ENSOCUG00000000091,ENSOCUG00000015159,ENSOCUG00000009955,ENSOCUG00000008633,ENSOCUG00000000836,ENSOCUG00000016326,ENSOCUG00000023004
GO:0042168	heme metabolic process	biological_process	0.089611	1	1	92	17	16712	ENSOCUG00000007767
GO:0048821	erythrocyte development	biological_process	0.089611	1	1	92	17	16712	ENSOCUG00000007767
GO:0090313	regulation of protein targeting to membrane	biological_process	0.08962	1	1	92	17	16712	ENSOCUG00000000073
GO:1900077	negative regulation of cellular response to insulin stimulus	biological_process	0.08962	1	1	92	17	16712	ENSOCUG00000000073
GO:0003081	regulation of systemic arterial blood pressure by renin-angiotensin	biological_process	0.08962	1	1	92	17	16712	ENSOCUG00000000091
GO:0030194	positive regulation of blood coagulation	biological_process	0.08962	1	1	92	17	16712	ENSOCUG00000000091
GO:1900048	positive regulation of hemostasis	biological_process	0.08962	1	1	92	17	16712	ENSOCUG00000000091
GO:0010165	response to X-ray	biological_process	0.08962	1	1	92	17	16712	ENSOCUG00000015052
GO:0060117	auditory receptor cell development	biological_process	0.08962	1	1	92	17	16712	ENSOCUG00000013347
GO:0000145	exocyst	cellular_component	0.08962	1	1	92	17	16712	ENSOCUG00000000059
GO:0002719	negative regulation of cytokine production involved in immune response	biological_process	0.08962	1	1	92	17	16712	ENSOCUG00000023151
GO:0010922	positive regulation of phosphatase activity	biological_process	0.08962	1	1	92	17	16712	ENSOCUG00000003042
GO:0045606	positive regulation of epidermal cell differentiation	biological_process	0.08962	1	1	92	17	16712	ENSOCUG00000002973
GO:0071674	mononuclear cell migration	biological_process	0.08962	1	1	92	17	16712	ENSOCUG00000023151
GO:2000826	regulation of heart morphogenesis	biological_process	0.08962	1	1	92	17	16712	ENSOCUG00000012715
GO:0048638	regulation of developmental growth	biological_process	0.090574	1	3	92	193	16712	ENSOCUG00000016326,ENSOCUG00000002973,ENSOCUG00000012715
GO:0002822	regulation of adaptive immune response based on somatic recombination of immune receptors built from immunoglobulin superfamily domains	biological_process	0.09115	1	2	92	92	16712	ENSOCUG00000023151,ENSOCUG00000017117
GO:0060078	regulation of postsynaptic membrane potential	biological_process	0.091337	1	2	92	92	16712	ENSOCUG00000015254,ENSOCUG00000021388
GO:0044265	cellular macromolecule catabolic process	biological_process	0.091337	1	6	92	565	16712	ENSOCUG00000013256,ENSOCUG00000016417,ENSOCUG00000000475,ENSOCUG00000001353,ENSOCUG00000010373,ENSOCUG00000016326
GO:0048583	regulation of response to stimulus	biological_process	0.092192	1	17	92	2203	16712	ENSOCUG00000007211,ENSOCUG00000002973,ENSOCUG00000006335,ENSOCUG00000026172,ENSOCUG00000000091,ENSOCUG00000016417,ENSOCUG00000025590,ENSOCUG00000023151,ENSOCUG00000009955,ENSOCUG00000005294,ENSOCUG00000000073,ENSOCUG00000009703,ENSOCUG00000010373,ENSOCUG00000015254,ENSOCUG00000015829,ENSOCUG00000016326,ENSOCUG00000017117
GO:0030162	regulation of proteolysis	biological_process	0.092593	1	5	92	436	16712	ENSOCUG00000021388,ENSOCUG00000000091,ENSOCUG00000024979,ENSOCUG00000010373,ENSOCUG00000016326
GO:0043492	ATPase activity, coupled to movement of substances	molecular_function	0.092641	1	2	92	93	16712	ENSOCUG00000001042,ENSOCUG00000014794
GO:0031326	regulation of cellular biosynthetic process	biological_process	0.092795	1	19	92	2524	16712	ENSOCUG00000009955,ENSOCUG00000000836,ENSOCUG00000023004,ENSOCUG00000000091,ENSOCUG00000006471,ENSOCUG00000002973,ENSOCUG00000008913,ENSOCUG00000017878,ENSOCUG00000026172,ENSOCUG00000006932,ENSOCUG00000008633,ENSOCUG00000016326,ENSOCUG00000009734,ENSOCUG00000015159,ENSOCUG00000000073,ENSOCUG00000002910,ENSOCUG00000028218,ENSOCUG00000012715,ENSOCUG00000006298
GO:0032874	positive regulation of stress-activated MAPK cascade	biological_process	0.093022	1	2	92	93	16712	ENSOCUG00000023151,ENSOCUG00000000091
GO:0006812	cation transport	biological_process	0.093372	1	7	92	705	16712	ENSOCUG00000007538,ENSOCUG00000007767,ENSOCUG00000001042,ENSOCUG00000021388,ENSOCUG00000017117,ENSOCUG00000014794,ENSOCUG00000000073
GO:0048471	perinuclear region of cytoplasm	cellular_component	0.09346	1	4	92	312	16712	ENSOCUG00000002973,ENSOCUG00000000073,ENSOCUG00000015254,ENSOCUG00000007767
GO:0004857	enzyme inhibitor activity	molecular_function	0.093668	1	3	92	196	16712	ENSOCUG00000000091,ENSOCUG00000024979,ENSOCUG00000017878
GO:0098739	import across plasma membrane	biological_process	0.094077	1	1	92	18	16712	ENSOCUG00000017117
GO:0048878	chemical homeostasis	biological_process	0.094204	1	6	92	570	16712	ENSOCUG00000007211,ENSOCUG00000007538,ENSOCUG00000007767,ENSOCUG00000002973,ENSOCUG00000000073,ENSOCUG00000017117
GO:0002251	organ or tissue specific immune response	biological_process	0.094205	1	1	92	18	16712	ENSOCUG00000007538
GO:0002385	mucosal immune response	biological_process	0.094205	1	1	92	18	16712	ENSOCUG00000007538
GO:0044765	single-organism transport	biological_process	0.094523	1	19	92	2530	16712	ENSOCUG00000015193,ENSOCUG00000000073,ENSOCUG00000017117,ENSOCUG00000016326,ENSOCUG00000005281,ENSOCUG00000027142,ENSOCUG00000007538,ENSOCUG00000021388,ENSOCUG00000014794,ENSOCUG00000000059,ENSOCUG00000017878,ENSOCUG00000002973,ENSOCUG00000007767,ENSOCUG00000007211,ENSOCUG00000001042,ENSOCUG00000027396,ENSOCUG00000009955,ENSOCUG00000023151,ENSOCUG00000017423
GO:0006890	retrograde vesicle-mediated transport, Golgi to ER	biological_process	0.09458	1	1	92	18	16712	ENSOCUG00000005281
GO:0032580	Golgi cisterna membrane	cellular_component	0.09458	1	1	92	18	16712	ENSOCUG00000005281
GO:0046915	transition metal ion transmembrane transporter activity	molecular_function	0.094628	1	1	92	18	16712	ENSOCUG00000007767
GO:0051539	4 iron, 4 sulfur cluster binding	molecular_function	0.094636	1	1	92	18	16712	ENSOCUG00000006594
GO:0032885	regulation of polysaccharide biosynthetic process	biological_process	0.094637	1	1	92	18	16712	ENSOCUG00000000073
GO:0048661	positive regulation of smooth muscle cell proliferation	biological_process	0.094637	1	1	92	18	16712	ENSOCUG00000000091
GO:0050820	positive regulation of coagulation	biological_process	0.094637	1	1	92	18	16712	ENSOCUG00000000091
GO:0030332	cyclin binding	molecular_function	0.094637	1	1	92	18	16712	ENSOCUG00000002973
GO:0045879	negative regulation of smoothened signaling pathway	biological_process	0.094637	1	1	92	18	16712	ENSOCUG00000002973
GO:0051119	sugar transmembrane transporter activity	molecular_function	0.094637	1	1	92	18	16712	ENSOCUG00000015193
GO:0051351	positive regulation of ligase activity	biological_process	0.094637	1	1	92	18	16712	ENSOCUG00000015052
GO:0060421	positive regulation of heart growth	biological_process	0.094637	1	1	92	18	16712	ENSOCUG00000012715
GO:0060914	heart formation	biological_process	0.094637	1	1	92	18	16712	ENSOCUG00000012715
GO:0070528	protein kinase C signaling	biological_process	0.094637	1	1	92	18	16712	ENSOCUG00000015254
GO:0070304	positive regulation of stress-activated protein kinase signaling cascade	biological_process	0.094716	1	2	92	94	16712	ENSOCUG00000000091,ENSOCUG00000023151
GO:0048598	embryonic morphogenesis	biological_process	0.095434	1	5	92	440	16712	ENSOCUG00000000836,ENSOCUG00000013347,ENSOCUG00000002973,ENSOCUG00000012715,ENSOCUG00000009734
GO:0010035	response to inorganic substance	biological_process	0.095865	1	3	92	198	16712	ENSOCUG00000002973,ENSOCUG00000017117,ENSOCUG00000007767
GO:0048568	embryonic organ development	biological_process	0.095964	1	4	92	315	16712	ENSOCUG00000013347,ENSOCUG00000002973,ENSOCUG00000000836,ENSOCUG00000009734
GO:0030178	negative regulation of Wnt signaling pathway	biological_process	0.096419	1	2	92	95	16712	ENSOCUG00000010373,ENSOCUG00000009703
GO:0090002	establishment of protein localization to plasma membrane	biological_process	0.096419	1	2	92	95	16712	ENSOCUG00000002973,ENSOCUG00000000073
GO:0042471	ear morphogenesis	biological_process	0.096419	1	2	92	95	16712	ENSOCUG00000013347,ENSOCUG00000000836
GO:0022612	gland morphogenesis	biological_process	0.096419	1	2	92	95	16712	ENSOCUG00000002973,ENSOCUG00000003122
GO:0031344	regulation of cell projection organization	biological_process	0.096711	1	4	92	316	16712	ENSOCUG00000015254,ENSOCUG00000017117,ENSOCUG00000004691,ENSOCUG00000016326
GO:0042327	positive regulation of phosphorylation	biological_process	0.09733	1	6	92	575	16712	ENSOCUG00000000091,ENSOCUG00000001920,ENSOCUG00000025590,ENSOCUG00000023151,ENSOCUG00000008913,ENSOCUG00000004691
GO:0044249	cellular biosynthetic process	biological_process	0.097681	1	27	92	3857	16712	ENSOCUG00000002910,ENSOCUG00000000073,ENSOCUG00000028218,ENSOCUG00000005759,ENSOCUG00000009564,ENSOCUG00000006298,ENSOCUG00000012715,ENSOCUG00000008633,ENSOCUG00000005281,ENSOCUG00000016326,ENSOCUG00000009734,ENSOCUG00000021388,ENSOCUG00000015159,ENSOCUG00000017878,ENSOCUG00000008913,ENSOCUG00000002973,ENSOCUG00000026172,ENSOCUG00000006932,ENSOCUG00000001042,ENSOCUG00000023451,ENSOCUG00000007767,…
GO:1904062	regulation of cation transmembrane transport	biological_process	0.097792	1	2	92	96	16712	ENSOCUG00000017117,ENSOCUG00000007538
GO:0017157	regulation of exocytosis	biological_process	0.098131	1	2	92	96	16712	ENSOCUG00000007211,ENSOCUG00000027142
GO:1903828	negative regulation of cellular protein localization	biological_process	0.098131	1	2	92	96	16712	ENSOCUG00000009955,ENSOCUG00000000073
GO:0015985	energy coupled proton transport, down electrochemical gradient	biological_process	0.098498	1	1	92	19	16712	ENSOCUG00000001042
GO:0015986	ATP synthesis coupled proton transport	biological_process	0.098498	1	1	92	19	16712	ENSOCUG00000001042
GO:0051050	positive regulation of transport	biological_process	0.099099	1	6	92	578	16712	ENSOCUG00000021388,ENSOCUG00000017117,ENSOCUG00000023151,ENSOCUG00000002973,ENSOCUG00000000073,ENSOCUG00000009955
GO:0019731	antibacterial humoral response	biological_process	0.099197	1	1	92	19	16712	ENSOCUG00000007538
GO:0016311	dephosphorylation	biological_process	0.099326	1	4	92	319	16712	ENSOCUG00000003042,ENSOCUG00000000073,ENSOCUG00000009955,ENSOCUG00000006335
GO:0033014	tetrapyrrole biosynthetic process	biological_process	0.099617	1	1	92	19	16712	ENSOCUG00000007767
GO:0008373	sialyltransferase activity	molecular_function	0.099618	1	1	92	19	16712	ENSOCUG00000009564
GO:0097503	sialylation	biological_process	0.099618	1	1	92	19	16712	ENSOCUG00000009564
GO:0032897	negative regulation of viral transcription	biological_process	0.099626	1	1	92	19	16712	ENSOCUG00000000073
GO:0042044	fluid transport	biological_process	0.099626	1	1	92	19	16712	ENSOCUG00000000073
GO:0043647	inositol phosphate metabolic process	biological_process	0.099626	1	1	92	19	16712	ENSOCUG00000000073
GO:0010955	negative regulation of protein processing	biological_process	0.099626	1	1	92	19	16712	ENSOCUG00000000091
GO:1903318	negative regulation of protein maturation	biological_process	0.099626	1	1	92	19	16712	ENSOCUG00000000091
GO:0001614	purinergic nucleotide receptor activity	molecular_function	0.099626	1	1	92	19	16712	ENSOCUG00000021388
GO:0007618	mating	biological_process	0.099626	1	1	92	19	16712	ENSOCUG00000021388
GO:0016502	nucleotide receptor activity	molecular_function	0.099626	1	1	92	19	16712	ENSOCUG00000021388
GO:0036230	granulocyte activation	biological_process	0.099626	1	1	92	19	16712	ENSOCUG00000017878
GO:0072665	protein localization to vacuole	biological_process	0.099626	1	1	92	19	16712	ENSOCUG00000016326
GO:0005802	trans-Golgi network	cellular_component	0.10158	1	2	92	98	16712	ENSOCUG00000000073,ENSOCUG00000025107
GO:0009889	regulation of biosynthetic process	biological_process	0.10173	1	19	92	2555	16712	ENSOCUG00000016326,ENSOCUG00000008633,ENSOCUG00000015159,ENSOCUG00000009734,ENSOCUG00000028218,ENSOCUG00000002910,ENSOCUG00000000073,ENSOCUG00000012715,ENSOCUG00000006298,ENSOCUG00000023004,ENSOCUG00000000836,ENSOCUG00000009955,ENSOCUG00000006471,ENSOCUG00000000091,ENSOCUG00000026172,ENSOCUG00000008913,ENSOCUG00000017878,ENSOCUG00000002973,ENSOCUG00000006932
GO:0070062	extracellular exosome	cellular_component	0.10197	1	15	92	1919	16712	ENSOCUG00000017117,ENSOCUG00000016326,ENSOCUG00000023151,ENSOCUG00000017760,ENSOCUG00000013256,ENSOCUG00000000091,ENSOCUG00000004691,ENSOCUG00000026172,ENSOCUG00000003122,ENSOCUG00000017878,ENSOCUG00000002910,ENSOCUG00000006979,ENSOCUG00000012708,ENSOCUG00000003042,ENSOCUG00000001920
GO:0044459	plasma membrane part	cellular_component	0.10201	1	10	92	1154	16712	ENSOCUG00000000073,ENSOCUG00000002973,ENSOCUG00000028052,ENSOCUG00000007767,ENSOCUG00000012708,ENSOCUG00000023151,ENSOCUG00000017117,ENSOCUG00000021388,ENSOCUG00000025590,ENSOCUG00000017760
GO:0048666	neuron development	biological_process	0.10219	1	6	92	583	16712	ENSOCUG00000007767,ENSOCUG00000015254,ENSOCUG00000016326,ENSOCUG00000017117,ENSOCUG00000005759,ENSOCUG00000013347
GO:0065010	extracellular membrane-bounded organelle	cellular_component	0.10231	1	15	92	1920	16712	ENSOCUG00000026172,ENSOCUG00000003122,ENSOCUG00000004691,ENSOCUG00000006979,ENSOCUG00000017878,ENSOCUG00000002910,ENSOCUG00000003042,ENSOCUG00000012708,ENSOCUG00000001920,ENSOCUG00000016326,ENSOCUG00000017117,ENSOCUG00000023151,ENSOCUG00000017760,ENSOCUG00000013256,ENSOCUG00000000091
GO:0016567	protein ubiquitination	biological_process	0.1031	1	5	92	451	16712	ENSOCUG00000016417,ENSOCUG00000025107,ENSOCUG00000010373,ENSOCUG00000026172,ENSOCUG00000016326
GO:0002819	regulation of adaptive immune response	biological_process	0.10312	1	2	92	99	16712	ENSOCUG00000017117,ENSOCUG00000023151
GO:0007179	transforming growth factor beta receptor signaling pathway	biological_process	0.10332	1	2	92	99	16712	ENSOCUG00000009955,ENSOCUG00000016326
GO:0002274	myeloid leukocyte activation	biological_process	0.10332	1	2	92	99	16712	ENSOCUG00000023151,ENSOCUG00000017878
GO:0045182	translation regulator activity	molecular_function	0.10391	1	1	92	20	16712	ENSOCUG00000006932
GO:0098657	import into cell	biological_process	0.10403	1	1	92	20	16712	ENSOCUG00000017117
GO:0005070	SH3/SH2 adaptor activity	molecular_function	0.10458	1	1	92	20	16712	ENSOCUG00000025590
GO:0031526	brush border membrane	cellular_component	0.10458	1	1	92	20	16712	ENSOCUG00000007767
GO:0032881	regulation of polysaccharide metabolic process	biological_process	0.10459	1	1	92	20	16712	ENSOCUG00000000073
GO:0033137	negative regulation of peptidyl-serine phosphorylation	biological_process	0.10459	1	1	92	20	16712	ENSOCUG00000000073
GO:0043921	modulation by host of viral transcription	biological_process	0.10459	1	1	92	20	16712	ENSOCUG00000000073
GO:0052312	modulation of transcription in other organism involved in symbiotic interaction	biological_process	0.10459	1	1	92	20	16712	ENSOCUG00000000073
GO:0052472	modulation by host of symbiont transcription	biological_process	0.10459	1	1	92	20	16712	ENSOCUG00000000073
GO:0019229	regulation of vasoconstriction	biological_process	0.10459	1	1	92	20	16712	ENSOCUG00000021388
GO:0035590	purinergic nucleotide receptor signaling pathway	biological_process	0.10459	1	1	92	20	16712	ENSOCUG00000021388
GO:0005839	proteasome core complex	cellular_component	0.10459	1	1	92	20	16712	ENSOCUG00000013256
GO:0008299	isoprenoid biosynthetic process	biological_process	0.10459	1	1	92	20	16712	ENSOCUG00000011119
GO:0010758	regulation of macrophage chemotaxis	biological_process	0.10459	1	1	92	20	16712	ENSOCUG00000023151
GO:0021513	spinal cord dorsal/ventral patterning	biological_process	0.10459	1	1	92	20	16712	ENSOCUG00000015159
GO:0034260	negative regulation of GTPase activity	biological_process	0.10459	1	1	92	20	16712	ENSOCUG00000012412
GO:0035066	positive regulation of histone acetylation	biological_process	0.10459	1	1	92	20	16712	ENSOCUG00000008913
GO:0042181	ketone biosynthetic process	biological_process	0.10459	1	1	92	20	16712	ENSOCUG00000011119
GO:0060037	pharyngeal system development	biological_process	0.10459	1	1	92	20	16712	ENSOCUG00000002973
GO:0060043	regulation of cardiac muscle cell proliferation	biological_process	0.10459	1	1	92	20	16712	ENSOCUG00000012715
GO:0009792	embryo development ending in birth or egg hatching	biological_process	0.10467	1	5	92	453	16712	ENSOCUG00000002973,ENSOCUG00000000073,ENSOCUG00000005759,ENSOCUG00000009734,ENSOCUG00000015159
GO:0008324	cation transmembrane transporter activity	molecular_function	0.10523	1	5	92	454	16712	ENSOCUG00000014794,ENSOCUG00000015193,ENSOCUG00000007767,ENSOCUG00000021388,ENSOCUG00000001042
GO:1903561	extracellular vesicle	cellular_component	0.10539	1	15	92	1929	16712	ENSOCUG00000000091,ENSOCUG00000013256,ENSOCUG00000017760,ENSOCUG00000023151,ENSOCUG00000017117,ENSOCUG00000016326,ENSOCUG00000001920,ENSOCUG00000012708,ENSOCUG00000003042,ENSOCUG00000002910,ENSOCUG00000017878,ENSOCUG00000006979,ENSOCUG00000004691,ENSOCUG00000003122,ENSOCUG00000026172
GO:0043230	extracellular organelle	cellular_component	0.10574	1	15	92	1930	16712	ENSOCUG00000017760,ENSOCUG00000000091,ENSOCUG00000013256,ENSOCUG00000017117,ENSOCUG00000016326,ENSOCUG00000023151,ENSOCUG00000012708,ENSOCUG00000003042,ENSOCUG00000001920,ENSOCUG00000004691,ENSOCUG00000003122,ENSOCUG00000026172,ENSOCUG00000002910,ENSOCUG00000017878,ENSOCUG00000006979
GO:0004866	endopeptidase inhibitor activity	molecular_function	0.10659	1	2	92	101	16712	ENSOCUG00000000091,ENSOCUG00000024979
GO:0030509	BMP signaling pathway	biological_process	0.10682	1	2	92	101	16712	ENSOCUG00000009955,ENSOCUG00000016326
GO:0016791	phosphatase activity	molecular_function	0.10717	1	3	92	208	16712	ENSOCUG00000006335,ENSOCUG00000009955,ENSOCUG00000000073
GO:0043168	anion binding	molecular_function	0.10722	1	16	92	2092	16712	ENSOCUG00000008913,ENSOCUG00000014794,ENSOCUG00000017878,ENSOCUG00000002973,ENSOCUG00000004566,ENSOCUG00000012906,ENSOCUG00000029752,ENSOCUG00000003042,ENSOCUG00000022112,ENSOCUG00000017423,ENSOCUG00000017760,ENSOCUG00000003999,ENSOCUG00000005294,ENSOCUG00000016514,ENSOCUG00000021388,ENSOCUG00000027142
GO:0009101	glycoprotein biosynthetic process	biological_process	0.10834	1	3	92	209	16712	ENSOCUG00000023451,ENSOCUG00000005281,ENSOCUG00000009564
GO:0035303	regulation of dephosphorylation	biological_process	0.10858	1	2	92	102	16712	ENSOCUG00000003042,ENSOCUG00000000073
GO:0003824	catalytic activity	molecular_function	0.10902	1	32	92	4751	16712	ENSOCUG00000023332,ENSOCUG00000000073,ENSOCUG00000009564,ENSOCUG00000001042,ENSOCUG00000029752,ENSOCUG00000003042,ENSOCUG00000014794,ENSOCUG00000006594,ENSOCUG00000028100,ENSOCUG00000022112,ENSOCUG00000016417,ENSOCUG00000009955,ENSOCUG00000021476,ENSOCUG00000001353,ENSOCUG00000002311,ENSOCUG00000005294,ENSOCUG00000006012,ENSOCUG00000015939,ENSOCUG00000005759,ENSOCUG00000004985,ENSOCUG00000003999,…
GO:0061077	chaperone-mediated protein folding	biological_process	0.10937	1	1	92	21	16712	ENSOCUG00000007741
GO:1903432	regulation of TORC1 signaling	biological_process	0.10938	1	1	92	21	16712	ENSOCUG00000005294
GO:0009267	cellular response to starvation	biological_process	0.10943	1	3	92	210	16712	ENSOCUG00000016326,ENSOCUG00000016417,ENSOCUG00000005294
GO:0046856	phosphatidylinositol dephosphorylation	biological_process	0.10952	1	1	92	21	16712	ENSOCUG00000000073
GO:0052866	phosphatidylinositol phosphate phosphatase activity	molecular_function	0.10952	1	1	92	21	16712	ENSOCUG00000000073
GO:0004298	threonine-type endopeptidase activity	molecular_function	0.10952	1	1	92	21	16712	ENSOCUG00000013256
GO:0032420	stereocilium	cellular_component	0.10952	1	1	92	21	16712	ENSOCUG00000013347
GO:0035116	embryonic hindlimb morphogenesis	biological_process	0.10952	1	1	92	21	16712	ENSOCUG00000009734
GO:0070003	threonine-type peptidase activity	molecular_function	0.10952	1	1	92	21	16712	ENSOCUG00000013256
GO:0001773	myeloid dendritic cell activation	biological_process	0.10952	1	1	92	21	16712	ENSOCUG00000023151
GO:0002446	neutrophil mediated immunity	biological_process	0.10952	1	1	92	21	16712	ENSOCUG00000017878
GO:0002707	negative regulation of lymphocyte mediated immunity	biological_process	0.10952	1	1	92	21	16712	ENSOCUG00000023151
GO:0021904	dorsal/ventral neural tube patterning	biological_process	0.10952	1	1	92	21	16712	ENSOCUG00000002973
GO:0046006	regulation of activated T cell proliferation	biological_process	0.10952	1	1	92	21	16712	ENSOCUG00000023151
GO:2000758	positive regulation of peptidyl-lysine acetylation	biological_process	0.10952	1	1	92	21	16712	ENSOCUG00000008913
GO:0009913	epidermal cell differentiation	biological_process	0.11035	1	2	92	103	16712	ENSOCUG00000013347,ENSOCUG00000002973
GO:0007275	multicellular organismal development	biological_process	0.11039	1	21	92	2909	16712	ENSOCUG00000023151,ENSOCUG00000000836,ENSOCUG00000011063,ENSOCUG00000000091,ENSOCUG00000017423,ENSOCUG00000002973,ENSOCUG00000017878,ENSOCUG00000003122,ENSOCUG00000007767,ENSOCUG00000016326,ENSOCUG00000017117,ENSOCUG00000000749,ENSOCUG00000009734,ENSOCUG00000015159,ENSOCUG00000015254,ENSOCUG00000013347,ENSOCUG00000000073,ENSOCUG00000010373,ENSOCUG00000009703,ENSOCUG00000005759,ENSOCUG00000012715
GO:0005739	mitochondrion	cellular_component	0.11132	1	10	92	1175	16712	ENSOCUG00000011119,ENSOCUG00000009705,ENSOCUG00000015690,ENSOCUG00000016326,ENSOCUG00000011248,ENSOCUG00000001042,ENSOCUG00000007767,ENSOCUG00000006984,ENSOCUG00000006594,ENSOCUG00000003122
GO:1901576	organic substance biosynthetic process	biological_process	0.1114	1	27	92	3911	16712	ENSOCUG00000026172,ENSOCUG00000002973,ENSOCUG00000008913,ENSOCUG00000017878,ENSOCUG00000007767,ENSOCUG00000023451,ENSOCUG00000001042,ENSOCUG00000006932,ENSOCUG00000000836,ENSOCUG00000023004,ENSOCUG00000009955,ENSOCUG00000006471,ENSOCUG00000000091,ENSOCUG00000011119,ENSOCUG00000028218,ENSOCUG00000009564,ENSOCUG00000005759,ENSOCUG00000000073,ENSOCUG00000002910,ENSOCUG00000012715,ENSOCUG00000006298,…
GO:0051186	cofactor metabolic process	biological_process	0.11183	1	3	92	212	16712	ENSOCUG00000011119,ENSOCUG00000007767,ENSOCUG00000006012
GO:0051234	establishment of localization	biological_process	0.11219	1	22	92	3080	16712	ENSOCUG00000017423,ENSOCUG00000023151,ENSOCUG00000027396,ENSOCUG00000009955,ENSOCUG00000001042,ENSOCUG00000004566,ENSOCUG00000007211,ENSOCUG00000007767,ENSOCUG00000002973,ENSOCUG00000000059,ENSOCUG00000017878,ENSOCUG00000014794,ENSOCUG00000000749,ENSOCUG00000021388,ENSOCUG00000007538,ENSOCUG00000027142,ENSOCUG00000005281,ENSOCUG00000016326,ENSOCUG00000017117,ENSOCUG00000000073,ENSOCUG00000015193,…
GO:0061135	endopeptidase regulator activity	molecular_function	0.11368	1	2	92	105	16712	ENSOCUG00000000091,ENSOCUG00000024979
GO:0048514	blood vessel morphogenesis	biological_process	0.11435	1	4	92	336	16712	ENSOCUG00000000749,ENSOCUG00000000091,ENSOCUG00000017878,ENSOCUG00000011063
GO:1904115	axon cytoplasm	cellular_component	0.11439	1	1	92	22	16712	ENSOCUG00000001353
GO:0071364	cellular response to epidermal growth factor stimulus	biological_process	0.11443	1	1	92	22	16712	ENSOCUG00000000073
GO:0097178	ruffle assembly	biological_process	0.11443	1	1	92	22	16712	ENSOCUG00000000073
GO:0031639	plasminogen activation	biological_process	0.11443	1	1	92	22	16712	ENSOCUG00000000091
GO:0046825	regulation of protein export from nucleus	biological_process	0.11443	1	1	92	22	16712	ENSOCUG00000009955
GO:0015144	carbohydrate transmembrane transporter activity	molecular_function	0.11443	1	1	92	22	16712	ENSOCUG00000015193
GO:0021511	spinal cord patterning	biological_process	0.11443	1	1	92	22	16712	ENSOCUG00000015159
GO:0032689	negative regulation of interferon-gamma production	biological_process	0.11443	1	1	92	22	16712	ENSOCUG00000023151
GO:0045806	negative regulation of endocytosis	biological_process	0.11443	1	1	92	22	16712	ENSOCUG00000004691
GO:0097484	dendrite extension	biological_process	0.11443	1	1	92	22	16712	ENSOCUG00000016326
GO:1901476	carbohydrate transporter activity	molecular_function	0.11443	1	1	92	22	16712	ENSOCUG00000015193
GO:0048518	positive regulation of biological process	biological_process	0.11481	1	26	92	3755	16712	ENSOCUG00000000836,ENSOCUG00000027396,ENSOCUG00000009955,ENSOCUG00000023151,ENSOCUG00000025590,ENSOCUG00000000091,ENSOCUG00000026172,ENSOCUG00000015052,ENSOCUG00000017878,ENSOCUG00000008913,ENSOCUG00000002973,ENSOCUG00000003042,ENSOCUG00000006932,ENSOCUG00000012906,ENSOCUG00000017117,ENSOCUG00000016326,ENSOCUG00000015829,ENSOCUG00000012412,ENSOCUG00000015254,ENSOCUG00000015159,ENSOCUG00000021388,…
GO:0042594	response to starvation	biological_process	0.11527	1	3	92	215	16712	ENSOCUG00000005294,ENSOCUG00000016417,ENSOCUG00000016326
GO:0004842	ubiquitin-protein transferase activity	molecular_function	0.11531	1	3	92	215	16712	ENSOCUG00000016326,ENSOCUG00000016417,ENSOCUG00000025107
GO:0002262	myeloid cell homeostasis	biological_process	0.1155	1	2	92	106	16712	ENSOCUG00000007767,ENSOCUG00000017117
GO:0022008	neurogenesis	biological_process	0.11555	1	8	92	888	16712	ENSOCUG00000016326,ENSOCUG00000017117,ENSOCUG00000015159,ENSOCUG00000015254,ENSOCUG00000005759,ENSOCUG00000013347,ENSOCUG00000002973,ENSOCUG00000007767
GO:0098660	inorganic ion transmembrane transport	biological_process	0.11631	1	5	92	469	16712	ENSOCUG00000014794,ENSOCUG00000017117,ENSOCUG00000001042,ENSOCUG00000007767,ENSOCUG00000007538
GO:0046328	regulation of JNK cascade	biological_process	0.1175	1	2	92	107	16712	ENSOCUG00000000091,ENSOCUG00000023151
GO:0071772	response to BMP	biological_process	0.1175	1	2	92	107	16712	ENSOCUG00000016326,ENSOCUG00000009955
GO:0071773	cellular response to BMP stimulus	biological_process	0.1175	1	2	92	107	16712	ENSOCUG00000016326,ENSOCUG00000009955
GO:0043085	positive regulation of catalytic activity	biological_process	0.11779	1	8	92	892	16712	ENSOCUG00000001920,ENSOCUG00000003042,ENSOCUG00000015052,ENSOCUG00000021388,ENSOCUG00000025590,ENSOCUG00000015829,ENSOCUG00000027396,ENSOCUG00000012412
GO:0002711	positive regulation of T cell mediated immunity	biological_process	0.11877	1	1	92	23	16712	ENSOCUG00000017117
GO:0002720	positive regulation of cytokine production involved in immune response	biological_process	0.11877	1	1	92	23	16712	ENSOCUG00000017117
GO:0006457	protein folding	biological_process	0.11905	1	2	92	108	16712	ENSOCUG00000017117,ENSOCUG00000007741
GO:0030414	peptidase inhibitor activity	molecular_function	0.11908	1	2	92	108	16712	ENSOCUG00000000091,ENSOCUG00000024979
GO:0072509	divalent inorganic cation transmembrane transporter activity	molecular_function	0.1193	1	2	92	108	16712	ENSOCUG00000014794,ENSOCUG00000007767
GO:0007596	blood coagulation	biological_process	0.11931	1	2	92	108	16712	ENSOCUG00000000091,ENSOCUG00000021388
GO:0016645	oxidoreductase activity, acting on the CH-NH group of donors	molecular_function	0.11931	1	1	92	23	16712	ENSOCUG00000006594
GO:0005978	glycogen biosynthetic process	biological_process	0.11931	1	1	92	23	16712	ENSOCUG00000000073
GO:0009250	glucan biosynthetic process	biological_process	0.11931	1	1	92	23	16712	ENSOCUG00000000073
GO:0045912	negative regulation of carbohydrate metabolic process	biological_process	0.11931	1	1	92	23	16712	ENSOCUG00000000073
GO:0051926	negative regulation of calcium ion transport	biological_process	0.11931	1	1	92	23	16712	ENSOCUG00000000073
GO:0042992	negative regulation of transcription factor import into nucleus	biological_process	0.11931	1	1	92	23	16712	ENSOCUG00000009955
GO:0035586	purinergic receptor activity	molecular_function	0.11931	1	1	92	23	16712	ENSOCUG00000021388
GO:0002701	negative regulation of production of molecular mediator of immune response	biological_process	0.11931	1	1	92	23	16712	ENSOCUG00000023151
GO:0003179	heart valve morphogenesis	biological_process	0.11931	1	1	92	23	16712	ENSOCUG00000012715
GO:0003209	cardiac atrium morphogenesis	biological_process	0.11931	1	1	92	23	16712	ENSOCUG00000012715
GO:0006303	double-strand break repair via nonhomologous end joining	biological_process	0.11931	1	1	92	23	16712	ENSOCUG00000015052
GO:0055021	regulation of cardiac muscle tissue growth	biological_process	0.11931	1	1	92	23	16712	ENSOCUG00000012715
GO:2000058	regulation of protein ubiquitination involved in ubiquitin-dependent protein catabolic process	biological_process	0.11931	1	1	92	23	16712	ENSOCUG00000016326
GO:0031175	neuron projection development	biological_process	0.11963	1	5	92	473	16712	ENSOCUG00000005759,ENSOCUG00000017117,ENSOCUG00000016326,ENSOCUG00000015254,ENSOCUG00000007767
GO:0043167	ion binding	molecular_function	0.11971	1	27	92	3941	16712	ENSOCUG00000021388,ENSOCUG00000025107,ENSOCUG00000027142,ENSOCUG00000016514,ENSOCUG00000015829,ENSOCUG00000012412,ENSOCUG00000029158,ENSOCUG00000005294,ENSOCUG00000010373,ENSOCUG00000003999,ENSOCUG00000022112,ENSOCUG00000017423,ENSOCUG00000017760,ENSOCUG00000009955,ENSOCUG00000007211,ENSOCUG00000004566,ENSOCUG00000012906,ENSOCUG00000003042,ENSOCUG00000007767,ENSOCUG00000029752,ENSOCUG00000002973,…
GO:0043112	receptor metabolic process	biological_process	0.12112	1	2	92	109	16712	ENSOCUG00000003122,ENSOCUG00000016326
GO:0043269	regulation of ion transport	biological_process	0.12155	1	4	92	344	16712	ENSOCUG00000017117,ENSOCUG00000000073,ENSOCUG00000007538,ENSOCUG00000021388
GO:1901575	organic substance catabolic process	biological_process	0.12182	1	9	92	1047	16712	ENSOCUG00000006594,ENSOCUG00000000073,ENSOCUG00000010373,ENSOCUG00000003122,ENSOCUG00000013256,ENSOCUG00000016417,ENSOCUG00000001353,ENSOCUG00000000475,ENSOCUG00000016326
GO:0010975	regulation of neuron projection development	biological_process	0.12238	1	3	92	221	16712	ENSOCUG00000015254,ENSOCUG00000017117,ENSOCUG00000016326
GO:0048562	embryonic organ morphogenesis	biological_process	0.12251	1	3	92	221	16712	ENSOCUG00000009734,ENSOCUG00000000836,ENSOCUG00000013347
GO:0015992	proton transport	biological_process	0.12253	1	2	92	110	16712	ENSOCUG00000007767,ENSOCUG00000001042
GO:0007599	hemostasis	biological_process	0.12294	1	2	92	110	16712	ENSOCUG00000021388,ENSOCUG00000000091
GO:0038202	TORC1 signaling	biological_process	0.12402	1	1	92	24	16712	ENSOCUG00000005294
GO:0006778	porphyrin-containing compound metabolic process	biological_process	0.12416	1	1	92	24	16712	ENSOCUG00000007767
GO:0046839	phospholipid dephosphorylation	biological_process	0.12417	1	1	92	24	16712	ENSOCUG00000000073
GO:0001709	cell fate determination	biological_process	0.12417	1	1	92	24	16712	ENSOCUG00000002973
GO:0016572	histone phosphorylation	biological_process	0.12417	1	1	92	24	16712	ENSOCUG00000008913
GO:0021680	cerebellar Purkinje cell layer development	biological_process	0.12417	1	1	92	24	16712	ENSOCUG00000015254
GO:0042491	auditory receptor cell differentiation	biological_process	0.12417	1	1	92	24	16712	ENSOCUG00000013347
GO:0045843	negative regulation of striated muscle tissue development	biological_process	0.12417	1	1	92	24	16712	ENSOCUG00000012715
GO:0006818	hydrogen transport	biological_process	0.12435	1	2	92	111	16712	ENSOCUG00000007767,ENSOCUG00000001042
GO:0045665	negative regulation of neuron differentiation	biological_process	0.12456	1	2	92	111	16712	ENSOCUG00000017117,ENSOCUG00000015254
GO:0043901	negative regulation of multi-organism process	biological_process	0.12461	1	2	92	111	16712	ENSOCUG00000007538,ENSOCUG00000000073
GO:0048639	positive regulation of developmental growth	biological_process	0.12477	1	2	92	111	16712	ENSOCUG00000016326,ENSOCUG00000012715
GO:0045861	negative regulation of proteolysis	biological_process	0.12478	1	3	92	223	16712	ENSOCUG00000010373,ENSOCUG00000024979,ENSOCUG00000000091
GO:0006605	protein targeting	biological_process	0.12551	1	4	92	348	16712	ENSOCUG00000009955,ENSOCUG00000000073,ENSOCUG00000002973,ENSOCUG00000016326
GO:0009892	negative regulation of metabolic process	biological_process	0.12601	1	13	92	1669	16712	ENSOCUG00000016417,ENSOCUG00000024979,ENSOCUG00000006471,ENSOCUG00000000091,ENSOCUG00000012412,ENSOCUG00000007741,ENSOCUG00000003042,ENSOCUG00000006932,ENSOCUG00000010373,ENSOCUG00000017878,ENSOCUG00000008913,ENSOCUG00000000073,ENSOCUG00000002973
GO:0019787	ubiquitin-like protein transferase activity	molecular_function	0.12611	1	3	92	224	16712	ENSOCUG00000016326,ENSOCUG00000016417,ENSOCUG00000025107
GO:0010557	positive regulation of macromolecule biosynthetic process	biological_process	0.12663	1	10	92	1207	16712	ENSOCUG00000009955,ENSOCUG00000000836,ENSOCUG00000000091,ENSOCUG00000015159,ENSOCUG00000000073,ENSOCUG00000002973,ENSOCUG00000017878,ENSOCUG00000008913,ENSOCUG00000026172,ENSOCUG00000012715
GO:0031669	cellular response to nutrient levels	biological_process	0.1273	1	3	92	225	16712	ENSOCUG00000005294,ENSOCUG00000016417,ENSOCUG00000016326
GO:0006816	calcium ion transport	biological_process	0.12738	1	3	92	225	16712	ENSOCUG00000014794,ENSOCUG00000000073,ENSOCUG00000021388
GO:0031032	actomyosin structure organization	biological_process	0.12844	1	2	92	113	16712	ENSOCUG00000000091,ENSOCUG00000000073
GO:0070374	positive regulation of ERK1 and ERK2 cascade	biological_process	0.12844	1	2	92	113	16712	ENSOCUG00000000091,ENSOCUG00000023151
GO:0019730	antimicrobial humoral response	biological_process	0.12858	1	1	92	25	16712	ENSOCUG00000007538
GO:0070849	response to epidermal growth factor	biological_process	0.129	1	1	92	25	16712	ENSOCUG00000000073
GO:0016620	oxidoreductase activity, acting on the aldehyde or oxo group of donors, NAD or NADP as acceptor	molecular_function	0.129	1	1	92	25	16712	ENSOCUG00000000749
GO:0006940	regulation of smooth muscle contraction	biological_process	0.129	1	1	92	25	16712	ENSOCUG00000021388
GO:0010324	membrane invagination	biological_process	0.129	1	1	92	25	16712	ENSOCUG00000016326
GO:0016790	thiolester hydrolase activity	molecular_function	0.129	1	1	92	25	16712	ENSOCUG00000006012
GO:1901985	positive regulation of protein acetylation	biological_process	0.129	1	1	92	25	16712	ENSOCUG00000008913
GO:0003156	regulation of organ formation	biological_process	0.129	1	1	92	25	16712	ENSOCUG00000012715
GO:0003230	cardiac atrium development	biological_process	0.129	1	1	92	25	16712	ENSOCUG00000012715
GO:0045668	negative regulation of osteoblast differentiation	biological_process	0.129	1	1	92	25	16712	ENSOCUG00000002973
GO:0048635	negative regulation of muscle organ development	biological_process	0.129	1	1	92	25	16712	ENSOCUG00000012715
GO:0050798	activated T cell proliferation	biological_process	0.129	1	1	92	25	16712	ENSOCUG00000023151
GO:0002703	regulation of leukocyte mediated immunity	biological_process	0.13008	1	2	92	114	16712	ENSOCUG00000023151,ENSOCUG00000017117
GO:0010976	positive regulation of neuron projection development	biological_process	0.13029	1	2	92	114	16712	ENSOCUG00000016326,ENSOCUG00000015254
GO:0001912	positive regulation of leukocyte mediated cytotoxicity	biological_process	0.13326	1	1	92	26	16712	ENSOCUG00000017117
GO:2000785	regulation of autophagosome assembly	biological_process	0.13363	1	1	92	26	16712	ENSOCUG00000016417
GO:0032008	positive regulation of TOR signaling	biological_process	0.13366	1	1	92	26	16712	ENSOCUG00000005294
GO:0010799	regulation of peptidyl-threonine phosphorylation	biological_process	0.1338	1	1	92	26	16712	ENSOCUG00000000073
GO:0001990	regulation of systemic arterial blood pressure by hormone	biological_process	0.1338	1	1	92	26	16712	ENSOCUG00000000091
GO:0030195	negative regulation of blood coagulation	biological_process	0.1338	1	1	92	26	16712	ENSOCUG00000000091
GO:1900047	negative regulation of hemostasis	biological_process	0.1338	1	1	92	26	16712	ENSOCUG00000000091
GO:0002704	negative regulation of leukocyte mediated immunity	biological_process	0.1338	1	1	92	26	16712	ENSOCUG00000023151
GO:0002823	negative regulation of adaptive immune response based on somatic recombination of immune receptors built from immunoglobulin superfamily domains	biological_process	0.1338	1	1	92	26	16712	ENSOCUG00000023151
GO:0043616	keratinocyte proliferation	biological_process	0.1338	1	1	92	26	16712	ENSOCUG00000002973
GO:0043666	regulation of phosphoprotein phosphatase activity	biological_process	0.1338	1	1	92	26	16712	ENSOCUG00000003042
GO:0055025	positive regulation of cardiac muscle tissue development	biological_process	0.1338	1	1	92	26	16712	ENSOCUG00000012715
GO:0060038	cardiac muscle cell proliferation	biological_process	0.1338	1	1	92	26	16712	ENSOCUG00000012715
GO:0060420	regulation of heart growth	biological_process	0.1338	1	1	92	26	16712	ENSOCUG00000012715
GO:1900006	positive regulation of dendrite development	biological_process	0.1338	1	1	92	26	16712	ENSOCUG00000015254
GO:0007254	JNK cascade	biological_process	0.134	1	2	92	116	16712	ENSOCUG00000000091,ENSOCUG00000023151
GO:0072358	cardiovascular system development	biological_process	0.1345	1	6	92	631	16712	ENSOCUG00000000091,ENSOCUG00000000749,ENSOCUG00000012715,ENSOCUG00000017878,ENSOCUG00000002973,ENSOCUG00000011063
GO:0072359	circulatory system development	biological_process	0.1345	1	6	92	631	16712	ENSOCUG00000012715,ENSOCUG00000000749,ENSOCUG00000000091,ENSOCUG00000011063,ENSOCUG00000002973,ENSOCUG00000017878
GO:0016358	dendrite development	biological_process	0.13773	1	2	92	118	16712	ENSOCUG00000015254,ENSOCUG00000007767
GO:0051924	regulation of calcium ion transport	biological_process	0.13773	1	2	92	118	16712	ENSOCUG00000021388,ENSOCUG00000000073
GO:0048002	antigen processing and presentation of peptide antigen	biological_process	0.13804	1	1	92	27	16712	ENSOCUG00000017117
GO:0071320	cellular response to cAMP	biological_process	0.13858	1	1	92	27	16712	ENSOCUG00000000073
GO:0042345	regulation of NF-kappaB import into nucleus	biological_process	0.13858	1	1	92	27	16712	ENSOCUG00000009955
GO:0042348	NF-kappaB import into nucleus	biological_process	0.13858	1	1	92	27	16712	ENSOCUG00000009955
GO:0000726	non-recombinational repair	biological_process	0.13858	1	1	92	27	16712	ENSOCUG00000015052
GO:0003170	heart valve development	biological_process	0.13858	1	1	92	27	16712	ENSOCUG00000012715
GO:0015485	cholesterol binding	molecular_function	0.13858	1	1	92	27	16712	ENSOCUG00000002973
GO:0016529	sarcoplasmic reticulum	cellular_component	0.13858	1	1	92	27	16712	ENSOCUG00000014794
GO:0046622	positive regulation of organ growth	biological_process	0.13858	1	1	92	27	16712	ENSOCUG00000012715
GO:0048246	macrophage chemotaxis	biological_process	0.13858	1	1	92	27	16712	ENSOCUG00000023151
GO:0048665	neuron fate specification	biological_process	0.13858	1	1	92	27	16712	ENSOCUG00000015159
GO:0060122	inner ear receptor stereocilium organization	biological_process	0.13858	1	1	92	27	16712	ENSOCUG00000013347
GO:1901862	negative regulation of muscle tissue development	biological_process	0.13858	1	1	92	27	16712	ENSOCUG00000012715
GO:0015850	organic hydroxy compound transport	biological_process	0.13961	1	2	92	119	16712	ENSOCUG00000002973,ENSOCUG00000021388
GO:0046872	metal ion binding	molecular_function	0.13997	1	16	92	2181	16712	ENSOCUG00000025107,ENSOCUG00000027142,ENSOCUG00000029158,ENSOCUG00000015829,ENSOCUG00000012412,ENSOCUG00000010373,ENSOCUG00000017760,ENSOCUG00000009955,ENSOCUG00000007767,ENSOCUG00000012906,ENSOCUG00000007211,ENSOCUG00000028100,ENSOCUG00000003122,ENSOCUG00000008913,ENSOCUG00000017878,ENSOCUG00000004593
GO:0051641	cellular localization	biological_process	0.14007	1	14	92	1860	16712	ENSOCUG00000007211,ENSOCUG00000017878,ENSOCUG00000000059,ENSOCUG00000002973,ENSOCUG00000000073,ENSOCUG00000000749,ENSOCUG00000021388,ENSOCUG00000027142,ENSOCUG00000017423,ENSOCUG00000027396,ENSOCUG00000009955,ENSOCUG00000023151,ENSOCUG00000016326,ENSOCUG00000005281
GO:0016055	Wnt signaling pathway	biological_process	0.1411	1	3	92	236	16712	ENSOCUG00000010373,ENSOCUG00000009703,ENSOCUG00000009955
GO:0055114	oxidation-reduction process	biological_process	0.14131	1	7	92	785	16712	ENSOCUG00000000749,ENSOCUG00000023332,ENSOCUG00000006594,ENSOCUG00000000073,ENSOCUG00000028100,ENSOCUG00000015939,ENSOCUG00000005759
GO:0005743	mitochondrial inner membrane	cellular_component	0.14208	1	3	92	237	16712	ENSOCUG00000006594,ENSOCUG00000011119,ENSOCUG00000001042
GO:1902305	regulation of sodium ion transmembrane transport	biological_process	0.14292	1	1	92	28	16712	ENSOCUG00000007538
GO:0008180	COP9 signalosome	cellular_component	0.14332	1	1	92	28	16712	ENSOCUG00000025590
GO:0045071	negative regulation of viral genome replication	biological_process	0.14333	1	1	92	28	16712	ENSOCUG00000000073
GO:0005231	excitatory extracellular ligand-gated ion channel activity	molecular_function	0.14333	1	1	92	28	16712	ENSOCUG00000021388
GO:0035587	purinergic receptor signaling pathway	biological_process	0.14333	1	1	92	28	16712	ENSOCUG00000021388
GO:0035315	hair cell differentiation	biological_process	0.14333	1	1	92	28	16712	ENSOCUG00000013347
GO:0003197	endocardial cushion development	biological_process	0.14333	1	1	92	28	16712	ENSOCUG00000012715
GO:0021522	spinal cord motor neuron differentiation	biological_process	0.14333	1	1	92	28	16712	ENSOCUG00000002973
GO:0032715	negative regulation of interleukin-6 production	biological_process	0.14333	1	1	92	28	16712	ENSOCUG00000023151
GO:0042088	T-helper 1 type immune response	biological_process	0.14333	1	1	92	28	16712	ENSOCUG00000023151
GO:0045684	positive regulation of epidermis development	biological_process	0.14333	1	1	92	28	16712	ENSOCUG00000002973
GO:0060603	mammary gland duct morphogenesis	biological_process	0.14333	1	1	92	28	16712	ENSOCUG00000002973
GO:0021915	neural tube development	biological_process	0.14527	1	2	92	122	16712	ENSOCUG00000005759,ENSOCUG00000002973
GO:0007267	cell-cell signaling	biological_process	0.14568	1	5	92	505	16712	ENSOCUG00000006932,ENSOCUG00000021388,ENSOCUG00000015254,ENSOCUG00000027142,ENSOCUG00000012715
GO:0098552	side of membrane	cellular_component	0.14607	1	3	92	240	16712	ENSOCUG00000017760,ENSOCUG00000017117,ENSOCUG00000023151
GO:0032879	regulation of localization	biological_process	0.14725	1	12	92	1559	16712	ENSOCUG00000023151,ENSOCUG00000009955,ENSOCUG00000017117,ENSOCUG00000021388,ENSOCUG00000007538,ENSOCUG00000027142,ENSOCUG00000002973,ENSOCUG00000000073,ENSOCUG00000017878,ENSOCUG00000004691,ENSOCUG00000007211,ENSOCUG00000012715
GO:0016592	mediator complex	cellular_component	0.14769	1	1	92	29	16712	ENSOCUG00000008633
GO:1902578	single-organism localization	biological_process	0.14777	1	19	92	2692	16712	ENSOCUG00000027396,ENSOCUG00000009955,ENSOCUG00000023151,ENSOCUG00000017423,ENSOCUG00000000059,ENSOCUG00000017878,ENSOCUG00000014794,ENSOCUG00000002973,ENSOCUG00000007211,ENSOCUG00000001042,ENSOCUG00000007767,ENSOCUG00000017117,ENSOCUG00000005281,ENSOCUG00000016326,ENSOCUG00000021388,ENSOCUG00000027142,ENSOCUG00000007538,ENSOCUG00000000073,ENSOCUG00000015193
GO:0031985	Golgi cisterna	cellular_component	0.148	1	1	92	29	16712	ENSOCUG00000005281
GO:0001772	immunological synapse	cellular_component	0.14804	1	1	92	29	16712	ENSOCUG00000025590
GO:0009066	aspartate family amino acid metabolic process	biological_process	0.14804	1	1	92	29	16712	ENSOCUG00000005759
GO:0009069	serine family amino acid metabolic process	biological_process	0.14804	1	1	92	29	16712	ENSOCUG00000005759
GO:0031902	late endosome membrane	cellular_component	0.14804	1	1	92	29	16712	ENSOCUG00000007767
GO:0046148	pigment biosynthetic process	biological_process	0.14804	1	1	92	29	16712	ENSOCUG00000007767
GO:0046626	regulation of insulin receptor signaling pathway	biological_process	0.14805	1	1	92	29	16712	ENSOCUG00000000073
GO:0002820	negative regulation of adaptive immune response	biological_process	0.14805	1	1	92	29	16712	ENSOCUG00000023151
GO:0031668	cellular response to extracellular stimulus	biological_process	0.14871	1	3	92	242	16712	ENSOCUG00000016326,ENSOCUG00000005294,ENSOCUG00000016417
GO:0010038	response to metal ion	biological_process	0.14886	1	2	92	124	16712	ENSOCUG00000007767,ENSOCUG00000017117
GO:0002440	production of molecular mediator of immune response	biological_process	0.14886	1	2	92	124	16712	ENSOCUG00000023151,ENSOCUG00000017117
GO:0015672	monovalent inorganic cation transport	biological_process	0.14984	1	4	92	373	16712	ENSOCUG00000001042,ENSOCUG00000021388,ENSOCUG00000007767,ENSOCUG00000007538
GO:0031253	cell projection membrane	cellular_component	0.15098	1	2	92	125	16712	ENSOCUG00000000073,ENSOCUG00000007767
GO:0071560	cellular response to transforming growth factor beta stimulus	biological_process	0.15098	1	2	92	125	16712	ENSOCUG00000009955,ENSOCUG00000016326
GO:0043281	regulation of cysteine-type endopeptidase activity involved in apoptotic process	biological_process	0.15098	1	2	92	125	16712	ENSOCUG00000021388,ENSOCUG00000010373
GO:0044271	cellular nitrogen compound biosynthetic process	biological_process	0.15127	1	22	92	3201	16712	ENSOCUG00000001042,ENSOCUG00000006932,ENSOCUG00000007767,ENSOCUG00000002973,ENSOCUG00000008913,ENSOCUG00000017878,ENSOCUG00000026172,ENSOCUG00000000091,ENSOCUG00000006471,ENSOCUG00000009955,ENSOCUG00000000836,ENSOCUG00000023004,ENSOCUG00000012715,ENSOCUG00000006298,ENSOCUG00000000073,ENSOCUG00000002910,ENSOCUG00000028218,ENSOCUG00000021388,ENSOCUG00000009734,ENSOCUG00000015159,ENSOCUG00000008633,…
GO:0030054	cell junction	cellular_component	0.15141	1	6	92	654	16712	ENSOCUG00000017117,ENSOCUG00000003122,ENSOCUG00000028052,ENSOCUG00000027142,ENSOCUG00000017760,ENSOCUG00000025590
GO:0006754	ATP biosynthetic process	biological_process	0.15169	1	1	92	30	16712	ENSOCUG00000001042
GO:0045935	positive regulation of nucleobase-containing compound metabolic process	biological_process	0.15209	1	10	92	1256	16712	ENSOCUG00000015159,ENSOCUG00000000091,ENSOCUG00000000836,ENSOCUG00000009955,ENSOCUG00000012715,ENSOCUG00000026172,ENSOCUG00000002973,ENSOCUG00000000073,ENSOCUG00000017878,ENSOCUG00000008913
GO:0016491	oxidoreductase activity	molecular_function	0.15225	1	6	92	655	16712	ENSOCUG00000023332,ENSOCUG00000000749,ENSOCUG00000028100,ENSOCUG00000005759,ENSOCUG00000015939,ENSOCUG00000006594
GO:0031648	protein destabilization	biological_process	0.15258	1	1	92	30	16712	ENSOCUG00000016417
GO:0043270	positive regulation of ion transport	biological_process	0.15268	1	2	92	126	16712	ENSOCUG00000021388,ENSOCUG00000017117
GO:0033013	tetrapyrrole metabolic process	biological_process	0.15274	1	1	92	30	16712	ENSOCUG00000007767
GO:0090303	positive regulation of wound healing	biological_process	0.15275	1	1	92	30	16712	ENSOCUG00000000091
GO:0045744	negative regulation of G-protein coupled receptor protein signaling pathway	biological_process	0.15275	1	1	92	30	16712	ENSOCUG00000007211
GO:0032934	sterol binding	molecular_function	0.15275	1	1	92	30	16712	ENSOCUG00000002973
GO:0048701	embryonic cranial skeleton morphogenesis	biological_process	0.15275	1	1	92	30	16712	ENSOCUG00000009734
GO:1990391	DNA repair complex	cellular_component	0.15275	1	1	92	30	16712	ENSOCUG00000015052
GO:0071559	response to transforming growth factor beta	biological_process	0.1529	1	2	92	126	16712	ENSOCUG00000016326,ENSOCUG00000009955
GO:0043123	positive regulation of I-kappaB kinase/NF-kappaB signaling	biological_process	0.15455	1	2	92	127	16712	ENSOCUG00000026172,ENSOCUG00000009955
GO:0061134	peptidase regulator activity	molecular_function	0.15457	1	2	92	127	16712	ENSOCUG00000024979,ENSOCUG00000000091
GO:0030100	regulation of endocytosis	biological_process	0.1546	1	2	92	127	16712	ENSOCUG00000004691,ENSOCUG00000017117
GO:0008234	cysteine-type peptidase activity	molecular_function	0.1548	1	2	92	127	16712	ENSOCUG00000003122,ENSOCUG00000001353
GO:0051239	regulation of multicellular organismal process	biological_process	0.15604	1	13	92	1736	16712	ENSOCUG00000012715,ENSOCUG00000017878,ENSOCUG00000000073,ENSOCUG00000002973,ENSOCUG00000009703,ENSOCUG00000000091,ENSOCUG00000000749,ENSOCUG00000021388,ENSOCUG00000015254,ENSOCUG00000017760,ENSOCUG00000023151,ENSOCUG00000017117,ENSOCUG00000016326
GO:0007611	learning or memory	biological_process	0.15647	1	2	92	128	16712	ENSOCUG00000007767,ENSOCUG00000006932
GO:0021953	central nervous system neuron differentiation	biological_process	0.15674	1	2	92	128	16712	ENSOCUG00000015159,ENSOCUG00000002973
GO:0008188	neuropeptide receptor activity	molecular_function	0.15722	1	1	92	31	16712	ENSOCUG00000006710
GO:0034198	cellular response to amino acid starvation	biological_process	0.15728	1	1	92	31	16712	ENSOCUG00000005294
GO:2000779	regulation of double-strand break repair	biological_process	0.15729	1	1	92	31	16712	ENSOCUG00000006335
GO:0031529	ruffle organization	biological_process	0.15742	1	1	92	31	16712	ENSOCUG00000000073
GO:0003044	regulation of systemic arterial blood pressure mediated by a chemical signal	biological_process	0.15742	1	1	92	31	16712	ENSOCUG00000000091
GO:0030199	collagen fibril organization	biological_process	0.15742	1	1	92	31	16712	ENSOCUG00000000091
GO:0051496	positive regulation of stress fiber assembly	biological_process	0.15742	1	1	92	31	16712	ENSOCUG00000000091
GO:0015662	ATPase activity, coupled to transmembrane movement of ions, phosphorylative mechanism	molecular_function	0.15742	1	1	92	31	16712	ENSOCUG00000014794
GO:0016528	sarcoplasm	cellular_component	0.15742	1	1	92	31	16712	ENSOCUG00000014794
GO:0032370	positive regulation of lipid transport	biological_process	0.15742	1	1	92	31	16712	ENSOCUG00000002973
GO:0032371	regulation of sterol transport	biological_process	0.15742	1	1	92	31	16712	ENSOCUG00000002973
GO:0032374	regulation of cholesterol transport	biological_process	0.15742	1	1	92	31	16712	ENSOCUG00000002973
GO:0032720	negative regulation of tumor necrosis factor production	biological_process	0.15742	1	1	92	31	16712	ENSOCUG00000023151
GO:0009887	organ morphogenesis	biological_process	0.15763	1	6	92	662	16712	ENSOCUG00000009734,ENSOCUG00000012715,ENSOCUG00000013347,ENSOCUG00000002973,ENSOCUG00000000836,ENSOCUG00000003122
GO:0030258	lipid modification	biological_process	0.15867	1	2	92	129	16712	ENSOCUG00000006594,ENSOCUG00000000073
GO:0048522	positive regulation of cellular process	biological_process	0.15894	1	22	92	3222	16712	ENSOCUG00000002973,ENSOCUG00000008913,ENSOCUG00000017878,ENSOCUG00000026172,ENSOCUG00000012906,ENSOCUG00000006932,ENSOCUG00000003042,ENSOCUG00000023151,ENSOCUG00000009955,ENSOCUG00000000836,ENSOCUG00000000091,ENSOCUG00000025590,ENSOCUG00000000073,ENSOCUG00000004691,ENSOCUG00000001920,ENSOCUG00000012715,ENSOCUG00000005294,ENSOCUG00000016326,ENSOCUG00000017117,ENSOCUG00000021388,ENSOCUG00000015159,…
GO:0001503	ossification	biological_process	0.15925	1	3	92	250	16712	ENSOCUG00000002973,ENSOCUG00000016326,ENSOCUG00000009703
GO:0001101	response to acid chemical	biological_process	0.16054	1	2	92	130	16712	ENSOCUG00000005294,ENSOCUG00000002973
GO:0031343	positive regulation of cell killing	biological_process	0.16155	1	1	92	32	16712	ENSOCUG00000017117
GO:0043169	cation binding	molecular_function	0.16192	1	16	92	2234	16712	ENSOCUG00000009955,ENSOCUG00000017760,ENSOCUG00000008913,ENSOCUG00000004593,ENSOCUG00000017878,ENSOCUG00000003122,ENSOCUG00000028100,ENSOCUG00000007211,ENSOCUG00000012906,ENSOCUG00000007767,ENSOCUG00000015829,ENSOCUG00000012412,ENSOCUG00000029158,ENSOCUG00000025107,ENSOCUG00000027142,ENSOCUG00000010373
GO:0035591	signaling adaptor activity	molecular_function	0.16206	1	1	92	32	16712	ENSOCUG00000025590
GO:0033692	cellular polysaccharide biosynthetic process	biological_process	0.16207	1	1	92	32	16712	ENSOCUG00000000073
GO:0046164	alcohol catabolic process	biological_process	0.16207	1	1	92	32	16712	ENSOCUG00000000073
GO:0046782	regulation of viral transcription	biological_process	0.16207	1	1	92	32	16712	ENSOCUG00000000073
GO:0030145	manganese ion binding	molecular_function	0.16207	1	1	92	32	16712	ENSOCUG00000009955
GO:0042310	vasoconstriction	biological_process	0.16207	1	1	92	32	16712	ENSOCUG00000021388
GO:0035307	positive regulation of protein dephosphorylation	biological_process	0.16207	1	1	92	32	16712	ENSOCUG00000003042
GO:0055017	cardiac muscle tissue growth	biological_process	0.16207	1	1	92	32	16712	ENSOCUG00000012715
GO:1903556	negative regulation of tumor necrosis factor superfamily cytokine production	biological_process	0.16207	1	1	92	32	16712	ENSOCUG00000023151
GO:0005634	nucleus	cellular_component	0.16224	1	29	92	4423	16712	ENSOCUG00000007767,ENSOCUG00000003042,ENSOCUG00000004593,ENSOCUG00000006335,ENSOCUG00000008913,ENSOCUG00000026172,ENSOCUG00000015052,ENSOCUG00000025590,ENSOCUG00000009955,ENSOCUG00000000475,ENSOCUG00000000836,ENSOCUG00000023004,ENSOCUG00000011063,ENSOCUG00000012579,ENSOCUG00000001920,ENSOCUG00000012715,ENSOCUG00000006298,ENSOCUG00000005294,ENSOCUG00000000073,ENSOCUG00000002910,ENSOCUG00000010373,…
GO:0043393	regulation of protein binding	biological_process	0.16232	1	2	92	131	16712	ENSOCUG00000017117,ENSOCUG00000006298
GO:0032872	regulation of stress-activated MAPK cascade	biological_process	0.16253	1	2	92	131	16712	ENSOCUG00000023151,ENSOCUG00000000091
GO:0002252	immune effector process	biological_process	0.16345	1	4	92	386	16712	ENSOCUG00000017117,ENSOCUG00000023151,ENSOCUG00000017878,ENSOCUG00000007538
GO:0034645	cellular macromolecule biosynthetic process	biological_process	0.16364	1	22	92	3235	16712	ENSOCUG00000009564,ENSOCUG00000028218,ENSOCUG00000002910,ENSOCUG00000000073,ENSOCUG00000012715,ENSOCUG00000006298,ENSOCUG00000016326,ENSOCUG00000005281,ENSOCUG00000008633,ENSOCUG00000015159,ENSOCUG00000009734,ENSOCUG00000026172,ENSOCUG00000008913,ENSOCUG00000017878,ENSOCUG00000002973,ENSOCUG00000023451,ENSOCUG00000006932,ENSOCUG00000023004,ENSOCUG00000000836,ENSOCUG00000009955,ENSOCUG00000006471,…
GO:0010628	positive regulation of gene expression	biological_process	0.16376	1	10	92	1277	16712	ENSOCUG00000015159,ENSOCUG00000000091,ENSOCUG00000000836,ENSOCUG00000009955,ENSOCUG00000012715,ENSOCUG00000026172,ENSOCUG00000008913,ENSOCUG00000017878,ENSOCUG00000000073,ENSOCUG00000002973
GO:0015291	secondary active transmembrane transporter activity	molecular_function	0.16447	1	2	92	132	16712	ENSOCUG00000007767,ENSOCUG00000015193
GO:0060828	regulation of canonical Wnt signaling pathway	biological_process	0.16448	1	2	92	132	16712	ENSOCUG00000010373,ENSOCUG00000009703
GO:0070302	regulation of stress-activated protein kinase signaling cascade	biological_process	0.16448	1	2	92	132	16712	ENSOCUG00000023151,ENSOCUG00000000091
GO:0090092	regulation of transmembrane receptor protein serine/threonine kinase signaling pathway	biological_process	0.16448	1	2	92	132	16712	ENSOCUG00000009955,ENSOCUG00000016326
GO:0031988	membrane-bounded vesicle	cellular_component	0.16476	1	16	92	2241	16712	ENSOCUG00000012708,ENSOCUG00000003042,ENSOCUG00000026172,ENSOCUG00000003122,ENSOCUG00000017878,ENSOCUG00000017760,ENSOCUG00000000091,ENSOCUG00000023151,ENSOCUG00000001920,ENSOCUG00000004691,ENSOCUG00000002910,ENSOCUG00000006979,ENSOCUG00000013347,ENSOCUG00000013256,ENSOCUG00000017117,ENSOCUG00000016326
GO:0031410	cytoplasmic vesicle	cellular_component	0.16503	1	5	92	527	16712	ENSOCUG00000023151,ENSOCUG00000013347,ENSOCUG00000028052,ENSOCUG00000017878,ENSOCUG00000007767
GO:0051345	positive regulation of hydrolase activity	biological_process	0.16503	1	5	92	527	16712	ENSOCUG00000012412,ENSOCUG00000027396,ENSOCUG00000015829,ENSOCUG00000021388,ENSOCUG00000003042
GO:0034220	ion transmembrane transport	biological_process	0.16511	1	6	92	672	16712	ENSOCUG00000017117,ENSOCUG00000014794,ENSOCUG00000007538,ENSOCUG00000007767,ENSOCUG00000021388,ENSOCUG00000001042
GO:0006470	protein dephosphorylation	biological_process	0.16586	1	3	92	255	16712	ENSOCUG00000003042,ENSOCUG00000009955,ENSOCUG00000006335
GO:0031328	positive regulation of cellular biosynthetic process	biological_process	0.16603	1	10	92	1281	16712	ENSOCUG00000012715,ENSOCUG00000008913,ENSOCUG00000017878,ENSOCUG00000002973,ENSOCUG00000000073,ENSOCUG00000026172,ENSOCUG00000000091,ENSOCUG00000015159,ENSOCUG00000009955,ENSOCUG00000000836
GO:0048260	positive regulation of receptor-mediated endocytosis	biological_process	0.16617	1	1	92	33	16712	ENSOCUG00000017117
GO:0043903	regulation of symbiosis, encompassing mutualism through parasitism	biological_process	0.16625	1	2	92	133	16712	ENSOCUG00000000073,ENSOCUG00000007538
GO:0051591	response to cAMP	biological_process	0.16669	1	1	92	33	16712	ENSOCUG00000000073
GO:0051898	negative regulation of protein kinase B signaling	biological_process	0.16669	1	1	92	33	16712	ENSOCUG00000000073
GO:0016903	oxidoreductase activity, acting on the aldehyde or oxo group of donors	molecular_function	0.16669	1	1	92	33	16712	ENSOCUG00000000749
GO:0015844	monoamine transport	biological_process	0.16669	1	1	92	33	16712	ENSOCUG00000021388
GO:0033344	cholesterol efflux	biological_process	0.16669	1	1	92	33	16712	ENSOCUG00000002973
GO:0035306	positive regulation of dephosphorylation	biological_process	0.16669	1	1	92	33	16712	ENSOCUG00000003042
GO:0043197	dendritic spine	cellular_component	0.16669	1	1	92	33	16712	ENSOCUG00000015254
GO:0061005	cell differentiation involved in kidney development	biological_process	0.16669	1	1	92	33	16712	ENSOCUG00000002973
GO:0071622	regulation of granulocyte chemotaxis	biological_process	0.16669	1	1	92	33	16712	ENSOCUG00000023151
GO:0098589	membrane region	cellular_component	0.16683	1	5	92	529	16712	ENSOCUG00000021388,ENSOCUG00000007767,ENSOCUG00000028052,ENSOCUG00000002973,ENSOCUG00000000073
GO:0005543	phospholipid binding	molecular_function	0.16724	1	3	92	256	16712	ENSOCUG00000027142,ENSOCUG00000017760,ENSOCUG00000017878
GO:0043087	regulation of GTPase activity	biological_process	0.16791	1	4	92	390	16712	ENSOCUG00000027396,ENSOCUG00000015829,ENSOCUG00000012412,ENSOCUG00000004691
GO:0003002	regionalization	biological_process	0.16858	1	3	92	257	16712	ENSOCUG00000002973,ENSOCUG00000015159,ENSOCUG00000017423
GO:0001932	regulation of protein phosphorylation	biological_process	0.16893	1	7	92	825	16712	ENSOCUG00000001920,ENSOCUG00000000091,ENSOCUG00000025590,ENSOCUG00000023151,ENSOCUG00000000073,ENSOCUG00000008913,ENSOCUG00000004691
GO:0016788	hydrolase activity, acting on ester bonds	molecular_function	0.16951	1	5	92	532	16712	ENSOCUG00000006335,ENSOCUG00000021476,ENSOCUG00000009955,ENSOCUG00000000073,ENSOCUG00000006012
GO:0019866	organelle inner membrane	cellular_component	0.16963	1	3	92	258	16712	ENSOCUG00000006594,ENSOCUG00000011119,ENSOCUG00000001042
GO:0048839	inner ear development	biological_process	0.17032	1	2	92	135	16712	ENSOCUG00000000836,ENSOCUG00000013347
GO:0045646	regulation of erythrocyte differentiation	biological_process	0.17077	1	1	92	34	16712	ENSOCUG00000017117
GO:0044088	regulation of vacuole organization	biological_process	0.17113	1	1	92	34	16712	ENSOCUG00000016417
GO:0070936	protein K48-linked ubiquitination	biological_process	0.17113	1	1	92	34	16712	ENSOCUG00000016417
GO:0008375	acetylglucosaminyltransferase activity	molecular_function	0.17129	1	1	92	34	16712	ENSOCUG00000023451
GO:0019083	viral transcription	biological_process	0.17129	1	1	92	34	16712	ENSOCUG00000000073
GO:0061045	negative regulation of wound healing	biological_process	0.17129	1	1	92	34	16712	ENSOCUG00000000091
GO:0032421	stereocilium bundle	cellular_component	0.17129	1	1	92	34	16712	ENSOCUG00000013347
GO:0009948	anterior/posterior axis specification	biological_process	0.17129	1	1	92	34	16712	ENSOCUG00000017423
GO:0021532	neural tube patterning	biological_process	0.17129	1	1	92	34	16712	ENSOCUG00000002973
GO:0042742	defense response to bacterium	biological_process	0.17211	1	2	92	136	16712	ENSOCUG00000007538,ENSOCUG00000017878
GO:0006302	double-strand break repair	biological_process	0.17223	1	2	92	136	16712	ENSOCUG00000006335,ENSOCUG00000015052
GO:2000116	regulation of cysteine-type endopeptidase activity	biological_process	0.17228	1	2	92	136	16712	ENSOCUG00000021388,ENSOCUG00000010373
GO:0006913	nucleocytoplasmic transport	biological_process	0.17399	1	3	92	261	16712	ENSOCUG00000009955,ENSOCUG00000016326,ENSOCUG00000000749
GO:0016236	macroautophagy	biological_process	0.17417	1	2	92	137	16712	ENSOCUG00000016417,ENSOCUG00000016326
GO:0006635	fatty acid beta-oxidation	biological_process	0.17586	1	1	92	35	16712	ENSOCUG00000006594
GO:0006487	protein N-linked glycosylation	biological_process	0.17586	1	1	92	35	16712	ENSOCUG00000023451
GO:0032233	positive regulation of actin filament bundle assembly	biological_process	0.17586	1	1	92	35	16712	ENSOCUG00000000091
GO:0048660	regulation of smooth muscle cell proliferation	biological_process	0.17586	1	1	92	35	16712	ENSOCUG00000000091
GO:1901616	organic hydroxy compound catabolic process	biological_process	0.17586	1	1	92	35	16712	ENSOCUG00000000073
GO:0046513	ceramide biosynthetic process	biological_process	0.17586	1	1	92	35	16712	ENSOCUG00000021388
GO:0000413	protein peptidyl-prolyl isomerization	biological_process	0.17586	1	1	92	35	16712	ENSOCUG00000003042
GO:0003755	peptidyl-prolyl cis-trans isomerase activity	molecular_function	0.17586	1	1	92	35	16712	ENSOCUG00000003042
GO:0006906	vesicle fusion	biological_process	0.17586	1	1	92	35	16712	ENSOCUG00000023151
GO:0014855	striated muscle cell proliferation	biological_process	0.17586	1	1	92	35	16712	ENSOCUG00000012715
GO:0032655	regulation of interleukin-12 production	biological_process	0.17586	1	1	92	35	16712	ENSOCUG00000023151
GO:0045604	regulation of epidermal cell differentiation	biological_process	0.17586	1	1	92	35	16712	ENSOCUG00000002973
GO:0060419	heart growth	biological_process	0.17586	1	1	92	35	16712	ENSOCUG00000012715
GO:0009891	positive regulation of biosynthetic process	biological_process	0.17587	1	10	92	1298	16712	ENSOCUG00000002973,ENSOCUG00000000073,ENSOCUG00000017878,ENSOCUG00000008913,ENSOCUG00000026172,ENSOCUG00000012715,ENSOCUG00000009955,ENSOCUG00000000836,ENSOCUG00000000091,ENSOCUG00000015159
GO:0044087	regulation of cellular component biogenesis	biological_process	0.1759	1	5	92	539	16712	ENSOCUG00000000091,ENSOCUG00000006298,ENSOCUG00000016417,ENSOCUG00000000073,ENSOCUG00000009955
GO:0002449	lymphocyte mediated immunity	biological_process	0.17599	1	2	92	138	16712	ENSOCUG00000017117,ENSOCUG00000023151
GO:0050768	negative regulation of neurogenesis	biological_process	0.17599	1	2	92	138	16712	ENSOCUG00000015254,ENSOCUG00000017117
GO:0001819	positive regulation of cytokine production	biological_process	0.17656	1	3	92	263	16712	ENSOCUG00000023151,ENSOCUG00000017117,ENSOCUG00000000091
GO:0051169	nuclear transport	biological_process	0.17671	1	3	92	263	16712	ENSOCUG00000000749,ENSOCUG00000009955,ENSOCUG00000016326
GO:0045597	positive regulation of cell differentiation	biological_process	0.17778	1	5	92	541	16712	ENSOCUG00000015254,ENSOCUG00000012715,ENSOCUG00000000091,ENSOCUG00000016326,ENSOCUG00000002973
GO:0016324	apical plasma membrane	cellular_component	0.17817	1	2	92	139	16712	ENSOCUG00000007767,ENSOCUG00000028052
GO:0001568	blood vessel development	biological_process	0.17869	1	4	92	400	16712	ENSOCUG00000000091,ENSOCUG00000000749,ENSOCUG00000017878,ENSOCUG00000011063
GO:0060291	long-term synaptic potentiation	biological_process	0.17979	1	1	92	36	16712	ENSOCUG00000006932
GO:0001910	regulation of leukocyte mediated cytotoxicity	biological_process	0.1799	1	1	92	36	16712	ENSOCUG00000017117
GO:1904064	positive regulation of cation transmembrane transport	biological_process	0.1799	1	1	92	36	16712	ENSOCUG00000017117
GO:0019003	GDP binding	molecular_function	0.18027	1	1	92	36	16712	ENSOCUG00000005294
GO:0042440	pigment metabolic process	biological_process	0.1804	1	1	92	36	16712	ENSOCUG00000007767
GO:0016859	cis-trans isomerase activity	molecular_function	0.18041	1	1	92	36	16712	ENSOCUG00000003042
GO:0030101	natural killer cell activation	biological_process	0.18041	1	1	92	36	16712	ENSOCUG00000023151
GO:0005764	lysosome	cellular_component	0.18214	1	3	92	267	16712	ENSOCUG00000003122,ENSOCUG00000007767,ENSOCUG00000005294
GO:0000323	lytic vacuole	cellular_component	0.18352	1	3	92	268	16712	ENSOCUG00000003122,ENSOCUG00000005294,ENSOCUG00000007767
GO:0016887	ATPase activity	molecular_function	0.18463	1	3	92	269	16712	ENSOCUG00000014794,ENSOCUG00000001042,ENSOCUG00000003042
GO:0005925	focal adhesion	cellular_component	0.18479	1	3	92	269	16712	ENSOCUG00000003122,ENSOCUG00000017117,ENSOCUG00000017760
GO:0000271	polysaccharide biosynthetic process	biological_process	0.18493	1	1	92	37	16712	ENSOCUG00000000073
GO:0032963	collagen metabolic process	biological_process	0.18493	1	1	92	37	16712	ENSOCUG00000000091
GO:0048659	smooth muscle cell proliferation	biological_process	0.18493	1	1	92	37	16712	ENSOCUG00000000091
GO:0003229	ventricular cardiac muscle tissue development	biological_process	0.18493	1	1	92	37	16712	ENSOCUG00000012715
GO:0019888	protein phosphatase regulator activity	molecular_function	0.18493	1	1	92	37	16712	ENSOCUG00000003042
GO:0032615	interleukin-12 production	biological_process	0.18493	1	1	92	37	16712	ENSOCUG00000023151
GO:0044309	neuron spine	cellular_component	0.18493	1	1	92	37	16712	ENSOCUG00000015254
GO:0005488	binding	molecular_function	0.18579	1	54	92	8944	16712	ENSOCUG00000023151,ENSOCUG00000009955,ENSOCUG00000000091,ENSOCUG00000022112,ENSOCUG00000016417,ENSOCUG00000006594,ENSOCUG00000028052,ENSOCUG00000014794,ENSOCUG00000028100,ENSOCUG00000015052,ENSOCUG00000004566,ENSOCUG00000003042,ENSOCUG00000007741,ENSOCUG00000029752,ENSOCUG00000015829,ENSOCUG00000012412,ENSOCUG00000017117,ENSOCUG00000021388,ENSOCUG00000007538,ENSOCUG00000015159,ENSOCUG00000009705,…
GO:0002460	adaptive immune response based on somatic recombination of immune receptors built from immunoglobulin superfamily domains	biological_process	0.18586	1	2	92	143	16712	ENSOCUG00000017117,ENSOCUG00000023151
GO:0001775	cell activation	biological_process	0.18607	1	5	92	550	16712	ENSOCUG00000025590,ENSOCUG00000021388,ENSOCUG00000017117,ENSOCUG00000023151,ENSOCUG00000017878
GO:0001525	angiogenesis	biological_process	0.18633	1	3	92	270	16712	ENSOCUG00000000749,ENSOCUG00000017878,ENSOCUG00000011063
GO:0051173	positive regulation of nitrogen compound metabolic process	biological_process	0.18658	1	10	92	1316	16712	ENSOCUG00000009955,ENSOCUG00000000836,ENSOCUG00000000091,ENSOCUG00000015159,ENSOCUG00000017878,ENSOCUG00000008913,ENSOCUG00000000073,ENSOCUG00000002973,ENSOCUG00000026172,ENSOCUG00000012715
GO:0045926	negative regulation of growth	biological_process	0.18807	1	2	92	144	16712	ENSOCUG00000002973,ENSOCUG00000012715
GO:0004869	cysteine-type endopeptidase inhibitor activity	molecular_function	0.18885	1	1	92	38	16712	ENSOCUG00000024979
GO:0044708	single-organism behavior	biological_process	0.18891	1	3	92	272	16712	ENSOCUG00000006932,ENSOCUG00000007767,ENSOCUG00000015254
GO:0005924	cell-substrate adherens junction	cellular_component	0.18895	1	3	92	272	16712	ENSOCUG00000017117,ENSOCUG00000003122,ENSOCUG00000017760
GO:0032587	ruffle membrane	cellular_component	0.18942	1	1	92	38	16712	ENSOCUG00000000073
GO:0034637	cellular carbohydrate biosynthetic process	biological_process	0.18942	1	1	92	38	16712	ENSOCUG00000000073
GO:0044259	multicellular organismal macromolecule metabolic process	biological_process	0.18942	1	1	92	38	16712	ENSOCUG00000000091
GO:1900076	regulation of cellular response to insulin stimulus	biological_process	0.18942	1	1	92	38	16712	ENSOCUG00000000073
GO:0043124	negative regulation of I-kappaB kinase/NF-kappaB signaling	biological_process	0.18942	1	1	92	38	16712	ENSOCUG00000009955
GO:0043299	leukocyte degranulation	biological_process	0.18942	1	1	92	38	16712	ENSOCUG00000017878
GO:0048306	calcium-dependent protein binding	molecular_function	0.18942	1	1	92	38	16712	ENSOCUG00000017878
GO:0050710	negative regulation of cytokine secretion	biological_process	0.18942	1	1	92	38	16712	ENSOCUG00000023151
GO:1901605	alpha-amino acid metabolic process	biological_process	0.18999	1	2	92	145	16712	ENSOCUG00000007741,ENSOCUG00000005759
GO:0002366	leukocyte activation involved in immune response	biological_process	0.19005	1	2	92	145	16712	ENSOCUG00000017878,ENSOCUG00000023151
GO:0005096	GTPase activator activity	molecular_function	0.19005	1	2	92	145	16712	ENSOCUG00000027396,ENSOCUG00000012412
GO:0072659	protein localization to plasma membrane	biological_process	0.19005	1	2	92	145	16712	ENSOCUG00000002973,ENSOCUG00000000073
GO:0006955	immune response	biological_process	0.19138	1	6	92	704	16712	ENSOCUG00000012708,ENSOCUG00000025590,ENSOCUG00000007538,ENSOCUG00000017117,ENSOCUG00000017878,ENSOCUG00000023151
GO:0071496	cellular response to external stimulus	biological_process	0.19179	1	3	92	274	16712	ENSOCUG00000016326,ENSOCUG00000005294,ENSOCUG00000016417
GO:1990778	protein localization to cell periphery	biological_process	0.19204	1	2	92	146	16712	ENSOCUG00000000073,ENSOCUG00000002973
GO:0009206	purine ribonucleoside triphosphate biosynthetic process	biological_process	0.19289	1	1	92	39	16712	ENSOCUG00000001042
GO:0030055	cell-substrate junction	cellular_component	0.19312	1	3	92	275	16712	ENSOCUG00000017117,ENSOCUG00000003122,ENSOCUG00000017760
GO:0002532	production of molecular mediator involved in inflammatory response	biological_process	0.1939	1	1	92	39	16712	ENSOCUG00000021388
GO:0034394	protein localization to cell surface	biological_process	0.1939	1	1	92	39	16712	ENSOCUG00000016326
GO:0035065	regulation of histone acetylation	biological_process	0.1939	1	1	92	39	16712	ENSOCUG00000008913
GO:0055024	regulation of cardiac muscle tissue development	biological_process	0.1939	1	1	92	39	16712	ENSOCUG00000012715
GO:0060119	inner ear receptor cell development	biological_process	0.1939	1	1	92	39	16712	ENSOCUG00000013347
GO:0042308	negative regulation of protein import into nucleus	biological_process	0.1939	1	1	92	39	16712	ENSOCUG00000009955
GO:1904590	negative regulation of protein import	biological_process	0.1939	1	1	92	39	16712	ENSOCUG00000009955
GO:0006310	DNA recombination	biological_process	0.19398	1	2	92	147	16712	ENSOCUG00000015052,ENSOCUG00000006335
GO:0031301	integral component of organelle membrane	cellular_component	0.19404	1	2	92	147	16712	ENSOCUG00000011119,ENSOCUG00000006594
GO:0045765	regulation of angiogenesis	biological_process	0.19404	1	2	92	147	16712	ENSOCUG00000017878,ENSOCUG00000000749
GO:0051403	stress-activated MAPK cascade	biological_process	0.19404	1	2	92	147	16712	ENSOCUG00000023151,ENSOCUG00000000091
GO:0031667	response to nutrient levels	biological_process	0.19459	1	3	92	276	16712	ENSOCUG00000005294,ENSOCUG00000016417,ENSOCUG00000016326
GO:0042578	phosphoric ester hydrolase activity	molecular_function	0.19464	1	3	92	276	16712	ENSOCUG00000006335,ENSOCUG00000009955,ENSOCUG00000000073
GO:0001944	vasculature development	biological_process	0.19528	1	4	92	415	16712	ENSOCUG00000017878,ENSOCUG00000011063,ENSOCUG00000000091,ENSOCUG00000000749
GO:0004721	phosphoprotein phosphatase activity	molecular_function	0.19598	1	2	92	148	16712	ENSOCUG00000006335,ENSOCUG00000009955
GO:0009145	purine nucleoside triphosphate biosynthetic process	biological_process	0.19734	1	1	92	40	16712	ENSOCUG00000001042
GO:0002263	cell activation involved in immune response	biological_process	0.19803	1	2	92	149	16712	ENSOCUG00000023151,ENSOCUG00000017878
GO:0045844	positive regulation of striated muscle tissue development	biological_process	0.19835	1	1	92	40	16712	ENSOCUG00000012715
GO:0048636	positive regulation of muscle organ development	biological_process	0.19835	1	1	92	40	16712	ENSOCUG00000012715
GO:0071347	cellular response to interleukin-1	biological_process	0.19835	1	1	92	40	16712	ENSOCUG00000008913
GO:1902531	regulation of intracellular signal transduction	biological_process	0.19939	1	8	92	1021	16712	ENSOCUG00000005294,ENSOCUG00000000073,ENSOCUG00000026172,ENSOCUG00000000091,ENSOCUG00000015254,ENSOCUG00000009955,ENSOCUG00000015829,ENSOCUG00000023151
GO:0009059	macromolecule biosynthetic process	biological_process	0.19969	1	22	92	3327	16712	ENSOCUG00000002973,ENSOCUG00000017878,ENSOCUG00000008913,ENSOCUG00000026172,ENSOCUG00000006932,ENSOCUG00000023451,ENSOCUG00000009955,ENSOCUG00000000836,ENSOCUG00000023004,ENSOCUG00000000091,ENSOCUG00000006471,ENSOCUG00000000073,ENSOCUG00000002910,ENSOCUG00000028218,ENSOCUG00000009564,ENSOCUG00000012715,ENSOCUG00000006298,ENSOCUG00000008633,ENSOCUG00000005281,ENSOCUG00000016326,ENSOCUG00000009734,…
GO:0031098	stress-activated protein kinase signaling cascade	biological_process	0.20003	1	2	92	150	16712	ENSOCUG00000023151,ENSOCUG00000000091
GO:0009201	ribonucleoside triphosphate biosynthetic process	biological_process	0.20177	1	1	92	41	16712	ENSOCUG00000001042
GO:0044282	small molecule catabolic process	biological_process	0.20204	1	2	92	151	16712	ENSOCUG00000000073,ENSOCUG00000006594
GO:0030198	extracellular matrix organization	biological_process	0.20204	1	2	92	151	16712	ENSOCUG00000000091,ENSOCUG00000012906
GO:0002028	regulation of sodium ion transport	biological_process	0.20239	1	1	92	41	16712	ENSOCUG00000007538
GO:0010507	negative regulation of autophagy	biological_process	0.20261	1	1	92	41	16712	ENSOCUG00000016417
GO:0030433	ER-associated ubiquitin-dependent protein catabolic process	biological_process	0.20261	1	1	92	41	16712	ENSOCUG00000016417
GO:0031503	protein complex localization	biological_process	0.20277	1	1	92	41	16712	ENSOCUG00000009955
GO:0021695	cerebellar cortex development	biological_process	0.20277	1	1	92	41	16712	ENSOCUG00000015254
GO:1901863	positive regulation of muscle tissue development	biological_process	0.20277	1	1	92	41	16712	ENSOCUG00000012715
GO:0050890	cognition	biological_process	0.20377	1	2	92	152	16712	ENSOCUG00000007767,ENSOCUG00000006932
GO:0051961	negative regulation of nervous system development	biological_process	0.20382	1	2	92	152	16712	ENSOCUG00000017117,ENSOCUG00000015254
GO:0043062	extracellular structure organization	biological_process	0.20404	1	2	92	152	16712	ENSOCUG00000000091,ENSOCUG00000012906
GO:0000287	magnesium ion binding	molecular_function	0.20404	1	2	92	152	16712	ENSOCUG00000009955,ENSOCUG00000008913
GO:0031300	intrinsic component of organelle membrane	cellular_component	0.20605	1	2	92	153	16712	ENSOCUG00000006594,ENSOCUG00000011119
GO:0051536	iron-sulfur cluster binding	molecular_function	0.20717	1	1	92	42	16712	ENSOCUG00000006594
GO:0051540	metal cluster binding	molecular_function	0.20717	1	1	92	42	16712	ENSOCUG00000006594
GO:0005977	glycogen metabolic process	biological_process	0.20717	1	1	92	42	16712	ENSOCUG00000000073
GO:0006073	cellular glucan metabolic process	biological_process	0.20717	1	1	92	42	16712	ENSOCUG00000000073
GO:0019080	viral gene expression	biological_process	0.20717	1	1	92	42	16712	ENSOCUG00000000073
GO:0044042	glucan metabolic process	biological_process	0.20717	1	1	92	42	16712	ENSOCUG00000000073
GO:0070613	regulation of protein processing	biological_process	0.20717	1	1	92	42	16712	ENSOCUG00000000091
GO:0001658	branching involved in ureteric bud morphogenesis	biological_process	0.20717	1	1	92	42	16712	ENSOCUG00000002973
GO:0005200	structural constituent of cytoskeleton	molecular_function	0.20717	1	1	92	42	16712	ENSOCUG00000022112
GO:0034704	calcium channel complex	cellular_component	0.20717	1	1	92	42	16712	ENSOCUG00000003042
GO:2000756	regulation of peptidyl-lysine acetylation	biological_process	0.20717	1	1	92	42	16712	ENSOCUG00000008913
GO:0031324	negative regulation of cellular metabolic process	biological_process	0.20745	1	11	92	1511	16712	ENSOCUG00000016417,ENSOCUG00000024979,ENSOCUG00000006471,ENSOCUG00000000091,ENSOCUG00000003042,ENSOCUG00000007741,ENSOCUG00000006932,ENSOCUG00000010373,ENSOCUG00000008913,ENSOCUG00000000073,ENSOCUG00000002973
GO:0051128	regulation of cellular component organization	biological_process	0.20757	1	11	92	1511	16712	ENSOCUG00000008913,ENSOCUG00000000073,ENSOCUG00000004691,ENSOCUG00000006298,ENSOCUG00000009955,ENSOCUG00000023151,ENSOCUG00000017117,ENSOCUG00000016326,ENSOCUG00000000091,ENSOCUG00000016417,ENSOCUG00000015254
GO:0044711	single-organism biosynthetic process	biological_process	0.20951	1	7	92	879	16712	ENSOCUG00000000073,ENSOCUG00000005759,ENSOCUG00000000091,ENSOCUG00000011119,ENSOCUG00000021388,ENSOCUG00000001042,ENSOCUG00000007767
GO:0045927	positive regulation of growth	biological_process	0.21008	1	2	92	155	16712	ENSOCUG00000012715,ENSOCUG00000016326
GO:0016469	proton-transporting two-sector ATPase complex	cellular_component	0.21055	1	1	92	43	16712	ENSOCUG00000001042
GO:0001895	retina homeostasis	biological_process	0.21106	1	1	92	43	16712	ENSOCUG00000017117
GO:0061515	myeloid cell development	biological_process	0.21154	1	1	92	43	16712	ENSOCUG00000007767
GO:0009062	fatty acid catabolic process	biological_process	0.21154	1	1	92	43	16712	ENSOCUG00000006594
GO:1903317	regulation of protein maturation	biological_process	0.21154	1	1	92	43	16712	ENSOCUG00000000091
GO:0005901	caveola	cellular_component	0.21154	1	1	92	43	16712	ENSOCUG00000002973
GO:2000738	positive regulation of stem cell differentiation	biological_process	0.21154	1	1	92	43	16712	ENSOCUG00000012715
GO:0044262	cellular carbohydrate metabolic process	biological_process	0.21209	1	2	92	156	16712	ENSOCUG00000000073,ENSOCUG00000011119
GO:1901342	regulation of vasculature development	biological_process	0.21209	1	2	92	156	16712	ENSOCUG00000000749,ENSOCUG00000017878
GO:0043543	protein acylation	biological_process	0.21411	1	2	92	157	16712	ENSOCUG00000009955,ENSOCUG00000008913
GO:0043583	ear development	biological_process	0.21411	1	2	92	157	16712	ENSOCUG00000000836,ENSOCUG00000013347
GO:0042110	T cell activation	biological_process	0.21435	1	3	92	290	16712	ENSOCUG00000025590,ENSOCUG00000017117,ENSOCUG00000023151
GO:0070489	T cell aggregation	biological_process	0.21435	1	3	92	290	16712	ENSOCUG00000025590,ENSOCUG00000017117,ENSOCUG00000023151
GO:0031341	regulation of cell killing	biological_process	0.21541	1	1	92	44	16712	ENSOCUG00000017117
GO:0000045	autophagosome assembly	biological_process	0.21574	1	1	92	44	16712	ENSOCUG00000016417
GO:0071593	lymphocyte aggregation	biological_process	0.21579	1	3	92	291	16712	ENSOCUG00000023151,ENSOCUG00000017117,ENSOCUG00000025590
GO:0030295	protein kinase activator activity	molecular_function	0.21587	1	1	92	44	16712	ENSOCUG00000001920
GO:0009064	glutamine family amino acid metabolic process	biological_process	0.21589	1	1	92	44	16712	ENSOCUG00000005759
GO:0006919	activation of cysteine-type endopeptidase activity involved in apoptotic process	biological_process	0.2159	1	1	92	44	16712	ENSOCUG00000021388
GO:0002066	columnar/cuboidal epithelial cell development	biological_process	0.2159	1	1	92	44	16712	ENSOCUG00000013347
GO:0005798	Golgi-associated vesicle	cellular_component	0.2159	1	1	92	44	16712	ENSOCUG00000013347
GO:0019208	phosphatase regulator activity	molecular_function	0.2159	1	1	92	44	16712	ENSOCUG00000003042
GO:0060411	cardiac septum morphogenesis	biological_process	0.2159	1	1	92	44	16712	ENSOCUG00000012715
GO:0006898	receptor-mediated endocytosis	biological_process	0.2159	1	2	92	158	16712	ENSOCUG00000017117,ENSOCUG00000004691
GO:0030695	GTPase regulator activity	molecular_function	0.21613	1	2	92	158	16712	ENSOCUG00000027396,ENSOCUG00000012412
GO:0019220	regulation of phosphate metabolic process	biological_process	0.21613	1	8	92	1044	16712	ENSOCUG00000023151,ENSOCUG00000025590,ENSOCUG00000000091,ENSOCUG00000004691,ENSOCUG00000008913,ENSOCUG00000000073,ENSOCUG00000003042,ENSOCUG00000001920
GO:0042325	regulation of phosphorylation	biological_process	0.21763	1	7	92	889	16712	ENSOCUG00000025590,ENSOCUG00000001920,ENSOCUG00000000091,ENSOCUG00000004691,ENSOCUG00000023151,ENSOCUG00000000073,ENSOCUG00000008913
GO:0051174	regulation of phosphorus metabolic process	biological_process	0.21908	1	8	92	1048	16712	ENSOCUG00000001920,ENSOCUG00000003042,ENSOCUG00000008913,ENSOCUG00000000073,ENSOCUG00000004691,ENSOCUG00000000091,ENSOCUG00000025590,ENSOCUG00000023151
GO:0006886	intracellular protein transport	biological_process	0.21913	1	5	92	584	16712	ENSOCUG00000007211,ENSOCUG00000009955,ENSOCUG00000002973,ENSOCUG00000000073,ENSOCUG00000016326
GO:1902533	positive regulation of intracellular signal transduction	biological_process	0.21996	1	5	92	585	16712	ENSOCUG00000000091,ENSOCUG00000005294,ENSOCUG00000009955,ENSOCUG00000023151,ENSOCUG00000026172
GO:0071230	cellular response to amino acid stimulus	biological_process	0.2201	1	1	92	45	16712	ENSOCUG00000005294
GO:0003007	heart morphogenesis	biological_process	0.22017	1	2	92	160	16712	ENSOCUG00000012715,ENSOCUG00000002973
GO:0010827	regulation of glucose transport	biological_process	0.22022	1	1	92	45	16712	ENSOCUG00000000073
GO:0051851	modification by host of symbiont morphology or physiology	biological_process	0.22022	1	1	92	45	16712	ENSOCUG00000000073
GO:0015696	ammonium transport	biological_process	0.22022	1	1	92	45	16712	ENSOCUG00000021388
GO:0000422	mitophagy	biological_process	0.22022	1	1	92	45	16712	ENSOCUG00000016326
GO:0030858	positive regulation of epithelial cell differentiation	biological_process	0.22022	1	1	92	45	16712	ENSOCUG00000002973
GO:0061726	mitochondrion disassembly	biological_process	0.22022	1	1	92	45	16712	ENSOCUG00000016326
GO:0009991	response to extracellular stimulus	biological_process	0.22161	1	3	92	295	16712	ENSOCUG00000016326,ENSOCUG00000016417,ENSOCUG00000005294
GO:0002250	adaptive immune response	biological_process	0.22197	1	2	92	161	16712	ENSOCUG00000017117,ENSOCUG00000023151
GO:0005654	nucleoplasm	cellular_component	0.22206	1	13	92	1863	16712	ENSOCUG00000015159,ENSOCUG00000012412,ENSOCUG00000000475,ENSOCUG00000008633,ENSOCUG00000011063,ENSOCUG00000003042,ENSOCUG00000005294,ENSOCUG00000006298,ENSOCUG00000004593,ENSOCUG00000008913,ENSOCUG00000010373,ENSOCUG00000026172,ENSOCUG00000015052
GO:0005783	endoplasmic reticulum	cellular_component	0.22246	1	6	92	740	16712	ENSOCUG00000014794,ENSOCUG00000000073,ENSOCUG00000016417,ENSOCUG00000015254,ENSOCUG00000007741,ENSOCUG00000004566
GO:0051707	response to other organism	biological_process	0.22251	1	4	92	439	16712	ENSOCUG00000007538,ENSOCUG00000016417,ENSOCUG00000017878,ENSOCUG00000017117
GO:0046907	intracellular transport	biological_process	0.22278	1	8	92	1053	16712	ENSOCUG00000000749,ENSOCUG00000009955,ENSOCUG00000027396,ENSOCUG00000005281,ENSOCUG00000016326,ENSOCUG00000007211,ENSOCUG00000000073,ENSOCUG00000002973
GO:0044428	nuclear part	cellular_component	0.2241	1	18	92	2703	16712	ENSOCUG00000003042,ENSOCUG00000004593,ENSOCUG00000008913,ENSOCUG00000026172,ENSOCUG00000015052,ENSOCUG00000025590,ENSOCUG00000000475,ENSOCUG00000000836,ENSOCUG00000011063,ENSOCUG00000001920,ENSOCUG00000005294,ENSOCUG00000006298,ENSOCUG00000010373,ENSOCUG00000000749,ENSOCUG00000015159,ENSOCUG00000027142,ENSOCUG00000012412,ENSOCUG00000008633
GO:0044248	cellular catabolic process	biological_process	0.22425	1	8	92	1055	16712	ENSOCUG00000016417,ENSOCUG00000013256,ENSOCUG00000016326,ENSOCUG00000001353,ENSOCUG00000000475,ENSOCUG00000010373,ENSOCUG00000003122,ENSOCUG00000006594
GO:0070486	leukocyte aggregation	biological_process	0.22443	1	3	92	297	16712	ENSOCUG00000023151,ENSOCUG00000017117,ENSOCUG00000025590
GO:0043255	regulation of carbohydrate biosynthetic process	biological_process	0.22453	1	1	92	46	16712	ENSOCUG00000000073
GO:0004867	serine-type endopeptidase inhibitor activity	molecular_function	0.22453	1	1	92	46	16712	ENSOCUG00000000091
GO:0016765	transferase activity, transferring alkyl or aryl (other than methyl) groups	molecular_function	0.22453	1	1	92	46	16712	ENSOCUG00000011119
GO:0050885	neuromuscular process controlling balance	biological_process	0.22453	1	1	92	46	16712	ENSOCUG00000013347
GO:0010595	positive regulation of endothelial cell migration	biological_process	0.22453	1	1	92	46	16712	ENSOCUG00000017878
GO:0043207	response to external biotic stimulus	biological_process	0.22485	1	4	92	441	16712	ENSOCUG00000017117,ENSOCUG00000017878,ENSOCUG00000007538,ENSOCUG00000016417
GO:0010467	gene expression	biological_process	0.22543	1	23	92	3559	16712	ENSOCUG00000005759,ENSOCUG00000028218,ENSOCUG00000002910,ENSOCUG00000000073,ENSOCUG00000012715,ENSOCUG00000006298,ENSOCUG00000016326,ENSOCUG00000008633,ENSOCUG00000015159,ENSOCUG00000009734,ENSOCUG00000021388,ENSOCUG00000026172,ENSOCUG00000008913,ENSOCUG00000017878,ENSOCUG00000002973,ENSOCUG00000006932,ENSOCUG00000023004,ENSOCUG00000000836,ENSOCUG00000009955,ENSOCUG00000025590,ENSOCUG00000006471,…
GO:1901137	carbohydrate derivative biosynthetic process	biological_process	0.22602	1	4	92	442	16712	ENSOCUG00000023451,ENSOCUG00000001042,ENSOCUG00000009564,ENSOCUG00000005281
GO:0018105	peptidyl-serine phosphorylation	biological_process	0.22625	1	2	92	163	16712	ENSOCUG00000000073,ENSOCUG00000008913
GO:0070372	regulation of ERK1 and ERK2 cascade	biological_process	0.22828	1	2	92	164	16712	ENSOCUG00000023151,ENSOCUG00000000091
GO:0090287	regulation of cellular response to growth factor stimulus	biological_process	0.22828	1	2	92	164	16712	ENSOCUG00000016326,ENSOCUG00000009955
GO:0030594	neurotransmitter receptor activity	molecular_function	0.22863	1	1	92	47	16712	ENSOCUG00000006710
GO:0043467	regulation of generation of precursor metabolites and energy	biological_process	0.22881	1	1	92	47	16712	ENSOCUG00000000073
GO:0046823	negative regulation of nucleocytoplasmic transport	biological_process	0.22881	1	1	92	47	16712	ENSOCUG00000009955
GO:0048645	organ formation	biological_process	0.22881	1	1	92	47	16712	ENSOCUG00000012715
GO:1901983	regulation of protein acetylation	biological_process	0.22881	1	1	92	47	16712	ENSOCUG00000008913
GO:0032787	monocarboxylic acid metabolic process	biological_process	0.2289	1	3	92	300	16712	ENSOCUG00000007741,ENSOCUG00000006594,ENSOCUG00000005759
GO:0080135	regulation of cellular response to stress	biological_process	0.22975	1	4	92	445	16712	ENSOCUG00000000091,ENSOCUG00000016417,ENSOCUG00000023151,ENSOCUG00000006335
GO:0000166	nucleotide binding	molecular_function	0.23025	1	12	92	1712	16712	ENSOCUG00000022112,ENSOCUG00000021388,ENSOCUG00000000749,ENSOCUG00000016514,ENSOCUG00000023332,ENSOCUG00000029752,ENSOCUG00000003042,ENSOCUG00000005294,ENSOCUG00000014794,ENSOCUG00000008913,ENSOCUG00000005759,ENSOCUG00000003999
GO:1901265	nucleoside phosphate binding	molecular_function	0.23025	1	12	92	1712	16712	ENSOCUG00000016514,ENSOCUG00000021388,ENSOCUG00000000749,ENSOCUG00000022112,ENSOCUG00000003999,ENSOCUG00000005759,ENSOCUG00000008913,ENSOCUG00000014794,ENSOCUG00000005294,ENSOCUG00000003042,ENSOCUG00000023332,ENSOCUG00000029752
GO:0006790	sulfur compound metabolic process	biological_process	0.2303	1	2	92	165	16712	ENSOCUG00000005759,ENSOCUG00000006012
GO:0045666	positive regulation of neuron differentiation	biological_process	0.23031	1	2	92	165	16712	ENSOCUG00000016326,ENSOCUG00000015254
GO:0090150	establishment of protein localization to membrane	biological_process	0.23031	1	2	92	165	16712	ENSOCUG00000000073,ENSOCUG00000002973
GO:0044710	single-organism metabolic process	biological_process	0.23158	1	22	92	3401	16712	ENSOCUG00000016326,ENSOCUG00000005281,ENSOCUG00000000749,ENSOCUG00000021388,ENSOCUG00000000073,ENSOCUG00000005759,ENSOCUG00000015939,ENSOCUG00000009564,ENSOCUG00000023332,ENSOCUG00000023151,ENSOCUG00000011119,ENSOCUG00000000091,ENSOCUG00000016417,ENSOCUG00000006594,ENSOCUG00000008913,ENSOCUG00000006335,ENSOCUG00000015052,ENSOCUG00000028100,ENSOCUG00000001042,ENSOCUG00000007741,ENSOCUG00000007767,…
GO:0043122	regulation of I-kappaB kinase/NF-kappaB signaling	biological_process	0.23206	1	2	92	166	16712	ENSOCUG00000009955,ENSOCUG00000026172
GO:0045165	cell fate commitment	biological_process	0.23234	1	2	92	166	16712	ENSOCUG00000015159,ENSOCUG00000002973
GO:0006112	energy reserve metabolic process	biological_process	0.23307	1	1	92	48	16712	ENSOCUG00000000073
GO:0043407	negative regulation of MAP kinase activity	biological_process	0.23307	1	1	92	48	16712	ENSOCUG00000000073
GO:0051702	interaction with symbiont	biological_process	0.23307	1	1	92	48	16712	ENSOCUG00000000073
GO:0097202	activation of cysteine-type endopeptidase activity	biological_process	0.23307	1	1	92	48	16712	ENSOCUG00000021388
GO:0002444	myeloid leukocyte mediated immunity	biological_process	0.23307	1	1	92	48	16712	ENSOCUG00000017878
GO:0032729	positive regulation of interferon-gamma production	biological_process	0.23307	1	1	92	48	16712	ENSOCUG00000023151
GO:0042147	retrograde transport, endosome to Golgi	biological_process	0.23307	1	1	92	48	16712	ENSOCUG00000027396
GO:0046620	regulation of organ growth	biological_process	0.23307	1	1	92	48	16712	ENSOCUG00000012715
GO:0060675	ureteric bud morphogenesis	biological_process	0.23307	1	1	92	48	16712	ENSOCUG00000002973
GO:0016070	RNA metabolic process	biological_process	0.2342	1	18	92	2724	16712	ENSOCUG00000017878,ENSOCUG00000008913,ENSOCUG00000002973,ENSOCUG00000026172,ENSOCUG00000000091,ENSOCUG00000006471,ENSOCUG00000009955,ENSOCUG00000023004,ENSOCUG00000000836,ENSOCUG00000006298,ENSOCUG00000012715,ENSOCUG00000002910,ENSOCUG00000000073,ENSOCUG00000028218,ENSOCUG00000009734,ENSOCUG00000015159,ENSOCUG00000008633,ENSOCUG00000016326
GO:0060070	canonical Wnt signaling pathway	biological_process	0.23437	1	2	92	167	16712	ENSOCUG00000010373,ENSOCUG00000009703
GO:0043009	chordate embryonic development	biological_process	0.23572	1	4	92	450	16712	ENSOCUG00000005759,ENSOCUG00000000073,ENSOCUG00000002973,ENSOCUG00000009734
GO:0009142	nucleoside triphosphate biosynthetic process	biological_process	0.23634	1	1	92	49	16712	ENSOCUG00000001042
GO:0006446	regulation of translational initiation	biological_process	0.23673	1	1	92	49	16712	ENSOCUG00000006932
GO:0000018	regulation of DNA recombination	biological_process	0.23719	1	1	92	49	16712	ENSOCUG00000006335
GO:0019209	kinase activator activity	molecular_function	0.23728	1	1	92	49	16712	ENSOCUG00000001920
GO:1901607	alpha-amino acid biosynthetic process	biological_process	0.23729	1	1	92	49	16712	ENSOCUG00000005759
GO:0003281	ventricular septum development	biological_process	0.2373	1	1	92	49	16712	ENSOCUG00000012715
GO:0005496	steroid binding	molecular_function	0.2373	1	1	92	49	16712	ENSOCUG00000002973
GO:0008589	regulation of smoothened signaling pathway	biological_process	0.2373	1	1	92	49	16712	ENSOCUG00000002973
GO:0048663	neuron fate commitment	biological_process	0.2373	1	1	92	49	16712	ENSOCUG00000015159
GO:0051782	negative regulation of cell division	biological_process	0.2373	1	1	92	49	16712	ENSOCUG00000002973
GO:0060113	inner ear receptor cell differentiation	biological_process	0.2373	1	1	92	49	16712	ENSOCUG00000013347
GO:0070555	response to interleukin-1	biological_process	0.2373	1	1	92	49	16712	ENSOCUG00000008913
GO:0072171	mesonephric tubule morphogenesis	biological_process	0.2373	1	1	92	49	16712	ENSOCUG00000002973
GO:0006897	endocytosis	biological_process	0.23753	1	3	92	306	16712	ENSOCUG00000017878,ENSOCUG00000004691,ENSOCUG00000017117
GO:0031647	regulation of protein stability	biological_process	0.2383	1	2	92	169	16712	ENSOCUG00000007741,ENSOCUG00000016417
GO:0036094	small molecule binding	molecular_function	0.23881	1	13	92	1892	16712	ENSOCUG00000014794,ENSOCUG00000008913,ENSOCUG00000002973,ENSOCUG00000005759,ENSOCUG00000003999,ENSOCUG00000023332,ENSOCUG00000029752,ENSOCUG00000005294,ENSOCUG00000003042,ENSOCUG00000016514,ENSOCUG00000022112,ENSOCUG00000021388,ENSOCUG00000000749
GO:0006954	inflammatory response	biological_process	0.23915	1	3	92	307	16712	ENSOCUG00000023151,ENSOCUG00000021388,ENSOCUG00000025590
GO:0051170	nuclear import	biological_process	0.24047	1	2	92	170	16712	ENSOCUG00000000749,ENSOCUG00000009955
GO:0097367	carbohydrate derivative binding	molecular_function	0.24052	1	12	92	1729	16712	ENSOCUG00000003999,ENSOCUG00000002973,ENSOCUG00000008913,ENSOCUG00000014794,ENSOCUG00000003042,ENSOCUG00000005294,ENSOCUG00000029752,ENSOCUG00000012906,ENSOCUG00000016514,ENSOCUG00000017423,ENSOCUG00000021388,ENSOCUG00000022112
GO:0009127	purine nucleoside monophosphate biosynthetic process	biological_process	0.24056	1	1	92	50	16712	ENSOCUG00000001042
GO:0009168	purine ribonucleoside monophosphate biosynthetic process	biological_process	0.24056	1	1	92	50	16712	ENSOCUG00000001042
GO:0007218	neuropeptide signaling pathway	biological_process	0.24133	1	1	92	50	16712	ENSOCUG00000006710
GO:0002260	lymphocyte homeostasis	biological_process	0.2415	1	1	92	50	16712	ENSOCUG00000025590
GO:0022900	electron transport chain	biological_process	0.24151	1	1	92	50	16712	ENSOCUG00000006594
GO:0045069	regulation of viral genome replication	biological_process	0.24151	1	1	92	50	16712	ENSOCUG00000000073
GO:1900181	negative regulation of protein localization to nucleus	biological_process	0.24151	1	1	92	50	16712	ENSOCUG00000009955
GO:0051340	regulation of ligase activity	biological_process	0.24151	1	1	92	50	16712	ENSOCUG00000015052
GO:0006637	acyl-CoA metabolic process	biological_process	0.24151	1	1	92	50	16712	ENSOCUG00000006012
GO:0035383	thioester metabolic process	biological_process	0.24151	1	1	92	50	16712	ENSOCUG00000006012
GO:0044853	plasma membrane raft	cellular_component	0.24151	1	1	92	50	16712	ENSOCUG00000002973
GO:0045055	regulated secretory pathway	biological_process	0.24151	1	1	92	50	16712	ENSOCUG00000017878
GO:0044463	cell projection part	cellular_component	0.24285	1	4	92	456	16712	ENSOCUG00000015254,ENSOCUG00000007767,ENSOCUG00000000073,ENSOCUG00000001353
GO:0042995	cell projection	cellular_component	0.24375	1	7	92	921	16712	ENSOCUG00000015254,ENSOCUG00000007767,ENSOCUG00000013347,ENSOCUG00000002973,ENSOCUG00000001353,ENSOCUG00000000073,ENSOCUG00000004691
GO:0009056	catabolic process	biological_process	0.24435	1	9	92	1243	16712	ENSOCUG00000013256,ENSOCUG00000016417,ENSOCUG00000000475,ENSOCUG00000001353,ENSOCUG00000016326,ENSOCUG00000006594,ENSOCUG00000000073,ENSOCUG00000010373,ENSOCUG00000003122
GO:0051704	multi-organism process	biological_process	0.24444	1	8	92	1082	16712	ENSOCUG00000000073,ENSOCUG00000017878,ENSOCUG00000007741,ENSOCUG00000006932,ENSOCUG00000017117,ENSOCUG00000007538,ENSOCUG00000016417,ENSOCUG00000021388
GO:0098794	postsynapse	cellular_component	0.24455	1	2	92	172	16712	ENSOCUG00000021388,ENSOCUG00000015254
GO:0007613	memory	biological_process	0.24513	1	1	92	51	16712	ENSOCUG00000006932
GO:0033077	T cell differentiation in thymus	biological_process	0.24523	1	1	92	51	16712	ENSOCUG00000017117
GO:0071594	thymocyte aggregation	biological_process	0.24523	1	1	92	51	16712	ENSOCUG00000017117
GO:0009653	anatomical structure morphogenesis	biological_process	0.24543	1	12	92	1737	16712	ENSOCUG00000011063,ENSOCUG00000000836,ENSOCUG00000016326,ENSOCUG00000000091,ENSOCUG00000000749,ENSOCUG00000009734,ENSOCUG00000003122,ENSOCUG00000017878,ENSOCUG00000002973,ENSOCUG00000013347,ENSOCUG00000007767,ENSOCUG00000012715
GO:0008652	cellular amino acid biosynthetic process	biological_process	0.24569	1	1	92	51	16712	ENSOCUG00000005759
GO:0019395	fatty acid oxidation	biological_process	0.2457	1	1	92	51	16712	ENSOCUG00000006594
GO:0010906	regulation of glucose metabolic process	biological_process	0.2457	1	1	92	51	16712	ENSOCUG00000000073
GO:0044236	multicellular organismal metabolic process	biological_process	0.2457	1	1	92	51	16712	ENSOCUG00000000091
GO:0004197	cysteine-type endopeptidase activity	molecular_function	0.2457	1	1	92	51	16712	ENSOCUG00000003122
GO:0030148	sphingolipid biosynthetic process	biological_process	0.2457	1	1	92	51	16712	ENSOCUG00000021388
GO:0006720	isoprenoid metabolic process	biological_process	0.2457	1	1	92	51	16712	ENSOCUG00000011119
GO:0061180	mammary gland epithelium development	biological_process	0.2457	1	1	92	51	16712	ENSOCUG00000002973
GO:0005578	proteinaceous extracellular matrix	cellular_component	0.24659	1	2	92	173	16712	ENSOCUG00000006298,ENSOCUG00000012906
GO:0046483	heterocycle metabolic process	biological_process	0.24696	1	23	92	3608	16712	ENSOCUG00000026172,ENSOCUG00000015052,ENSOCUG00000002973,ENSOCUG00000008913,ENSOCUG00000017878,ENSOCUG00000006335,ENSOCUG00000007741,ENSOCUG00000007767,ENSOCUG00000001042,ENSOCUG00000000836,ENSOCUG00000023004,ENSOCUG00000009955,ENSOCUG00000006471,ENSOCUG00000000091,ENSOCUG00000028218,ENSOCUG00000000073,ENSOCUG00000002910,ENSOCUG00000006298,ENSOCUG00000012715,ENSOCUG00000016326,ENSOCUG00000008633,…
GO:0031012	extracellular matrix	cellular_component	0.24945	1	3	92	314	16712	ENSOCUG00000012906,ENSOCUG00000006298,ENSOCUG00000017423
GO:0043200	response to amino acid	biological_process	0.24974	1	1	92	52	16712	ENSOCUG00000005294
GO:0005903	brush border	cellular_component	0.24986	1	1	92	52	16712	ENSOCUG00000007767
GO:0072329	monocarboxylic acid catabolic process	biological_process	0.24987	1	1	92	52	16712	ENSOCUG00000006594
GO:0043271	negative regulation of ion transport	biological_process	0.24987	1	1	92	52	16712	ENSOCUG00000000073
GO:0044264	cellular polysaccharide metabolic process	biological_process	0.24987	1	1	92	52	16712	ENSOCUG00000000073
GO:0006939	smooth muscle contraction	biological_process	0.24987	1	1	92	52	16712	ENSOCUG00000021388
GO:0003208	cardiac ventricle morphogenesis	biological_process	0.24987	1	1	92	52	16712	ENSOCUG00000012715
GO:0042490	mechanoreceptor differentiation	biological_process	0.24987	1	1	92	52	16712	ENSOCUG00000013347
GO:0043154	negative regulation of cysteine-type endopeptidase activity involved in apoptotic process	biological_process	0.24987	1	1	92	52	16712	ENSOCUG00000010373
GO:0010721	negative regulation of cell development	biological_process	0.25044	1	2	92	175	16712	ENSOCUG00000017117,ENSOCUG00000015254
GO:0070371	ERK1 and ERK2 cascade	biological_process	0.25066	1	2	92	175	16712	ENSOCUG00000000091,ENSOCUG00000023151
GO:0008544	epidermis development	biological_process	0.25066	1	2	92	175	16712	ENSOCUG00000013347,ENSOCUG00000002973
GO:0035556	intracellular signal transduction	biological_process	0.2507	1	11	92	1580	16712	ENSOCUG00000015254,ENSOCUG00000025590,ENSOCUG00000000091,ENSOCUG00000023151,ENSOCUG00000015829,ENSOCUG00000012412,ENSOCUG00000009955,ENSOCUG00000005294,ENSOCUG00000026172,ENSOCUG00000000073,ENSOCUG00000008913
GO:0004674	protein serine/threonine kinase activity	molecular_function	0.25092	1	3	92	315	16712	ENSOCUG00000029752,ENSOCUG00000008913,ENSOCUG00000003999
GO:0009607	response to biotic stimulus	biological_process	0.25217	1	4	92	464	16712	ENSOCUG00000007538,ENSOCUG00000016417,ENSOCUG00000017878,ENSOCUG00000017117
GO:0045664	regulation of neuron differentiation	biological_process	0.25224	1	3	92	316	16712	ENSOCUG00000015254,ENSOCUG00000016326,ENSOCUG00000017117
GO:0071944	cell periphery	cellular_component	0.2532	1	21	92	3276	16712	ENSOCUG00000017760,ENSOCUG00000025590,ENSOCUG00000027396,ENSOCUG00000009955,ENSOCUG00000023151,ENSOCUG00000012708,ENSOCUG00000007767,ENSOCUG00000006335,ENSOCUG00000028052,ENSOCUG00000017878,ENSOCUG00000000059,ENSOCUG00000002973,ENSOCUG00000003122,ENSOCUG00000021388,ENSOCUG00000012412,ENSOCUG00000017117,ENSOCUG00000029158,ENSOCUG00000016326,ENSOCUG00000000073,ENSOCUG00000004691,ENSOCUG00000003999
GO:0019882	antigen processing and presentation	biological_process	0.25355	1	1	92	53	16712	ENSOCUG00000017117
GO:0034440	lipid oxidation	biological_process	0.25401	1	1	92	53	16712	ENSOCUG00000006594
GO:0003073	regulation of systemic arterial blood pressure	biological_process	0.25401	1	1	92	53	16712	ENSOCUG00000000091
GO:0072078	nephron tubule morphogenesis	biological_process	0.25401	1	1	92	53	16712	ENSOCUG00000002973
GO:0006066	alcohol metabolic process	biological_process	0.25474	1	2	92	177	16712	ENSOCUG00000000073,ENSOCUG00000011119
GO:0018209	peptidyl-serine modification	biological_process	0.25474	1	2	92	177	16712	ENSOCUG00000000073,ENSOCUG00000008913
GO:0007159	leukocyte cell-cell adhesion	biological_process	0.25519	1	3	92	318	16712	ENSOCUG00000023151,ENSOCUG00000017117,ENSOCUG00000025590
GO:0031966	mitochondrial membrane	cellular_component	0.25651	1	3	92	319	16712	ENSOCUG00000006594,ENSOCUG00000011119,ENSOCUG00000001042
GO:0005773	vacuole	cellular_component	0.25679	1	3	92	319	16712	ENSOCUG00000007767,ENSOCUG00000005294,ENSOCUG00000003122
GO:0001909	leukocyte mediated cytotoxicity	biological_process	0.25767	1	1	92	54	16712	ENSOCUG00000017117
GO:0090304	nucleic acid metabolic process	biological_process	0.25786	1	20	92	3114	16712	ENSOCUG00000000091,ENSOCUG00000006471,ENSOCUG00000009955,ENSOCUG00000023004,ENSOCUG00000000836,ENSOCUG00000017878,ENSOCUG00000008913,ENSOCUG00000006335,ENSOCUG00000002973,ENSOCUG00000015052,ENSOCUG00000026172,ENSOCUG00000009734,ENSOCUG00000015159,ENSOCUG00000008633,ENSOCUG00000016326,ENSOCUG00000012715,ENSOCUG00000006298,ENSOCUG00000002910,ENSOCUG00000000073,ENSOCUG00000028218
GO:0036503	ERAD pathway	biological_process	0.25798	1	1	92	54	16712	ENSOCUG00000016417
GO:0044446	intracellular organelle part	cellular_component	0.25802	1	30	92	4854	16712	ENSOCUG00000027142,ENSOCUG00000015159,ENSOCUG00000025107,ENSOCUG00000000749,ENSOCUG00000005281,ENSOCUG00000008633,ENSOCUG00000012412,ENSOCUG00000005294,ENSOCUG00000006298,ENSOCUG00000001920,ENSOCUG00000010373,ENSOCUG00000000073,ENSOCUG00000013347,ENSOCUG00000025590,ENSOCUG00000016417,ENSOCUG00000011119,ENSOCUG00000022112,ENSOCUG00000011063,ENSOCUG00000000836,ENSOCUG00000000475,ENSOCUG00000003042,…
GO:0006497	protein lipidation	biological_process	0.25813	1	1	92	54	16712	ENSOCUG00000009955
GO:0000502	proteasome complex	cellular_component	0.25813	1	1	92	54	16712	ENSOCUG00000013256
GO:0010923	negative regulation of phosphatase activity	biological_process	0.25813	1	1	92	54	16712	ENSOCUG00000003042
GO:0030301	cholesterol transport	biological_process	0.25813	1	1	92	54	16712	ENSOCUG00000002973
GO:0045682	regulation of epidermis development	biological_process	0.25813	1	1	92	54	16712	ENSOCUG00000002973
GO:0031981	nuclear lumen	cellular_component	0.25925	1	16	92	2433	16712	ENSOCUG00000027142,ENSOCUG00000015159,ENSOCUG00000008633,ENSOCUG00000012412,ENSOCUG00000001920,ENSOCUG00000005294,ENSOCUG00000006298,ENSOCUG00000010373,ENSOCUG00000000475,ENSOCUG00000011063,ENSOCUG00000000836,ENSOCUG00000003042,ENSOCUG00000004593,ENSOCUG00000008913,ENSOCUG00000015052,ENSOCUG00000026172
GO:0017111	nucleoside-triphosphatase activity	molecular_function	0.2608	1	5	92	625	16712	ENSOCUG00000014794,ENSOCUG00000003042,ENSOCUG00000005294,ENSOCUG00000022112,ENSOCUG00000001042
GO:0002702	positive regulation of production of molecular mediator of immune response	biological_process	0.26177	1	1	92	55	16712	ENSOCUG00000017117
GO:0034767	positive regulation of ion transmembrane transport	biological_process	0.26177	1	1	92	55	16712	ENSOCUG00000017117
GO:1903901	negative regulation of viral life cycle	biological_process	0.26223	1	1	92	55	16712	ENSOCUG00000000073
GO:0050886	endocrine process	biological_process	0.26223	1	1	92	55	16712	ENSOCUG00000000091
GO:0042990	regulation of transcription factor import into nucleus	biological_process	0.26223	1	1	92	55	16712	ENSOCUG00000009955
GO:0006672	ceramide metabolic process	biological_process	0.26223	1	1	92	55	16712	ENSOCUG00000021388
GO:0002690	positive regulation of leukocyte chemotaxis	biological_process	0.26223	1	1	92	55	16712	ENSOCUG00000023151
GO:0015918	sterol transport	biological_process	0.26223	1	1	92	55	16712	ENSOCUG00000002973
GO:0031058	positive regulation of histone modification	biological_process	0.26223	1	1	92	55	16712	ENSOCUG00000008913
GO:0072028	nephron morphogenesis	biological_process	0.26223	1	1	92	55	16712	ENSOCUG00000002973
GO:0072088	nephron epithelium morphogenesis	biological_process	0.26223	1	1	92	55	16712	ENSOCUG00000002973
GO:0006468	protein phosphorylation	biological_process	0.26406	1	9	92	1270	16712	ENSOCUG00000001920,ENSOCUG00000029752,ENSOCUG00000000073,ENSOCUG00000008913,ENSOCUG00000003999,ENSOCUG00000004691,ENSOCUG00000000091,ENSOCUG00000025590,ENSOCUG00000023151
GO:0007249	I-kappaB kinase/NF-kappaB signaling	biological_process	0.26467	1	2	92	182	16712	ENSOCUG00000026172,ENSOCUG00000009955
GO:0005912	adherens junction	cellular_component	0.26559	1	3	92	325	16712	ENSOCUG00000017760,ENSOCUG00000017117,ENSOCUG00000003122
GO:0035967	cellular response to topologically incorrect protein	biological_process	0.26616	1	1	92	56	16712	ENSOCUG00000016417
GO:0006282	regulation of DNA repair	biological_process	0.26619	1	1	92	56	16712	ENSOCUG00000006335
GO:0021782	glial cell development	biological_process	0.26629	1	1	92	56	16712	ENSOCUG00000005759
GO:0008286	insulin receptor signaling pathway	biological_process	0.2663	1	1	92	56	16712	ENSOCUG00000000073
GO:0044033	multi-organism metabolic process	biological_process	0.2663	1	1	92	56	16712	ENSOCUG00000000073
GO:0030193	regulation of blood coagulation	biological_process	0.2663	1	1	92	56	16712	ENSOCUG00000000091
GO:1900046	regulation of hemostasis	biological_process	0.2663	1	1	92	56	16712	ENSOCUG00000000091
GO:0030168	platelet activation	biological_process	0.2663	1	1	92	56	16712	ENSOCUG00000021388
GO:2000117	negative regulation of cysteine-type endopeptidase activity	biological_process	0.2663	1	1	92	56	16712	ENSOCUG00000010373
GO:0005604	basement membrane	cellular_component	0.2663	1	1	92	56	16712	ENSOCUG00000012906
GO:0061333	renal tubule morphogenesis	biological_process	0.2663	1	1	92	56	16712	ENSOCUG00000002973
GO:0045862	positive regulation of proteolysis	biological_process	0.26699	1	2	92	183	16712	ENSOCUG00000021388,ENSOCUG00000016326
GO:0007166	cell surface receptor signaling pathway	biological_process	0.26717	1	10	92	1439	16712	ENSOCUG00000021388,ENSOCUG00000025590,ENSOCUG00000009955,ENSOCUG00000023151,ENSOCUG00000016326,ENSOCUG00000008913,ENSOCUG00000000073,ENSOCUG00000002973,ENSOCUG00000009703,ENSOCUG00000010373
GO:0010243	response to organonitrogen compound	biological_process	0.26869	1	3	92	327	16712	ENSOCUG00000000073,ENSOCUG00000005294,ENSOCUG00000021388
GO:0045321	leukocyte activation	biological_process	0.26929	1	4	92	478	16712	ENSOCUG00000025590,ENSOCUG00000017117,ENSOCUG00000017878,ENSOCUG00000023151
GO:0009156	ribonucleoside monophosphate biosynthetic process	biological_process	0.26944	1	1	92	57	16712	ENSOCUG00000001042
GO:0015075	ion transmembrane transporter activity	molecular_function	0.2703	1	5	92	634	16712	ENSOCUG00000014794,ENSOCUG00000015193,ENSOCUG00000007767,ENSOCUG00000021388,ENSOCUG00000001042
GO:0005976	polysaccharide metabolic process	biological_process	0.27035	1	1	92	57	16712	ENSOCUG00000000073
GO:0048525	negative regulation of viral process	biological_process	0.27035	1	1	92	57	16712	ENSOCUG00000000073
GO:0042991	transcription factor import into nucleus	biological_process	0.27035	1	1	92	57	16712	ENSOCUG00000009955
GO:0090174	organelle membrane fusion	biological_process	0.27035	1	1	92	57	16712	ENSOCUG00000023151
GO:0065008	regulation of biological quality	biological_process	0.27039	1	14	92	2114	16712	ENSOCUG00000002973,ENSOCUG00000000073,ENSOCUG00000006932,ENSOCUG00000007211,ENSOCUG00000007741,ENSOCUG00000007767,ENSOCUG00000017117,ENSOCUG00000000091,ENSOCUG00000021388,ENSOCUG00000025590,ENSOCUG00000017423,ENSOCUG00000015254,ENSOCUG00000016417,ENSOCUG00000007538
GO:0006732	coenzyme metabolic process	biological_process	0.27108	1	2	92	185	16712	ENSOCUG00000011119,ENSOCUG00000006012
GO:0060589	nucleoside-triphosphatase regulator activity	molecular_function	0.27312	1	2	92	186	16712	ENSOCUG00000027396,ENSOCUG00000012412
GO:0051817	modification of morphology or physiology of other organism involved in symbiotic interaction	biological_process	0.27438	1	1	92	58	16712	ENSOCUG00000000073
GO:0042158	lipoprotein biosynthetic process	biological_process	0.27438	1	1	92	58	16712	ENSOCUG00000009955
GO:0071013	catalytic step 2 spliceosome	cellular_component	0.27438	1	1	92	58	16712	ENSOCUG00000006298
GO:1903008	organelle disassembly	biological_process	0.27438	1	1	92	58	16712	ENSOCUG00000016326
GO:0051260	protein homooligomerization	biological_process	0.27516	1	2	92	187	16712	ENSOCUG00000000475,ENSOCUG00000012708
GO:0051094	positive regulation of developmental process	biological_process	0.27606	1	6	92	798	16712	ENSOCUG00000000091,ENSOCUG00000012715,ENSOCUG00000015254,ENSOCUG00000002973,ENSOCUG00000017878,ENSOCUG00000016326
GO:0007610	behavior	biological_process	0.2766	1	4	92	484	16712	ENSOCUG00000006932,ENSOCUG00000007767,ENSOCUG00000015254,ENSOCUG00000023151
GO:0042623	ATPase activity, coupled	molecular_function	0.27674	1	2	92	188	16712	ENSOCUG00000001042,ENSOCUG00000014794
GO:0032092	positive regulation of protein binding	biological_process	0.27795	1	1	92	59	16712	ENSOCUG00000017117
GO:0001104	RNA polymerase II transcription cofactor activity	molecular_function	0.27809	1	1	92	59	16712	ENSOCUG00000008633
GO:0009055	electron carrier activity	molecular_function	0.27839	1	1	92	59	16712	ENSOCUG00000006594
GO:0021549	cerebellum development	biological_process	0.27839	1	1	92	59	16712	ENSOCUG00000015254
GO:0032368	regulation of lipid transport	biological_process	0.27839	1	1	92	59	16712	ENSOCUG00000002973
GO:0055007	cardiac muscle cell differentiation	biological_process	0.27839	1	1	92	59	16712	ENSOCUG00000012715
GO:0070161	anchoring junction	cellular_component	0.27902	1	3	92	334	16712	ENSOCUG00000003122,ENSOCUG00000017117,ENSOCUG00000017760
GO:0051130	positive regulation of cellular component organization	biological_process	0.2807	1	6	92	803	16712	ENSOCUG00000000091,ENSOCUG00000015254,ENSOCUG00000008913,ENSOCUG00000017117,ENSOCUG00000004691,ENSOCUG00000016326
GO:0050863	regulation of T cell activation	biological_process	0.28128	1	2	92	190	16712	ENSOCUG00000023151,ENSOCUG00000025590
GO:0034764	positive regulation of transmembrane transport	biological_process	0.28194	1	1	92	60	16712	ENSOCUG00000017117
GO:0030136	clathrin-coated vesicle	cellular_component	0.28238	1	1	92	60	16712	ENSOCUG00000013347
GO:0035308	negative regulation of protein dephosphorylation	biological_process	0.28238	1	1	92	60	16712	ENSOCUG00000003042
GO:0040014	regulation of multicellular organism growth	biological_process	0.28238	1	1	92	60	16712	ENSOCUG00000002973
GO:0043178	alcohol binding	molecular_function	0.28238	1	1	92	60	16712	ENSOCUG00000002973
GO:0050773	regulation of dendrite development	biological_process	0.28238	1	1	92	60	16712	ENSOCUG00000015254
GO:0044802	single-organism membrane organization	biological_process	0.28292	1	4	92	489	16712	ENSOCUG00000000073,ENSOCUG00000023151,ENSOCUG00000002973,ENSOCUG00000016326
GO:0005740	mitochondrial envelope	cellular_component	0.28335	1	3	92	337	16712	ENSOCUG00000001042,ENSOCUG00000011119,ENSOCUG00000006594
GO:0034109	homotypic cell-cell adhesion	biological_process	0.28352	1	3	92	337	16712	ENSOCUG00000025590,ENSOCUG00000017117,ENSOCUG00000023151
GO:0045177	apical part of cell	cellular_component	0.28536	1	2	92	192	16712	ENSOCUG00000007767,ENSOCUG00000028052
GO:0019079	viral genome replication	biological_process	0.28635	1	1	92	61	16712	ENSOCUG00000000073
GO:0031256	leading edge membrane	cellular_component	0.28635	1	1	92	61	16712	ENSOCUG00000000073
GO:0045211	postsynaptic membrane	cellular_component	0.28635	1	1	92	61	16712	ENSOCUG00000021388
GO:0000932	cytoplasmic mRNA processing body	cellular_component	0.28635	1	1	92	61	16712	ENSOCUG00000013256
GO:0005902	microvillus	cellular_component	0.28635	1	1	92	61	16712	ENSOCUG00000013347
GO:0060563	neuroepithelial cell differentiation	biological_process	0.28635	1	1	92	61	16712	ENSOCUG00000013347
GO:1903052	positive regulation of proteolysis involved in cellular protein catabolic process	biological_process	0.28635	1	1	92	61	16712	ENSOCUG00000016326
GO:1903310	positive regulation of chromatin modification	biological_process	0.28635	1	1	92	61	16712	ENSOCUG00000008913
GO:0005874	microtubule	cellular_component	0.2874	1	2	92	193	16712	ENSOCUG00000013347,ENSOCUG00000022112
GO:0051020	GTPase binding	molecular_function	0.28938	1	2	92	194	16712	ENSOCUG00000007211,ENSOCUG00000005294
GO:0007009	plasma membrane organization	biological_process	0.28944	1	2	92	194	16712	ENSOCUG00000002973,ENSOCUG00000000073
GO:0022411	cellular component disassembly	biological_process	0.28944	1	2	92	194	16712	ENSOCUG00000016326,ENSOCUG00000006298
GO:0002708	positive regulation of lymphocyte mediated immunity	biological_process	0.28985	1	1	92	62	16712	ENSOCUG00000017117
GO:0002824	positive regulation of adaptive immune response based on somatic recombination of immune receptors built from immunoglobulin superfamily domains	biological_process	0.28985	1	1	92	62	16712	ENSOCUG00000017117
GO:0035966	response to topologically incorrect protein	biological_process	0.29015	1	1	92	62	16712	ENSOCUG00000016417
GO:0007229	integrin-mediated signaling pathway	biological_process	0.29028	1	1	92	62	16712	ENSOCUG00000025590
GO:0042787	protein ubiquitination involved in ubiquitin-dependent protein catabolic process	biological_process	0.29029	1	1	92	62	16712	ENSOCUG00000016326
GO:0097306	cellular response to alcohol	biological_process	0.29029	1	1	92	62	16712	ENSOCUG00000002973
GO:1903533	regulation of protein targeting	biological_process	0.29148	1	2	92	195	16712	ENSOCUG00000000073,ENSOCUG00000009955
GO:0090596	sensory organ morphogenesis	biological_process	0.29148	1	2	92	195	16712	ENSOCUG00000000836,ENSOCUG00000013347
GO:0009124	nucleoside monophosphate biosynthetic process	biological_process	0.29332	1	1	92	63	16712	ENSOCUG00000001042
GO:0050806	positive regulation of synaptic transmission	biological_process	0.29368	1	1	92	63	16712	ENSOCUG00000006932
GO:0002821	positive regulation of adaptive immune response	biological_process	0.29377	1	1	92	63	16712	ENSOCUG00000017117
GO:0005886	plasma membrane	cellular_component	0.2941	1	20	92	3186	16712	ENSOCUG00000021388,ENSOCUG00000017117,ENSOCUG00000029158,ENSOCUG00000016326,ENSOCUG00000012412,ENSOCUG00000004691,ENSOCUG00000003999,ENSOCUG00000000073,ENSOCUG00000017760,ENSOCUG00000025590,ENSOCUG00000009955,ENSOCUG00000027396,ENSOCUG00000023151,ENSOCUG00000012708,ENSOCUG00000007767,ENSOCUG00000003122,ENSOCUG00000028052,ENSOCUG00000006335,ENSOCUG00000017878,ENSOCUG00000002973
GO:0014070	response to organic cyclic compound	biological_process	0.2942	1	3	92	344	16712	ENSOCUG00000021388,ENSOCUG00000000073,ENSOCUG00000002973
GO:0018107	peptidyl-threonine phosphorylation	biological_process	0.29421	1	1	92	63	16712	ENSOCUG00000000073
GO:0001656	metanephros development	biological_process	0.29421	1	1	92	63	16712	ENSOCUG00000002973
GO:0007034	vacuolar transport	biological_process	0.29421	1	1	92	63	16712	ENSOCUG00000016326
GO:1903037	regulation of leukocyte cell-cell adhesion	biological_process	0.29555	1	2	92	197	16712	ENSOCUG00000025590,ENSOCUG00000023151
GO:0065007	biological regulation	biological_process	0.2956	1	49	92	8344	16712	ENSOCUG00000015052,ENSOCUG00000026172,ENSOCUG00000003042,ENSOCUG00000007741,ENSOCUG00000027396,ENSOCUG00000009955,ENSOCUG00000023151,ENSOCUG00000023004,ENSOCUG00000000091,ENSOCUG00000016417,ENSOCUG00000002910,ENSOCUG00000000073,ENSOCUG00000028218,ENSOCUG00000001920,ENSOCUG00000012715,ENSOCUG00000015829,ENSOCUG00000012412,ENSOCUG00000017117,ENSOCUG00000021388,ENSOCUG00000015159,ENSOCUG00000007538,…
GO:0023056	positive regulation of signaling	biological_process	0.29584	1	7	92	982	16712	ENSOCUG00000023151,ENSOCUG00000009955,ENSOCUG00000026172,ENSOCUG00000000091,ENSOCUG00000006932,ENSOCUG00000005294,ENSOCUG00000025590
GO:0016462	pyrophosphatase activity	molecular_function	0.29586	1	5	92	658	16712	ENSOCUG00000014794,ENSOCUG00000022112,ENSOCUG00000001042,ENSOCUG00000003042,ENSOCUG00000005294
GO:0032956	regulation of actin cytoskeleton organization	biological_process	0.29759	1	2	92	198	16712	ENSOCUG00000000091,ENSOCUG00000000073
GO:0001776	leukocyte homeostasis	biological_process	0.2981	1	1	92	64	16712	ENSOCUG00000025590
GO:0030674	protein binding, bridging	molecular_function	0.2981	1	1	92	64	16712	ENSOCUG00000025590
GO:0008277	regulation of G-protein coupled receptor protein signaling pathway	biological_process	0.29811	1	1	92	64	16712	ENSOCUG00000007211
GO:0042102	positive regulation of T cell proliferation	biological_process	0.29811	1	1	92	64	16712	ENSOCUG00000023151
GO:0071621	granulocyte chemotaxis	biological_process	0.29811	1	1	92	64	16712	ENSOCUG00000023151
GO:0016818	hydrolase activity, acting on acid anhydrides, in phosphorus-containing anhydrides	molecular_function	0.29909	1	5	92	661	16712	ENSOCUG00000014794,ENSOCUG00000005294,ENSOCUG00000003042,ENSOCUG00000022112,ENSOCUG00000001042
GO:0017148	negative regulation of translation	biological_process	0.30146	1	1	92	65	16712	ENSOCUG00000006932
GO:0006959	humoral immune response	biological_process	0.30166	1	1	92	65	16712	ENSOCUG00000007538
GO:0051179	localization	biological_process	0.30196	1	24	92	3900	16712	ENSOCUG00000002973,ENSOCUG00000017878,ENSOCUG00000000059,ENSOCUG00000014794,ENSOCUG00000007767,ENSOCUG00000001042,ENSOCUG00000004566,ENSOCUG00000007211,ENSOCUG00000023151,ENSOCUG00000009955,ENSOCUG00000027396,ENSOCUG00000017423,ENSOCUG00000004691,ENSOCUG00000000073,ENSOCUG00000015193,ENSOCUG00000002910,ENSOCUG00000012715,ENSOCUG00000016326,ENSOCUG00000005281,ENSOCUG00000017117,ENSOCUG00000007538,…
GO:0001843	neural tube closure	biological_process	0.30199	1	1	92	65	16712	ENSOCUG00000002973
GO:0016817	hydrolase activity, acting on acid anhydrides	molecular_function	0.30341	1	5	92	665	16712	ENSOCUG00000014794,ENSOCUG00000022112,ENSOCUG00000001042,ENSOCUG00000003042,ENSOCUG00000005294
GO:0048731	system development	biological_process	0.30385	1	17	92	2685	16712	ENSOCUG00000000091,ENSOCUG00000023151,ENSOCUG00000011063,ENSOCUG00000000836,ENSOCUG00000007767,ENSOCUG00000017878,ENSOCUG00000002973,ENSOCUG00000003122,ENSOCUG00000000749,ENSOCUG00000009734,ENSOCUG00000015254,ENSOCUG00000015159,ENSOCUG00000017117,ENSOCUG00000016326,ENSOCUG00000012715,ENSOCUG00000013347,ENSOCUG00000005759
GO:0050789	regulation of biological process	biological_process	0.304	1	47	92	8003	16712	ENSOCUG00000000836,ENSOCUG00000025590,ENSOCUG00000006471,ENSOCUG00000024979,ENSOCUG00000017760,ENSOCUG00000002973,ENSOCUG00000017878,ENSOCUG00000006335,ENSOCUG00000008913,ENSOCUG00000003122,ENSOCUG00000012906,ENSOCUG00000006932,ENSOCUG00000007211,ENSOCUG00000008633,ENSOCUG00000016326,ENSOCUG00000000749,ENSOCUG00000009734,ENSOCUG00000027142,ENSOCUG00000015254,ENSOCUG00000010373,ENSOCUG00000009703,…
GO:1901360	organic cyclic compound metabolic process	biological_process	0.30449	1	23	92	3730	16712	ENSOCUG00000015052,ENSOCUG00000026172,ENSOCUG00000002973,ENSOCUG00000017878,ENSOCUG00000006335,ENSOCUG00000008913,ENSOCUG00000007741,ENSOCUG00000007767,ENSOCUG00000001042,ENSOCUG00000000836,ENSOCUG00000023004,ENSOCUG00000009955,ENSOCUG00000006471,ENSOCUG00000000091,ENSOCUG00000028218,ENSOCUG00000000073,ENSOCUG00000002910,ENSOCUG00000012715,ENSOCUG00000006298,ENSOCUG00000016326,ENSOCUG00000008633,…
GO:0006091	generation of precursor metabolites and energy	biological_process	0.30573	1	2	92	202	16712	ENSOCUG00000006594,ENSOCUG00000000073
GO:0032006	regulation of TOR signaling	biological_process	0.30573	1	1	92	66	16712	ENSOCUG00000005294
GO:0004843	ubiquitin-specific protease activity	molecular_function	0.30581	1	1	92	66	16712	ENSOCUG00000001353
GO:1903650	negative regulation of cytoplasmic transport	biological_process	0.30585	1	1	92	66	16712	ENSOCUG00000009955
GO:0008344	adult locomotory behavior	biological_process	0.30585	1	1	92	66	16712	ENSOCUG00000015254
GO:0022037	metencephalon development	biological_process	0.30585	1	1	92	66	16712	ENSOCUG00000015254
GO:0060606	tube closure	biological_process	0.30585	1	1	92	66	16712	ENSOCUG00000002973
GO:0072080	nephron tubule development	biological_process	0.30585	1	1	92	66	16712	ENSOCUG00000002973
GO:0006793	phosphorus metabolic process	biological_process	0.30599	1	14	92	2173	16712	ENSOCUG00000004691,ENSOCUG00000003999,ENSOCUG00000008913,ENSOCUG00000006335,ENSOCUG00000006012,ENSOCUG00000000073,ENSOCUG00000029752,ENSOCUG00000003042,ENSOCUG00000001920,ENSOCUG00000001042,ENSOCUG00000009955,ENSOCUG00000023151,ENSOCUG00000025590,ENSOCUG00000000091
GO:0044764	multi-organism cellular process	biological_process	0.30759	1	2	92	203	16712	ENSOCUG00000000073,ENSOCUG00000007538
GO:0043161	proteasome-mediated ubiquitin-dependent protein catabolic process	biological_process	0.30769	1	2	92	203	16712	ENSOCUG00000016326,ENSOCUG00000016417
GO:0010647	positive regulation of cell communication	biological_process	0.30911	1	7	92	997	16712	ENSOCUG00000009955,ENSOCUG00000023151,ENSOCUG00000026172,ENSOCUG00000006932,ENSOCUG00000000091,ENSOCUG00000025590,ENSOCUG00000005294
GO:0000724	double-strand break repair via homologous recombination	biological_process	0.30958	1	1	92	67	16712	ENSOCUG00000006335
GO:0018210	peptidyl-threonine modification	biological_process	0.30968	1	1	92	67	16712	ENSOCUG00000000073
GO:0030133	transport vesicle	cellular_component	0.30968	1	1	92	67	16712	ENSOCUG00000013347
GO:0060993	kidney morphogenesis	biological_process	0.30968	1	1	92	67	16712	ENSOCUG00000002973
GO:0043547	positive regulation of GTPase activity	biological_process	0.31078	1	3	92	355	16712	ENSOCUG00000012412,ENSOCUG00000027396,ENSOCUG00000015829
GO:0042592	homeostatic process	biological_process	0.31276	1	7	92	1001	16712	ENSOCUG00000007211,ENSOCUG00000007767,ENSOCUG00000007538,ENSOCUG00000025590,ENSOCUG00000000073,ENSOCUG00000002973,ENSOCUG00000017117
GO:0000725	recombinational repair	biological_process	0.31339	1	1	92	68	16712	ENSOCUG00000006335
GO:0005230	extracellular ligand-gated ion channel activity	molecular_function	0.3135	1	1	92	68	16712	ENSOCUG00000021388
GO:0043280	positive regulation of cysteine-type endopeptidase activity involved in apoptotic process	biological_process	0.3135	1	1	92	68	16712	ENSOCUG00000021388
GO:0032649	regulation of interferon-gamma production	biological_process	0.3135	1	1	92	68	16712	ENSOCUG00000023151
GO:0061053	somite development	biological_process	0.3135	1	1	92	68	16712	ENSOCUG00000002973
GO:0034110	regulation of homotypic cell-cell adhesion	biological_process	0.31385	1	2	92	206	16712	ENSOCUG00000023151,ENSOCUG00000025590
GO:0044422	organelle part	cellular_component	0.31622	1	30	92	4988	16712	ENSOCUG00000005281,ENSOCUG00000012412,ENSOCUG00000008633,ENSOCUG00000027142,ENSOCUG00000025107,ENSOCUG00000015159,ENSOCUG00000000749,ENSOCUG00000010373,ENSOCUG00000013347,ENSOCUG00000000073,ENSOCUG00000005294,ENSOCUG00000006298,ENSOCUG00000001920,ENSOCUG00000011063,ENSOCUG00000000836,ENSOCUG00000000475,ENSOCUG00000025590,ENSOCUG00000016417,ENSOCUG00000022112,ENSOCUG00000011119,ENSOCUG00000026172,…
GO:0022891	substrate-specific transmembrane transporter activity	molecular_function	0.31646	1	5	92	677	16712	ENSOCUG00000015193,ENSOCUG00000014794,ENSOCUG00000007767,ENSOCUG00000001042,ENSOCUG00000021388
GO:0002020	protease binding	molecular_function	0.31729	1	1	92	69	16712	ENSOCUG00000000091
GO:0015758	glucose transport	biological_process	0.31729	1	1	92	69	16712	ENSOCUG00000000073
GO:0001657	ureteric bud development	biological_process	0.31729	1	1	92	69	16712	ENSOCUG00000002973
GO:0002688	regulation of leukocyte chemotaxis	biological_process	0.31729	1	1	92	69	16712	ENSOCUG00000023151
GO:0032680	regulation of tumor necrosis factor production	biological_process	0.31729	1	1	92	69	16712	ENSOCUG00000023151
GO:0061326	renal tubule development	biological_process	0.31729	1	1	92	69	16712	ENSOCUG00000002973
GO:0072163	mesonephric epithelium development	biological_process	0.31729	1	1	92	69	16712	ENSOCUG00000002973
GO:0072164	mesonephric tubule development	biological_process	0.31729	1	1	92	69	16712	ENSOCUG00000002973
GO:0002697	regulation of immune effector process	biological_process	0.3197	1	2	92	209	16712	ENSOCUG00000023151,ENSOCUG00000017117
GO:0043005	neuron projection	cellular_component	0.31982	1	3	92	361	16712	ENSOCUG00000000073,ENSOCUG00000001353,ENSOCUG00000015254
GO:0042451	purine nucleoside biosynthetic process	biological_process	0.32021	1	1	92	70	16712	ENSOCUG00000001042
GO:0046129	purine ribonucleoside biosynthetic process	biological_process	0.32021	1	1	92	70	16712	ENSOCUG00000001042
GO:0048856	anatomical structure development	biological_process	0.32021	1	20	92	3236	16712	ENSOCUG00000012715,ENSOCUG00000013347,ENSOCUG00000000073,ENSOCUG00000005759,ENSOCUG00000009703,ENSOCUG00000009734,ENSOCUG00000000749,ENSOCUG00000015254,ENSOCUG00000015159,ENSOCUG00000017117,ENSOCUG00000016326,ENSOCUG00000007767,ENSOCUG00000017878,ENSOCUG00000002973,ENSOCUG00000003122,ENSOCUG00000000091,ENSOCUG00000017423,ENSOCUG00000023151,ENSOCUG00000011063,ENSOCUG00000000836
GO:0010605	negative regulation of macromolecule metabolic process	biological_process	0.32022	1	10	92	1513	16712	ENSOCUG00000024979,ENSOCUG00000006471,ENSOCUG00000000091,ENSOCUG00000007741,ENSOCUG00000003042,ENSOCUG00000006932,ENSOCUG00000010373,ENSOCUG00000000073,ENSOCUG00000002973,ENSOCUG00000008913
GO:0008645	hexose transport	biological_process	0.32107	1	1	92	70	16712	ENSOCUG00000000073
GO:0002687	positive regulation of leukocyte migration	biological_process	0.32107	1	1	92	70	16712	ENSOCUG00000023151
GO:0005089	Rho guanyl-nucleotide exchange factor activity	molecular_function	0.32107	1	1	92	70	16712	ENSOCUG00000015829
GO:0010811	positive regulation of cell-substrate adhesion	biological_process	0.32107	1	1	92	70	16712	ENSOCUG00000012906
GO:0014020	primary neural tube formation	biological_process	0.32107	1	1	92	70	16712	ENSOCUG00000002973
GO:0019903	protein phosphatase binding	molecular_function	0.32107	1	1	92	70	16712	ENSOCUG00000003042
GO:0032640	tumor necrosis factor production	biological_process	0.32107	1	1	92	70	16712	ENSOCUG00000023151
GO:0042060	wound healing	biological_process	0.32195	1	2	92	210	16712	ENSOCUG00000000091,ENSOCUG00000021388
GO:0007178	transmembrane receptor protein serine/threonine kinase signaling pathway	biological_process	0.32195	1	2	92	210	16712	ENSOCUG00000016326,ENSOCUG00000009955
GO:0071363	cellular response to growth factor stimulus	biological_process	0.32286	1	3	92	363	16712	ENSOCUG00000016326,ENSOCUG00000009955,ENSOCUG00000000073
GO:0040008	regulation of growth	biological_process	0.32286	1	3	92	363	16712	ENSOCUG00000012715,ENSOCUG00000016326,ENSOCUG00000002973
GO:0051098	regulation of binding	biological_process	0.32375	1	2	92	211	16712	ENSOCUG00000006298,ENSOCUG00000017117
GO:0005923	bicellular tight junction	cellular_component	0.32482	1	1	92	71	16712	ENSOCUG00000028052
GO:0048704	embryonic skeletal system morphogenesis	biological_process	0.32482	1	1	92	71	16712	ENSOCUG00000009734
GO:0050709	negative regulation of protein secretion	biological_process	0.32482	1	1	92	71	16712	ENSOCUG00000023151
GO:1903364	positive regulation of cellular protein catabolic process	biological_process	0.32482	1	1	92	71	16712	ENSOCUG00000016326
GO:1903555	regulation of tumor necrosis factor superfamily cytokine production	biological_process	0.32482	1	1	92	71	16712	ENSOCUG00000023151
GO:1903530	regulation of secretion by cell	biological_process	0.32588	1	3	92	365	16712	ENSOCUG00000007211,ENSOCUG00000027142,ENSOCUG00000023151
GO:0007265	Ras protein signal transduction	biological_process	0.32599	1	2	92	212	16712	ENSOCUG00000025590,ENSOCUG00000015829
GO:0008150	biological_process	biological_process	0.32791	1	77	92	13580	16712	ENSOCUG00000006932,ENSOCUG00000023451,ENSOCUG00000007767,ENSOCUG00000017878,ENSOCUG00000006335,ENSOCUG00000002973,ENSOCUG00000024979,ENSOCUG00000017760,ENSOCUG00000006471,ENSOCUG00000000836,ENSOCUG00000006298,ENSOCUG00000004691,ENSOCUG00000005759,ENSOCUG00000009703,ENSOCUG00000010373,ENSOCUG00000027142,ENSOCUG00000015254,ENSOCUG00000008633,ENSOCUG00000029158,ENSOCUG00000004566,ENSOCUG00000029752,…
GO:0034249	negative regulation of cellular amide metabolic process	biological_process	0.32805	1	1	92	72	16712	ENSOCUG00000006932
GO:0015749	monosaccharide transport	biological_process	0.32855	1	1	92	72	16712	ENSOCUG00000000073
GO:0016202	regulation of striated muscle tissue development	biological_process	0.32855	1	1	92	72	16712	ENSOCUG00000012715
GO:0044420	extracellular matrix component	cellular_component	0.32855	1	1	92	72	16712	ENSOCUG00000012906
GO:0007417	central nervous system development	biological_process	0.32894	1	4	92	526	16712	ENSOCUG00000002973,ENSOCUG00000005759,ENSOCUG00000015254,ENSOCUG00000015159
GO:0006952	defense response	biological_process	0.3297	1	5	92	689	16712	ENSOCUG00000021388,ENSOCUG00000025590,ENSOCUG00000007538,ENSOCUG00000017878,ENSOCUG00000023151
GO:0002705	positive regulation of leukocyte mediated immunity	biological_process	0.33185	1	1	92	73	16712	ENSOCUG00000017117
GO:0019783	ubiquitin-like protein-specific protease activity	molecular_function	0.33223	1	1	92	73	16712	ENSOCUG00000001353
GO:0048813	dendrite morphogenesis	biological_process	0.33226	1	1	92	73	16712	ENSOCUG00000007767
GO:0001823	mesonephros development	biological_process	0.33227	1	1	92	73	16712	ENSOCUG00000002973
GO:0003279	cardiac septum development	biological_process	0.33227	1	1	92	73	16712	ENSOCUG00000012715
GO:0035282	segmentation	biological_process	0.33227	1	1	92	73	16712	ENSOCUG00000017423
GO:0071706	tumor necrosis factor superfamily cytokine production	biological_process	0.33227	1	1	92	73	16712	ENSOCUG00000023151
GO:2001237	negative regulation of extrinsic apoptotic signaling pathway	biological_process	0.33227	1	1	92	73	16712	ENSOCUG00000010373
GO:0006807	nitrogen compound metabolic process	biological_process	0.33387	1	27	92	4495	16712	ENSOCUG00000008633,ENSOCUG00000016326,ENSOCUG00000009734,ENSOCUG00000021388,ENSOCUG00000015159,ENSOCUG00000002910,ENSOCUG00000000073,ENSOCUG00000005759,ENSOCUG00000028218,ENSOCUG00000006298,ENSOCUG00000012715,ENSOCUG00000009955,ENSOCUG00000023004,ENSOCUG00000000836,ENSOCUG00000000091,ENSOCUG00000006471,ENSOCUG00000017423,ENSOCUG00000006335,ENSOCUG00000017878,ENSOCUG00000008913,ENSOCUG00000002973,…
GO:0070848	response to growth factor	biological_process	0.33494	1	3	92	371	16712	ENSOCUG00000000073,ENSOCUG00000009955,ENSOCUG00000016326
GO:0030098	lymphocyte differentiation	biological_process	0.33585	1	2	92	217	16712	ENSOCUG00000023151,ENSOCUG00000017117
GO:0035821	modification of morphology or physiology of other organism	biological_process	0.33596	1	1	92	74	16712	ENSOCUG00000000073
GO:2001056	positive regulation of cysteine-type endopeptidase activity	biological_process	0.33596	1	1	92	74	16712	ENSOCUG00000021388
GO:0017137	Rab GTPase binding	molecular_function	0.33596	1	1	92	74	16712	ENSOCUG00000007211
GO:0002698	negative regulation of immune effector process	biological_process	0.33596	1	1	92	74	16712	ENSOCUG00000023151
GO:0009108	coenzyme biosynthetic process	biological_process	0.33596	1	1	92	74	16712	ENSOCUG00000011119
GO:0031398	positive regulation of protein ubiquitination	biological_process	0.33596	1	1	92	74	16712	ENSOCUG00000016326
GO:0032609	interferon-gamma production	biological_process	0.33596	1	1	92	74	16712	ENSOCUG00000023151
GO:0035051	cardiocyte differentiation	biological_process	0.33596	1	1	92	74	16712	ENSOCUG00000012715
GO:0045667	regulation of osteoblast differentiation	biological_process	0.33596	1	1	92	74	16712	ENSOCUG00000002973
GO:0070160	occluding junction	cellular_component	0.33596	1	1	92	74	16712	ENSOCUG00000028052
GO:0097530	granulocyte migration	biological_process	0.33596	1	1	92	74	16712	ENSOCUG00000023151
GO:0050769	positive regulation of neurogenesis	biological_process	0.33607	1	2	92	217	16712	ENSOCUG00000016326,ENSOCUG00000015254
GO:0071248	cellular response to metal ion	biological_process	0.33922	1	1	92	75	16712	ENSOCUG00000017117
GO:0006725	cellular aromatic compound metabolic process	biological_process	0.33955	1	22	92	3624	16712	ENSOCUG00000028218,ENSOCUG00000000073,ENSOCUG00000002910,ENSOCUG00000012715,ENSOCUG00000006298,ENSOCUG00000016326,ENSOCUG00000008633,ENSOCUG00000015159,ENSOCUG00000009734,ENSOCUG00000015052,ENSOCUG00000026172,ENSOCUG00000002973,ENSOCUG00000017878,ENSOCUG00000006335,ENSOCUG00000008913,ENSOCUG00000007767,ENSOCUG00000001042,ENSOCUG00000000836,ENSOCUG00000023004,ENSOCUG00000009955,ENSOCUG00000006471,…
GO:0048284	organelle fusion	biological_process	0.33963	1	1	92	75	16712	ENSOCUG00000023151
GO:0048634	regulation of muscle organ development	biological_process	0.33963	1	1	92	75	16712	ENSOCUG00000012715
GO:1901861	regulation of muscle tissue development	biological_process	0.33963	1	1	92	75	16712	ENSOCUG00000012715
GO:0046467	membrane lipid biosynthetic process	biological_process	0.33963	1	1	92	75	16712	ENSOCUG00000021388
GO:0034765	regulation of ion transmembrane transport	biological_process	0.3397	1	2	92	219	16712	ENSOCUG00000007538,ENSOCUG00000017117
GO:0044403	symbiosis, encompassing mutualism through parasitism	biological_process	0.33992	1	2	92	219	16712	ENSOCUG00000000073,ENSOCUG00000007538
GO:0044419	interspecies interaction between organisms	biological_process	0.33992	1	2	92	219	16712	ENSOCUG00000007538,ENSOCUG00000000073
GO:0006520	cellular amino acid metabolic process	biological_process	0.34003	1	2	92	219	16712	ENSOCUG00000005759,ENSOCUG00000007741
GO:0006811	ion transport	biological_process	0.34313	1	7	92	1035	16712	ENSOCUG00000007767,ENSOCUG00000007538,ENSOCUG00000021388,ENSOCUG00000001042,ENSOCUG00000017117,ENSOCUG00000000073,ENSOCUG00000014794
GO:0019722	calcium-mediated signaling	biological_process	0.34327	1	1	92	76	16712	ENSOCUG00000025590
GO:0060090	binding, bridging	molecular_function	0.34327	1	1	92	76	16712	ENSOCUG00000025590
GO:0042157	lipoprotein metabolic process	biological_process	0.34328	1	1	92	76	16712	ENSOCUG00000009955
GO:0010634	positive regulation of epithelial cell migration	biological_process	0.34328	1	1	92	76	16712	ENSOCUG00000017878
GO:0006914	autophagy	biological_process	0.34604	1	2	92	222	16712	ENSOCUG00000016417,ENSOCUG00000016326
GO:0031929	TOR signaling	biological_process	0.34681	1	1	92	77	16712	ENSOCUG00000005294
GO:0001841	neural tube formation	biological_process	0.34691	1	1	92	77	16712	ENSOCUG00000002973
GO:0008015	blood circulation	biological_process	0.34811	1	2	92	223	16712	ENSOCUG00000000091,ENSOCUG00000021388
GO:0070013	intracellular organelle lumen	cellular_component	0.34922	1	16	92	2590	16712	ENSOCUG00000008633,ENSOCUG00000012412,ENSOCUG00000027142,ENSOCUG00000015159,ENSOCUG00000010373,ENSOCUG00000001920,ENSOCUG00000006298,ENSOCUG00000005294,ENSOCUG00000000475,ENSOCUG00000011063,ENSOCUG00000000836,ENSOCUG00000004593,ENSOCUG00000008913,ENSOCUG00000015052,ENSOCUG00000026172,ENSOCUG00000003042
GO:0009163	nucleoside biosynthetic process	biological_process	0.34971	1	1	92	78	16712	ENSOCUG00000001042
GO:0042455	ribonucleoside biosynthetic process	biological_process	0.34971	1	1	92	78	16712	ENSOCUG00000001042
GO:0022610	biological adhesion	biological_process	0.34975	1	6	92	874	16712	ENSOCUG00000023151,ENSOCUG00000017117,ENSOCUG00000029158,ENSOCUG00000012906,ENSOCUG00000025590,ENSOCUG00000007538
GO:0043233	organelle lumen	cellular_component	0.35042	1	16	92	2592	16712	ENSOCUG00000012412,ENSOCUG00000008633,ENSOCUG00000027142,ENSOCUG00000015159,ENSOCUG00000010373,ENSOCUG00000006298,ENSOCUG00000005294,ENSOCUG00000001920,ENSOCUG00000011063,ENSOCUG00000000836,ENSOCUG00000000475,ENSOCUG00000015052,ENSOCUG00000026172,ENSOCUG00000008913,ENSOCUG00000004593,ENSOCUG00000003042
GO:0051053	negative regulation of DNA metabolic process	biological_process	0.35053	1	1	92	78	16712	ENSOCUG00000000073
GO:0097060	synaptic membrane	cellular_component	0.35053	1	1	92	78	16712	ENSOCUG00000021388
GO:0032675	regulation of interleukin-6 production	biological_process	0.35053	1	1	92	78	16712	ENSOCUG00000023151
GO:0045766	positive regulation of angiogenesis	biological_process	0.35053	1	1	92	78	16712	ENSOCUG00000017878
GO:0019752	carboxylic acid metabolic process	biological_process	0.3515	1	4	92	544	16712	ENSOCUG00000007741,ENSOCUG00000006594,ENSOCUG00000005759,ENSOCUG00000015939
GO:1901698	response to nitrogen compound	biological_process	0.35151	1	3	92	382	16712	ENSOCUG00000021388,ENSOCUG00000005294,ENSOCUG00000000073
GO:0022890	inorganic cation transmembrane transporter activity	molecular_function	0.35272	1	3	92	383	16712	ENSOCUG00000014794,ENSOCUG00000007767,ENSOCUG00000001042
GO:1901659	glycosyl compound biosynthetic process	biological_process	0.35331	1	1	92	79	16712	ENSOCUG00000001042
GO:0006413	translational initiation	biological_process	0.35363	1	1	92	79	16712	ENSOCUG00000006932
GO:0045807	positive regulation of endocytosis	biological_process	0.35372	1	1	92	79	16712	ENSOCUG00000017117
GO:0051093	negative regulation of developmental process	biological_process	0.35393	1	4	92	546	16712	ENSOCUG00000002973,ENSOCUG00000017117,ENSOCUG00000012715,ENSOCUG00000015254
GO:0003013	circulatory system process	biological_process	0.3541	1	2	92	226	16712	ENSOCUG00000000091,ENSOCUG00000021388
GO:0046824	positive regulation of nucleocytoplasmic transport	biological_process	0.35412	1	1	92	79	16712	ENSOCUG00000009955
GO:0050905	neuromuscular process	biological_process	0.35412	1	1	92	79	16712	ENSOCUG00000013347
GO:0055037	recycling endosome	cellular_component	0.35769	1	1	92	80	16712	ENSOCUG00000007767
GO:0010675	regulation of cellular carbohydrate metabolic process	biological_process	0.35769	1	1	92	80	16712	ENSOCUG00000000073
GO:0010921	regulation of phosphatase activity	biological_process	0.35769	1	1	92	80	16712	ENSOCUG00000003042
GO:0050921	positive regulation of chemotaxis	biological_process	0.35769	1	1	92	80	16712	ENSOCUG00000023151
GO:0072009	nephron epithelium development	biological_process	0.35769	1	1	92	80	16712	ENSOCUG00000002973
GO:0043900	regulation of multi-organism process	biological_process	0.35792	1	2	92	228	16712	ENSOCUG00000000073,ENSOCUG00000007538
GO:0007399	nervous system development	biological_process	0.35801	1	8	92	1221	16712	ENSOCUG00000007767,ENSOCUG00000002973,ENSOCUG00000013347,ENSOCUG00000005759,ENSOCUG00000015254,ENSOCUG00000015159,ENSOCUG00000017117,ENSOCUG00000016326
GO:0001817	regulation of cytokine production	biological_process	0.36043	1	3	92	388	16712	ENSOCUG00000023151,ENSOCUG00000017117,ENSOCUG00000000091
GO:0061041	regulation of wound healing	biological_process	0.36124	1	1	92	81	16712	ENSOCUG00000000091
GO:0050715	positive regulation of cytokine secretion	biological_process	0.36124	1	1	92	81	16712	ENSOCUG00000023151
GO:0031967	organelle envelope	cellular_component	0.36133	1	4	92	552	16712	ENSOCUG00000011119,ENSOCUG00000001042,ENSOCUG00000000749,ENSOCUG00000006594
GO:0031975	envelope	cellular_component	0.36133	1	4	92	552	16712	ENSOCUG00000006594,ENSOCUG00000000749,ENSOCUG00000001042,ENSOCUG00000011119
GO:0044767	single-organism developmental process	biological_process	0.36157	1	21	92	3489	16712	ENSOCUG00000012715,ENSOCUG00000009703,ENSOCUG00000010373,ENSOCUG00000005759,ENSOCUG00000013347,ENSOCUG00000000073,ENSOCUG00000015159,ENSOCUG00000015254,ENSOCUG00000000749,ENSOCUG00000009734,ENSOCUG00000016326,ENSOCUG00000017117,ENSOCUG00000007767,ENSOCUG00000003122,ENSOCUG00000002973,ENSOCUG00000017878,ENSOCUG00000017423,ENSOCUG00000000091,ENSOCUG00000000836,ENSOCUG00000011063,ENSOCUG00000023151
GO:0061024	membrane organization	biological_process	0.36161	1	4	92	552	16712	ENSOCUG00000016326,ENSOCUG00000023151,ENSOCUG00000000073,ENSOCUG00000002973
GO:0042391	regulation of membrane potential	biological_process	0.36207	1	2	92	230	16712	ENSOCUG00000015254,ENSOCUG00000021388
GO:0098800	inner mitochondrial membrane protein complex	cellular_component	0.36398	1	1	92	82	16712	ENSOCUG00000001042
GO:0003924	GTPase activity	molecular_function	0.36399	1	2	92	231	16712	ENSOCUG00000022112,ENSOCUG00000005294
GO:0044255	cellular lipid metabolic process	biological_process	0.36413	1	4	92	554	16712	ENSOCUG00000011119,ENSOCUG00000021388,ENSOCUG00000000073,ENSOCUG00000006594
GO:0030177	positive regulation of Wnt signaling pathway	biological_process	0.36478	1	1	92	82	16712	ENSOCUG00000009955
GO:0006909	phagocytosis	biological_process	0.36478	1	1	92	82	16712	ENSOCUG00000017878
GO:0007368	determination of left/right symmetry	biological_process	0.36478	1	1	92	82	16712	ENSOCUG00000017423
GO:0030307	positive regulation of cell growth	biological_process	0.36478	1	1	92	82	16712	ENSOCUG00000016326
GO:0032635	interleukin-6 production	biological_process	0.36478	1	1	92	82	16712	ENSOCUG00000023151
GO:0010950	positive regulation of endopeptidase activity	biological_process	0.36478	1	1	92	82	16712	ENSOCUG00000021388
GO:0048609	multicellular organismal reproductive process	biological_process	0.36486	1	3	92	391	16712	ENSOCUG00000006932,ENSOCUG00000021388,ENSOCUG00000007741
GO:0034762	regulation of transmembrane transport	biological_process	0.36564	1	2	92	232	16712	ENSOCUG00000007538,ENSOCUG00000017117
GO:0098796	membrane protein complex	cellular_component	0.36565	1	5	92	722	16712	ENSOCUG00000017117,ENSOCUG00000016417,ENSOCUG00000012708,ENSOCUG00000003042,ENSOCUG00000001042
GO:0031974	membrane-enclosed lumen	cellular_component	0.36728	1	16	92	2620	16712	ENSOCUG00000001920,ENSOCUG00000006298,ENSOCUG00000005294,ENSOCUG00000010373,ENSOCUG00000027142,ENSOCUG00000015159,ENSOCUG00000012412,ENSOCUG00000008633,ENSOCUG00000003042,ENSOCUG00000008913,ENSOCUG00000004593,ENSOCUG00000026172,ENSOCUG00000015052,ENSOCUG00000000475,ENSOCUG00000011063,ENSOCUG00000000836
GO:0045596	negative regulation of cell differentiation	biological_process	0.36795	1	3	92	393	16712	ENSOCUG00000002973,ENSOCUG00000017117,ENSOCUG00000015254
GO:0006665	sphingolipid metabolic process	biological_process	0.36829	1	1	92	83	16712	ENSOCUG00000021388
GO:0010594	regulation of endothelial cell migration	biological_process	0.36829	1	1	92	83	16712	ENSOCUG00000017878
GO:0015085	calcium ion transmembrane transporter activity	molecular_function	0.36829	1	1	92	83	16712	ENSOCUG00000014794
GO:0016020	membrane	cellular_component	0.36898	1	42	92	7254	16712	ENSOCUG00000002973,ENSOCUG00000017878,ENSOCUG00000006335,ENSOCUG00000003122,ENSOCUG00000007767,ENSOCUG00000012708,ENSOCUG00000011119,ENSOCUG00000017760,ENSOCUG00000025590,ENSOCUG00000015193,ENSOCUG00000004985,ENSOCUG00000009703,ENSOCUG00000003999,ENSOCUG00000004691,ENSOCUG00000006710,ENSOCUG00000021441,ENSOCUG00000029158,ENSOCUG00000016326,ENSOCUG00000005281,ENSOCUG00000000749,ENSOCUG00000025107,…
GO:0051046	regulation of secretion	biological_process	0.36962	1	3	92	394	16712	ENSOCUG00000023151,ENSOCUG00000007211,ENSOCUG00000027142
GO:1901135	carbohydrate derivative metabolic process	biological_process	0.37131	1	5	92	727	16712	ENSOCUG00000001042,ENSOCUG00000023451,ENSOCUG00000017423,ENSOCUG00000005281,ENSOCUG00000009564
GO:0071241	cellular response to inorganic substance	biological_process	0.3714	1	1	92	84	16712	ENSOCUG00000017117
GO:0035725	sodium ion transmembrane transport	biological_process	0.37149	1	1	92	84	16712	ENSOCUG00000007538
GO:0043296	apical junction complex	cellular_component	0.37179	1	1	92	84	16712	ENSOCUG00000028052
GO:1903322	positive regulation of protein modification by small protein conjugation or removal	biological_process	0.37179	1	1	92	84	16712	ENSOCUG00000016326
GO:1904018	positive regulation of vasculature development	biological_process	0.37179	1	1	92	84	16712	ENSOCUG00000017878
GO:0030036	actin cytoskeleton organization	biological_process	0.37263	1	3	92	396	16712	ENSOCUG00000000091,ENSOCUG00000000073,ENSOCUG00000012790
GO:0048589	developmental growth	biological_process	0.37263	1	3	92	396	16712	ENSOCUG00000012715,ENSOCUG00000002973,ENSOCUG00000016326
GO:0009967	positive regulation of signal transduction	biological_process	0.37461	1	6	92	899	16712	ENSOCUG00000023151,ENSOCUG00000009955,ENSOCUG00000026172,ENSOCUG00000000091,ENSOCUG00000005294,ENSOCUG00000025590
GO:0006139	nucleobase-containing compound metabolic process	biological_process	0.37473	1	21	92	3514	16712	ENSOCUG00000000091,ENSOCUG00000006471,ENSOCUG00000009955,ENSOCUG00000023004,ENSOCUG00000000836,ENSOCUG00000001042,ENSOCUG00000017878,ENSOCUG00000008913,ENSOCUG00000006335,ENSOCUG00000002973,ENSOCUG00000026172,ENSOCUG00000015052,ENSOCUG00000009734,ENSOCUG00000015159,ENSOCUG00000008633,ENSOCUG00000016326,ENSOCUG00000006298,ENSOCUG00000012715,ENSOCUG00000002910,ENSOCUG00000000073,ENSOCUG00000028218
GO:0071901	negative regulation of protein serine/threonine kinase activity	biological_process	0.37526	1	1	92	85	16712	ENSOCUG00000000073
GO:0000784	nuclear chromosome, telomeric region	cellular_component	0.37526	1	1	92	85	16712	ENSOCUG00000006298
GO:0003206	cardiac chamber morphogenesis	biological_process	0.37526	1	1	92	85	16712	ENSOCUG00000012715
GO:0050777	negative regulation of immune response	biological_process	0.37526	1	1	92	85	16712	ENSOCUG00000023151
GO:0031400	negative regulation of protein modification process	biological_process	0.37558	1	3	92	398	16712	ENSOCUG00000000073,ENSOCUG00000007741,ENSOCUG00000003042
GO:0050767	regulation of neurogenesis	biological_process	0.37696	1	3	92	399	16712	ENSOCUG00000015254,ENSOCUG00000016326,ENSOCUG00000017117
GO:0032502	developmental process	biological_process	0.37722	1	21	92	3518	16712	ENSOCUG00000012715,ENSOCUG00000000073,ENSOCUG00000013347,ENSOCUG00000010373,ENSOCUG00000009703,ENSOCUG00000005759,ENSOCUG00000009734,ENSOCUG00000000749,ENSOCUG00000015159,ENSOCUG00000015254,ENSOCUG00000016326,ENSOCUG00000017117,ENSOCUG00000007767,ENSOCUG00000002973,ENSOCUG00000017878,ENSOCUG00000003122,ENSOCUG00000000091,ENSOCUG00000017423,ENSOCUG00000023151,ENSOCUG00000000836,ENSOCUG00000011063
GO:1902582	single-organism intracellular transport	biological_process	0.37776	1	6	92	902	16712	ENSOCUG00000016326,ENSOCUG00000005281,ENSOCUG00000002973,ENSOCUG00000000073,ENSOCUG00000027396,ENSOCUG00000009955
GO:0010498	proteasomal protein catabolic process	biological_process	0.37781	1	2	92	238	16712	ENSOCUG00000016326,ENSOCUG00000016417
GO:0033267	axon part	cellular_component	0.37869	1	1	92	86	16712	ENSOCUG00000001353
GO:0006109	regulation of carbohydrate metabolic process	biological_process	0.37872	1	1	92	86	16712	ENSOCUG00000000073
GO:0033135	regulation of peptidyl-serine phosphorylation	biological_process	0.37872	1	1	92	86	16712	ENSOCUG00000000073
GO:0051494	negative regulation of cytoskeleton organization	biological_process	0.37872	1	1	92	86	16712	ENSOCUG00000000073
GO:0019838	growth factor binding	molecular_function	0.37872	1	1	92	86	16712	ENSOCUG00000017423
GO:0044801	single-organism membrane fusion	biological_process	0.37872	1	1	92	86	16712	ENSOCUG00000023151
GO:1990138	neuron projection extension	biological_process	0.37872	1	1	92	86	16712	ENSOCUG00000016326
GO:0048167	regulation of synaptic plasticity	biological_process	0.38169	1	1	92	87	16712	ENSOCUG00000006932
GO:0007015	actin filament organization	biological_process	0.38181	1	2	92	240	16712	ENSOCUG00000000073,ENSOCUG00000000091
GO:0044057	regulation of system process	biological_process	0.38181	1	2	92	240	16712	ENSOCUG00000000073,ENSOCUG00000021388
GO:0016241	regulation of macroautophagy	biological_process	0.38204	1	1	92	87	16712	ENSOCUG00000016417
GO:0048520	positive regulation of behavior	biological_process	0.38216	1	1	92	87	16712	ENSOCUG00000023151
GO:0050671	positive regulation of lymphocyte proliferation	biological_process	0.38216	1	1	92	87	16712	ENSOCUG00000023151
GO:0001726	ruffle	cellular_component	0.38216	1	1	92	87	16712	ENSOCUG00000000073
GO:0071356	cellular response to tumor necrosis factor	biological_process	0.38216	1	1	92	87	16712	ENSOCUG00000000073
GO:0007283	spermatogenesis	biological_process	0.38344	1	2	92	241	16712	ENSOCUG00000006932,ENSOCUG00000007741
GO:0032504	multicellular organism reproduction	biological_process	0.38437	1	3	92	404	16712	ENSOCUG00000007741,ENSOCUG00000006932,ENSOCUG00000021388
GO:0048232	male gamete generation	biological_process	0.3854	1	2	92	242	16712	ENSOCUG00000006932,ENSOCUG00000007741
GO:0007156	homophilic cell adhesion via plasma membrane adhesion molecules	biological_process	0.38554	1	1	92	88	16712	ENSOCUG00000029158
GO:1903036	positive regulation of response to wounding	biological_process	0.38558	1	1	92	88	16712	ENSOCUG00000000091
GO:0032946	positive regulation of mononuclear cell proliferation	biological_process	0.38558	1	1	92	88	16712	ENSOCUG00000023151
GO:0061630	ubiquitin protein ligase activity	molecular_function	0.38558	1	1	92	88	16712	ENSOCUG00000016326
GO:0045785	positive regulation of cell adhesion	biological_process	0.38573	1	2	92	242	16712	ENSOCUG00000023151,ENSOCUG00000012906
GO:0044699	single-organism process	biological_process	0.38646	1	59	92	10377	16712	ENSOCUG00000007767,ENSOCUG00000023451,ENSOCUG00000012906,ENSOCUG00000007211,ENSOCUG00000006932,ENSOCUG00000003122,ENSOCUG00000002973,ENSOCUG00000017878,ENSOCUG00000006335,ENSOCUG00000008913,ENSOCUG00000000059,ENSOCUG00000017423,ENSOCUG00000025590,ENSOCUG00000017760,ENSOCUG00000011119,ENSOCUG00000000836,ENSOCUG00000005294,ENSOCUG00000006298,ENSOCUG00000006710,ENSOCUG00000009703,ENSOCUG00000010373,…
GO:0022857	transmembrane transporter activity	molecular_function	0.38676	1	5	92	741	16712	ENSOCUG00000021388,ENSOCUG00000001042,ENSOCUG00000007767,ENSOCUG00000014794,ENSOCUG00000015193
GO:0032970	regulation of actin filament-based process	biological_process	0.38768	1	2	92	243	16712	ENSOCUG00000000073,ENSOCUG00000000091
GO:0010033	response to organic substance	biological_process	0.38799	1	10	92	1603	16712	ENSOCUG00000000073,ENSOCUG00000002973,ENSOCUG00000008913,ENSOCUG00000005294,ENSOCUG00000016326,ENSOCUG00000017117,ENSOCUG00000009955,ENSOCUG00000017760,ENSOCUG00000016417,ENSOCUG00000021388
GO:0010952	positive regulation of peptidase activity	biological_process	0.38898	1	1	92	89	16712	ENSOCUG00000021388
GO:0003231	cardiac ventricle development	biological_process	0.38898	1	1	92	89	16712	ENSOCUG00000012715
GO:0009855	determination of bilateral symmetry	biological_process	0.38898	1	1	92	89	16712	ENSOCUG00000017423
GO:0030856	regulation of epithelial cell differentiation	biological_process	0.38898	1	1	92	89	16712	ENSOCUG00000002973
GO:0035265	organ growth	biological_process	0.38898	1	1	92	89	16712	ENSOCUG00000012715
GO:0050680	negative regulation of epithelial cell proliferation	biological_process	0.38898	1	1	92	89	16712	ENSOCUG00000002973
GO:0006006	glucose metabolic process	biological_process	0.38898	1	1	92	89	16712	ENSOCUG00000000073
GO:0046434	organophosphate catabolic process	biological_process	0.38898	1	1	92	89	16712	ENSOCUG00000000073
GO:0098609	cell-cell adhesion	biological_process	0.3891	1	4	92	574	16712	ENSOCUG00000025590,ENSOCUG00000029158,ENSOCUG00000017117,ENSOCUG00000023151
GO:0071417	cellular response to organonitrogen compound	biological_process	0.38958	1	2	92	244	16712	ENSOCUG00000000073,ENSOCUG00000005294
GO:0071407	cellular response to organic cyclic compound	biological_process	0.39159	1	2	92	245	16712	ENSOCUG00000002973,ENSOCUG00000000073
GO:0046649	lymphocyte activation	biological_process	0.39192	1	3	92	409	16712	ENSOCUG00000017117,ENSOCUG00000023151,ENSOCUG00000025590
GO:0036459	ubiquitinyl hydrolase activity	molecular_function	0.39233	1	1	92	90	16712	ENSOCUG00000001353
GO:0046488	phosphatidylinositol metabolic process	biological_process	0.39236	1	1	92	90	16712	ENSOCUG00000000073
GO:0008217	regulation of blood pressure	biological_process	0.39236	1	1	92	90	16712	ENSOCUG00000000091
GO:0009799	specification of symmetry	biological_process	0.39236	1	1	92	90	16712	ENSOCUG00000017423
GO:0072657	protein localization to membrane	biological_process	0.39353	1	2	92	246	16712	ENSOCUG00000002973,ENSOCUG00000000073
GO:0009605	response to external stimulus	biological_process	0.39452	1	8	92	1264	16712	ENSOCUG00000005294,ENSOCUG00000017878,ENSOCUG00000000091,ENSOCUG00000007538,ENSOCUG00000016417,ENSOCUG00000023151,ENSOCUG00000016326,ENSOCUG00000017117
GO:0048646	anatomical structure formation involved in morphogenesis	biological_process	0.39473	1	5	92	748	16712	ENSOCUG00000011063,ENSOCUG00000002973,ENSOCUG00000017878,ENSOCUG00000012715,ENSOCUG00000000749
GO:0019953	sexual reproduction	biological_process	0.39483	1	3	92	411	16712	ENSOCUG00000006932,ENSOCUG00000021388,ENSOCUG00000007741
GO:0030099	myeloid cell differentiation	biological_process	0.39526	1	2	92	247	16712	ENSOCUG00000017117,ENSOCUG00000007767
GO:0001076	transcription factor activity, RNA polymerase II transcription factor binding	molecular_function	0.39547	1	1	92	91	16712	ENSOCUG00000008633
GO:0019887	protein kinase regulator activity	molecular_function	0.3957	1	1	92	91	16712	ENSOCUG00000001920
GO:0006733	oxidoreduction coenzyme metabolic process	biological_process	0.39572	1	1	92	91	16712	ENSOCUG00000011119
GO:0061659	ubiquitin-like protein ligase activity	molecular_function	0.39572	1	1	92	91	16712	ENSOCUG00000016326
GO:0031090	organelle membrane	cellular_component	0.39622	1	8	92	1266	16712	ENSOCUG00000016417,ENSOCUG00000011119,ENSOCUG00000005281,ENSOCUG00000007767,ENSOCUG00000001042,ENSOCUG00000006594,ENSOCUG00000017878,ENSOCUG00000014794
GO:0043408	regulation of MAPK cascade	biological_process	0.39657	1	3	92	412	16712	ENSOCUG00000000091,ENSOCUG00000023151,ENSOCUG00000000073
GO:0098805	whole membrane	cellular_component	0.39669	1	6	92	921	16712	ENSOCUG00000002973,ENSOCUG00000000073,ENSOCUG00000017878,ENSOCUG00000028052,ENSOCUG00000007767,ENSOCUG00000021388
GO:0006796	phosphate-containing compound metabolic process	biological_process	0.39746	1	13	92	2141	16712	ENSOCUG00000000073,ENSOCUG00000006335,ENSOCUG00000008913,ENSOCUG00000003999,ENSOCUG00000004691,ENSOCUG00000001042,ENSOCUG00000001920,ENSOCUG00000003042,ENSOCUG00000029752,ENSOCUG00000023151,ENSOCUG00000009955,ENSOCUG00000000091,ENSOCUG00000025590
GO:0006937	regulation of muscle contraction	biological_process	0.39907	1	1	92	92	16712	ENSOCUG00000021388
GO:0032869	cellular response to insulin stimulus	biological_process	0.39907	1	1	92	92	16712	ENSOCUG00000000073
GO:0051896	regulation of protein kinase B signaling	biological_process	0.39907	1	1	92	92	16712	ENSOCUG00000000073
GO:0010212	response to ionizing radiation	biological_process	0.39907	1	1	92	92	16712	ENSOCUG00000015052
GO:0070665	positive regulation of leukocyte proliferation	biological_process	0.39907	1	1	92	92	16712	ENSOCUG00000023151
GO:0051052	regulation of DNA metabolic process	biological_process	0.39931	1	2	92	249	16712	ENSOCUG00000000073,ENSOCUG00000006335
GO:0005730	nucleolus	cellular_component	0.40052	1	4	92	583	16712	ENSOCUG00000001920,ENSOCUG00000006298,ENSOCUG00000027142,ENSOCUG00000000836
GO:0043234	protein complex	cellular_component	0.40064	1	18	92	3029	16712	ENSOCUG00000003999,ENSOCUG00000013347,ENSOCUG00000017117,ENSOCUG00000005281,ENSOCUG00000008633,ENSOCUG00000013256,ENSOCUG00000015052,ENSOCUG00000026172,ENSOCUG00000006335,ENSOCUG00000000059,ENSOCUG00000012708,ENSOCUG00000007767,ENSOCUG00000003042,ENSOCUG00000001042,ENSOCUG00000016417,ENSOCUG00000025590,ENSOCUG00000022112,ENSOCUG00000000091
GO:0044706	multi-multicellular organism process	biological_process	0.40239	1	1	92	93	16712	ENSOCUG00000021388
GO:0007224	smoothened signaling pathway	biological_process	0.40239	1	1	92	93	16712	ENSOCUG00000002973
GO:0043436	oxoacid metabolic process	biological_process	0.40423	1	4	92	586	16712	ENSOCUG00000006594,ENSOCUG00000005759,ENSOCUG00000015939,ENSOCUG00000007741
GO:0001838	embryonic epithelial tube formation	biological_process	0.4057	1	1	92	94	16712	ENSOCUG00000002973
GO:0043433	negative regulation of sequence-specific DNA binding transcription factor activity	biological_process	0.4057	1	1	92	94	16712	ENSOCUG00000002973
GO:0072175	epithelial tube formation	biological_process	0.4057	1	1	92	94	16712	ENSOCUG00000002973
GO:0015031	protein transport	biological_process	0.40765	1	6	92	932	16712	ENSOCUG00000016326,ENSOCUG00000023151,ENSOCUG00000000073,ENSOCUG00000002973,ENSOCUG00000009955,ENSOCUG00000007211
GO:0031056	regulation of histone modification	biological_process	0.40899	1	1	92	95	16712	ENSOCUG00000008913
GO:0044448	cell cortex part	cellular_component	0.40899	1	1	92	95	16712	ENSOCUG00000000059
GO:0097305	response to alcohol	biological_process	0.40899	1	1	92	95	16712	ENSOCUG00000002973
GO:0016757	transferase activity, transferring glycosyl groups	molecular_function	0.40901	1	2	92	254	16712	ENSOCUG00000009564,ENSOCUG00000023451
GO:0033157	regulation of intracellular protein transport	biological_process	0.40901	1	2	92	254	16712	ENSOCUG00000009955,ENSOCUG00000000073
GO:0001701	in utero embryonic development	biological_process	0.40901	1	2	92	254	16712	ENSOCUG00000000073,ENSOCUG00000002973
GO:0009719	response to endogenous stimulus	biological_process	0.41011	1	5	92	762	16712	ENSOCUG00000005294,ENSOCUG00000021388,ENSOCUG00000016326,ENSOCUG00000000073,ENSOCUG00000009955
GO:0051099	positive regulation of binding	biological_process	0.4119	1	1	92	96	16712	ENSOCUG00000017117
GO:0048706	embryonic skeletal system development	biological_process	0.41227	1	1	92	96	16712	ENSOCUG00000009734
GO:0030902	hindbrain development	biological_process	0.41227	1	1	92	96	16712	ENSOCUG00000015254
GO:0072006	nephron development	biological_process	0.41227	1	1	92	96	16712	ENSOCUG00000002973
GO:1903531	negative regulation of secretion by cell	biological_process	0.41227	1	1	92	96	16712	ENSOCUG00000023151
GO:2000736	regulation of stem cell differentiation	biological_process	0.41227	1	1	92	96	16712	ENSOCUG00000012715
GO:0034641	cellular nitrogen compound metabolic process	biological_process	0.41245	1	25	92	4297	16712	ENSOCUG00000000091,ENSOCUG00000017423,ENSOCUG00000006471,ENSOCUG00000009955,ENSOCUG00000023004,ENSOCUG00000000836,ENSOCUG00000006932,ENSOCUG00000001042,ENSOCUG00000007767,ENSOCUG00000017878,ENSOCUG00000006335,ENSOCUG00000008913,ENSOCUG00000002973,ENSOCUG00000026172,ENSOCUG00000015052,ENSOCUG00000021388,ENSOCUG00000009734,ENSOCUG00000015159,ENSOCUG00000008633,ENSOCUG00000016326,ENSOCUG00000012715,…
GO:1901615	organic hydroxy compound metabolic process	biological_process	0.41285	1	2	92	256	16712	ENSOCUG00000000073,ENSOCUG00000011119
GO:0045944	positive regulation of transcription from RNA polymerase II promoter	biological_process	0.41344	1	5	92	765	16712	ENSOCUG00000008913,ENSOCUG00000000836,ENSOCUG00000000091,ENSOCUG00000012715,ENSOCUG00000015159
GO:0043254	regulation of protein complex assembly	biological_process	0.41477	1	2	92	257	16712	ENSOCUG00000006298,ENSOCUG00000009955
GO:0022407	regulation of cell-cell adhesion	biological_process	0.41668	1	2	92	258	16712	ENSOCUG00000023151,ENSOCUG00000025590
GO:0048732	gland development	biological_process	0.41668	1	2	92	258	16712	ENSOCUG00000002973,ENSOCUG00000003122
GO:0051249	regulation of lymphocyte activation	biological_process	0.41859	1	2	92	259	16712	ENSOCUG00000023151,ENSOCUG00000025590
GO:0044283	small molecule biosynthetic process	biological_process	0.41859	1	2	92	259	16712	ENSOCUG00000011119,ENSOCUG00000005759
GO:0000978	RNA polymerase II core promoter proximal region sequence-specific DNA binding	molecular_function	0.41859	1	2	92	259	16712	ENSOCUG00000012715,ENSOCUG00000000836
GO:0030335	positive regulation of cell migration	biological_process	0.41859	1	2	92	259	16712	ENSOCUG00000017878,ENSOCUG00000023151
GO:0005770	late endosome	cellular_component	0.41875	1	1	92	98	16712	ENSOCUG00000007767
GO:0034612	response to tumor necrosis factor	biological_process	0.41876	1	1	92	98	16712	ENSOCUG00000000073
GO:0030135	coated vesicle	cellular_component	0.41876	1	1	92	98	16712	ENSOCUG00000013347
GO:0048771	tissue remodeling	biological_process	0.41876	1	1	92	98	16712	ENSOCUG00000003122
GO:0006082	organic acid metabolic process	biological_process	0.4192	1	4	92	598	16712	ENSOCUG00000007741,ENSOCUG00000006594,ENSOCUG00000005759,ENSOCUG00000015939
GO:0022603	regulation of anatomical structure morphogenesis	biological_process	0.41925	1	4	92	598	16712	ENSOCUG00000017878,ENSOCUG00000016326,ENSOCUG00000000749,ENSOCUG00000012715
GO:2000026	regulation of multicellular organismal development	biological_process	0.41931	1	7	92	1118	16712	ENSOCUG00000012715,ENSOCUG00000015254,ENSOCUG00000000749,ENSOCUG00000016326,ENSOCUG00000017117,ENSOCUG00000002973,ENSOCUG00000017878
GO:0071229	cellular response to acid chemical	biological_process	0.42188	1	1	92	99	16712	ENSOCUG00000005294
GO:0000781	chromosome, telomeric region	cellular_component	0.42198	1	1	92	99	16712	ENSOCUG00000006298
GO:0035023	regulation of Rho protein signal transduction	biological_process	0.42198	1	1	92	99	16712	ENSOCUG00000015829
GO:0035304	regulation of protein dephosphorylation	biological_process	0.42198	1	1	92	99	16712	ENSOCUG00000003042
GO:0055085	transmembrane transport	biological_process	0.42215	1	6	92	947	16712	ENSOCUG00000014794,ENSOCUG00000017117,ENSOCUG00000001042,ENSOCUG00000021388,ENSOCUG00000007767,ENSOCUG00000007538
GO:0098542	defense response to other organism	biological_process	0.42224	1	2	92	261	16712	ENSOCUG00000007538,ENSOCUG00000017878
GO:0016023	cytoplasmic membrane-bounded vesicle	cellular_component	0.42322	1	3	92	430	16712	ENSOCUG00000017878,ENSOCUG00000023151,ENSOCUG00000013347
GO:0060341	regulation of cellular localization	biological_process	0.42332	1	5	92	774	16712	ENSOCUG00000023151,ENSOCUG00000000073,ENSOCUG00000009955,ENSOCUG00000027142,ENSOCUG00000007211
GO:0005681	spliceosomal complex	cellular_component	0.42518	1	1	92	100	16712	ENSOCUG00000006298
GO:0001816	cytokine production	biological_process	0.42746	1	3	92	433	16712	ENSOCUG00000023151,ENSOCUG00000017117,ENSOCUG00000000091
GO:0030155	regulation of cell adhesion	biological_process	0.42762	1	3	92	433	16712	ENSOCUG00000023151,ENSOCUG00000012906,ENSOCUG00000025590
GO:0098798	mitochondrial protein complex	cellular_component	0.42764	1	1	92	101	16712	ENSOCUG00000001042
GO:0007605	sensory perception of sound	biological_process	0.42836	1	1	92	101	16712	ENSOCUG00000013347
GO:0019902	phosphatase binding	molecular_function	0.42836	1	1	92	101	16712	ENSOCUG00000003042
GO:0030496	midbody	cellular_component	0.42836	1	1	92	101	16712	ENSOCUG00000002973
GO:0042445	hormone metabolic process	biological_process	0.42836	1	1	92	101	16712	ENSOCUG00000017423
GO:0072073	kidney epithelium development	biological_process	0.42836	1	1	92	101	16712	ENSOCUG00000002973
GO:0035295	tube development	biological_process	0.42909	1	3	92	434	16712	ENSOCUG00000002973,ENSOCUG00000005759,ENSOCUG00000012715
GO:0051962	positive regulation of nervous system development	biological_process	0.42998	1	2	92	265	16712	ENSOCUG00000015254,ENSOCUG00000016326
GO:2000147	positive regulation of cell motility	biological_process	0.42998	1	2	92	265	16712	ENSOCUG00000023151,ENSOCUG00000017878
GO:0032104	regulation of response to extracellular stimulus	biological_process	0.43142	1	1	92	102	16712	ENSOCUG00000016417
GO:0032107	regulation of response to nutrient levels	biological_process	0.43142	1	1	92	102	16712	ENSOCUG00000016417
GO:0050821	protein stabilization	biological_process	0.43143	1	1	92	102	16712	ENSOCUG00000007741
GO:0016051	carbohydrate biosynthetic process	biological_process	0.43153	1	1	92	102	16712	ENSOCUG00000000073
GO:0002065	columnar/cuboidal epithelial cell differentiation	biological_process	0.43153	1	1	92	102	16712	ENSOCUG00000013347
GO:0006950	response to stress	biological_process	0.43158	1	12	92	2014	16712	ENSOCUG00000006594,ENSOCUG00000006335,ENSOCUG00000017878,ENSOCUG00000015052,ENSOCUG00000005294,ENSOCUG00000023151,ENSOCUG00000016326,ENSOCUG00000021388,ENSOCUG00000000091,ENSOCUG00000007538,ENSOCUG00000016417,ENSOCUG00000025590
GO:0045859	regulation of protein kinase activity	biological_process	0.43201	1	3	92	436	16712	ENSOCUG00000025590,ENSOCUG00000001920,ENSOCUG00000000073
GO:0000987	core promoter proximal region sequence-specific DNA binding	molecular_function	0.43376	1	2	92	267	16712	ENSOCUG00000012715,ENSOCUG00000000836
GO:0090066	regulation of anatomical structure size	biological_process	0.43376	1	2	92	267	16712	ENSOCUG00000000091,ENSOCUG00000021388
GO:0008194	UDP-glycosyltransferase activity	molecular_function	0.43468	1	1	92	103	16712	ENSOCUG00000023451
GO:0043409	negative regulation of MAPK cascade	biological_process	0.43468	1	1	92	103	16712	ENSOCUG00000000073
GO:0033554	cellular response to stress	biological_process	0.43489	1	7	92	1135	16712	ENSOCUG00000000091,ENSOCUG00000005294,ENSOCUG00000016417,ENSOCUG00000023151,ENSOCUG00000006335,ENSOCUG00000016326,ENSOCUG00000015052
GO:0001159	core promoter proximal region DNA binding	molecular_function	0.43564	1	2	92	268	16712	ENSOCUG00000012715,ENSOCUG00000000836
GO:0033043	regulation of organelle organization	biological_process	0.43751	1	5	92	787	16712	ENSOCUG00000016417,ENSOCUG00000000091,ENSOCUG00000000073,ENSOCUG00000023151,ENSOCUG00000008913
GO:0044456	synapse part	cellular_component	0.43752	1	2	92	269	16712	ENSOCUG00000021388,ENSOCUG00000015254
GO:0007033	vacuole organization	biological_process	0.4377	1	1	92	104	16712	ENSOCUG00000016417
GO:0002685	regulation of leukocyte migration	biological_process	0.43781	1	1	92	104	16712	ENSOCUG00000023151
GO:0004497	monooxygenase activity	molecular_function	0.43781	1	1	92	104	16712	ENSOCUG00000028100
GO:1903308	regulation of chromatin modification	biological_process	0.43781	1	1	92	104	16712	ENSOCUG00000008913
GO:0032880	regulation of protein localization	biological_process	0.43908	1	4	92	614	16712	ENSOCUG00000000073,ENSOCUG00000023151,ENSOCUG00000002973,ENSOCUG00000009955
GO:0001228	transcriptional activator activity, RNA polymerase II transcription regulatory region sequence-specific binding	molecular_function	0.43939	1	2	92	270	16712	ENSOCUG00000012715,ENSOCUG00000000836
GO:0051272	positive regulation of cellular component movement	biological_process	0.43939	1	2	92	270	16712	ENSOCUG00000017878,ENSOCUG00000023151
GO:0022892	substrate-specific transporter activity	molecular_function	0.43948	1	5	92	789	16712	ENSOCUG00000001042,ENSOCUG00000021388,ENSOCUG00000007767,ENSOCUG00000015193,ENSOCUG00000014794
GO:0016579	protein deubiquitination	biological_process	0.44089	1	1	92	105	16712	ENSOCUG00000001353
GO:0019207	kinase regulator activity	molecular_function	0.4409	1	1	92	105	16712	ENSOCUG00000001920
GO:0051048	negative regulation of secretion	biological_process	0.44092	1	1	92	105	16712	ENSOCUG00000023151
GO:0044712	single-organism catabolic process	biological_process	0.4415	1	4	92	616	16712	ENSOCUG00000016417,ENSOCUG00000016326,ENSOCUG00000006594,ENSOCUG00000000073
GO:0010629	negative regulation of gene expression	biological_process	0.44227	1	6	92	967	16712	ENSOCUG00000002973,ENSOCUG00000000073,ENSOCUG00000008913,ENSOCUG00000006932,ENSOCUG00000000091,ENSOCUG00000006471
GO:0044281	small molecule metabolic process	biological_process	0.44388	1	7	92	1145	16712	ENSOCUG00000001042,ENSOCUG00000011119,ENSOCUG00000007741,ENSOCUG00000006594,ENSOCUG00000000073,ENSOCUG00000005759,ENSOCUG00000015939
GO:1902115	regulation of organelle assembly	biological_process	0.44391	1	1	92	106	16712	ENSOCUG00000016417
GO:0035148	tube formation	biological_process	0.44402	1	1	92	106	16712	ENSOCUG00000002973
GO:0070887	cellular response to chemical stimulus	biological_process	0.44495	1	9	92	1500	16712	ENSOCUG00000008913,ENSOCUG00000002973,ENSOCUG00000000073,ENSOCUG00000005294,ENSOCUG00000009955,ENSOCUG00000023151,ENSOCUG00000017117,ENSOCUG00000016326,ENSOCUG00000016417
GO:1903900	regulation of viral life cycle	biological_process	0.4471	1	1	92	107	16712	ENSOCUG00000000073
GO:0030534	adult behavior	biological_process	0.4471	1	1	92	107	16712	ENSOCUG00000015254
GO:0042129	regulation of T cell proliferation	biological_process	0.4471	1	1	92	107	16712	ENSOCUG00000023151
GO:0015077	monovalent inorganic cation transmembrane transporter activity	molecular_function	0.44829	1	2	92	275	16712	ENSOCUG00000007767,ENSOCUG00000001042
GO:0048513	organ development	biological_process	0.44919	1	12	92	2039	16712	ENSOCUG00000023151,ENSOCUG00000017117,ENSOCUG00000000836,ENSOCUG00000009734,ENSOCUG00000015254,ENSOCUG00000015159,ENSOCUG00000002973,ENSOCUG00000013347,ENSOCUG00000005759,ENSOCUG00000003122,ENSOCUG00000012715,ENSOCUG00000007767
GO:0048588	developmental cell growth	biological_process	0.45016	1	1	92	108	16712	ENSOCUG00000016326
GO:0035639	purine ribonucleoside triphosphate binding	molecular_function	0.45231	1	9	92	1509	16712	ENSOCUG00000003999,ENSOCUG00000014794,ENSOCUG00000008913,ENSOCUG00000005294,ENSOCUG00000003042,ENSOCUG00000029752,ENSOCUG00000016514,ENSOCUG00000021388,ENSOCUG00000022112
GO:0045860	positive regulation of protein kinase activity	biological_process	0.4524	1	2	92	277	16712	ENSOCUG00000001920,ENSOCUG00000025590
GO:0016853	isomerase activity	molecular_function	0.45321	1	1	92	109	16712	ENSOCUG00000003042
GO:0032984	macromolecular complex disassembly	biological_process	0.45321	1	1	92	109	16712	ENSOCUG00000006298
GO:2000027	regulation of organ morphogenesis	biological_process	0.45321	1	1	92	109	16712	ENSOCUG00000012715
GO:0030029	actin filament-based process	biological_process	0.45381	1	3	92	451	16712	ENSOCUG00000000073,ENSOCUG00000012790,ENSOCUG00000000091
GO:0019899	enzyme binding	molecular_function	0.45483	1	7	92	1157	16712	ENSOCUG00000007211,ENSOCUG00000000091,ENSOCUG00000005294,ENSOCUG00000003042,ENSOCUG00000025590,ENSOCUG00000006979,ENSOCUG00000002910
GO:0044429	mitochondrial part	cellular_component	0.45493	1	3	92	452	16712	ENSOCUG00000011119,ENSOCUG00000001042,ENSOCUG00000006594
GO:0040017	positive regulation of locomotion	biological_process	0.45611	1	2	92	279	16712	ENSOCUG00000017878,ENSOCUG00000023151
GO:0044242	cellular lipid catabolic process	biological_process	0.45624	1	1	92	110	16712	ENSOCUG00000006594
GO:0015276	ligand-gated ion channel activity	molecular_function	0.45624	1	1	92	110	16712	ENSOCUG00000021388
GO:0022834	ligand-gated channel activity	molecular_function	0.45624	1	1	92	110	16712	ENSOCUG00000021388
GO:0005088	Ras guanyl-nucleotide exchange factor activity	molecular_function	0.45624	1	1	92	110	16712	ENSOCUG00000015829
GO:0016573	histone acetylation	biological_process	0.45624	1	1	92	110	16712	ENSOCUG00000008913
GO:0043542	endothelial cell migration	biological_process	0.45624	1	1	92	110	16712	ENSOCUG00000017878
GO:0097529	myeloid leukocyte migration	biological_process	0.45624	1	1	92	110	16712	ENSOCUG00000023151
GO:0032550	purine ribonucleoside binding	molecular_function	0.45794	1	9	92	1516	16712	ENSOCUG00000003042,ENSOCUG00000005294,ENSOCUG00000029752,ENSOCUG00000008913,ENSOCUG00000014794,ENSOCUG00000003999,ENSOCUG00000021388,ENSOCUG00000022112,ENSOCUG00000016514
GO:0001883	purine nucleoside binding	molecular_function	0.45874	1	9	92	1517	16712	ENSOCUG00000003042,ENSOCUG00000005294,ENSOCUG00000029752,ENSOCUG00000003999,ENSOCUG00000008913,ENSOCUG00000014794,ENSOCUG00000021388,ENSOCUG00000022112,ENSOCUG00000016514
GO:0003729	mRNA binding	molecular_function	0.45884	1	1	92	111	16712	ENSOCUG00000006932
GO:0044822	poly(A) RNA binding	molecular_function	0.45884	1	1	92	111	16712	ENSOCUG00000006932
GO:0008022	protein C-terminus binding	molecular_function	0.45925	1	1	92	111	16712	ENSOCUG00000015052
GO:0050954	sensory perception of mechanical stimulus	biological_process	0.45925	1	1	92	111	16712	ENSOCUG00000013347
GO:0061025	membrane fusion	biological_process	0.45925	1	1	92	111	16712	ENSOCUG00000023151
GO:1902275	regulation of chromatin organization	biological_process	0.45925	1	1	92	111	16712	ENSOCUG00000008913
GO:0051259	protein oligomerization	biological_process	0.45979	1	2	92	281	16712	ENSOCUG00000012708,ENSOCUG00000000475
GO:0032549	ribonucleoside binding	molecular_function	0.46035	1	9	92	1519	16712	ENSOCUG00000005294,ENSOCUG00000003042,ENSOCUG00000029752,ENSOCUG00000014794,ENSOCUG00000008913,ENSOCUG00000003999,ENSOCUG00000021388,ENSOCUG00000022112,ENSOCUG00000016514
GO:0000165	MAPK cascade	biological_process	0.461	1	3	92	456	16712	ENSOCUG00000023151,ENSOCUG00000000073,ENSOCUG00000000091
GO:0032868	response to insulin	biological_process	0.46225	1	1	92	112	16712	ENSOCUG00000000073
GO:0036464	cytoplasmic ribonucleoprotein granule	cellular_component	0.46225	1	1	92	112	16712	ENSOCUG00000013256
GO:0050792	regulation of viral process	biological_process	0.46225	1	1	92	112	16712	ENSOCUG00000000073
GO:0070588	calcium ion transmembrane transport	biological_process	0.46225	1	1	92	112	16712	ENSOCUG00000014794
GO:0005911	cell-cell junction	cellular_component	0.46344	1	2	92	283	16712	ENSOCUG00000025590,ENSOCUG00000028052
GO:0045595	regulation of cell differentiation	biological_process	0.46398	1	6	92	989	16712	ENSOCUG00000012715,ENSOCUG00000015254,ENSOCUG00000000091,ENSOCUG00000016326,ENSOCUG00000017117,ENSOCUG00000002973
GO:0001882	nucleoside binding	molecular_function	0.46436	1	9	92	1524	16712	ENSOCUG00000003042,ENSOCUG00000005294,ENSOCUG00000029752,ENSOCUG00000008913,ENSOCUG00000014794,ENSOCUG00000003999,ENSOCUG00000021388,ENSOCUG00000022112,ENSOCUG00000016514
GO:0019932	second-messenger-mediated signaling	biological_process	0.46522	1	1	92	113	16712	ENSOCUG00000025590
GO:0006643	membrane lipid metabolic process	biological_process	0.46523	1	1	92	113	16712	ENSOCUG00000021388
GO:0043491	protein kinase B signaling	biological_process	0.46523	1	1	92	113	16712	ENSOCUG00000000073
GO:1903035	negative regulation of response to wounding	biological_process	0.46523	1	1	92	113	16712	ENSOCUG00000000091
GO:0018393	internal peptidyl-lysine acetylation	biological_process	0.46523	1	1	92	113	16712	ENSOCUG00000008913
GO:0016310	phosphorylation	biological_process	0.46678	1	9	92	1527	16712	ENSOCUG00000023151,ENSOCUG00000000091,ENSOCUG00000025590,ENSOCUG00000000073,ENSOCUG00000008913,ENSOCUG00000003999,ENSOCUG00000004691,ENSOCUG00000001920,ENSOCUG00000029752
GO:0098802	plasma membrane receptor complex	cellular_component	0.46786	1	1	92	114	16712	ENSOCUG00000017117
GO:0030334	regulation of cell migration	biological_process	0.46815	1	3	92	461	16712	ENSOCUG00000012715,ENSOCUG00000023151,ENSOCUG00000017878
GO:0016054	organic acid catabolic process	biological_process	0.46819	1	1	92	114	16712	ENSOCUG00000006594
GO:0046395	carboxylic acid catabolic process	biological_process	0.46819	1	1	92	114	16712	ENSOCUG00000006594
GO:0003205	cardiac chamber development	biological_process	0.46819	1	1	92	114	16712	ENSOCUG00000012715
GO:0016331	morphogenesis of embryonic epithelium	biological_process	0.46819	1	1	92	114	16712	ENSOCUG00000002973
GO:0042306	regulation of protein import into nucleus	biological_process	0.46819	1	1	92	114	16712	ENSOCUG00000009955
GO:0005789	endoplasmic reticulum membrane	cellular_component	0.46885	1	2	92	286	16712	ENSOCUG00000014794,ENSOCUG00000016417
GO:0043410	positive regulation of MAPK cascade	biological_process	0.47073	1	2	92	287	16712	ENSOCUG00000023151,ENSOCUG00000000091
GO:0051607	defense response to virus	biological_process	0.47089	1	1	92	115	16712	ENSOCUG00000007538
GO:0006575	cellular modified amino acid metabolic process	biological_process	0.47105	1	1	92	115	16712	ENSOCUG00000007741
GO:0050920	regulation of chemotaxis	biological_process	0.47114	1	1	92	115	16712	ENSOCUG00000023151
GO:2001252	positive regulation of chromosome organization	biological_process	0.47114	1	1	92	115	16712	ENSOCUG00000008913
GO:1901699	cellular response to nitrogen compound	biological_process	0.47249	1	2	92	288	16712	ENSOCUG00000005294,ENSOCUG00000000073
GO:0032555	purine ribonucleotide binding	molecular_function	0.47317	1	9	92	1535	16712	ENSOCUG00000022112,ENSOCUG00000021388,ENSOCUG00000016514,ENSOCUG00000029752,ENSOCUG00000005294,ENSOCUG00000003042,ENSOCUG00000003999,ENSOCUG00000014794,ENSOCUG00000008913
GO:2001020	regulation of response to DNA damage stimulus	biological_process	0.47399	1	1	92	116	16712	ENSOCUG00000006335
GO:0070646	protein modification by small protein removal	biological_process	0.47405	1	1	92	116	16712	ENSOCUG00000001353
GO:0090257	regulation of muscle system process	biological_process	0.47407	1	1	92	116	16712	ENSOCUG00000021388
GO:1903522	regulation of blood circulation	biological_process	0.47407	1	1	92	116	16712	ENSOCUG00000021388
GO:0006475	internal protein amino acid acetylation	biological_process	0.47407	1	1	92	116	16712	ENSOCUG00000008913
GO:0019318	hexose metabolic process	biological_process	0.47407	1	1	92	116	16712	ENSOCUG00000000073
GO:0050707	regulation of cytokine secretion	biological_process	0.47407	1	1	92	116	16712	ENSOCUG00000023151
GO:0050870	positive regulation of T cell activation	biological_process	0.47407	1	1	92	116	16712	ENSOCUG00000023151
GO:0071375	cellular response to peptide hormone stimulus	biological_process	0.47407	1	1	92	116	16712	ENSOCUG00000000073
GO:2001236	regulation of extrinsic apoptotic signaling pathway	biological_process	0.47407	1	1	92	116	16712	ENSOCUG00000010373
GO:1904589	regulation of protein import	biological_process	0.47407	1	1	92	116	16712	ENSOCUG00000009955
GO:0006281	DNA repair	biological_process	0.4743	1	2	92	289	16712	ENSOCUG00000006335,ENSOCUG00000015052
GO:0032844	regulation of homeostatic process	biological_process	0.47595	1	2	92	290	16712	ENSOCUG00000000073,ENSOCUG00000017117
GO:0051960	regulation of nervous system development	biological_process	0.47652	1	3	92	467	16712	ENSOCUG00000017117,ENSOCUG00000016326,ENSOCUG00000015254
GO:0090087	regulation of peptide transport	biological_process	0.47699	1	1	92	117	16712	ENSOCUG00000009955
GO:0055065	metal ion homeostasis	biological_process	0.47775	1	2	92	291	16712	ENSOCUG00000007767,ENSOCUG00000017117
GO:0017076	purine nucleotide binding	molecular_function	0.47876	1	9	92	1542	16712	ENSOCUG00000003999,ENSOCUG00000008913,ENSOCUG00000014794,ENSOCUG00000029752,ENSOCUG00000005294,ENSOCUG00000003042,ENSOCUG00000016514,ENSOCUG00000022112,ENSOCUG00000021388
GO:0006814	sodium ion transport	biological_process	0.47964	1	1	92	118	16712	ENSOCUG00000007538
GO:0010720	positive regulation of cell development	biological_process	0.47975	1	2	92	292	16712	ENSOCUG00000015254,ENSOCUG00000016326
GO:0010008	endosome membrane	cellular_component	0.47988	1	1	92	118	16712	ENSOCUG00000007767
GO:0018394	peptidyl-lysine acetylation	biological_process	0.47989	1	1	92	118	16712	ENSOCUG00000008913
GO:0032553	ribonucleotide binding	molecular_function	0.48116	1	9	92	1545	16712	ENSOCUG00000021388,ENSOCUG00000022112,ENSOCUG00000016514,ENSOCUG00000003042,ENSOCUG00000005294,ENSOCUG00000029752,ENSOCUG00000003999,ENSOCUG00000014794,ENSOCUG00000008913
GO:0007266	Rho protein signal transduction	biological_process	0.48277	1	1	92	119	16712	ENSOCUG00000015829
GO:0045732	positive regulation of protein catabolic process	biological_process	0.48277	1	1	92	119	16712	ENSOCUG00000016326
GO:0048754	branching morphogenesis of an epithelial tube	biological_process	0.48277	1	1	92	119	16712	ENSOCUG00000002973
GO:1903039	positive regulation of leukocyte cell-cell adhesion	biological_process	0.48277	1	1	92	119	16712	ENSOCUG00000023151
GO:0071495	cellular response to endogenous stimulus	biological_process	0.48292	1	4	92	650	16712	ENSOCUG00000016326,ENSOCUG00000000073,ENSOCUG00000009955,ENSOCUG00000005294
GO:0034703	cation channel complex	cellular_component	0.48564	1	1	92	120	16712	ENSOCUG00000003042
GO:0051223	regulation of protein transport	biological_process	0.48655	1	3	92	474	16712	ENSOCUG00000023151,ENSOCUG00000000073,ENSOCUG00000009955
GO:0042175	nuclear outer membrane-endoplasmic reticulum membrane network	cellular_component	0.48684	1	2	92	296	16712	ENSOCUG00000016417,ENSOCUG00000014794
GO:0044703	multi-organism reproductive process	biological_process	0.48772	1	3	92	475	16712	ENSOCUG00000021388,ENSOCUG00000006932,ENSOCUG00000007741
GO:0016337	single organismal cell-cell adhesion	biological_process	0.4878	1	3	92	475	16712	ENSOCUG00000025590,ENSOCUG00000017117,ENSOCUG00000023151
GO:0002699	positive regulation of immune effector process	biological_process	0.48817	1	1	92	121	16712	ENSOCUG00000017117
GO:0010001	glial cell differentiation	biological_process	0.48849	1	1	92	121	16712	ENSOCUG00000005759
GO:0035770	ribonucleoprotein granule	cellular_component	0.48849	1	1	92	121	16712	ENSOCUG00000013256
GO:0034112	positive regulation of homotypic cell-cell adhesion	biological_process	0.48849	1	1	92	121	16712	ENSOCUG00000023151
GO:0042180	cellular ketone metabolic process	biological_process	0.48849	1	1	92	121	16712	ENSOCUG00000011119
GO:0005524	ATP binding	molecular_function	0.49032	1	7	92	1196	16712	ENSOCUG00000021388,ENSOCUG00000003042,ENSOCUG00000029752,ENSOCUG00000016514,ENSOCUG00000008913,ENSOCUG00000014794,ENSOCUG00000003999
GO:0046873	metal ion transmembrane transporter activity	molecular_function	0.49045	1	2	92	298	16712	ENSOCUG00000007767,ENSOCUG00000014794
GO:0023014	signal transduction by protein phosphorylation	biological_process	0.49076	1	3	92	477	16712	ENSOCUG00000023151,ENSOCUG00000000073,ENSOCUG00000000091
GO:0031330	negative regulation of cellular catabolic process	biological_process	0.49123	1	1	92	122	16712	ENSOCUG00000016417
GO:0048738	cardiac muscle tissue development	biological_process	0.49133	1	1	92	122	16712	ENSOCUG00000012715
GO:0071702	organic substance transport	biological_process	0.49183	1	8	92	1378	16712	ENSOCUG00000002973,ENSOCUG00000000073,ENSOCUG00000015193,ENSOCUG00000007211,ENSOCUG00000016326,ENSOCUG00000023151,ENSOCUG00000009955,ENSOCUG00000021388
GO:0043549	regulation of kinase activity	biological_process	0.49354	1	3	92	479	16712	ENSOCUG00000000073,ENSOCUG00000001920,ENSOCUG00000025590
GO:0002694	regulation of leukocyte activation	biological_process	0.49399	1	2	92	300	16712	ENSOCUG00000025590,ENSOCUG00000023151
GO:0030595	leukocyte chemotaxis	biological_process	0.49415	1	1	92	123	16712	ENSOCUG00000023151
GO:0005887	integral component of plasma membrane	cellular_component	0.49494	1	3	92	480	16712	ENSOCUG00000021388,ENSOCUG00000007767,ENSOCUG00000012708
GO:0048667	cell morphogenesis involved in neuron differentiation	biological_process	0.49576	1	2	92	301	16712	ENSOCUG00000013347,ENSOCUG00000007767
GO:0071310	cellular response to organic substance	biological_process	0.49653	1	7	92	1203	16712	ENSOCUG00000005294,ENSOCUG00000016417,ENSOCUG00000016326,ENSOCUG00000002973,ENSOCUG00000000073,ENSOCUG00000008913,ENSOCUG00000009955
GO:0016874	ligase activity	molecular_function	0.49693	1	1	92	124	16712	ENSOCUG00000001353
GO:0010810	regulation of cell-substrate adhesion	biological_process	0.49696	1	1	92	124	16712	ENSOCUG00000012906
GO:0035264	multicellular organism growth	biological_process	0.49696	1	1	92	124	16712	ENSOCUG00000002973
GO:2000145	regulation of cell motility	biological_process	0.49773	1	3	92	482	16712	ENSOCUG00000012715,ENSOCUG00000017878,ENSOCUG00000023151
GO:0098742	cell-cell adhesion via plasma-membrane adhesion molecules	biological_process	0.49971	1	1	92	125	16712	ENSOCUG00000029158
GO:0033674	positive regulation of kinase activity	biological_process	0.50101	1	2	92	304	16712	ENSOCUG00000025590,ENSOCUG00000001920
GO:0042098	T cell proliferation	biological_process	0.50252	1	1	92	126	16712	ENSOCUG00000023151
GO:0051222	positive regulation of protein transport	biological_process	0.50277	1	2	92	305	16712	ENSOCUG00000009955,ENSOCUG00000023151
GO:1902532	negative regulation of intracellular signal transduction	biological_process	0.50277	1	2	92	305	16712	ENSOCUG00000000073,ENSOCUG00000009955
GO:0051493	regulation of cytoskeleton organization	biological_process	0.50626	1	2	92	307	16712	ENSOCUG00000000091,ENSOCUG00000000073
GO:0032559	adenyl ribonucleotide binding	molecular_function	0.50728	1	7	92	1215	16712	ENSOCUG00000021388,ENSOCUG00000029752,ENSOCUG00000003042,ENSOCUG00000014794,ENSOCUG00000008913,ENSOCUG00000016514,ENSOCUG00000003999
GO:0046914	transition metal ion binding	molecular_function	0.50731	1	5	92	852	16712	ENSOCUG00000025107,ENSOCUG00000007767,ENSOCUG00000009955,ENSOCUG00000010373,ENSOCUG00000028100
GO:0030324	lung development	biological_process	0.50802	1	1	92	128	16712	ENSOCUG00000012715
GO:0005515	protein binding	molecular_function	0.50959	1	24	92	4302	16712	ENSOCUG00000012715,ENSOCUG00000005294,ENSOCUG00000002910,ENSOCUG00000006979,ENSOCUG00000009705,ENSOCUG00000017117,ENSOCUG00000012790,ENSOCUG00000029158,ENSOCUG00000016326,ENSOCUG00000005281,ENSOCUG00000007211,ENSOCUG00000003042,ENSOCUG00000007741,ENSOCUG00000017878,ENSOCUG00000028052,ENSOCUG00000002973,ENSOCUG00000015052,ENSOCUG00000000091,ENSOCUG00000016417,ENSOCUG00000025590,ENSOCUG00000017423,…
GO:0044440	endosomal part	cellular_component	0.51075	1	1	92	129	16712	ENSOCUG00000007767
GO:0010632	regulation of epithelial cell migration	biological_process	0.51075	1	1	92	129	16712	ENSOCUG00000017878
GO:0008284	positive regulation of cell proliferation	biological_process	0.51153	1	3	92	492	16712	ENSOCUG00000000091,ENSOCUG00000012715,ENSOCUG00000023151
GO:0030554	adenyl nucleotide binding	molecular_function	0.51261	1	7	92	1221	16712	ENSOCUG00000003042,ENSOCUG00000029752,ENSOCUG00000021388,ENSOCUG00000003999,ENSOCUG00000016514,ENSOCUG00000014794,ENSOCUG00000008913
GO:0005996	monosaccharide metabolic process	biological_process	0.51347	1	1	92	130	16712	ENSOCUG00000000073
GO:0006469	negative regulation of protein kinase activity	biological_process	0.51617	1	1	92	131	16712	ENSOCUG00000000073
GO:0030323	respiratory tube development	biological_process	0.51617	1	1	92	131	16712	ENSOCUG00000012715
GO:0030659	cytoplasmic vesicle membrane	cellular_component	0.51617	1	1	92	131	16712	ENSOCUG00000017878
GO:0043025	neuronal cell body	cellular_component	0.51617	1	1	92	131	16712	ENSOCUG00000015254
GO:0016740	transferase activity	molecular_function	0.51749	1	10	92	1773	16712	ENSOCUG00000011119,ENSOCUG00000016417,ENSOCUG00000025107,ENSOCUG00000016326,ENSOCUG00000029752,ENSOCUG00000023451,ENSOCUG00000008913,ENSOCUG00000009564,ENSOCUG00000003999,ENSOCUG00000004985
GO:1901700	response to oxygen-containing compound	biological_process	0.51848	1	4	92	680	16712	ENSOCUG00000000073,ENSOCUG00000002973,ENSOCUG00000021388,ENSOCUG00000005294
GO:0006473	protein acetylation	biological_process	0.51885	1	1	92	132	16712	ENSOCUG00000008913
GO:0032846	positive regulation of homeostatic process	biological_process	0.51885	1	1	92	132	16712	ENSOCUG00000000073
GO:0045184	establishment of protein localization	biological_process	0.51921	1	6	92	1046	16712	ENSOCUG00000007211,ENSOCUG00000016326,ENSOCUG00000009955,ENSOCUG00000023151,ENSOCUG00000000073,ENSOCUG00000002973
GO:0032101	regulation of response to external stimulus	biological_process	0.51967	1	3	92	498	16712	ENSOCUG00000016417,ENSOCUG00000000091,ENSOCUG00000023151
GO:0048584	positive regulation of response to stimulus	biological_process	0.52031	1	7	92	1230	16712	ENSOCUG00000023151,ENSOCUG00000009955,ENSOCUG00000026172,ENSOCUG00000017117,ENSOCUG00000000091,ENSOCUG00000005294,ENSOCUG00000025590
GO:0048193	Golgi vesicle transport	biological_process	0.52149	1	1	92	133	16712	ENSOCUG00000005281
GO:0050663	cytokine secretion	biological_process	0.52152	1	1	92	133	16712	ENSOCUG00000023151
GO:1901653	cellular response to peptide	biological_process	0.52418	1	1	92	134	16712	ENSOCUG00000000073
GO:0016050	vesicle organization	biological_process	0.52418	1	1	92	134	16712	ENSOCUG00000023151
GO:0007155	cell adhesion	biological_process	0.52491	1	5	92	869	16712	ENSOCUG00000023151,ENSOCUG00000017117,ENSOCUG00000029158,ENSOCUG00000012906,ENSOCUG00000025590
GO:0098588	bounding membrane of organelle	cellular_component	0.52499	1	5	92	869	16712	ENSOCUG00000017878,ENSOCUG00000014794,ENSOCUG00000005281,ENSOCUG00000016417,ENSOCUG00000007767
GO:0042803	protein homodimerization activity	molecular_function	0.52647	1	3	92	503	16712	ENSOCUG00000000091,ENSOCUG00000003042,ENSOCUG00000029158
GO:0045637	regulation of myeloid cell differentiation	biological_process	0.52652	1	1	92	135	16712	ENSOCUG00000017117
GO:0043209	myelin sheath	cellular_component	0.52681	1	1	92	135	16712	ENSOCUG00000005759
GO:0050865	regulation of cell activation	biological_process	0.52852	1	2	92	320	16712	ENSOCUG00000025590,ENSOCUG00000023151
GO:2000113	negative regulation of cellular macromolecule biosynthetic process	biological_process	0.52903	1	5	92	873	16712	ENSOCUG00000006471,ENSOCUG00000006932,ENSOCUG00000008913,ENSOCUG00000000073,ENSOCUG00000002973
GO:0071826	ribonucleoprotein complex subunit organization	biological_process	0.52944	1	1	92	136	16712	ENSOCUG00000006298
GO:0020037	heme binding	molecular_function	0.53206	1	1	92	137	16712	ENSOCUG00000028100
GO:0051495	positive regulation of cytoskeleton organization	biological_process	0.53206	1	1	92	137	16712	ENSOCUG00000000091
GO:1901701	cellular response to oxygen-containing compound	biological_process	0.53316	1	3	92	508	16712	ENSOCUG00000002973,ENSOCUG00000000073,ENSOCUG00000005294
GO:0043065	positive regulation of apoptotic process	biological_process	0.53356	1	2	92	323	16712	ENSOCUG00000003042,ENSOCUG00000021388
GO:0046034	ATP metabolic process	biological_process	0.53407	1	1	92	138	16712	ENSOCUG00000001042
GO:0001894	tissue homeostasis	biological_process	0.53436	1	1	92	138	16712	ENSOCUG00000017117
GO:0005525	GTP binding	molecular_function	0.53518	1	2	92	324	16712	ENSOCUG00000005294,ENSOCUG00000022112
GO:0008610	lipid biosynthetic process	biological_process	0.5369	1	2	92	325	16712	ENSOCUG00000021388,ENSOCUG00000011119
GO:0010506	regulation of autophagy	biological_process	0.53715	1	1	92	139	16712	ENSOCUG00000016417
GO:0002521	leukocyte differentiation	biological_process	0.53838	1	2	92	326	16712	ENSOCUG00000017117,ENSOCUG00000023151
[truncated: 6,608 more rows]
