# Supplementary material for: Systematic Analysis of Non-coding RNAs Involved in the Angora Rabbit (Oryctolagus cuniculus) Hair Follicle Cycle by RNA Sequencing
Source: Front Genet. 2019 May 3;10:407. doi: 10.3389/fgene.2019.00407 (PMC6509560; doi:10.3389/fgene.2019.00407)
Supplement: TABLE S12 — Gene ontology classification of differentially expressed mRNAs between 90, 130, and 150 days. [file Table_12.XLSX]

## Sheet: Sheet1
Table S12. GO classification of differentially expressed mRNAs between 90, 130, and 150 days
GO classification of differentially expressed mRNAs between 130 days and 90 days
GO_accession	Description	Term_type	Over_represented_pValue	Corrected_pValue	CAD_item	CAD_list	Bg_item	Bg_list	Gene_names	Gene_description
GO:0003824	catalytic activity	molecular_function	2.8469e-05	0.3094	82	199	4684	16703	ENSOCUG00000014945,ENSOCUG00000022492,ENSOCUG00000002075,ENSOCUG00000005824,ENSOCUG00000001553,ENSOCUG00000005162,ENSOCUG00000007574,ENSOCUG00000012502,ENSOCUG00000004892,ENSOCUG00000009367,ENSOCUG00000009243,ENSOCUG00000000937,ENSOCUG00000000356,ENSOCUG00000011521,ENSOCUG00000002670,ENSOCUG00000011595,ENSOCUG00000010478,ENSOCUG00000014651,ENSOCUG00000002151,ENSOCUG00000006084,ENSOCUG00000006916,…	HSDL1|-|DUSP7|GLB1|LIPA|CES4A|-|-|RNF2|SETD7|FAM20B|ZDHHC3|GBA|AGPS|NUDT9|USP14|DIMT1|DHX9|SDR39U1|CMBL|BLVRA|RASL12|-|EPT1|-|CSNK2B|HTATIP2|TRIM65|-|ADAMTS2|CASP7|LIPK|-|WWP1|KIF2C|AMFR|GALC|AGPAT4|ELOVL1|TGS1|EBPL|POLR2C|-|OTUD7B|SIAH1|MOXD1|-|GGCX|PANK2|ACSL5|PPM1H|ATP6V1E1|CCDC126|-|BPGM|SRD5A1|BMP2|C1R|RALBP1|FAM98B|-|SEPHS1|-|-|STK39|PNPLA6|MPST|ACPP|TUBA1B|DUSP16|GALM|FUOM|LYG1|ATP8B1|GSTZ…
GO:0043227	membrane-bounded organelle	cellular_component	6.6147e-05	0.3094	122	199	8000	16703	ENSOCUG00000026130,ENSOCUG00000012264,ENSOCUG00000008195,ENSOCUG00000005846,ENSOCUG00000004834,ENSOCUG00000003196,ENSOCUG00000024383,ENSOCUG00000017929,ENSOCUG00000005489,ENSOCUG00000003728,ENSOCUG00000008097,ENSOCUG00000015079,ENSOCUG00000004312,ENSOCUG00000017130,ENSOCUG00000009369,ENSOCUG00000010393,ENSOCUG00000006445,ENSOCUG00000017874,ENSOCUG00000001790,ENSOCUG00000010328,ENSOCUG00000017755,…	GSTZ1|COL1A2|ZNF207|ALAD|F3|CLIC4|MIF|-|PRKRA|CPSF3|KRT72|SEC23B|NCL|TMEM33|VDAC1|FXR2|FZD4|STK39|WIPI2|DCAF1|MPST|ACPP|TUBA1B|-|-|GALM|DUSP16|DYM|PAWR|ZNF35|SH3TC2|ATP8B1|ESYT3|DBNL|BPGM|TSTD1|SRF|BMP2|SLC25A28|GPR155|CYB5A|C1R|TEF|FAM98B|SNX9|CRNN|ZNF621|CCDC115|-|OTUD7B|RIOX2|SIAH1|PANK2|MOXD1|FUBP1|PPM1H|ACSL5|ATP6V1E1|TMEM43|COTL1|ASCC1|WWP1|CTNNA1|KIF2C|-|AMFR|KRT17|SNRPD1|GALC|ATXN1L|CCNT1…
GO:0016857	racemase and epimerase activity, acting on carbohydrates and derivatives	molecular_function	9.0296e-05	0.3094	3	199	8	16703	ENSOCUG00000016995,ENSOCUG00000006325,ENSOCUG00000000470	-|GALM|FUOM|
GO:0070062	extracellular vesicular exosome	cellular_component	0.00012401	0.3094	41	199	1919	16703	ENSOCUG00000013765,ENSOCUG00000006084,ENSOCUG00000011842,ENSOCUG00000006916,ENSOCUG00000027855,ENSOCUG00000003144,ENSOCUG00000000356,ENSOCUG00000003683,ENSOCUG00000002670,ENSOCUG00000011595,ENSOCUG00000014480,ENSOCUG00000016235,ENSOCUG00000006964,ENSOCUG00000014762,ENSOCUG00000025171,ENSOCUG00000001553,ENSOCUG00000005824,ENSOCUG00000014676,ENSOCUG00000008097,ENSOCUG00000004312,ENSOCUG00000017130,…	SNX9|CMBL|CRNN|BLVRA|DBNL|BPGM|GBA|GPR155|NUDT9|USP14|C1R|CYB5A|ATP6V1E1|COTL1|NBR1|LIPA|GLB1|LAMB1|KRT72|NCL|TMEM33|VDAC1|FXR2|FZD4|WWP1|COL1A2|ALAD|F3|CLIC4|MIF|KRT17|GALC|GALM|IGFBP2|CSNK2B|RPL22|MPST|COL15A1|CILP|ACPP|TUBA1B|
GO:0043230	extracellular organelle	cellular_component	0.0001255	0.3094	41	199	1920	16703	ENSOCUG00000025171,ENSOCUG00000005824,ENSOCUG00000001553,ENSOCUG00000014676,ENSOCUG00000006964,ENSOCUG00000014762,ENSOCUG00000027855,ENSOCUG00000000356,ENSOCUG00000003144,ENSOCUG00000016235,ENSOCUG00000011595,ENSOCUG00000014480,ENSOCUG00000003683,ENSOCUG00000002670,ENSOCUG00000006084,ENSOCUG00000013765,ENSOCUG00000011842,ENSOCUG00000006916,ENSOCUG00000023483,ENSOCUG00000017755,ENSOCUG00000016236,…	NBR1|GLB1|LIPA|LAMB1|ATP6V1E1|COTL1|DBNL|GBA|BPGM|CYB5A|USP14|C1R|GPR155|NUDT9|CMBL|SNX9|CRNN|BLVRA|CSNK2B|MPST|COL15A1|RPL22|TUBA1B|CILP|ACPP|IGFBP2|GALM|WWP1|ALAD|F3|COL1A2|KRT17|MIF|CLIC4|GALC|KRT72|NCL|TMEM33|FXR2|VDAC1|FZD4|
GO:0065010	extracellular membrane-bounded organelle	cellular_component	0.0001255	0.3094	41	199	1920	16703	ENSOCUG00000025171,ENSOCUG00000005824,ENSOCUG00000001553,ENSOCUG00000014676,ENSOCUG00000006964,ENSOCUG00000014762,ENSOCUG00000027855,ENSOCUG00000003144,ENSOCUG00000000356,ENSOCUG00000003683,ENSOCUG00000002670,ENSOCUG00000014480,ENSOCUG00000011595,ENSOCUG00000016235,ENSOCUG00000013765,ENSOCUG00000006084,ENSOCUG00000006916,ENSOCUG00000011842,ENSOCUG00000023483,ENSOCUG00000021439,ENSOCUG00000017755,…	NBR1|GLB1|LIPA|LAMB1|ATP6V1E1|COTL1|DBNL|BPGM|GBA|GPR155|NUDT9|C1R|USP14|CYB5A|SNX9|CMBL|BLVRA|CRNN|CSNK2B|RPL22|MPST|COL15A1|ACPP|CILP|TUBA1B|GALM|IGFBP2|WWP1|COL1A2|F3|ALAD|CLIC4|KRT17|MIF|GALC|KRT72|NCL|TMEM33|VDAC1|FXR2|FZD4|
GO:0044421	extracellular region part	cellular_component	0.00012966	0.3094	50	199	2529	16703	ENSOCUG00000025171,ENSOCUG00000005824,ENSOCUG00000001553,ENSOCUG00000014676,ENSOCUG00000016448,ENSOCUG00000006964,ENSOCUG00000016227,ENSOCUG00000014762,ENSOCUG00000009243,ENSOCUG00000027855,ENSOCUG00000000356,ENSOCUG00000003144,ENSOCUG00000011595,ENSOCUG00000016235,ENSOCUG00000014480,ENSOCUG00000003683,ENSOCUG00000002670,ENSOCUG00000011674,ENSOCUG00000006084,ENSOCUG00000013765,ENSOCUG00000011842,…	NBR1|GLB1|LIPA|LAMB1|CCL21|ATP6V1E1|SVEP1|COTL1|FAM20B|DBNL|GBA|BPGM|USP14|CYB5A|C1R|GPR155|NUDT9|BMP2|CMBL|SNX9|CRNN|BLVRA|CSNK2B|COL15A1|MPST|RPL22|TUBA1B|ACPP|CILP|GALM|ADAMTS2|MATN2|IGFBP2|HBEGF|WWP1|F3|ALAD|COL1A2|MIF|KRT17|CLIC4|GALC|KRT72|TGS1|NCL|TMEM33|FXR2|VDAC1|-|FZD4|
GO:0043589	skin morphogenesis	biological_process	0.00025057	0.49814	4	199	26	16703	ENSOCUG00000004607,ENSOCUG00000012264,ENSOCUG00000002892,ENSOCUG00000029569	ERRFI1|COL1A2|SRF|KRT17|
GO:0016854	racemase and epimerase activity	molecular_function	0.00026839	0.49814	3	199	11	16703	ENSOCUG00000016995,ENSOCUG00000006325,ENSOCUG00000000470	-|GALM|FUOM|
GO:0031982	vesicle	cellular_component	0.00052615	0.87888	45	199	2338	16703	ENSOCUG00000006325,ENSOCUG00000008561,ENSOCUG00000025096,ENSOCUG00000017755,ENSOCUG00000016236,ENSOCUG00000021439,ENSOCUG00000023483,ENSOCUG00000004082,ENSOCUG00000007302,ENSOCUG00000010272,ENSOCUG00000004312,ENSOCUG00000017130,ENSOCUG00000015079,ENSOCUG00000008097,ENSOCUG00000006445,ENSOCUG00000010393,ENSOCUG00000009369,ENSOCUG00000004834,ENSOCUG00000005846,ENSOCUG00000012264,ENSOCUG00000001081,…	GALM|IGFBP2|SH3TC2|MPST|COL15A1|RPL22|CSNK2B|TUBA1B|CILP|ACPP|NCL|TMEM33|SEC23B|KRT72|FZD4|FXR2|VDAC1|F3|ALAD|COL1A2|WWP1|GALC|MIF|KRT17|CLIC4|ATP6V1E1|COTL1|NBR1|LAMB1|VAPA|LIPA|GLB1|CMBL|SNX9|CCDC115|BLVRA|CRNN|GBA|BPGM|DBNL|USP14|CYB5A|C1R|NUDT9|GPR155|
GO:0007406	negative regulation of neuroblast proliferation	biological_process	0.00064151	0.90219	2	199	4	16703	ENSOCUG00000007744,ENSOCUG00000026228	CTNNA1|KCTD11|
GO:0005576	extracellular region	cellular_component	0.00069905	0.90219	51	199	2773	16703	ENSOCUG00000009309,ENSOCUG00000024383,ENSOCUG00000029569,ENSOCUG00000003196,ENSOCUG00000007052,ENSOCUG00000005846,ENSOCUG00000004834,ENSOCUG00000012264,ENSOCUG00000001081,ENSOCUG00000015909,ENSOCUG00000013412,ENSOCUG00000006445,ENSOCUG00000010393,ENSOCUG00000009369,ENSOCUG00000004312,ENSOCUG00000017130,ENSOCUG00000017522,ENSOCUG00000008097,ENSOCUG00000004082,ENSOCUG00000007302,ENSOCUG00000010272,…	GALC|MIF|KRT17|CLIC4|PENK|ALAD|F3|COL1A2|WWP1|HBEGF|-|FZD4|FXR2|VDAC1|NCL|TMEM33|TGS1|KRT72|TUBA1B|CILP|ACPP|COL15A1|MPST|RPL22|CSNK2B|MATN2|GALM|ADAMTS2|IGFBP2|USP14|CYB5A|C1R|GPR155|BMP2|NUDT9|GBA|BPGM|DBNL|CRNN|BLVRA|CMBL|SNX9|LAMB1|LIPA|GLB1|NBR1|FAM20B|COTL1|SVEP1|ATP6V1E1|CCL21|
GO:0030324	lung development	biological_process	0.0007565	0.90219	7	199	128	16703	ENSOCUG00000001553,ENSOCUG00000002892,ENSOCUG00000005427,ENSOCUG00000009608,ENSOCUG00000021960,ENSOCUG00000004607,ENSOCUG00000001035	LIPA|SRF|CREB1|SPRY2|ATXN1L|ERRFI1|ADAMTS2|
GO:0031988	membrane-bounded vesicle	cellular_component	0.00076541	0.90219	43	199	2238	16703	ENSOCUG00000025171,ENSOCUG00000014676,ENSOCUG00000001553,ENSOCUG00000005824,ENSOCUG00000006964,ENSOCUG00000014762,ENSOCUG00000000356,ENSOCUG00000003144,ENSOCUG00000027855,ENSOCUG00000014480,ENSOCUG00000011595,ENSOCUG00000016235,ENSOCUG00000003683,ENSOCUG00000002670,ENSOCUG00000006084,ENSOCUG00000013765,ENSOCUG00000005099,ENSOCUG00000011842,ENSOCUG00000006916,ENSOCUG00000016236,ENSOCUG00000017755,…	NBR1|LAMB1|LIPA|GLB1|ATP6V1E1|COTL1|GBA|BPGM|DBNL|C1R|USP14|CYB5A|GPR155|NUDT9|CMBL|SNX9|CCDC115|CRNN|BLVRA|COL15A1|MPST|RPL22|CSNK2B|TUBA1B|CILP|ACPP|IGFBP2|GALM|ALAD|F3|COL1A2|WWP1|GALC|MIF|KRT17|CLIC4|NCL|TMEM33|SEC23B|KRT72|FZD4|FXR2|VDAC1|
GO:0030323	respiratory tube development	biological_process	0.00081016	0.90219	7	199	130	16703	ENSOCUG00000001553,ENSOCUG00000002892,ENSOCUG00000005427,ENSOCUG00000009608,ENSOCUG00000004607,ENSOCUG00000001035,ENSOCUG00000021960	LIPA|SRF|CREB1|SPRY2|ERRFI1|ADAMTS2|ATXN1L|
GO:0046477	glycosylceramide catabolic process	biological_process	0.00089496	0.93434	2	199	4	16703	ENSOCUG00000009309,ENSOCUG00000000356	GALC|GBA|
GO:0043226	organelle	cellular_component	0.0014678	1	127	199	8930	16703	ENSOCUG00000000937,ENSOCUG00000012653,ENSOCUG00000009243,ENSOCUG00000009367,ENSOCUG00000025881,ENSOCUG00000009315,ENSOCUG00000004892,ENSOCUG00000002386,ENSOCUG00000008615,ENSOCUG00000014676,ENSOCUG00000001553,ENSOCUG00000005824,ENSOCUG00000024691,ENSOCUG00000014945,ENSOCUG00000025171,ENSOCUG00000006329,ENSOCUG00000006105,ENSOCUG00000027506,ENSOCUG00000017284,ENSOCUG00000006916,ENSOCUG00000006084,…	ZDHHC3|-|FAM20B|SETD7|-|SNAPC3|RNF2|LYAR|VAPA|LAMB1|LIPA|GLB1|-|HSDL1|NBR1|-|CDHR1|-|NAA38|BLVRA|CMBL|ZNF513|SECISBP2|SDR39U1|DIMT1|DHX9|USP14|NUDT9|CREB1|AGPS|GBA|SLC35A4|NUSAP1|AKAP1|SPRY2|PAQR8|IMMT|LITAF|-|IGFBP2|CILP|PPP2R5C|COL15A1|TRIM65|RPL22|HTATIP2|CSNK2B|-|-|POLR2C|EBPL|STRBP|ELOVL1|TGS1|ATXN1L|CCNT1|GALC|AMFR|KRT17|SNRPD1|-|KIF2C|CTNNA1|WWP1|ASCC1|COTL1|TMEM43|PPM1H|ATP6V1E1|ACSL5|FUB…
GO:0060541	respiratory system development	biological_process	0.0014888	1	7	199	145	16703	ENSOCUG00000002892,ENSOCUG00000001553,ENSOCUG00000005427,ENSOCUG00000009608,ENSOCUG00000004607,ENSOCUG00000001035,ENSOCUG00000021960	SRF|LIPA|CREB1|SPRY2|ERRFI1|ADAMTS2|ATXN1L|
GO:0051259	protein oligomerization	biological_process	0.00194	1	10	199	281	16703	ENSOCUG00000010272,ENSOCUG00000026228,ENSOCUG00000024383,ENSOCUG00000017212,ENSOCUG00000012264,ENSOCUG00000000356,ENSOCUG00000005846,ENSOCUG00000025171,ENSOCUG00000006329,ENSOCUG00000013765	ACPP|KCTD11|MIF|AMFR|COL1A2|GBA|ALAD|NBR1|-|SNX9|
GO:0016853	isomerase activity	molecular_function	0.0021778	1	6	199	109	16703	ENSOCUG00000006325,ENSOCUG00000006778,ENSOCUG00000003144,ENSOCUG00000000470,ENSOCUG00000024383,ENSOCUG00000016995	GALM|EBPL|BPGM|FUOM|MIF|-|
GO:0044238	primary metabolic process	biological_process	0.0022875	1	108	199	7385	16703	ENSOCUG00000012389,ENSOCUG00000029423,ENSOCUG00000016448,ENSOCUG00000016753,ENSOCUG00000027499,ENSOCUG00000004814,ENSOCUG00000010223,ENSOCUG00000013924,ENSOCUG00000029712,ENSOCUG00000002225,ENSOCUG00000016995,ENSOCUG00000002368,ENSOCUG00000011217,ENSOCUG00000013765,ENSOCUG00000001786,ENSOCUG00000010172,ENSOCUG00000012866,ENSOCUG00000027756,ENSOCUG00000025059,ENSOCUG00000017020,ENSOCUG00000003144,…	CCDC126|PPM1H|CCL21|ASCC1|-|SIAH1|RIOX2|OTUD7B|-|FUBP1|-|GGCX|PANK2|SNX9|FAM98B|RALBP1|TEF|-|-|SRD5A1|BPGM|TET3|C1R|BMP2|SRF|PAWR|FUOM|DUSP16|GALM|PFDN5|ATP8B1|ZNF35|DCAF1|PNPLA6|STK39|-|SEPHS1|ACPP|NCL|-|CPSF3|FZD4|INPP5B|GXYLT2|F3|ALAD|GSTZ1|HBEGF|-|PRKRA|MIF|RNF2|-|-|ZDHHC3|-|EIF3J|SETD7|-|ERRFI1|LIPA|GLB1|-|DUSP7|SECISBP2|DHX9|DIMT1|-|TTLL1|-|-|GBA|NUSAP1|USP14|NUDT9|CREB1|AGPS|RASGEF1B|LITAF…
GO:0003723	RNA binding	molecular_function	0.0023863	1	27	199	1255	16703	ENSOCUG00000010393,ENSOCUG00000007383,ENSOCUG00000014651,ENSOCUG00000010478,ENSOCUG00000003728,ENSOCUG00000021960,ENSOCUG00000012932,ENSOCUG00000001786,ENSOCUG00000004312,ENSOCUG00000009397,ENSOCUG00000002892,ENSOCUG00000014399,ENSOCUG00000005489,ENSOCUG00000003277,ENSOCUG00000007744,ENSOCUG00000008195,ENSOCUG00000010178,ENSOCUG00000005376,ENSOCUG00000016753,ENSOCUG00000017563,ENSOCUG00000002386,…	FXR2|CCNT1|DHX9|DIMT1|CPSF3|ATXN1L|SECISBP2|FAM98B|NCL|STRBP|SRF|SNRPD1|PRKRA|NUSAP1|CTNNA1|ZNF207|IMMT|EIF3J|ASCC1|AKAP1|LYAR|-|-|FUBP1|TUBA1B|-|RPL22|
GO:0071704	organic substance metabolic process	biological_process	0.0025755	1	111	199	7662	16703	ENSOCUG00000016995,ENSOCUG00000002368,ENSOCUG00000011217,ENSOCUG00000002225,ENSOCUG00000029712,ENSOCUG00000010223,ENSOCUG00000013924,ENSOCUG00000004814,ENSOCUG00000027499,ENSOCUG00000016753,ENSOCUG00000029423,ENSOCUG00000016448,ENSOCUG00000012389,ENSOCUG00000002892,ENSOCUG00000016640,ENSOCUG00000014480,ENSOCUG00000011674,ENSOCUG00000017020,ENSOCUG00000003144,ENSOCUG00000025059,ENSOCUG00000027756,…	-|GGCX|PANK2|FUBP1|-|RIOX2|OTUD7B|SIAH1|-|ASCC1|PPM1H|CCL21|CCDC126|SRF|TET3|C1R|BMP2|SRD5A1|BPGM|-|-|RALBP1|TEF|SNX9|FAM98B|ACPP|SEPHS1|-|PNPLA6|DCAF1|STK39|ATP8B1|ZNF35|PFDN5|DUSP16|GALM|LYG1|FUOM|PAWR|MIF|PRKRA|-|GSTZ1|HBEGF|ALAD|GXYLT2|ZNF207|F3|INPP5
GO:0043407	negative regulation of MAP kinase activity	biological_process	0.0026214	1	4	199	48	16703	ENSOCUG00000000356,ENSOCUG00000010609,ENSOCUG00000009608,ENSOCUG00000002075	GBA|DUSP16|SPRY2|DUSP7|
GO:0003725	double-stranded RNA binding	molecular_function	0.0027119	1	4	199	48	16703	ENSOCUG00000009397,ENSOCUG00000014651,ENSOCUG00000004082,ENSOCUG00000005489	STRBP|DHX9|TUBA1B|PRKRA|
GO:0043569	negative regulation of insulin-like growth factor receptor signaling pathway	biological_process	0.0028909	1	2	199	7	16703	ENSOCUG00000011674,ENSOCUG00000007302	BMP2|CILP|
GO:0016863	intramolecular oxidoreductase activity, transposing C=C bonds	molecular_function	0.0031202	1	2	199	7	16703	ENSOCUG00000006778,ENSOCUG00000024383	EBPL|MIF|
GO:0043405	regulation of MAP kinase activity	biological_process	0.0031293	1	7	199	163	16703	ENSOCUG00000024383,ENSOCUG00000002075,ENSOCUG00000009608,ENSOCUG00000006445,ENSOCUG00000011674,ENSOCUG00000010609,ENSOCUG00000000356	MIF|DUSP7|SPRY2|FZD4|BMP2|DUSP16|GBA|
GO:0006629	lipid metabolic process	biological_process	0.0034905	1	18	199	745	16703	ENSOCUG00000016448,ENSOCUG00000009625,ENSOCUG00000012487,ENSOCUG00000011769,ENSOCUG00000015554,ENSOCUG00000027838,ENSOCUG00000001553,ENSOCUG00000011217,ENSOCUG00000006778,ENSOCUG00000011349,ENSOCUG00000005395,ENSOCUG00000017020,ENSOCUG00000000356,ENSOCUG00000009309,ENSOCUG00000011674,ENSOCUG00000005427,ENSOCUG00000024383,ENSOCUG00000011521	CCL21|ATP8B1|LIPK|PNPLA6|EPT1|-|LIPA|PANK2|EBPL|ELOVL1|INPP5B|SRD5A1|GBA|GALC|BMP2|CREB1|MIF|AGPS|
GO:0000791	euchromatin	cellular_component	0.0034945	1	3	199	25	16703	ENSOCUG00000017929,ENSOCUG00000005427,ENSOCUG00000004892	-|CREB1|RNF2|
GO:0008152	metabolic process	biological_process	0.0035026	1	120	199	8472	16703	ENSOCUG00000013722,ENSOCUG00000000470,ENSOCUG00000014720,ENSOCUG00000006325,ENSOCUG00000010609,ENSOCUG00000011275,ENSOCUG00000004757,ENSOCUG00000009625,ENSOCUG00000017874,ENSOCUG00000010328,ENSOCUG00000001790,ENSOCUG00000011769,ENSOCUG00000026188,ENSOCUG00000015261,ENSOCUG00000010272,ENSOCUG00000021352,ENSOCUG00000004312,ENSOCUG00000003728,ENSOCUG00000006445,ENSOCUG00000009369,ENSOCUG00000005395,…	PAWR|FUOM|LYG1|GALM|DUSP16|PFDN5|ZNF35|ATP8B1|STK39|DCAF1|WIPI2|PNPLA6|-|SEPHS1|ACPP|-|NCL|CPSF3|FZD4|VDAC1|INPP5B|GXYLT2|ALAD|ZNF207|F3|HBEGF|GSTZ1|-|PRKRA|MIF|CCDC126|CCL21|ACSL5|PPM1H|ASCC1|-|SIAH1|OTUD7B|RIOX2|FUBP1|-|-|MOXD1|GGCX|PANK2|SNX9|FAM98B|TEF|RALBP1|-|-|BPGM|SRD5A1|BMP2|TET3|C1R|CYB5A|SRF|CASP7|LITAF|ADAMTS2|-|SPRY2|LIPK|RPL22|-|TRIM65|-|EPT1|-|CSNK2B|HTATIP2|-|ENC1|PPP2R5C|EBPL|SS1…
GO:0016787	hydrolase activity	molecular_function	0.0036553	1	37	199	2003	16703	ENSOCUG00000005162,ENSOCUG00000001553,ENSOCUG00000005824,ENSOCUG00000002075,ENSOCUG00000013924,ENSOCUG00000012502,ENSOCUG00000007574,ENSOCUG00000029423,ENSOCUG00000006964,ENSOCUG00000014480,ENSOCUG00000011595,ENSOCUG00000002670,ENSOCUG00000000356,ENSOCUG00000003144,ENSOCUG00000010729,ENSOCUG00000025059,ENSOCUG00000006084,ENSOCUG00000010172,ENSOCUG00000014651,ENSOCUG00000027781,ENSOCUG00000004082,…	CES4A|LIPA|GLB1|DUSP7|OTUD7B|-|-|PPM1H|ATP6V1E1|C1R|USP14|NUDT9|GBA|BPGM|RASL12|-|CMBL|RALBP1|DHX9|-|TUBA1B|ACPP|PNPLA6|-|-|ATP8B1|LIPK|LYG1|CASP7|DUSP16|ADAMTS2|GALC|F3|KIF2C|-|INPP5B|CPSF3|
GO:0051897	positive regulation of protein kinase B signaling cascade	biological_process	0.0038961	1	4	199	55	16703	ENSOCUG00000004834,ENSOCUG00000015909,ENSOCUG00000016448,ENSOCUG00000009608	F3|HBEGF|CCL21|SPRY2|
GO:0051186	cofactor metabolic process	biological_process	0.0039567	1	7	199	165	16703	ENSOCUG00000026188,ENSOCUG00000011349,ENSOCUG00000005846,ENSOCUG00000006916,ENSOCUG00000016995,ENSOCUG00000011217,ENSOCUG00000027781	-|ELOVL1|ALAD|BLVRA|-|PANK2|-|
GO:0051188	cofactor biosynthetic process	biological_process	0.0041197	1	5	199	88	16703	ENSOCUG00000027781,ENSOCUG00000011217,ENSOCUG00000005846,ENSOCUG00000026188,ENSOCUG00000011349	-|PANK2|ALAD|-|ELOVL1|
GO:0048286	lung alveolus development	biological_process	0.0041235	1	3	199	28	16703	ENSOCUG00000021960,ENSOCUG00000004607,ENSOCUG00000005427	ATXN1L|ERRFI1|CREB1|
GO:0005615	extracellular space	cellular_component	0.0042514	1	19	199	813	16703	ENSOCUG00000016227,ENSOCUG00000001035,ENSOCUG00000008561,ENSOCUG00000017377,ENSOCUG00000009243,ENSOCUG00000016236,ENSOCUG00000014676,ENSOCUG00000007302,ENSOCUG00000010272,ENSOCUG00000005824,ENSOCUG00000017522,ENSOCUG00000013412,ENSOCUG00000004834,ENSOCUG00000000356,ENSOCUG00000012264,ENSOCUG00000015909,ENSOCUG00000014480,ENSOCUG00000011674,ENSOCUG00000024383	SVEP1|ADAMTS2|IGFBP2|MATN2|FAM20B|COL15A1|LAMB1|CILP|ACPP|GLB1|TGS1|-|F3|GBA|COL1A2|HBEGF|C1R|BMP2|MIF|
GO:0005665	DNA-directed RNA polymerase II, core complex	cellular_component	0.0047336	1	2	199	9	16703	ENSOCUG00000014984,ENSOCUG00000017929	POLR2C|-|
GO:0061299	retina vasculature morphogenesis in camera-type eye	biological_process	0.0047554	1	2	199	9	16703	ENSOCUG00000003196,ENSOCUG00000006445	CLIC4|FZD4|
GO:0010738	regulation of protein kinase A signaling cascade	biological_process	0.0057076	1	2	199	10	16703	ENSOCUG00000017563,ENSOCUG00000024383	AKAP1|MIF|
GO:0009435	NAD biosynthetic process	biological_process	0.0060371	1	2	199	10	16703	ENSOCUG00000026188,ENSOCUG00000027781	-|-|
GO:0044444	cytoplasmic part	cellular_component	0.0060455	1	80	199	5306	16703	ENSOCUG00000010223,ENSOCUG00000004814,ENSOCUG00000011217,ENSOCUG00000008469,ENSOCUG00000003593,ENSOCUG00000006964,ENSOCUG00000011074,ENSOCUG00000027855,ENSOCUG00000022892,ENSOCUG00000016235,ENSOCUG00000011690,ENSOCUG00000013765,ENSOCUG00000005099,ENSOCUG00000001790,ENSOCUG00000017874,ENSOCUG00000004082,ENSOCUG00000010272,ENSOCUG00000015851,ENSOCUG00000025096,ENSOCUG00000009625,ENSOCUG00000004757,…	RIOX2|SIAH1|PANK2|MOXD1|ACSL5|ATP6V1E1|TMEM43|DBNL|TSTD1|CYB5A|SLC25A28|SNX9|CCDC115|WIPI2|STK39|TUBA1B|ACPP|DYM|SH3TC2|ATP8B1|ZNF35|ESYT3|PFDN5|GSTZ1|RASSF3|COL1A2|MIF|CLIC4|PRKRA|NCL|TMEM33|SEC23B|-|FXR2|VDAC1|INPP5B|HSDL1|ERRFI1|NBR1|GLB1|-|DUSP7|VAPA|-|EIF3J|ZDHHC3|FAM20B|-|GBA|SLC35A4|AGPS|USP14|NUDT9|SECISBP2|DIMT1|DHX9|NAA38|BLVRA|-|HTATIP2|TRIM65|RPL22|PPP2R5C|LITAF|IMMT|AKAP1|PAQR8|SPRY2…
GO:2000681	negative regulation of rubidium ion transport	biological_process	0.0061289	1	1	199	1	16703	ENSOCUG00000017874	STK39|
GO:2000687	negative regulation of rubidium ion transmembrane transporter activity	biological_process	0.0061289	1	1	199	1	16703	ENSOCUG00000017874	STK39|
GO:1901213	regulation of transcription from RNA polymerase II promoter involved in heart development	biological_process	0.0062319	1	2	199	10	16703	ENSOCUG00000011674,ENSOCUG00000002892	BMP2|SRF|
GO:0006677	glycosylceramide metabolic process	biological_process	0.006478	1	2	199	10	16703	ENSOCUG00000000356,ENSOCUG00000009309	GBA|GALC|
GO:0009898	internal side of plasma membrane	cellular_component	0.006528	1	4	199	65	16703	ENSOCUG00000009461,ENSOCUG00000003790,ENSOCUG00000013765,ENSOCUG00000004607	ESYT3|LITAF|SNX9|ERRFI1|
GO:0031324	negative regulation of cellular metabolic process	biological_process	0.0066058	1	24	199	1185	16703	ENSOCUG00000011674,ENSOCUG00000024383,ENSOCUG00000005427,ENSOCUG00000005846,ENSOCUG00000000356,ENSOCUG00000001081,ENSOCUG00000009369,ENSOCUG00000004312,ENSOCUG00000012932,ENSOCUG00000021960,ENSOCUG00000007383,ENSOCUG00000009228,ENSOCUG00000002075,ENSOCUG00000010328,ENSOCUG00000017874,ENSOCUG00000004607,ENSOCUG00000010223,ENSOCUG00000013924,ENSOCUG00000009608,ENSOCUG00000011275,ENSOCUG00000009625,…	BMP2|MIF|CREB1|ALAD|GBA|WWP1|VDAC1|NCL|SECISBP2|ATXN1L|CCNT1|ENC1|DUSP7|DCAF1|STK39|ERRFI1|RIOX2|OTUD7B|SPRY2|PFDN5|ATP8B1|RNF2|PAWR|DUSP16|
GO:0019897	extrinsic to plasma membrane	cellular_component	0.0067358	1	4	199	65	16703	ENSOCUG00000009461,ENSOCUG00000013765,ENSOCUG00000007744,ENSOCUG00000004607	ESYT3|SNX9|CTNNA1|ERRFI1|
GO:0044422	organelle part	cellular_component	0.0068071	1	76	199	5016	16703	ENSOCUG00000007383,ENSOCUG00000021960,ENSOCUG00000011349,ENSOCUG00000022702,ENSOCUG00000014984,ENSOCUG00000025046,ENSOCUG00000027371,ENSOCUG00000026810,ENSOCUG00000029569,ENSOCUG00000014399,ENSOCUG00000017212,ENSOCUG00000003790,ENSOCUG00000010178,ENSOCUG00000023483,ENSOCUG00000000749,ENSOCUG00000021439,ENSOCUG00000010329,ENSOCUG00000011221,ENSOCUG00000010478,ENSOCUG00000014651,ENSOCUG00000027506,…	CCNT1|ATXN1L|ELOVL1|-|POLR2C|-|KIF2C|-|KRT17|SNRPD1|AMFR|LITAF|IMMT|CSNK2B|HTATIP2|RPL22|TRIM65|PPP2R5C|DIMT1|DHX9|-|CDHR1|-|NUSAP1|SLC35A4|GBA|AGPS|CREB1|NUDT9|LYAR|SNAPC3|-|RNF2|SETD7|-|FAM20B|NBR1|-|LIPA|VAPA|CPSF3|KRT72|SEC23B|NCL|TMEM33|VDAC1|ZNF207|CLIC4|MIF|-|PRKRA|-|-|DUSP16|PAWR|ATP8B1|ESYT3|STK39|DCAF1|ACPP|TUBA1B|FAM98B|SNX9|ZNF621|CCDC115|-|DBNL|SRF|CYB5A|ATP6V1E1|ACSL5|PPM1H|TMEM43|A…
GO:0046479	glycosphingolipid catabolic process	biological_process	0.0077443	1	2	199	11	16703	ENSOCUG00000009309,ENSOCUG00000000356	GALC|GBA|
GO:0010627	regulation of intracellular protein kinase cascade	biological_process	0.0077454	1	15	199	633	16703	ENSOCUG00000009608,ENSOCUG00000017563,ENSOCUG00000006445,ENSOCUG00000016448,ENSOCUG00000010609,ENSOCUG00000003790,ENSOCUG00000024383,ENSOCUG00000002075,ENSOCUG00000011674,ENSOCUG00000008615,ENSOCUG00000013924,ENSOCUG00000015909,ENSOCUG00000025171,ENSOCUG00000000356,ENSOCUG00000004834	SPRY2|AKAP1|FZD4|CCL21|DUSP16|LITAF|MIF|DUSP7|BMP2|VAPA|OTUD7B|HBEGF|NBR1|GBA|F3|
GO:2000178	negative regulation of neural precursor cell proliferation	biological_process	0.0078859	1	2	199	12	16703	ENSOCUG00000007744,ENSOCUG00000026228	CTNNA1|KCTD11|
GO:0044428	nuclear part	cellular_component	0.0078927	1	46	199	2747	16703	ENSOCUG00000011221,ENSOCUG00000000749,ENSOCUG00000023483,ENSOCUG00000010328,ENSOCUG00000010329,ENSOCUG00000017874,ENSOCUG00000010609,ENSOCUG00000016848,ENSOCUG00000003790,ENSOCUG00000013722,ENSOCUG00000014399,ENSOCUG00000024383,ENSOCUG00000003196,ENSOCUG00000017929,ENSOCUG00000005489,ENSOCUG00000027371,ENSOCUG00000008195,ENSOCUG00000014984,ENSOCUG00000007383,ENSOCUG00000003728,ENSOCUG00000021960,…	PPP2R5C|HTATIP2|CSNK2B|DCAF1|TRIM65|STK39|DUSP16|-|LITAF|PAWR|SNRPD1|MIF|CLIC4|-|PRKRA|KIF2C|ZNF207|POLR2C|CCNT1|CPSF3|ATXN1L|TMEM33|NCL|LIPA|RIOX2|NBR1|SETD7|TMEM43|ASCC1|FAM20B|PPM1H|LYAR|ACSL5|RNF2|SNAPC3|SRF|CREB1|AGPS|NUDT9|NUSAP1|ZNF621|-|-|DIMT1|DHX9|FAM98B|
GO:0035295	tube development	biological_process	0.0080314	1	10	199	352	16703	ENSOCUG00000003196,ENSOCUG00000001553,ENSOCUG00000002892,ENSOCUG00000005427,ENSOCUG00000011674,ENSOCUG00000023483,ENSOCUG00000004607,ENSOCUG00000009608,ENSOCUG00000021960,ENSOCUG00000001035	CLIC4|LIPA|SRF|CREB1|BMP2|CSNK2B|ERRFI1|SPRY2|ATXN1L|ADAMTS2|
GO:0042407	cristae formation	biological_process	0.0081386	1	2	199	12	16703	ENSOCUG00000010178,ENSOCUG00000025881	IMMT|-|
GO:0051491	positive regulation of filopodium assembly	biological_process	0.0087027	1	2	199	13	16703	ENSOCUG00000016448,ENSOCUG00000002892	CCL21|SRF|
GO:0019362	pyridine nucleotide metabolic process	biological_process	0.0087615	1	3	199	35	16703	ENSOCUG00000026188,ENSOCUG00000016995,ENSOCUG00000027781	-|-|-|
GO:0046496	nicotinamide nucleotide metabolic process	biological_process	0.0087615	1	3	199	35	16703	ENSOCUG00000027781,ENSOCUG00000016995,ENSOCUG00000026188	-|-|-|
GO:0019359	nicotinamide nucleotide biosynthetic process	biological_process	0.0087713	1	2	199	12	16703	ENSOCUG00000027781,ENSOCUG00000026188	-|-|
GO:0019363	pyridine nucleotide biosynthetic process	biological_process	0.0087713	1	2	199	12	16703	ENSOCUG00000026188,ENSOCUG00000027781	-|-|
GO:0000822	inositol hexakisphosphate binding	molecular_function	0.0091114	1	1	199	1	16703	ENSOCUG00000000566	XPR1|
GO:0031234	extrinsic to internal side of plasma membrane	cellular_component	0.0091736	1	3	199	38	16703	ENSOCUG00000009461,ENSOCUG00000013765,ENSOCUG00000004607	ESYT3|SNX9|ERRFI1|
GO:0019377	glycolipid catabolic process	biological_process	0.0092363	1	2	199	12	16703	ENSOCUG00000000356,ENSOCUG00000009309	GBA|GALC|
GO:0072524	pyridine-containing compound metabolic process	biological_process	0.0094913	1	3	199	36	16703	ENSOCUG00000027781,ENSOCUG00000016995,ENSOCUG00000026188	-|-|-|
GO:0010605	negative regulation of macromolecule metabolic process	biological_process	0.0095766	1	24	199	1223	16703	ENSOCUG00000001081,ENSOCUG00000005846,ENSOCUG00000000356,ENSOCUG00000024383,ENSOCUG00000005427,ENSOCUG00000011674,ENSOCUG00000005489,ENSOCUG00000012932,ENSOCUG00000021960,ENSOCUG00000007383,ENSOCUG00000004312,ENSOCUG00000010223,ENSOCUG00000004607,ENSOCUG00000013924,ENSOCUG00000010328,ENSOCUG00000017874,ENSOCUG00000002075,ENSOCUG00000009228,ENSOCUG00000010609,ENSOCUG00000004892,ENSOCUG00000013722,…	WWP1|ALAD|GBA|MIF|CREB1|BMP2|PRKRA|SECISBP2|ATXN1L|CCNT1|NCL|RIOX2|ERRFI1|OTUD7B|DCAF1|STK39|DUSP7|ENC1|DUSP16|RNF2|PAWR|ATP8B1|SPRY2|PFDN5|
GO:0031104	dendrite regeneration	biological_process	0.0098551	1	1	199	1	16703	ENSOCUG00000017377	MATN2|
GO:0090136	epithelial cell-cell adhesion	biological_process	0.0098966	1	2	199	13	16703	ENSOCUG00000002892,ENSOCUG00000007744	SRF|CTNNA1|
GO:0005730	nucleolus	cellular_component	0.010197	1	14	199	583	16703	ENSOCUG00000003277,ENSOCUG00000010223,ENSOCUG00000010328,ENSOCUG00000008195,ENSOCUG00000001553,ENSOCUG00000011521,ENSOCUG00000003593,ENSOCUG00000002386,ENSOCUG00000021960,ENSOCUG00000014651,ENSOCUG00000010478,ENSOCUG00000004312,ENSOCUG00000009315,ENSOCUG00000009367	NUSAP1|RIOX2|DCAF1|ZNF207|LIPA|AGPS|ACSL5|LYAR|ATXN1L|DHX9|DIMT1|NCL|SNAPC3|SETD7|
GO:0008609	alkylglycerone-phosphate synthase activity	molecular_function	0.010225	1	1	199	1	16703	ENSOCUG00000011521	AGPS|
GO:0072525	pyridine-containing compound biosynthetic process	biological_process	0.010344	1	2	199	13	16703	ENSOCUG00000027781,ENSOCUG00000026188	-|-|
GO:0044446	intracellular organelle part	cellular_component	0.010377	1	74	199	4936	16703	ENSOCUG00000013765,ENSOCUG00000001786,ENSOCUG00000027756,ENSOCUG00000028987,ENSOCUG00000005099,ENSOCUG00000027855,ENSOCUG00000016235,ENSOCUG00000002892,ENSOCUG00000029423,ENSOCUG00000003593,ENSOCUG00000006964,ENSOCUG00000016753,ENSOCUG00000011074,ENSOCUG00000010223,ENSOCUG00000008469,ENSOCUG00000015079,ENSOCUG00000017130,ENSOCUG00000004312,ENSOCUG00000003728,ENSOCUG00000008097,ENSOCUG00000009369,…	SNX9|FAM98B|-|ZNF621|CCDC115|DBNL|CYB5A|SRF|PPM1H|ACSL5|ATP6V1E1|ASCC1|TMEM43|RIOX2|MOXD1|SEC23B|TMEM33|NCL|CPSF3|KRT72|VDAC1|ZNF207|-|PRKRA|CLIC4|MIF|PAWR|-|-|DUSP16|ESYT3|STK39|DCAF1|ACPP|TUBA1B|DIMT1|DHX9|-|CDHR1|GBA|SLC35A4|NUSAP1|NUDT9|AGPS|CREB1|-|RNF2|SNAPC3|LYAR|FAM20B|-|SETD7|NBR1|VAPA|-|LIPA|ATXN1L|CCNT1|ELOVL1|-|POLR2C|-|-|KIF2C|KRT17|SNRPD1|AMFR|LITAF|IMMT|RPL22|TRIM65|CSNK2B|HTATIP2|…
GO:0051452	intracellular pH reduction	biological_process	0.010545	1	2	199	13	16703	ENSOCUG00000003196,ENSOCUG00000005099	CLIC4|CCDC115|
GO:0008409	5'-3' exonuclease activity	molecular_function	0.010577	1	2	199	13	16703	ENSOCUG00000003728,ENSOCUG00000025059	CPSF3|-|
GO:0032268	regulation of cellular protein metabolic process	biological_process	0.010779	1	22	199	1101	16703	ENSOCUG00000006445,ENSOCUG00000013765,ENSOCUG00000004312,ENSOCUG00000014651,ENSOCUG00000012932,ENSOCUG00000011674,ENSOCUG00000011595,ENSOCUG00000024383,ENSOCUG00000029569,ENSOCUG00000000356,ENSOCUG00000005846,ENSOCUG00000015909,ENSOCUG00000009608,ENSOCUG00000005376,ENSOCUG00000009367,ENSOCUG00000016448,ENSOCUG00000010609,ENSOCUG00000009228,ENSOCUG00000002075,ENSOCUG00000017874,ENSOCUG00000023483,…	FZD4|SNX9|NCL|DHX9|SECISBP2|BMP2|USP14|MIF|KRT17|GBA|ALAD|HBEGF|SPRY2|EIF3J|SETD7|CCL21|DUSP16|ENC1|DUSP7|STK39|CSNK2B|ERRFI1|
GO:0046514	ceramide catabolic process	biological_process	0.010845	1	2	199	13	16703	ENSOCUG00000009309,ENSOCUG00000000356	GALC|GBA|
GO:0009892	negative regulation of metabolic process	biological_process	0.01092	1	25	199	1305	16703	ENSOCUG00000009369,ENSOCUG00000012932,ENSOCUG00000007383,ENSOCUG00000021960,ENSOCUG00000004312,ENSOCUG00000005427,ENSOCUG00000024383,ENSOCUG00000005489,ENSOCUG00000011674,ENSOCUG00000001081,ENSOCUG00000005846,ENSOCUG00000000356,ENSOCUG00000009625,ENSOCUG00000009608,ENSOCUG00000011275,ENSOCUG00000010609,ENSOCUG00000004892,ENSOCUG00000013722,ENSOCUG00000002075,ENSOCUG00000009228,ENSOCUG00000010223,…	VDAC1|SECISBP2|CCNT1|ATXN1L|NCL|CREB1|MIF|PRKRA|BMP2|WWP1|ALAD|GBA|ATP8B1|SPRY2|PFDN5|DUSP16|RNF2|PAWR|DUSP7|ENC1|RIOX2|ERRFI1|OTUD7B|DCAF1|STK39|
GO:0043231	intracellular membrane-bounded organelle	cellular_component	0.010927	1	100	199	7042	16703	ENSOCUG00000010272,ENSOCUG00000017874,ENSOCUG00000010328,ENSOCUG00000001790,ENSOCUG00000004757,ENSOCUG00000009625,ENSOCUG00000025096,ENSOCUG00000009461,ENSOCUG00000016848,ENSOCUG00000015851,ENSOCUG00000022197,ENSOCUG00000010609,ENSOCUG00000013722,ENSOCUG00000003196,ENSOCUG00000024383,ENSOCUG00000005489,ENSOCUG00000017929,ENSOCUG00000026130,ENSOCUG00000012264,ENSOCUG00000008195,ENSOCUG00000005846,…	ACPP|STK39|DCAF1|WIPI2|ZNF35|ATP8B1|SH3TC2|ESYT3|-|DYM|-|DUSP16|PAWR|CLIC4|MIF|PRKRA|-|GSTZ1|COL1A2|ZNF207|ALAD|VDAC1|CPSF3|SEC23B|TMEM33|NCL|MOXD1|PANK2|FUBP1|OTUD7B|RIOX2|SIAH1|TMEM43|ASCC1|ACSL5|PPM1H|ATP6V1E1|SRF|BMP2|SLC25A28|CYB5A|TSTD1|ZNF621|CCDC115|-|TEF|SNX9|FAM98B|PPP2R5C|CSNK2B|HTATIP2|RPL22|TRIM65|IMMT|AKAP1|PAQR8|SPRY2|LITAF|-|SNRPD1|AMFR|GALC|CTNNA1|KIF2C|-|POLR2C|ATXN1L|CCNT1|ELOV…
GO:0051246	regulation of protein metabolic process	biological_process	0.010996	1	24	199	1237	16703	ENSOCUG00000004607,ENSOCUG00000023483,ENSOCUG00000017874,ENSOCUG00000002075,ENSOCUG00000009228,ENSOCUG00000010609,ENSOCUG00000016448,ENSOCUG00000013722,ENSOCUG00000005376,ENSOCUG00000009367,ENSOCUG00000009608,ENSOCUG00000015909,ENSOCUG00000000356,ENSOCUG00000005846,ENSOCUG00000029569,ENSOCUG00000024383,ENSOCUG00000011595,ENSOCUG00000011674,ENSOCUG00000012932,ENSOCUG00000014651,ENSOCUG00000004312,…	ERRFI1|CSNK2B|STK39|DUSP7|ENC1|DUSP16|CCL21|PAWR|EIF3J|SETD7|SPRY2|HBEGF|GBA|ALAD|KRT17|MIF|USP14|BMP2|SECISBP2|DHX9|NCL|SNX9|INPP5B|FZD4|
GO:0009108	coenzyme biosynthetic process	biological_process	0.011292	1	4	199	73	16703	ENSOCUG00000027781,ENSOCUG00000011217,ENSOCUG00000026188,ENSOCUG00000011349	-|PANK2|-|ELOVL1|
GO:0035212	cell competition in a multicellular organism	biological_process	0.011329	1	1	199	1	16703	ENSOCUG00000010328	DCAF1|
GO:0030889	negative regulation of B cell proliferation	biological_process	0.01144	1	2	199	14	16703	ENSOCUG00000016539,ENSOCUG00000013722	TNFRSF21|PAWR|
GO:0061298	retina vasculature development in camera-type eye	biological_process	0.011605	1	2	199	14	16703	ENSOCUG00000003196,ENSOCUG00000006445	CLIC4|FZD4|
GO:0005607	laminin-2 complex	cellular_component	0.011673	1	1	199	1	16703	ENSOCUG00000014676	LAMB1|
GO:0043257	laminin-8 complex	cellular_component	0.011673	1	1	199	1	16703	ENSOCUG00000014676	LAMB1|
GO:0043259	laminin-10 complex	cellular_component	0.011673	1	1	199	1	16703	ENSOCUG00000014676	LAMB1|
GO:0097252	oligodendrocyte apoptotic process	biological_process	0.011732	1	1	199	1	16703	ENSOCUG00000016539	TNFRSF21|
GO:2000663	negative regulation of interleukin-5 secretion	biological_process	0.011732	1	1	199	1	16703	ENSOCUG00000016539	TNFRSF21|
GO:2000666	negative regulation of interleukin-13 secretion	biological_process	0.011732	1	1	199	1	16703	ENSOCUG00000016539	TNFRSF21|
GO:0010498	proteasomal protein catabolic process	biological_process	0.011858	1	7	199	205	16703	ENSOCUG00000011595,ENSOCUG00000009228,ENSOCUG00000011221,ENSOCUG00000017212,ENSOCUG00000000356,ENSOCUG00000005846,ENSOCUG00000001081	USP14|ENC1|PPP2R5C|AMFR|GBA|ALAD|WWP1|
GO:0004336	galactosylceramidase activity	molecular_function	0.011899	1	1	199	1	16703	ENSOCUG00000009309	GALC|
GO:0006683	galactosylceramide catabolic process	biological_process	0.011899	1	1	199	1	16703	ENSOCUG00000009309	GALC|
GO:0019376	galactolipid catabolic process	biological_process	0.011899	1	1	199	1	16703	ENSOCUG00000009309	GALC|
GO:0052658	inositol-1,4,5-trisphosphate 5-phosphatase activity	molecular_function	0.011935	1	1	199	1	16703	ENSOCUG00000005395	INPP5B|
GO:0004034	aldose 1-epimerase activity	molecular_function	0.012082	1	1	199	1	16703	ENSOCUG00000006325	GALM|
GO:0042131	thiamine phosphate phosphatase activity	molecular_function	0.012129	1	1	199	1	16703	ENSOCUG00000010272	ACPP|
GO:0052642	lysophosphatidic acid phosphatase activity	molecular_function	0.012129	1	1	199	1	16703	ENSOCUG00000010272	ACPP|
GO:0018200	peptidyl-glutamic acid modification	biological_process	0.012226	1	2	199	15	16703	ENSOCUG00000016224,ENSOCUG00000002368	TTLL1|GGCX|
GO:0001069	regulatory region RNA binding	molecular_function	0.012279	1	1	199	1	16703	ENSOCUG00000014651	DHX9|
GO:0033679	3'-5' DNA/RNA helicase activity	molecular_function	0.012279	1	1	199	1	16703	ENSOCUG00000014651	DHX9|
GO:0033681	ATP-dependent 3'-5' DNA/RNA helicase activity	molecular_function	0.012279	1	1	199	1	16703	ENSOCUG00000014651	DHX9|
GO:0034459	ATP-dependent 3'-5' RNA helicase activity	molecular_function	0.012279	1	1	199	1	16703	ENSOCUG00000014651	DHX9|
GO:2000767	positive regulation of cytoplasmic translation	biological_process	0.012279	1	1	199	1	16703	ENSOCUG00000014651	DHX9|
GO:0036261	7-methylguanosine cap hypermethylation	biological_process	0.01233	1	1	199	1	16703	ENSOCUG00000017522	TGS1|
GO:0071164	RNA trimethylguanosine synthase activity	molecular_function	0.01233	1	1	199	1	16703	ENSOCUG00000017522	TGS1|
GO:0004771	sterol esterase activity	molecular_function	0.012383	1	1	199	1	16703	ENSOCUG00000001553	LIPA|
GO:0004307	ethanolaminephosphotransferase activity	molecular_function	0.012432	1	1	199	1	16703	ENSOCUG00000015554	EPT1|
GO:0008488	gamma-glutamyl carboxylase activity	molecular_function	0.012436	1	1	199	1	16703	ENSOCUG00000002368	GGCX|
GO:0009137	purine nucleoside diphosphate catabolic process	biological_process	0.012469	1	1	199	1	16703	ENSOCUG00000002670	NUDT9|
GO:0009181	purine ribonucleoside diphosphate catabolic process	biological_process	0.012469	1	1	199	1	16703	ENSOCUG00000002670	NUDT9|
GO:0046032	ADP catabolic process	biological_process	0.012469	1	1	199	1	16703	ENSOCUG00000002670	NUDT9|
GO:0046707	IDP metabolic process	biological_process	0.012469	1	1	199	1	16703	ENSOCUG00000002670	NUDT9|
GO:0046709	IDP catabolic process	biological_process	0.012469	1	1	199	1	16703	ENSOCUG00000002670	NUDT9|
GO:0004750	ribulose-phosphate 3-epimerase activity	molecular_function	0.012492	1	1	199	1	16703	ENSOCUG00000016995	-|
GO:1990047	spindle matrix	cellular_component	0.012492	1	1	199	1	16703	ENSOCUG00000008195	ZNF207|
GO:0051977	lysophospholipid transport	biological_process	0.012492	1	1	199	1	16703	ENSOCUG00000001028	MFSD2A|
GO:0051978	lysophospholipid transporter activity	molecular_function	0.012492	1	1	199	1	16703	ENSOCUG00000001028	MFSD2A|
GO:0004655	porphobilinogen synthase activity	molecular_function	0.012492	1	1	199	1	16703	ENSOCUG00000005846	ALAD|
GO:0030038	contractile actin filament bundle assembly	biological_process	0.012492	1	1	199	1	16703	ENSOCUG00000002892	SRF|
GO:0061300	cerebellum vasculature development	biological_process	0.012492	1	1	199	1	16703	ENSOCUG00000006445	FZD4|
GO:0061301	cerebellum vasculature morphogenesis	biological_process	0.012492	1	1	199	1	16703	ENSOCUG00000006445	FZD4|
GO:0032395	MHC class II receptor activity	molecular_function	0.012492	1	1	199	1	16703	ENSOCUG00000029569	KRT17|
GO:0003952	NAD+ synthase (glutamine-hydrolyzing) activity	molecular_function	0.012492	1	1	199	1	16703	ENSOCUG00000027781	-|
GO:0031732	CCR7 chemokine receptor binding	molecular_function	0.012492	1	1	199	1	16703	ENSOCUG00000016448	CCL21|
GO:2000527	regulation of myeloid dendritic cell chemotaxis	biological_process	0.012492	1	1	199	1	16703	ENSOCUG00000016448	CCL21|
GO:2000529	positive regulation of myeloid dendritic cell chemotaxis	biological_process	0.012492	1	1	199	1	16703	ENSOCUG00000016448	CCL21|
GO:0051042	negative regulation of calcium-independent cell-cell adhesion	biological_process	0.012492	1	1	199	1	16703	ENSOCUG00000011674	BMP2|
GO:0060804	positive regulation of Wnt receptor signaling pathway by BMP signaling pathway	biological_process	0.012492	1	1	199	1	16703	ENSOCUG00000011674	BMP2|
GO:0050178	phenylpyruvate tautomerase activity	molecular_function	0.012492	1	1	199	1	16703	ENSOCUG00000024383	MIF|
GO:0061078	positive regulation of prostaglandin secretion involved in immune response	biological_process	0.012492	1	1	199	1	16703	ENSOCUG00000024383	MIF|
GO:0090323	prostaglandin secretion involved in immune response	biological_process	0.012492	1	1	199	1	16703	ENSOCUG00000024383	MIF|
GO:2000647	negative regulation of stem cell proliferation	biological_process	0.012665	1	2	199	15	16703	ENSOCUG00000007744,ENSOCUG00000026228	CTNNA1|KCTD11|
GO:0017017	MAP kinase tyrosine/serine/threonine phosphatase activity	molecular_function	0.012733	1	2	199	14	16703	ENSOCUG00000010609,ENSOCUG00000002075	DUSP16|DUSP7|
GO:0007007	inner mitochondrial membrane organization	biological_process	0.01285	1	2	199	15	16703	ENSOCUG00000025881,ENSOCUG00000010178	-|IMMT|
GO:0005737	cytoplasm	cellular_component	0.013265	1	92	199	6436	16703	ENSOCUG00000005489,ENSOCUG00000024383,ENSOCUG00000003196,ENSOCUG00000026584,ENSOCUG00000012264,ENSOCUG00000026130,ENSOCUG00000010393,ENSOCUG00000009369,ENSOCUG00000005395,ENSOCUG00000017130,ENSOCUG00000004312,ENSOCUG00000015079,ENSOCUG00000021352,ENSOCUG00000004082,ENSOCUG00000010272,ENSOCUG00000001790,ENSOCUG00000017874,ENSOCUG00000011275,ENSOCUG00000009461,ENSOCUG00000025096,ENSOCUG00000009625,…	PRKRA|MIF|CLIC4|RASSF3|COL1A2|GSTZ1|FXR2|VDAC1|INPP5B|TMEM33|NCL|SEC23B|-|TUBA1B|ACPP|WIPI2|STK39|PFDN5|ESYT3|SH3TC2|ATP8B1|ZNF35|PAWR|DUSP16|DYM|CYB5A|KCTD11|SLC25A28|SRF|SRD5A1|TSTD1|DBNL|CCDC115|SNX9|FAM98B|MOXD1|PANK2|SIAH1|RIOX2|OTUD7B|TMEM43|ACSL5|ATP6V1E1|PPM1H|GALC|KRT17|SNRPD1|AMFR|KIF2C|CTNNA1|-|POLR2C|-|EBPL|TRIM47|TGS1|ELOVL1|ENC1|PPP2R5C|TRIM65|RPL22|HTATIP2|CSNK2B|SPRY2|AKAP1|PAQR8|…
GO:0000407	pre-autophagosomal structure	cellular_component	0.013486	1	2	199	15	16703	ENSOCUG00000025171,ENSOCUG00000001790	NBR1|WIPI2|
GO:0045859	regulation of protein kinase activity	biological_process	0.013563	1	11	199	433	16703	ENSOCUG00000009608,ENSOCUG00000006445,ENSOCUG00000013765,ENSOCUG00000016448,ENSOCUG00000010609,ENSOCUG00000011674,ENSOCUG00000002075,ENSOCUG00000024383,ENSOCUG00000000356,ENSOCUG00000023483,ENSOCUG00000004607	SPRY2|FZD4|SNX9|CCL21|DUSP16|BMP2|DUSP7|MIF|GBA|CSNK2B|ERRFI1|
GO:0032269	negative regulation of cellular protein metabolic process	biological_process	0.013804	1	10	199	376	16703	ENSOCUG00000017874,ENSOCUG00000005846,ENSOCUG00000000356,ENSOCUG00000004607,ENSOCUG00000009228,ENSOCUG00000002075,ENSOCUG00000024383,ENSOCUG00000004312,ENSOCUG00000010609,ENSOCUG00000009608	STK39|ALAD|GBA|ERRFI1|ENC1|DUSP7|MIF|NCL|DUSP16|SPRY2|
GO:0044237	cellular metabolic process	biological_process	0.014265	1	101	199	7180	16703	ENSOCUG00000003144,ENSOCUG00000016640,ENSOCUG00000011674,ENSOCUG00000002892,ENSOCUG00000013765,ENSOCUG00000001786,ENSOCUG00000010172,ENSOCUG00000012866,ENSOCUG00000027756,ENSOCUG00000025059,ENSOCUG00000004814,ENSOCUG00000010223,ENSOCUG00000013924,ENSOCUG00000029712,ENSOCUG00000002225,ENSOCUG00000016995,ENSOCUG00000002368,ENSOCUG00000011217,ENSOCUG00000012389,ENSOCUG00000016448,ENSOCUG00000029423,…	BPGM|TET3|BMP2|SRF|SNX9|FAM98B|RALBP1|TEF|-|-|SIAH1|RIOX2|OTUD7B|-|FUBP1|-|GGCX|PANK2|CCDC126|CCL21|PPM1H|ASCC1|-|ALAD|GXYLT2|GSTZ1|HBEGF|-|PRKRA|MIF|NCL|-|CPSF3|FZD4|INPP5B|VDAC1|PNPLA6|WIPI2|DCAF1|STK39|SEPHS1|-|ACPP|LYG1|PAWR|DUSP16|PFDN5|ATP8B1|ZNF35|GBA|NUSAP1|USP14|NUDT9|CREB1|AGPS|RASGEF1B|SECISBP2|DHX9|DIMT1|-|-|TTLL1|-|BLVRA|-|ERRFI1|NBR1|GLB1|DUSP7|-|RNF2|-|ZDHHC3|-|EIF3J|SETD7|WWP1|GAL…
GO:0016485	protein processing	biological_process	0.014317	1	5	199	122	16703	ENSOCUG00000014480,ENSOCUG00000005395,ENSOCUG00000004834,ENSOCUG00000011041,ENSOCUG00000001035	C1R|INPP5B|F3|CASP7|ADAMTS2|
GO:0006417	regulation of translation	biological_process	0.014485	1	6	199	167	16703	ENSOCUG00000029569,ENSOCUG00000005376,ENSOCUG00000009228,ENSOCUG00000012932,ENSOCUG00000014651,ENSOCUG00000004312	KRT17|EIF3J|ENC1|SECISBP2|DHX9|NCL|
GO:0033549	MAP kinase phosphatase activity	molecular_function	0.014578	1	2	199	15	16703	ENSOCUG00000010609,ENSOCUG00000002075	DUSP16|DUSP7|
GO:0010737	protein kinase A signaling cascade	biological_process	0.014686	1	2	199	16	16703	ENSOCUG00000017563,ENSOCUG00000024383	AKAP1|MIF|
GO:0031090	organelle membrane	cellular_component	0.014971	1	24	199	1260	16703	ENSOCUG00000025881,ENSOCUG00000003790,ENSOCUG00000003593,ENSOCUG00000006964,ENSOCUG00000009461,ENSOCUG00000010178,ENSOCUG00000011074,ENSOCUG00000008615,ENSOCUG00000010272,ENSOCUG00000008469,ENSOCUG00000024691,ENSOCUG00000017130,ENSOCUG00000013765,ENSOCUG00000015079,ENSOCUG00000011349,ENSOCUG00000006105,ENSOCUG00000005099,ENSOCUG00000009369,ENSOCUG00000000356,ENSOCUG00000009816,ENSOCUG00000016235,…	-|LITAF|ACSL5|ATP6V1E1|ESYT3|IMMT|TMEM43|VAPA|ACPP|MOXD1|-|TMEM33|SNX9|SEC23B|ELOVL1|CDHR1|CCDC115|VDAC1|GBA|SLC35A4|CYB5A|NUDT9|AMFR|AGPS|
GO:0043567	regulation of insulin-like growth factor receptor signaling pathway	biological_process	0.015381	1	2	199	16	16703	ENSOCUG00000007302,ENSOCUG00000011674	CILP|BMP2|
GO:0030888	regulation of B cell proliferation	biological_process	0.015862	1	3	199	45	16703	ENSOCUG00000024383,ENSOCUG00000013722,ENSOCUG00000016539	MIF|PAWR|TNFRSF21|
GO:0045851	pH reduction	biological_process	0.015982	1	2	199	16	16703	ENSOCUG00000003196,ENSOCUG00000005099	CLIC4|CCDC115|
GO:2000686	regulation of rubidium ion transmembrane transporter activity	biological_process	0.016	1	1	199	2	16703	ENSOCUG00000017874	STK39|
GO:0016469	proton-transporting two-sector ATPase complex	cellular_component	0.016049	1	3	199	43	16703	ENSOCUG00000006964,ENSOCUG00000005099,ENSOCUG00000024691	ATP6V1E1|CCDC115|-|
GO:0031012	extracellular matrix	cellular_component	0.016747	1	9	199	339	16703	ENSOCUG00000007302,ENSOCUG00000014676,ENSOCUG00000016236,ENSOCUG00000004834,ENSOCUG00000021439,ENSOCUG00000012264,ENSOCUG00000001035,ENSOCUG00000017377,ENSOCUG00000016448	CILP|LAMB1|COL15A1|F3|RPL22|COL1A2|ADAMTS2|MATN2|CCL21|
GO:0060429	epithelium development	biological_process	0.016965	1	15	199	698	16703	ENSOCUG00000009397,ENSOCUG00000001914,ENSOCUG00000009608,ENSOCUG00000016224,ENSOCUG00000015126,ENSOCUG00000009369,ENSOCUG00000004607,ENSOCUG00000023483,ENSOCUG00000015909,ENSOCUG00000011674,ENSOCUG00000002892,ENSOCUG00000029569,ENSOCUG00000011217,ENSOCUG00000005427,ENSOCUG00000003196	STRBP|ORAI1|SPRY2|TTLL1|FRMD6|VDAC1|ERRFI1|CSNK2B|HBEGF|BMP2|SRF|KRT17|PANK2|CREB1|CLIC4|
GO:0006733	oxidoreduction coenzyme metabolic process	biological_process	0.017167	1	3	199	45	16703	ENSOCUG00000027781,ENSOCUG00000016995,ENSOCUG00000026188	-|-|-|
GO:0019674	NAD metabolic process	biological_process	0.017748	1	2	199	17	16703	ENSOCUG00000027781,ENSOCUG00000026188	-|-|
GO:0021812	neuronal-glial interaction involved in cerebral cortex radial glia guided migration	biological_process	0.018025	1	1	199	2	16703	ENSOCUG00000014676	LAMB1|
GO:0042168	heme metabolic process	biological_process	0.018119	1	2	199	17	16703	ENSOCUG00000005846,ENSOCUG00000006916	ALAD|BLVRA|
GO:0043412	macromolecule modification	biological_process	0.018563	1	40	199	2461	16703	ENSOCUG00000004607,ENSOCUG00000013924,ENSOCUG00000004814,ENSOCUG00000022492,ENSOCUG00000002368,ENSOCUG00000002075,ENSOCUG00000029712,ENSOCUG00000029141,ENSOCUG00000029423,ENSOCUG00000016448,ENSOCUG00000004892,ENSOCUG00000012389,ENSOCUG00000009367,ENSOCUG00000000937,ENSOCUG00000000356,ENSOCUG00000005427,ENSOCUG00000011595,ENSOCUG00000016640,ENSOCUG00000011674,ENSOCUG00000010478,ENSOCUG00000001786,…	ERRFI1|OTUD7B|SIAH1|-|GGCX|DUSP7|-|-|PPM1H|CCL21|RNF2|CCDC126|SETD7|ZDHHC3|GBA|CREB1|USP14|TET3|BMP2|DIMT1|FAM98B|SNX9|TTLL1|CSNK2B|-|DCAF1|TRIM65|STK39|ENC1|DUSP16|SPRY2|HBEGF|WWP1|GXYLT2|MIF|AMFR|PRKRA|TGS1|CCNT1|FZD4|
GO:0010608	posttranscriptional regulation of gene expression	biological_process	0.019155	1	10	199	391	16703	ENSOCUG00000009228,ENSOCUG00000005489,ENSOCUG00000011674,ENSOCUG00000029569,ENSOCUG00000005427,ENSOCUG00000008195,ENSOCUG00000005376,ENSOCUG00000004312,ENSOCUG00000012932,ENSOCUG00000014651	ENC1|PRKRA|BMP2|KRT17|CREB1|ZNF207|EIF3J|NCL|SECISBP2|DHX9|
GO:0000790	nuclear chromatin	cellular_component	0.019238	1	6	199	178	16703	ENSOCUG00000013722,ENSOCUG00000004892,ENSOCUG00000014651,ENSOCUG00000017929,ENSOCUG00000005427,ENSOCUG00000002892	PAWR|RNF2|DHX9|-|CREB1|SRF|
GO:0071901	negative regulation of protein serine/threonine kinase activity	biological_process	0.019253	1	4	199	85	16703	ENSOCUG00000009608,ENSOCUG00000002075,ENSOCUG00000000356,ENSOCUG00000010609	SPRY2|DUSP7|GBA|DUSP16|
GO:0005604	basement membrane	cellular_component	0.019544	1	3	199	56	16703	ENSOCUG00000016236,ENSOCUG00000017377,ENSOCUG00000014676	COL15A1|MATN2|LAMB1|
GO:0044424	intracellular part	cellular_component	0.019706	1	124	199	9209	16703	ENSOCUG00000005489,ENSOCUG00000017929,ENSOCUG00000024383,ENSOCUG00000003196,ENSOCUG00000008195,ENSOCUG00000005846,ENSOCUG00000012264,ENSOCUG00000026584,ENSOCUG00000026130,ENSOCUG00000015126,ENSOCUG00000010393,ENSOCUG00000009369,ENSOCUG00000005395,ENSOCUG00000017130,ENSOCUG00000004312,ENSOCUG00000021352,ENSOCUG00000015079,ENSOCUG00000008097,ENSOCUG00000003728,ENSOCUG00000004082,ENSOCUG00000010272,…	PRKRA|-|MIF|CLIC4|ZNF207|ALAD|COL1A2|RASSF3|GSTZ1|FRMD6|FXR2|VDAC1|INPP5B|TMEM33|NCL|-|SEC23B|KRT72|CPSF3|TUBA1B|ACPP|DCAF1|WIPI2|STK39|PFDN5|ESYT3|ATP8B1|SH3TC2|ZNF35|PAWR|-|DYM|DUSP16|-|CYB5A|KCTD11|SLC25A28|BMP2|SRF|SRD5A1|TSTD1|DBNL|-|CCDC115|ZNF621|SNX9|FAM98B|TEF|FUBP1|MOXD1|PANK2|SIAH1|RIOX2|OTUD7B|ASCC1|TMEM43|PPM1H|ACSL5|ATP6V1E1|GALC|AMFR|KRT17|SNRPD1|-|CTNNA1|KIF2C|-|-|POLR2C|EBPL|TRIM…
GO:0060041	retina development in camera-type eye	biological_process	0.019932	1	4	199	91	16703	ENSOCUG00000017096,ENSOCUG00000003196,ENSOCUG00000006445,ENSOCUG00000011275	ZNF513|CLIC4|FZD4|PFDN5|
GO:0035368	selenocysteine insertion sequence binding	molecular_function	0.020021	1	1	199	2	16703	ENSOCUG00000012932	SECISBP2|
GO:0006469	negative regulation of protein kinase activity	biological_process	0.020103	1	5	199	131	16703	ENSOCUG00000002075,ENSOCUG00000009608,ENSOCUG00000004607,ENSOCUG00000010609,ENSOCUG00000000356	DUSP7|SPRY2|ERRFI1|DUSP16|GBA|
GO:0003674	molecular_function	molecular_function	0.020351	1	170	199	13298	16703	ENSOCUG00000027781,ENSOCUG00000006173,ENSOCUG00000006928,ENSOCUG00000010329,ENSOCUG00000010178,ENSOCUG00000012487,ENSOCUG00000029302,ENSOCUG00000001035,ENSOCUG00000011041,ENSOCUG00000003790,ENSOCUG00000029569,ENSOCUG00000009309,ENSOCUG00000001081,ENSOCUG00000007744,ENSOCUG00000026810,ENSOCUG00000014984,ENSOCUG00000010403,ENSOCUG00000007383,ENSOCUG00000011349,ENSOCUG00000006661,ENSOCUG00000009081,…	-|-|-|TRIM65|IMMT|LIPK|-|ADAMTS2|CASP7|LITAF|KRT17|GALC|WWP1|CTNNA1|-|POLR2C|-|CCNT1|ELOVL1|TRIM47|SS18|-|IRGQ|DUSP7|-|NBR1|ERRFI1|SETD7|-|ZDHHC3|-|RNF2|USP14|NUSAP1|CDHR1|-|SECISBP2|TUBA1B|-|-|STK39|DCAF1|PNPLA6|ZNF35|MFSD2A|ESYT3|PFDN5|DYM|-|DUSP16|-|LY
GO:0005515	protein binding	molecular_function	0.020408	1	63	199	4248	16703	ENSOCUG00000023483,ENSOCUG00000015261,ENSOCUG00000010328,ENSOCUG00000010272,ENSOCUG00000004082,ENSOCUG00000009228,ENSOCUG00000022197,ENSOCUG00000008561,ENSOCUG00000015851,ENSOCUG00000013722,ENSOCUG00000003790,ENSOCUG00000017563,ENSOCUG00000009608,ENSOCUG00000011275,ENSOCUG00000015909,ENSOCUG00000027371,ENSOCUG00000007744,ENSOCUG00000026584,ENSOCUG00000012264,ENSOCUG00000008195,ENSOCUG00000004834,…	CSNK2B|SEPHS1|DCAF1|ACPP|TUBA1B|ENC1|-|IGFBP2|DYM|PAWR|LITAF|AKAP1|SPRY2|PFDN5|HBEGF|KIF2C|CTNNA1|RASSF3|COL1A2|ZNF207|F3|-|ALAD|PENK|KRT17|AMFR|MIF|PRKRA|CCNT1|NCL|VDAC1|FXR2|POLR2C|FZD4|-|OTUD7B|NBR1|ERRFI1|RIOX2|SIAH1|VAPA|CCL21|-|ATP6V1E1|RNF2|TMEM43|SETD7|COTL1|-|DBNL|NUSAP1|GBA|SRF|CREB1|BMP2|CYB5A|USP14|KCTD11|DHX9|RALBP1|SNX9|FAM98B|-|
GO:0030149	sphingolipid catabolic process	biological_process	0.020528	1	2	199	18	16703	ENSOCUG00000009309,ENSOCUG00000000356	GALC|GBA|
GO:0051896	regulation of protein kinase B signaling cascade	biological_process	0.020892	1	4	199	92	16703	ENSOCUG00000009608,ENSOCUG00000004834,ENSOCUG00000015909,ENSOCUG00000016448	SPRY2|F3|HBEGF|CCL21|
GO:0016788	hydrolase activity, acting on ester bonds	molecular_function	0.021069	1	12	199	524	16703	ENSOCUG00000010403,ENSOCUG00000005395,ENSOCUG00000025059,ENSOCUG00000012487,ENSOCUG00000003728,ENSOCUG00000029423,ENSOCUG00000010609,ENSOCUG00000010272,ENSOCUG00000002075,ENSOCUG00000001553,ENSOCUG00000013517,ENSOCUG00000011769	-|INPP5B|-|LIPK|CPSF3|PPM1H|DUSP16|ACPP|DUSP7|LIPA|-|PNPLA6|
GO:0045626	negative regulation of T-helper 1 cell differentiation	biological_process	0.0213	1	1	199	2	16703	ENSOCUG00000000329	IL4R|
GO:0001783	B cell apoptotic process	biological_process	0.021365	1	2	199	19	16703	ENSOCUG00000016539,ENSOCUG00000024383	TNFRSF21|MIF|
GO:0005606	laminin-1 complex	cellular_component	0.021505	1	1	199	2	16703	ENSOCUG00000014676	LAMB1|
GO:0007243	intracellular protein kinase cascade	biological_process	0.021984	1	15	199	717	16703	ENSOCUG00000003790,ENSOCUG00000016448,ENSOCUG00000010609,ENSOCUG00000017563,ENSOCUG00000006445,ENSOCUG00000009608,ENSOCUG00000004834,ENSOCUG00000000356,ENSOCUG00000015909,ENSOCUG00000013924,ENSOCUG00000025171,ENSOCUG00000011674,ENSOCUG00000008615,ENSOCUG00000024383,ENSOCUG00000002075	LITAF|CCL21|DUSP16|AKAP1|FZD4|SPRY2|F3|GBA|HBEGF|OTUD7B|NBR1|BMP2|VAPA|MIF|DUSP7|
GO:0071353	cellular response to interleukin-4	biological_process	0.022003	1	2	199	19	16703	ENSOCUG00000004082,ENSOCUG00000005846	TUBA1B|ALAD|
GO:0000188	inactivation of MAPK activity	biological_process	0.022227	1	2	199	19	16703	ENSOCUG00000002075,ENSOCUG00000010609	DUSP7|DUSP16|
GO:0009056	catabolic process	biological_process	0.022387	1	27	199	1543	16703	ENSOCUG00000012487,ENSOCUG00000029302,ENSOCUG00000009608,ENSOCUG00000014720,ENSOCUG00000016995,ENSOCUG00000011221,ENSOCUG00000001553,ENSOCUG00000009228,ENSOCUG00000025171,ENSOCUG00000004814,ENSOCUG00000010329,ENSOCUG00000001790,ENSOCUG00000011769,ENSOCUG00000006916,ENSOCUG00000006329,ENSOCUG00000010172,ENSOCUG00000012932,ENSOCUG00000013765,ENSOCUG00000010456,ENSOCUG00000017212,ENSOCUG00000009309,…	LIPK|-|SPRY2|LYG1|-|PPP2R5C|LIPA|ENC1|NBR1|SIAH1|TRIM65|WIPI2|PNPLA6|BLVRA|-|RALBP1|SECISBP2|SNX9|RASGEF1B|AMFR|GALC|NUDT9|USP14|WWP1|BPGM|ALAD|GBA|
GO:0042986	positive regulation of amyloid precursor protein biosynthetic process	biological_process	0.02249	1	1	199	2	16703	ENSOCUG00000013722	PAWR|
GO:0040001	establishment of mitotic spindle localization	biological_process	0.0226	1	2	199	21	16703	ENSOCUG00000003277,ENSOCUG00000009608	NUSAP1|SPRY2|
GO:0090238	positive regulation of arachidonic acid secretion	biological_process	0.022652	1	1	199	2	16703	ENSOCUG00000024383	MIF|
GO:0005829	cytosol	cellular_component	0.022688	1	34	199	2045	16703	ENSOCUG00000010223,ENSOCUG00000004607,ENSOCUG00000025171,ENSOCUG00000011217,ENSOCUG00000002075,ENSOCUG00000006964,ENSOCUG00000012653,ENSOCUG00000022892,ENSOCUG00000011595,ENSOCUG00000016235,ENSOCUG00000010478,ENSOCUG00000013765,ENSOCUG00000006916,ENSOCUG00000000749,ENSOCUG00000010329,ENSOCUG00000001790,ENSOCUG00000021439,ENSOCUG00000017874,ENSOCUG00000011221,ENSOCUG00000003790,ENSOCUG00000009608,…	RIOX2|ERRFI1|NBR1|PANK2|DUSP7|ATP6V1E1|-|TSTD1|USP14|CYB5A|DIMT1|SNX9|BLVRA|HTATIP2|TRIM65|WIPI2|RPL22|STK39|PPP2R5C|LITAF|SPRY2|PFDN5|CTNNA1|KIF2C|RASSF3|SNRPD1|MIF|CLIC4|PRKRA|TGS1|TRIM47|FXR2|INPP5B|POLR2C|
GO:0051489	regulation of filopodium assembly	biological_process	0.022923	1	2	199	21	16703	ENSOCUG00000002892,ENSOCUG00000016448	SRF|CCL21|
GO:0044267	cellular protein metabolic process	biological_process	0.023024	1	50	199	3223	16703	ENSOCUG00000011275,ENSOCUG00000009608,ENSOCUG00000010609,ENSOCUG00000009228,ENSOCUG00000011221,ENSOCUG00000021439,ENSOCUG00000017874,ENSOCUG00000010328,ENSOCUG00000010329,ENSOCUG00000023483,ENSOCUG00000022702,ENSOCUG00000006445,ENSOCUG00000025046,ENSOCUG00000021352,ENSOCUG00000004312,ENSOCUG00000007383,ENSOCUG00000005489,ENSOCUG00000029569,ENSOCUG00000017212,ENSOCUG00000024383,ENSOCUG00000005846,…	PFDN5|SPRY2|DUSP16|ENC1|PPP2R5C|RPL22|STK39|DCAF1|TRIM65|CSNK2B|-|FZD4|-|-|NCL|CCNT1|PRKRA|KRT17|AMFR|MIF|ALAD|GXYLT2|WWP1|HBEGF|-|ZDHHC3|SETD7|EIF3J|CCDC126|RNF2|PPM1H|-|CCL21|-|DUSP7|GGCX|SIAH1|-|OTUD7B|ERRFI1|TTLL1|FAM98B|SNX9|DHX9|SECISBP2|BMP2|TET3|USP14|CREB1|GBA|
GO:1901033	positive regulation of response to reactive oxygen species	biological_process	0.023084	1	1	199	2	16703	ENSOCUG00000013722	PAWR|
GO:1901300	positive regulation of hydrogen peroxide-mediated programmed cell death	biological_process	0.023084	1	1	199	2	16703	ENSOCUG00000013722	PAWR|
GO:0005584	collagen type I	cellular_component	0.023128	1	1	199	2	16703	ENSOCUG00000012264	COL1A2|
GO:0005578	proteinaceous extracellular matrix	cellular_component	0.023196	1	6	199	197	16703	ENSOCUG00000014676,ENSOCUG00000016236,ENSOCUG00000012264,ENSOCUG00000016448,ENSOCUG00000017377,ENSOCUG00000001035	LAMB1|COL15A1|COL1A2|CCL21|MATN2|ADAMTS2|
GO:1900222	negative regulation of beta-amyloid clearance	biological_process	0.023234	1	1	199	2	16703	ENSOCUG00000002892	SRF|
GO:0044420	extracellular matrix part	cellular_component	0.023635	1	4	199	102	16703	ENSOCUG00000014676,ENSOCUG00000016236,ENSOCUG00000012264,ENSOCUG00000017377	LAMB1|COL15A1|COL1A2|MATN2|
GO:0060128	corticotropin hormone secreting cell differentiation	biological_process	0.023706	1	1	199	2	16703	ENSOCUG00000011674	BMP2|
GO:0031417	NatC complex	cellular_component	0.023812	1	1	199	2	16703	ENSOCUG00000017284	NAA38|
GO:2001180	negative regulation of interleukin-10 secretion	biological_process	0.024066	1	1	199	2	16703	ENSOCUG00000016539	TNFRSF21|
GO:0051604	protein maturation	biological_process	0.024199	1	5	199	139	16703	ENSOCUG00000001035,ENSOCUG00000004834,ENSOCUG00000011041,ENSOCUG00000005395,ENSOCUG00000014480	ADAMTS2|F3|CASP7|INPP5B|C1R|
GO:0060988	lipid tube assembly	biological_process	0.024226	1	1	199	2	16703	ENSOCUG00000013765	SNX9|
GO:0060168	positive regulation of adenosine receptor signaling pathway	biological_process	0.02447	1	1	199	2	16703	ENSOCUG00000010272	ACPP|
GO:0021537	telencephalon development	biological_process	0.024495	1	5	199	150	16703	ENSOCUG00000011674,ENSOCUG00000014676,ENSOCUG00000002892,ENSOCUG00000001028,ENSOCUG00000012932	BMP2|LAMB1|SRF|MFSD2A|SECISBP2|
GO:0004114	3',5'-cyclic-nucleotide phosphodiesterase activity	molecular_function	0.02457	1	2	199	24	16703	ENSOCUG00000010403,ENSOCUG00000013517	-|-|
GO:0034458	3'-5' RNA helicase activity	molecular_function	0.024604	1	1	199	2	16703	ENSOCUG00000014651	DHX9|
GO:0045142	triplex DNA binding	molecular_function	0.024606	1	1	199	2	16703	ENSOCUG00000014651	DHX9|
GO:0033680	ATP-dependent DNA/RNA helicase activity	molecular_function	0.024619	1	1	199	2	16703	ENSOCUG00000014651	DHX9|
GO:0043549	regulation of kinase activity	biological_process	0.024667	1	11	199	475	16703	ENSOCUG00000004607,ENSOCUG00000023483,ENSOCUG00000000356,ENSOCUG00000024383,ENSOCUG00000002075,ENSOCUG00000011674,ENSOCUG00000016448,ENSOCUG00000010609,ENSOCUG00000013765,ENSOCUG00000006445,ENSOCUG00000009608	ERRFI1|CSNK2B|GBA|MIF|DUSP7|BMP2|CCL21|DUSP16|SNX9|FZD4|SPRY2|
GO:0033149	FFAT motif binding	molecular_function	0.024679	1	1	199	2	16703	ENSOCUG00000008615	VAPA|
GO:0004167	dopachrome isomerase activity	molecular_function	0.024706	1	1	199	2	16703	ENSOCUG00000024383	MIF|
GO:0004074	biliverdin reductase activity	molecular_function	0.024765	1	1	199	2	16703	ENSOCUG00000006916	BLVRA|
GO:0017187	peptidyl-glutamic acid carboxylation	biological_process	0.024773	1	1	199	2	16703	ENSOCUG00000002368	GGCX|
GO:0018214	protein carboxylation	biological_process	0.024773	1	1	199	2	16703	ENSOCUG00000002368	GGCX|
GO:0033699	DNA 5'-adenosine monophosphate hydrolase activity	molecular_function	0.024788	1	1	199	2	16703	ENSOCUG00000025059	-|
GO:0007035	vacuolar acidification	biological_process	0.024801	1	1	199	2	16703	ENSOCUG00000003196	CLIC4|
GO:0043262	adenosine-diphosphatase activity	molecular_function	0.024806	1	1	199	2	16703	ENSOCUG00000002670	NUDT9|
GO:0001887	selenium compound metabolic process	biological_process	0.024824	1	1	199	2	16703	ENSOCUG00000015261	SEPHS1|
GO:0004756	selenide, water dikinase activity	molecular_function	0.024824	1	1	199	2	16703	ENSOCUG00000015261	SEPHS1|
GO:0016259	selenocysteine metabolic process	biological_process	0.024824	1	1	199	2	16703	ENSOCUG00000015261	SEPHS1|
GO:0016260	selenocysteine biosynthetic process	biological_process	0.024824	1	1	199	2	16703	ENSOCUG00000015261	SEPHS1|
GO:0016781	phosphotransferase activity, paired acceptors	molecular_function	0.024824	1	1	199	2	16703	ENSOCUG00000015261	SEPHS1|
GO:0005956	protein kinase CK2 complex	cellular_component	0.024824	1	1	199	2	16703	ENSOCUG00000023483	CSNK2B|
GO:0035759	mesangial cell-matrix adhesion	biological_process	0.024825	1	1	199	2	16703	ENSOCUG00000016448	CCL21|
GO:0006004	fucose metabolic process	biological_process	0.024829	1	1	199	2	16703	ENSOCUG00000000470	FUOM|
GO:0004082	bisphosphoglycerate mutase activity	molecular_function	0.024829	1	1	199	2	16703	ENSOCUG00000003144	BPGM|
GO:0015288	porin activity	molecular_function	0.024829	1	1	199	2	16703	ENSOCUG00000009369	VDAC1|
GO:0044547	DNA topoisomerase binding	molecular_function	0.024829	1	1	199	2	16703	ENSOCUG00000004312	NCL|
GO:0002541	activation of plasma proteins involved in acute inflammatory response	biological_process	0.024829	1	1	199	2	16703	ENSOCUG00000004834	F3|
GO:0004348	glucosylceramidase activity	molecular_function	0.024829	1	1	199	2	16703	ENSOCUG00000000356	GBA|
GO:0016998	cell wall macromolecule catabolic process	biological_process	0.024829	1	1	199	2	16703	ENSOCUG00000014720	LYG1|
GO:0044036	cell wall macromolecule metabolic process	biological_process	0.024829	1	1	199	2	16703	ENSOCUG00000014720	LYG1|
GO:0071554	cell wall organization or biogenesis	biological_process	0.024829	1	1	199	2	16703	ENSOCUG00000014720	LYG1|
GO:0047750	cholestenol delta-isomerase activity	molecular_function	0.024829	1	1	199	2	16703	ENSOCUG00000006778	EBPL|
GO:0060532	bronchus cartilage development	biological_process	0.024829	1	1	199	2	16703	ENSOCUG00000002892	SRF|
GO:0061145	lung smooth muscle development	biological_process	0.024829	1	1	199	2	16703	ENSOCUG00000002892	SRF|
GO:0010736	serum response element binding	molecular_function	0.024829	1	1	199	2	16703	ENSOCUG00000002892	SRF|
GO:0071535	RING-like zinc finger domain binding	molecular_function	0.024829	1	1	199	2	16703	ENSOCUG00000004892	RNF2|
GO:0051040	regulation of calcium-independent cell-cell adhesion	biological_process	0.024829	1	1	199	2	16703	ENSOCUG00000011674	BMP2|
GO:0060947	cardiac vascular smooth muscle cell differentiation	biological_process	0.024829	1	1	199	2	16703	ENSOCUG00000002892	SRF|
GO:0070724	BMP receptor complex	cellular_component	0.024829	1	1	199	2	16703	ENSOCUG00000011674	BMP2|
GO:0003308	negative regulation of Wnt receptor signaling pathway involved in heart development	biological_process	0.024829	1	1	199	2	16703	ENSOCUG00000011674	BMP2|
GO:0003130	BMP signaling pathway involved in heart induction	biological_process	0.024829	1	1	199	2	16703	ENSOCUG00000011674	BMP2|
GO:0003133	endodermal-mesodermal cell signaling	biological_process	0.024829	1	1	199	2	16703	ENSOCUG00000011674	BMP2|
GO:0003134	endodermal-mesodermal cell signaling involved in heart induction	biological_process	0.024829	1	1	199	2	16703	ENSOCUG00000011674	BMP2|
GO:0035054	embryonic heart tube anterior/posterior pattern specification	biological_process	0.024829	1	1	199	2	16703	ENSOCUG00000011674	BMP2|
GO:0005719	nuclear euchromatin	cellular_component	0.024906	1	2	199	20	16703	ENSOCUG00000017929,ENSOCUG00000005427	-|CREB1|
GO:0051260	protein homooligomerization	biological_process	0.025116	1	6	199	187	16703	ENSOCUG00000000356,ENSOCUG00000005846,ENSOCUG00000026228,ENSOCUG00000006329,ENSOCUG00000010272,ENSOCUG00000024383	GBA|ALAD|KCTD11|-|ACPP|MIF|
GO:0046466	membrane lipid catabolic process	biological_process	0.02512	1	2	199	20	16703	ENSOCUG00000000356,ENSOCUG00000009309	GBA|GALC|
GO:0048144	fibroblast proliferation	biological_process	0.025413	1	3	199	55	16703	ENSOCUG00000024383,ENSOCUG00000014651,ENSOCUG00000013722	MIF|DHX9|PAWR|
GO:0048145	regulation of fibroblast proliferation	biological_process	0.025413	1	3	199	55	16703	ENSOCUG00000014651,ENSOCUG00000013722,ENSOCUG00000024383	DHX9|PAWR|MIF|
GO:0007423	sensory organ development	biological_process	0.025645	1	9	199	368	16703	ENSOCUG00000011674,ENSOCUG00000005489,ENSOCUG00000002892,ENSOCUG00000003196,ENSOCUG00000017096,ENSOCUG00000006445,ENSOCUG00000011275,ENSOCUG00000009608,ENSOCUG00000009625	BMP2|PRKRA|SRF|CLIC4|ZNF513|FZD4|PFDN5|SPRY2|ATP8B1|
GO:0004553	hydrolase activity, hydrolyzing O-glycosyl compounds	molecular_function	0.025844	1	4	199	93	16703	ENSOCUG00000000356,ENSOCUG00000014720,ENSOCUG00000005824,ENSOCUG00000009309	GBA|LYG1|GLB1|GALC|
GO:0070887	cellular response to chemical stimulus	biological_process	0.026113	1	24	199	1344	16703	ENSOCUG00000005099,ENSOCUG00000013412,ENSOCUG00000006445,ENSOCUG00000014651,ENSOCUG00000004312,ENSOCUG00000024383,ENSOCUG00000005427,ENSOCUG00000017212,ENSOCUG00000003196,ENSOCUG00000005489,ENSOCUG00000011674,ENSOCUG00000007744,ENSOCUG00000015909,ENSOCUG00000000356,ENSOCUG00000005846,ENSOCUG00000016539,ENSOCUG00000012264,ENSOCUG00000000329,ENSOCUG00000009608,ENSOCUG00000016448,ENSOCUG00000003790,…	CCDC115|-|FZD4|DHX9|NCL|MIF|CREB1|AMFR|CLIC4|PRKRA|BMP2|CTNNA1|HBEGF|GBA|ALAD|TNFRSF21|COL1A2|IL4R|SPRY2|CCL21|LITAF|PAWR|TUBA1B|CSNK2B|
GO:0008608	attachment of spindle microtubules to kinetochore	biological_process	0.026271	1	2	199	21	16703	ENSOCUG00000027371,ENSOCUG00000008195	KIF2C|ZNF207|
GO:0070670	response to interleukin-4	biological_process	0.02655	1	2	199	21	16703	ENSOCUG00000004082,ENSOCUG00000005846	TUBA1B|ALAD|
GO:0005622	intracellular	cellular_component	0.026789	1	129	199	9720	16703	ENSOCUG00000011595,ENSOCUG00000003277,ENSOCUG00000006329,ENSOCUG00000027506,ENSOCUG00000006105,ENSOCUG00000012932,ENSOCUG00000024691,ENSOCUG00000002075,ENSOCUG00000003500,ENSOCUG00000004607,ENSOCUG00000025171,ENSOCUG00000009367,ENSOCUG00000000937,ENSOCUG00000012653,ENSOCUG00000009315,ENSOCUG00000025881,ENSOCUG00000004892,ENSOCUG00000029569,ENSOCUG00000009309,ENSOCUG00000007744,ENSOCUG00000026810,…	USP14|NUSAP1|-|-|CDHR1|SECISBP2|-|DUSP7|FAM84B|ERRFI1|NBR1|SETD7|ZDHHC3|-|SNAPC3|-|RNF2|KRT17|GALC|CTNNA1|-|POLR2C|ELOVL1|CCNT1|TRIM47|TRIM65|IMMT|LITAF|-|SRF|CYB5A|SLC25A28|GPR155|DBNL|TSTD1|CCDC115|ZNF621|SNX9|PANK2|MOXD1|FUBP1|SIAH1|COTL1|TMEM43|ATP6V1E1|PPM1H|MIF|CLIC4|PRKRA|-|ALAD|ZNF207|RASSF3|VDAC1|INPP5B|CPSF3|NCL|SEC23B|TUBA1B|DCAF1|STK39|SH3TC2|ZNF35|PFDN5|ESYT3|DUSP16|-|DYM|CREB1|RASGE…
GO:0033673	negative regulation of kinase activity	biological_process	0.02686	1	5	199	141	16703	ENSOCUG00000009608,ENSOCUG00000002075,ENSOCUG00000000356,ENSOCUG00000010609,ENSOCUG00000004607	SPRY2|DUSP7|GBA|DUSP16|ERRFI1|
GO:0004112	cyclic-nucleotide phosphodiesterase activity	molecular_function	0.026978	1	2	199	25	16703	ENSOCUG00000013517,ENSOCUG00000010403	-|-|
GO:0023057	negative regulation of signaling	biological_process	0.027077	1	14	199	676	16703	ENSOCUG00000000356,ENSOCUG00000007744,ENSOCUG00000004607,ENSOCUG00000013924,ENSOCUG00000026228,ENSOCUG00000007302,ENSOCUG00000011674,ENSOCUG00000024383,ENSOCUG00000002892,ENSOCUG00000002075,ENSOCUG00000013722,ENSOCUG00000010609,ENSOCUG00000009608,ENSOCUG00000011275	GBA|CTNNA1|ERRFI1|OTUD7B|KCTD11|CILP|BMP2|MIF|SRF|DUSP7|PAWR|DUSP16|SPRY2|PFDN5|
GO:0006732	coenzyme metabolic process	biological_process	0.027282	1	5	199	140	16703	ENSOCUG00000011217,ENSOCUG00000016995,ENSOCUG00000027781,ENSOCUG00000026188,ENSOCUG00000011349	PANK2|-|-|-|ELOVL1|
GO:0001933	negative regulation of protein phosphorylation	biological_process	0.027648	1	6	199	195	16703	ENSOCUG00000009608,ENSOCUG00000002075,ENSOCUG00000017874,ENSOCUG00000000356,ENSOCUG00000004607,ENSOCUG00000010609	SPRY2|DUSP7|STK39|GBA|ERRFI1|DUSP16|
GO:0023016	signal transduction by trans-phosphorylation	biological_process	0.027685	1	1	199	3	16703	ENSOCUG00000017874	STK39|
GO:0043229	intracellular organelle	cellular_component	0.028097	1	110	199	8104	16703	ENSOCUG00000025096,ENSOCUG00000009625,ENSOCUG00000004757,ENSOCUG00000009461,ENSOCUG00000015851,ENSOCUG00000022197,ENSOCUG00000010609,ENSOCUG00000016848,ENSOCUG00000013722,ENSOCUG00000004082,ENSOCUG00000010272,ENSOCUG00000010328,ENSOCUG00000001790,ENSOCUG00000017874,ENSOCUG00000009369,ENSOCUG00000015126,ENSOCUG00000008097,ENSOCUG00000003728,ENSOCUG00000017130,ENSOCUG00000004312,ENSOCUG00000021352,…	SH3TC2|ATP8B1|ZNF35|ESYT3|DYM|-|DUSP16|-|PAWR|TUBA1B|ACPP|DCAF1|WIPI2|STK39|VDAC1|FRMD6|KRT72|CPSF3|TMEM33|NCL|-|SEC23B|MIF|CLIC4|PRKRA|-|GSTZ1|ZNF207|ALAD|COL1A2|TMEM43|ASCC1|PPM1H|ACSL5|ATP6V1E1|PANK2|MOXD1|FUBP1|RIOX2|OTUD7B|SIAH1|CCDC115|ZNF621|-|TEF|FAM98B|SNX9|SRF|CYB5A|SLC25A28|BMP2|DBNL|TSTD1|IMMT|AKAP1|SPRY2|PAQR8|-|LITAF|PPP2R5C|HTATIP2|CSNK2B|TRIM65|RPL22|-|POLR2C|-|ELOVL1|TGS1|ATXN1L|…
GO:0035826	rubidium ion transport	biological_process	0.028293	1	1	199	3	16703	ENSOCUG00000017874	STK39|
GO:2000680	regulation of rubidium ion transport	biological_process	0.028293	1	1	199	3	16703	ENSOCUG00000017874	STK39|
GO:0048009	insulin-like growth factor receptor signaling pathway	biological_process	0.028325	1	2	199	23	16703	ENSOCUG00000007302,ENSOCUG00000011674	CILP|BMP2|
GO:0070206	protein trimerization	biological_process	0.028368	1	2	199	22	16703	ENSOCUG00000012264,ENSOCUG00000024383	COL1A2|MIF|
GO:0006772	thiamine metabolic process	biological_process	0.028689	1	1	199	3	16703	ENSOCUG00000010272	ACPP|
GO:0042723	thiamine-containing compound metabolic process	biological_process	0.028689	1	1	199	3	16703	ENSOCUG00000010272	ACPP|
GO:2000622	regulation of nuclear-transcribed mRNA catabolic process, nonsense-mediated decay	biological_process	0.029007	1	1	199	3	16703	ENSOCUG00000012932	SECISBP2|
GO:2000623	negative regulation of nuclear-transcribed mRNA catabolic process, nonsense-mediated decay	biological_process	0.029007	1	1	199	3	16703	ENSOCUG00000012932	SECISBP2|
GO:0005794	Golgi apparatus	cellular_component	0.029061	1	14	199	683	16703	ENSOCUG00000008615,ENSOCUG00000005824,ENSOCUG00000011221,ENSOCUG00000017212,ENSOCUG00000009816,ENSOCUG00000007744,ENSOCUG00000000937,ENSOCUG00000003946,ENSOCUG00000009243,ENSOCUG00000009625,ENSOCUG00000005099,ENSOCUG00000011074,ENSOCUG00000003790,ENSOCUG00000015851	VAPA|GLB1|PPP2R5C|AMFR|SLC35A4|CTNNA1|ZDHHC3|PAQR8|FAM20B|ATP8B1|CCDC115|TMEM43|LITAF|DYM|
GO:0072138	mesenchymal cell proliferation involved in ureteric bud development	biological_process	0.029158	1	1	199	3	16703	ENSOCUG00000011674	BMP2|
GO:0010648	negative regulation of cell communication	biological_process	0.029179	1	14	199	683	16703	ENSOCUG00000010609,ENSOCUG00000013722,ENSOCUG00000011275,ENSOCUG00000009608,ENSOCUG00000013924,ENSOCUG00000007744,ENSOCUG00000004607,ENSOCUG00000000356,ENSOCUG00000002075,ENSOCUG00000002892,ENSOCUG00000024383,ENSOCUG00000011674,ENSOCUG00000007302,ENSOCUG00000026228	DUSP16|PAWR|PFDN5|SPRY2|OTUD7B|CTNNA1|ERRFI1|GBA|DUSP7|SRF|MIF|BMP2|CILP|KCTD11|
GO:0051248	negative regulation of protein metabolic process	biological_process	0.029204	1	10	199	424	16703	ENSOCUG00000009228,ENSOCUG00000024383,ENSOCUG00000002075,ENSOCUG00000005846,ENSOCUG00000000356,ENSOCUG00000017874,ENSOCUG00000004607,ENSOCUG00000009608,ENSOCUG00000004312,ENSOCUG00000010609	ENC1|MIF|DUSP7|ALAD|GBA|STK39|ERRFI1|SPRY2|NCL|DUSP16|
GO:0019898	extrinsic to membrane	cellular_component	0.029397	1	4	199	99	16703	ENSOCUG00000013765,ENSOCUG00000004607,ENSOCUG00000007744,ENSOCUG00000009461	SNX9|ERRFI1|CTNNA1|ESYT3|
GO:0005634	nucleus	cellular_component	0.029487	1	65	199	4427	16703	ENSOCUG00000002225,ENSOCUG00000004814,ENSOCUG00000013924,ENSOCUG00000010223,ENSOCUG00000016753,ENSOCUG00000011074,ENSOCUG00000029423,ENSOCUG00000003593,ENSOCUG00000002892,ENSOCUG00000027756,ENSOCUG00000028987,ENSOCUG00000001786,ENSOCUG00000012866,ENSOCUG00000010272,ENSOCUG00000017874,ENSOCUG00000010328,ENSOCUG00000004757,ENSOCUG00000013722,ENSOCUG00000016848,ENSOCUG00000010609,ENSOCUG00000022197,…	FUBP1|SIAH1|OTUD7B|RIOX2|ASCC1|TMEM43|PPM1H|ACSL5|SRF|-|ZNF621|FAM98B|TEF|ACPP|STK39|DCAF1|ZNF35|PAWR|-|DUSP16|-|PRKRA|-|CLIC4|MIF|ZNF207|ALAD|VDAC1|TMEM33|NCL|CPSF3|LIPA|NBR1|FAM20B|-|SETD7|RNF2|SNAPC3|LYAR|NUDT9|AGPS|CREB1|NUSAP1|-|NAA38|DHX9|DIMT1|SDR39U1|ZNF513|PPP2R5C|RPL22|TRIM65|CSNK2B|HTATIP2|SPRY2|-|LITAF|SNRPD1|-|KIF2C|POLR2C|STRBP|CCNT1|ATXN1L|TGS1|
GO:0001702	gastrulation with mouth forming second	biological_process	0.029996	1	2	199	23	16703	ENSOCUG00000002892,ENSOCUG00000004892	SRF|RNF2|
GO:0005902	microvillus	cellular_component	0.03004	1	3	199	61	16703	ENSOCUG00000006964,ENSOCUG00000009625,ENSOCUG00000003196	ATP6V1E1|ATP8B1|CLIC4|
GO:0019538	protein metabolic process	biological_process	0.030344	1	57	199	3822	16703	ENSOCUG00000005427,ENSOCUG00000011674,ENSOCUG00000014480,ENSOCUG00000011595,ENSOCUG00000016640,ENSOCUG00000000356,ENSOCUG00000016224,ENSOCUG00000014651,ENSOCUG00000012932,ENSOCUG00000001786,ENSOCUG00000013765,ENSOCUG00000002075,ENSOCUG00000002368,ENSOCUG00000029712,ENSOCUG00000013924,ENSOCUG00000004607,ENSOCUG00000004814,ENSOCUG00000022492,ENSOCUG00000005376,ENSOCUG00000009367,ENSOCUG00000012653,…	CREB1|BMP2|C1R|USP14|TET3|GBA|TTLL1|DHX9|SECISBP2|FAM98B|SNX9|DUSP7|GGCX|-|OTUD7B|ERRFI1|SIAH1|-|EIF3J|SETD7|-|ZDHHC3|-|-|PPM1H|CCL21|CCDC126|RNF2|MIF|KRT17|AMFR|PRKRA|HBEGF|WWP1|GXYLT2|ALAD|F3|INPP5B|-|-|FZD4|CCNT1|-|NCL|PPP2R5C|ENC1|CSNK2B|STK39|RPL22|DCAF1|TRIM65|PFDN5|SPRY2|ADAMTS2|DUSP16|CASP7|PAWR|
GO:0051348	negative regulation of transferase activity	biological_process	0.030686	1	5	199	146	16703	ENSOCUG00000009608,ENSOCUG00000002075,ENSOCUG00000000356,ENSOCUG00000004607,ENSOCUG00000010609	SPRY2|DUSP7|GBA|ERRFI1|DUSP16|
GO:0003383	apical constriction	biological_process	0.031157	1	1	199	3	16703	ENSOCUG00000015126	FRMD6|
GO:0015562	efflux transmembrane transporter activity	molecular_function	0.031766	1	1	199	3	16703	ENSOCUG00000000566	XPR1|
GO:0043409	negative regulation of MAPK cascade	biological_process	0.031952	1	4	199	101	16703	ENSOCUG00000000356,ENSOCUG00000010609,ENSOCUG00000009608,ENSOCUG00000002075	GBA|DUSP16|SPRY2|DUSP7|
GO:0042100	B cell proliferation	biological_process	0.032187	1	3	199	59	16703	ENSOCUG00000013722,ENSOCUG00000016539,ENSOCUG00000024383	PAWR|TNFRSF21|MIF|
GO:0001514	selenocysteine incorporation	biological_process	0.032208	1	1	199	3	16703	ENSOCUG00000012932	SECISBP2|
GO:0006451	translational readthrough	biological_process	0.032208	1	1	199	3	16703	ENSOCUG00000012932	SECISBP2|
GO:0042326	negative regulation of phosphorylation	biological_process	0.032214	1	6	199	202	16703	ENSOCUG00000009608,ENSOCUG00000002075,ENSOCUG00000017874,ENSOCUG00000000356,ENSOCUG00000010609,ENSOCUG00000004607	SPRY2|DUSP7|STK39|GBA|DUSP16|ERRFI1|
GO:0006007	glucose catabolic process	biological_process	0.032274	1	3	199	57	16703	ENSOCUG00000003144,ENSOCUG00000016995,ENSOCUG00000006329	BPGM|-|-|
GO:0030144	alpha-1,6-mannosylglycoprotein 6-beta-N-acetylglucosaminyltransferase activity	molecular_function	0.032613	1	1	199	3	16703	ENSOCUG00000012389	CCDC126|
GO:0051453	regulation of intracellular pH	biological_process	0.032971	1	2	199	24	16703	ENSOCUG00000003196,ENSOCUG00000005099	CLIC4|CCDC115|
GO:2001045	negative regulation of integrin-mediated signaling pathway	biological_process	0.033279	1	1	199	3	16703	ENSOCUG00000007744	CTNNA1|
GO:0090237	regulation of arachidonic acid secretion	biological_process	0.033513	1	1	199	3	16703	ENSOCUG00000024383	MIF|
GO:0010499	proteasomal ubiquitin-independent protein catabolic process	biological_process	0.033541	1	1	199	3	16703	ENSOCUG00000009228	ENC1|
GO:0018107	peptidyl-threonine phosphorylation	biological_process	0.033592	1	3	199	62	16703	ENSOCUG00000009608,ENSOCUG00000023483,ENSOCUG00000017874	SPRY2|CSNK2B|STK39|
GO:0036353	histone H2A-K119 monoubiquitination	biological_process	0.03409	1	1	199	3	16703	ENSOCUG00000004892	RNF2|
GO:0050869	negative regulation of B cell activation	biological_process	0.034143	1	2	199	25	16703	ENSOCUG00000013722,ENSOCUG00000016539	PAWR|TNFRSF21|
GO:0001662	behavioral fear response	biological_process	0.034216	1	2	199	26	16703	ENSOCUG00000009369,ENSOCUG00000007052	VDAC1|PENK|
GO:0002209	behavioral defense response	biological_process	0.034216	1	2	199	26	16703	ENSOCUG00000007052,ENSOCUG00000009369	PENK|VDAC1|
GO:0008024	positive transcription elongation factor complex b	cellular_component	0.034256	1	1	199	3	16703	ENSOCUG00000007383	CCNT1|
GO:0046847	filopodium assembly	biological_process	0.034292	1	2	199	26	16703	ENSOCUG00000016448,ENSOCUG00000002892	CCL21|SRF|
GO:0046030	inositol trisphosphate phosphatase activity	molecular_function	0.034403	1	1	199	3	16703	ENSOCUG00000005395	INPP5B|
GO:0006778	porphyrin-containing compound metabolic process	biological_process	0.034833	1	2	199	24	16703	ENSOCUG00000005846,ENSOCUG00000006916	ALAD|BLVRA|
GO:0010862	positive regulation of pathway-restricted SMAD protein phosphorylation	biological_process	0.03499	1	2	199	25	16703	ENSOCUG00000023483,ENSOCUG00000011674	CSNK2B|BMP2|
GO:0032345	negative regulation of aldosterone metabolic process	biological_process	0.035019	1	1	199	3	16703	ENSOCUG00000011674	BMP2|
GO:0032348	negative regulation of aldosterone biosynthetic process	biological_process	0.035019	1	1	199	3	16703	ENSOCUG00000011674	BMP2|
GO:2000065	negative regulation of cortisol biosynthetic process	biological_process	0.035019	1	1	199	3	16703	ENSOCUG00000011674	BMP2|
GO:0060437	lung growth	biological_process	0.035043	1	1	199	3	16703	ENSOCUG00000009608	SPRY2|
GO:0019320	hexose catabolic process	biological_process	0.035309	1	3	199	59	16703	ENSOCUG00000003144,ENSOCUG00000016995,ENSOCUG00000006329	BPGM|-|-|
GO:0044767	single-organism developmental process	biological_process	0.035418	1	45	199	2994	16703	ENSOCUG00000016224,ENSOCUG00000012932,ENSOCUG00000017096,ENSOCUG00000005427,ENSOCUG00000002892,ENSOCUG00000026228,ENSOCUG00000011674,ENSOCUG00000027855,ENSOCUG00000004892,ENSOCUG00000001914,ENSOCUG00000011217,ENSOCUG00000001553,ENSOCUG00000014676,ENSOCUG00000008615,ENSOCUG00000004607,ENSOCUG00000005395,ENSOCUG00000006445,ENSOCUG00000015126,ENSOCUG00000021960,ENSOCUG00000004312,ENSOCUG00000009397,…	TTLL1|SECISBP2|ZNF513|CREB1|SRF|KCTD11|BMP2|DBNL|RNF2|ORAI1|PANK2|LIPA|LAMB1|VAPA|ERRFI1|INPP5B|FZD4|FRMD6|ATXN1L|NCL|STRBP|KRT17|MIF|CLIC4|PRKRA|CTNNA1|HBEGF|F3|TNFRSF21|COL1A2|ATP8B1|SH3TC2|MFSD2A|IL4R|SPRY2|PFDN5|MATN2|DYM|ADAMTS2|CASP7|PAWR|FUOM|HTATIP2|CSNK2B|DCAF1|
GO:0033211	adiponectin-mediated signaling pathway	biological_process	0.035449	1	1	199	3	16703	ENSOCUG00000023483	CSNK2B|
GO:0033762	response to glucagon stimulus	biological_process	0.035455	1	1	199	3	16703	ENSOCUG00000005427	CREB1|
GO:0051293	establishment of spindle localization	biological_process	0.035546	1	2	199	27	16703	ENSOCUG00000003277,ENSOCUG00000009608	NUSAP1|SPRY2|
GO:0060430	lung saccule development	biological_process	0.0356	1	1	199	3	16703	ENSOCUG00000005427	CREB1|
GO:0032717	negative regulation of interleukin-8 production	biological_process	0.035697	1	1	199	3	16703	ENSOCUG00000013924	OTUD7B|
GO:0060129	thyroid-stimulating hormone-secreting cell differentiation	biological_process	0.035903	1	1	199	3	16703	ENSOCUG00000011674	BMP2|
GO:0019318	hexose metabolic process	biological_process	0.035942	1	5	199	149	16703	ENSOCUG00000000470,ENSOCUG00000003144,ENSOCUG00000006325,ENSOCUG00000006329,ENSOCUG00000016995	FUOM|BPGM|GALM|-|-|
GO:0072089	stem cell proliferation	biological_process	0.036124	1	4	199	108	16703	ENSOCUG00000007744,ENSOCUG00000021960,ENSOCUG00000026228,ENSOCUG00000011674	CTNNA1|ATXN1L|KCTD11|BMP2|
GO:0030951	establishment or maintenance of microtubule cytoskeleton polarity	biological_process	0.03613	1	1	199	3	16703	ENSOCUG00000027371	KIF2C|
GO:0005726	perichromatin fibrils	cellular_component	0.036149	1	1	199	3	16703	ENSOCUG00000014651	DHX9|
GO:0004439	phosphatidylinositol-4,5-bisphosphate 5-phosphatase activity	molecular_function	0.036201	1	1	199	3	16703	ENSOCUG00000005395	INPP5B|
GO:2001179	regulation of interleukin-10 secretion	biological_process	0.036259	1	1	199	3	16703	ENSOCUG00000016539	TNFRSF21|
GO:0004594	pantothenate kinase activity	molecular_function	0.036318	1	1	199	3	16703	ENSOCUG00000011217	PANK2|
GO:0021650	vestibulocochlear nerve formation	biological_process	0.036336	1	1	199	3	16703	ENSOCUG00000009625	ATP8B1|
GO:0043202	lysosomal lumen	cellular_component	0.036393	1	1	199	3	16703	ENSOCUG00000000356	GBA|
GO:0048468	cell development	biological_process	0.036397	1	23	199	1351	16703	ENSOCUG00000003196,ENSOCUG00000005427,ENSOCUG00000002892,ENSOCUG00000011674,ENSOCUG00000026228,ENSOCUG00000027855,ENSOCUG00000007744,ENSOCUG00000016539,ENSOCUG00000015126,ENSOCUG00000016224,ENSOCUG00000006445,ENSOCUG00000012932,ENSOCUG00000009397,ENSOCUG00000011217,ENSOCUG00000008615,ENSOCUG00000014676,ENSOCUG00000001028,ENSOCUG00000009625,ENSOCUG00000025096,ENSOCUG00000000329,ENSOCUG00000017377,…	CLIC4|CREB1|SRF|BMP2|KCTD11|DBNL|CTNNA1|TNFRSF21|FRMD6|TTLL1|FZD4|SECISBP2|STRBP|PANK2|VAPA|LAMB1|MFSD2A|ATP8B1|SH3TC2|IL4R|MATN2|FUOM|RNF2|
GO:0003307	regulation of Wnt receptor signaling pathway involved in heart development	biological_process	0.036423	1	1	199	3	16703	ENSOCUG00000011674	BMP2|
GO:0060167	regulation of adenosine receptor signaling pathway	biological_process	0.036655	1	1	199	3	16703	ENSOCUG00000010272	ACPP|
GO:0003865	3-oxo-5-alpha-steroid 4-dehydrogenase activity	molecular_function	0.036678	1	1	199	3	16703	ENSOCUG00000017020	SRD5A1|
GO:0033765	steroid dehydrogenase activity, acting on the CH-CH group of donors	molecular_function	0.036678	1	1	199	3	16703	ENSOCUG00000017020	SRD5A1|
GO:1901575	organic substance catabolic process	biological_process	0.036702	1	24	199	1398	16703	ENSOCUG00000009228,ENSOCUG00000011221,ENSOCUG00000001553,ENSOCUG00000016995,ENSOCUG00000011769,ENSOCUG00000004814,ENSOCUG00000029302,ENSOCUG00000009608,ENSOCUG00000012487,ENSOCUG00000014720,ENSOCUG00000011595,ENSOCUG00000002670,ENSOCUG00000009309,ENSOCUG00000017212,ENSOCUG00000010456,ENSOCUG00000000356,ENSOCUG00000005846,ENSOCUG00000003144,ENSOCUG00000001081,ENSOCUG00000006329,ENSOCUG00000006916,…	ENC1|PPP2R5C|LIPA|-|PNPLA6|SIAH1|-|SPRY2|LIPK|LYG1|USP14|NUDT9|GALC|AMFR|RASGEF1B|GBA|ALAD|BPGM|WWP1|-|BLVRA|SNX9|SECISBP2|RALBP1|
GO:0033677	DNA/RNA helicase activity	molecular_function	0.03673	1	1	199	3	16703	ENSOCUG00000014651	DHX9|
GO:0043588	skin development	biological_process	0.036778	1	6	199	211	16703	ENSOCUG00000012264,ENSOCUG00000001035,ENSOCUG00000004607,ENSOCUG00000003196,ENSOCUG00000002892,ENSOCUG00000029569	COL1A2|ADAMTS2|ERRFI1|CLIC4|SRF|KRT17|
GO:0007223	Wnt receptor signaling pathway, calcium modulating pathway	biological_process	0.036796	1	1	199	3	16703	ENSOCUG00000006445	FZD4|
GO:0030422	production of siRNA involved in RNA interference	biological_process	0.036847	1	1	199	3	16703	ENSOCUG00000005489	PRKRA|
GO:0042806	fucose binding	molecular_function	0.036884	1	1	199	3	16703	ENSOCUG00000000470	FUOM|
GO:0006398	histone mRNA 3'-end processing	biological_process	0.036891	1	1	199	3	16703	ENSOCUG00000003728	CPSF3|
GO:0010641	positive regulation of platelet-derived growth factor receptor signaling pathway	biological_process	0.036893	1	1	199	3	16703	ENSOCUG00000004834	F3|
GO:0009191	ribonucleoside diphosphate catabolic process	biological_process	0.036935	1	1	199	3	16703	ENSOCUG00000002670	NUDT9|
GO:0042167	heme catabolic process	biological_process	0.036949	1	1	199	3	16703	ENSOCUG00000006916	BLVRA|
GO:0046149	pigment catabolic process	biological_process	0.036949	1	1	199	3	16703	ENSOCUG00000006916	BLVRA|
GO:0004514	nicotinate-nucleotide diphosphorylase (carboxylating) activity	molecular_function	0.036963	1	1	199	3	16703	ENSOCUG00000026188	-|
GO:0010741	negative regulation of intracellular protein kinase cascade	biological_process	0.036964	1	5	199	157	16703	ENSOCUG00000000356,ENSOCUG00000013924,ENSOCUG00000010609,ENSOCUG00000009608,ENSOCUG00000002075	GBA|OTUD7B|DUSP16|SPRY2|DUSP7|
GO:0004619	phosphoglycerate mutase activity	molecular_function	0.037013	1	1	199	3	16703	ENSOCUG00000003144	BPGM|
GO:0006680	glucosylceramide catabolic process	biological_process	0.037013	1	1	199	3	16703	ENSOCUG00000000356	GBA|
GO:0023021	termination of signal transduction	biological_process	0.037013	1	1	199	3	16703	ENSOCUG00000000356	GBA|
GO:0042701	progesterone secretion	biological_process	0.037013	1	1	199	3	16703	ENSOCUG00000006445	FZD4|
GO:0004792	thiosulfate sulfurtransferase activity	molecular_function	0.037013	1	1	199	3	16703	ENSOCUG00000017755	MPST|
GO:2000343	positive regulation of chemokine (C-X-C motif) ligand 2 production	biological_process	0.037013	1	1	199	3	16703	ENSOCUG00000024383	MIF|
GO:0010467	gene expression	biological_process	0.037062	1	54	199	3596	16703	ENSOCUG00000021960,ENSOCUG00000007383,ENSOCUG00000003728,ENSOCUG00000017522,ENSOCUG00000021352,ENSOCUG00000004312,ENSOCUG00000009081,ENSOCUG00000005395,ENSOCUG00000014984,ENSOCUG00000022702,ENSOCUG00000025046,ENSOCUG00000006445,ENSOCUG00000001081,ENSOCUG00000004834,ENSOCUG00000008195,ENSOCUG00000024383,ENSOCUG00000029569,ENSOCUG00000014399,ENSOCUG00000017929,ENSOCUG00000005489,ENSOCUG00000001035,…	ATXN1L|CCNT1|CPSF3|TGS1|-|NCL|SS18|INPP5B|POLR2C|-|-|FZD4|WWP1|F3|ZNF207|MIF|KRT17|SNRPD1|-|PRKRA|ADAMTS2|CASP7|PAWR|LITAF|ZNF35|ATP8B1|PFDN5|SPRY2|-|RPL22|DCAF1|ENC1|DHX9|DIMT1|TEF|SECISBP2|FAM98B|-|-|-|SRF|CREB1|BMP2|C1R|TET3|RNF2|EIF3J|SETD7|-|-|ASCC1|OTUD7B|RIOX2|FUBP1|
GO:0006464	cellular protein modification process	biological_process	0.037145	1	37	199	2357	16703	ENSOCUG00000016224,ENSOCUG00000013765,ENSOCUG00000001786,ENSOCUG00000005427,ENSOCUG00000011674,ENSOCUG00000016640,ENSOCUG00000011595,ENSOCUG00000000356,ENSOCUG00000009367,ENSOCUG00000000937,ENSOCUG00000029423,ENSOCUG00000029141,ENSOCUG00000016448,ENSOCUG00000012389,ENSOCUG00000004892,ENSOCUG00000002075,ENSOCUG00000002368,ENSOCUG00000029712,ENSOCUG00000013924,ENSOCUG00000004607,ENSOCUG00000004814,…	TTLL1|SNX9|FAM98B|CREB1|BMP2|TET3|USP14|GBA|SETD7|ZDHHC3|PPM1H|-|CCL21|CCDC126|RNF2|DUSP7|GGCX|-|OTUD7B|ERRFI1|SIAH1|-|FZD4|CCNT1|AMFR|MIF|PRKRA|HBEGF|WWP1|GXYLT2|SPRY2|DUSP16|ENC1|CSNK2B|STK39|DCAF1|TRIM65|
GO:0036211	protein modification process	biological_process	0.037145	1	37	199	2357	16703	ENSOCUG00000000356,ENSOCUG00000005427,ENSOCUG00000016640,ENSOCUG00000011595,ENSOCUG00000011674,ENSOCUG00000001786,ENSOCUG00000013765,ENSOCUG00000016224,ENSOCUG00000004607,ENSOCUG00000013924,ENSOCUG00000022492,ENSOCUG00000004814,ENSOCUG00000002368,ENSOCUG00000002075,ENSOCUG00000029712,ENSOCUG00000029141,ENSOCUG00000029423,ENSOCUG00000016448,ENSOCUG00000004892,ENSOCUG00000012389,ENSOCUG00000009367,…	GBA|CREB1|TET3|USP14|BMP2|FAM98B|SNX9|TTLL1|ERRFI1|OTUD7B|-|SIAH1|GGCX|DUSP7|-|-|PPM1H|CCL21|RNF2|CCDC126|SETD7|ZDHHC3|WWP1|HBEGF|GXYLT2|AMFR|MIF|PRKRA|CCNT1|FZD4|CSNK2B|DCAF1|TRIM65|STK39|ENC1|DUSP16|SPRY2|
GO:0090188	negative regulation of pancreatic juice secretion	biological_process	0.037343	1	1	199	4	16703	ENSOCUG00000017874	STK39|
GO:0006971	hypotonic response	biological_process	0.037726	1	1	199	4	16703	ENSOCUG00000017874	STK39|
GO:0071476	cellular hypotonic response	biological_process	0.037726	1	1	199	4	16703	ENSOCUG00000017874	STK39|
GO:0071887	leukocyte apoptotic process	biological_process	0.037974	1	3	199	62	16703	ENSOCUG00000024383,ENSOCUG00000016448,ENSOCUG00000016539	MIF|CCL21|TNFRSF21|
GO:0007569	cell aging	biological_process	0.038021	1	3	199	63	16703	ENSOCUG00000002892,ENSOCUG00000024383,ENSOCUG00000013722	SRF|MIF|PAWR|
GO:0032991	macromolecular complex	cellular_component	0.038124	1	55	199	3701	16703	ENSOCUG00000014984,ENSOCUG00000022702,ENSOCUG00000025046,ENSOCUG00000009369,ENSOCUG00000015079,ENSOCUG00000021352,ENSOCUG00000004312,ENSOCUG00000003728,ENSOCUG00000007383,ENSOCUG00000008097,ENSOCUG00000005489,ENSOCUG00000017929,ENSOCUG00000003196,ENSOCUG00000029569,ENSOCUG00000014399,ENSOCUG00000017212,ENSOCUG00000008195,ENSOCUG00000026810,ENSOCUG00000027371,ENSOCUG00000007744,ENSOCUG00000011275,…	POLR2C|-|-|VDAC1|SEC23B|-|NCL|CPSF3|CCNT1|KRT72|PRKRA|-|CLIC4|KRT17|SNRPD1|AMFR|ZNF207|-|KIF2C|CTNNA1|PFDN5|IL4R|-|-|TUBA1B|ENC1|PPP2R5C|RPL22|WIPI2|DCAF1|CSNK2B|-|-|CCDC115|NAA38|FAM98B|DHX9|SECISBP2|BMP2|USP14|CREB1|TSTD1|DBNL|NUSAP1|-|TRAPPC1|ASCC1|EIF3J|ORAI1|RNF2|ATP6V1E1|LAMB1|-|SIAH1|RIOX2|
GO:0051338	regulation of transferase activity	biological_process	0.038206	1	11	199	509	16703	ENSOCUG00000009608,ENSOCUG00000006445,ENSOCUG00000016448,ENSOCUG00000010609,ENSOCUG00000013765,ENSOCUG00000002075,ENSOCUG00000024383,ENSOCUG00000011674,ENSOCUG00000023483,ENSOCUG00000004607,ENSOCUG00000000356	SPRY2|FZD4|CCL21|DUSP16|SNX9|DUSP7|MIF|BMP2|CSNK2B|ERRFI1|GBA|
GO:0007163	establishment or maintenance of cell polarity	biological_process	0.038352	1	4	199	113	16703	ENSOCUG00000027371,ENSOCUG00000007744,ENSOCUG00000016448,ENSOCUG00000009608	KIF2C|CTNNA1|CCL21|SPRY2|
GO:0042578	phosphoric ester hydrolase activity	molecular_function	0.038385	1	7	199	275	16703	ENSOCUG00000013517,ENSOCUG00000029423,ENSOCUG00000010609,ENSOCUG00000010403,ENSOCUG00000010272,ENSOCUG00000005395,ENSOCUG00000002075	-|PPM1H|DUSP16|-|ACPP|INPP5B|DUSP7|
GO:0071900	regulation of protein serine/threonine kinase activity	biological_process	0.038526	1	7	199	265	16703	ENSOCUG00000000356,ENSOCUG00000010609,ENSOCUG00000006445,ENSOCUG00000009608,ENSOCUG00000011674,ENSOCUG00000024383,ENSOCUG00000002075	GBA|DUSP16|FZD4|SPRY2|BMP2|MIF|DUSP7|
GO:0090342	regulation of cell aging	biological_process	0.038665	1	2	199	26	16703	ENSOCUG00000024383,ENSOCUG00000013722	MIF|PAWR|
GO:0038127	ERBB signaling pathway	biological_process	0.038756	1	3	199	65	16703	ENSOCUG00000004607,ENSOCUG00000015909,ENSOCUG00000025096	ERRFI1|HBEGF|SH3TC2|
GO:0000281	mitotic cytokinesis	biological_process	0.038939	1	2	199	27	16703	ENSOCUG00000013765,ENSOCUG00000003277	SNX9|NUSAP1|
GO:0018210	peptidyl-threonine modification	biological_process	0.039316	1	3	199	66	16703	ENSOCUG00000009608,ENSOCUG00000017874,ENSOCUG00000023483	SPRY2|STK39|CSNK2B|
GO:0072091	regulation of stem cell proliferation	biological_process	0.039759	1	3	199	65	16703	ENSOCUG00000026228,ENSOCUG00000021960,ENSOCUG00000007744	KCTD11|ATXN1L|CTNNA1|
GO:0042596	fear response	biological_process	0.03977	1	2	199	28	16703	ENSOCUG00000007052,ENSOCUG00000009369	PENK|VDAC1|
GO:0046365	monosaccharide catabolic process	biological_process	0.039861	1	3	199	62	16703	ENSOCUG00000016995,ENSOCUG00000006329,ENSOCUG00000003144	-|-|BPGM|
GO:0005844	polysome	cellular_component	0.039908	1	2	199	27	16703	ENSOCUG00000017284,ENSOCUG00000014651	NAA38|DHX9|
GO:0005488	binding	molecular_function	0.039997	1	118	199	8924	16703	ENSOCUG00000005427,ENSOCUG00000011521,ENSOCUG00000015340,ENSOCUG00000011595,ENSOCUG00000003277,ENSOCUG00000000356,ENSOCUG00000010729,ENSOCUG00000006916,ENSOCUG00000029619,ENSOCUG00000006329,ENSOCUG00000006105,ENSOCUG00000017096,ENSOCUG00000012932,ENSOCUG00000002151,ENSOCUG00000014651,ENSOCUG00000010478,ENSOCUG00000026539,ENSOCUG00000005402,ENSOCUG00000008615,ENSOCUG00000004607,ENSOCUG00000025171,…	CREB1|AGPS|-|USP14|NUSAP1|GBA|RASL12|BLVRA|-|-|CDHR1|ZNF513|SECISBP2|SDR39U1|DHX9|DIMT1|-|IRGQ|VAPA|ERRFI1|NBR1|-|EIF3J|SETD7|-|-|LYAR|-|SVEP1|RNF2|-|KRT17|SNRPD1|AMFR|CTNNA1|KIF2C|-|POLR2C|CCNT1|ATXN1L|TRIM47|STRBP|-|ENC1|HTATIP2|-|CSNK2B|TRIM65|RPL22|IMMT|SPRY2|AKAP1|IGFBP2|ADAMTS2|LITAF|SRF|TET3|C1R|KCTD11|CYB5A|BMP2|DBNL|CRNN|-|ZNF621|RALBP1|TEF|SNX9|FAM98B|-|MOXD1|PANK2|FUBP1|RIOX2|OTUD7B|SI…
GO:0060509	Type I pneumocyte differentiation	biological_process	0.040034	1	1	199	4	16703	ENSOCUG00000005427	CREB1|
GO:0031645	negative regulation of neurological system process	biological_process	0.040227	1	2	199	31	16703	ENSOCUG00000016539,ENSOCUG00000002892	TNFRSF21|SRF|
GO:0005548	phospholipid transporter activity	molecular_function	0.04099	1	2	199	31	16703	ENSOCUG00000009625,ENSOCUG00000001028	ATP8B1|MFSD2A|
GO:0060428	lung epithelium development	biological_process	0.041028	1	2	199	29	16703	ENSOCUG00000004607,ENSOCUG00000005427	ERRFI1|CREB1|
GO:0005774	vacuolar membrane	cellular_component	0.041044	1	5	199	160	16703	ENSOCUG00000006964,ENSOCUG00000003790,ENSOCUG00000000356,ENSOCUG00000005099,ENSOCUG00000010272	ATP6V1E1|LITAF|GBA|CCDC115|ACPP|
GO:0032459	regulation of protein oligomerization	biological_process	0.041621	1	2	199	27	16703	ENSOCUG00000013765,ENSOCUG00000000356	SNX9|GBA|
GO:0071840	cellular component organization or biogenesis	biological_process	0.041673	1	53	199	3633	16703	ENSOCUG00000004892,ENSOCUG00000025881,ENSOCUG00000016448,ENSOCUG00000012653,ENSOCUG00000011074,ENSOCUG00000009367,ENSOCUG00000005376,ENSOCUG00000025171,ENSOCUG00000014676,ENSOCUG00000008615,ENSOCUG00000001553,ENSOCUG00000011217,ENSOCUG00000013765,ENSOCUG00000010478,ENSOCUG00000006329,ENSOCUG00000016224,ENSOCUG00000005099,ENSOCUG00000000356,ENSOCUG00000027855,ENSOCUG00000003277,ENSOCUG00000011674,…	RNF2|-|CCL21|-|TMEM43|SETD7|EIF3J|NBR1|LAMB1|VAPA|LIPA|PANK2|SNX9|DIMT1|-|TTLL1|CCDC115|GBA|DBNL|NUSAP1|BMP2|KCTD11|TET3|SRF|CREB1|LYG1|-|DYM|ADAMTS2|MATN2|IGFBP2|IL4R|SPRY2|IMMT|ATP8B1|SH3TC2|WIPI2|-|ACPP|TUBA1B|ATXN1L|FRMD6|FZD4|COL1A2|ALAD|ZNF207|CTNNA1|KIF2C|CLIC4|KRT17|AMFR|SNRPD1|MIF|
GO:0030031	cell projection assembly	biological_process	0.041854	1	5	199	166	16703	ENSOCUG00000016448,ENSOCUG00000027855,ENSOCUG00000016224,ENSOCUG00000009625,ENSOCUG00000002892	CCL21|DBNL|TTLL1|ATP8B1|SRF|
GO:0043491	protein kinase B signaling cascade	biological_process	0.041978	1	4	199	113	16703	ENSOCUG00000009608,ENSOCUG00000004834,ENSOCUG00000015909,ENSOCUG00000016448	SPRY2|F3|HBEGF|CCL21|
GO:0050707	regulation of cytokine secretion	biological_process	0.042099	1	4	199	108	16703	ENSOCUG00000000329,ENSOCUG00000024383,ENSOCUG00000016539,ENSOCUG00000014651	IL4R|MIF|TNFRSF21|DHX9|
GO:0030855	epithelial cell differentiation	biological_process	0.04259	1	10	199	456	16703	ENSOCUG00000004607,ENSOCUG00000011674,ENSOCUG00000003196,ENSOCUG00000029569,ENSOCUG00000011217,ENSOCUG00000005427,ENSOCUG00000009397,ENSOCUG00000015126,ENSOCUG00000016224,ENSOCUG00000009369	ERRFI1|BMP2|CLIC4|KRT17|PANK2|CREB1|STRBP|FRMD6|TTLL1|VDAC1|
GO:0009968	negative regulation of signal transduction	biological_process	0.042678	1	13	199	650	16703	ENSOCUG00000009608,ENSOCUG00000011275,ENSOCUG00000013722,ENSOCUG00000010609,ENSOCUG00000026228,ENSOCUG00000007302,ENSOCUG00000011674,ENSOCUG00000024383,ENSOCUG00000002075,ENSOCUG00000000356,ENSOCUG00000007744,ENSOCUG00000004607,ENSOCUG00000013924	SPRY2|PFDN5|PAWR|DUSP16|KCTD11|CILP|BMP2|MIF|DUSP7|GBA|CTNNA1|ERRFI1|OTUD7B|
GO:0030216	keratinocyte differentiation	biological_process	0.042769	1	3	199	66	16703	ENSOCUG00000029569,ENSOCUG00000003196,ENSOCUG00000004607	KRT17|CLIC4|ERRFI1|
GO:0030641	regulation of cellular pH	biological_process	0.042831	1	2	199	28	16703	ENSOCUG00000003196,ENSOCUG00000005099	CLIC4|CCDC115|
GO:0021983	pituitary gland development	biological_process	0.043132	1	2	199	27	16703	ENSOCUG00000005427,ENSOCUG00000011674	CREB1|BMP2|
GO:0070013	intracellular organelle lumen	cellular_component	0.043421	1	41	199	2659	16703	ENSOCUG00000011521,ENSOCUG00000002892,ENSOCUG00000005427,ENSOCUG00000000356,ENSOCUG00000003277,ENSOCUG00000027506,ENSOCUG00000028987,ENSOCUG00000001786,ENSOCUG00000010478,ENSOCUG00000014651,ENSOCUG00000001553,ENSOCUG00000025171,ENSOCUG00000010223,ENSOCUG00000009243,ENSOCUG00000016753,ENSOCUG00000011074,ENSOCUG00000009367,ENSOCUG00000004892,ENSOCUG00000009315,ENSOCUG00000029423,ENSOCUG00000002386,…	AGPS|SRF|CREB1|GBA|NUSAP1|-|ZNF621|FAM98B|DIMT1|DHX9|LIPA|NBR1|RIOX2|FAM20B|ASCC1|TMEM43|SETD7|RNF2|SNAPC3|PPM1H|LYAR|ACSL5|-|PRKRA|CLIC4|MIF|ZNF207|KIF2C|POLR2C|VDAC1|NCL|CCNT1|ATXN1L|CPSF3|PPP2R5C|STK39|DCAF1|TRIM65|PAWR|LITAF|DUSP16|
GO:0045685	regulation of glial cell differentiation	biological_process	0.043748	1	2	199	29	16703	ENSOCUG00000016539,ENSOCUG00000011674	TNFRSF21|BMP2|
GO:0043233	organelle lumen	cellular_component	0.043842	1	41	199	2661	16703	ENSOCUG00000008195,ENSOCUG00000027371,ENSOCUG00000005489,ENSOCUG00000017929,ENSOCUG00000024383,ENSOCUG00000003196,ENSOCUG00000004312,ENSOCUG00000007383,ENSOCUG00000021960,ENSOCUG00000003728,ENSOCUG00000014984,ENSOCUG00000009369,ENSOCUG00000010329,ENSOCUG00000010328,ENSOCUG00000017874,ENSOCUG00000011221,ENSOCUG00000003790,ENSOCUG00000013722,ENSOCUG00000010609,ENSOCUG00000000356,ENSOCUG00000003277,…	ZNF207|KIF2C|PRKRA|-|MIF|CLIC4|NCL|CCNT1|ATXN1L|CPSF3|POLR2C|VDAC1|TRIM65|DCAF1|STK39|PPP2R5C|LITAF|PAWR|DUSP16|GBA|NUSAP1|CREB1|SRF|AGPS|FAM98B|DIMT1|DHX9|-|ZNF621|RIOX2|NBR1|LIPA|RNF2|SNAPC3|PPM1H|LYAR|ACSL5|ASCC1|FAM20B|SETD7|TMEM43|
GO:0016715	oxidoreductase activity, acting on paired donors, with incorporation or reduction of molecular oxygen, reduced ascorbate as one donor, and incorporation of one atom of oxygen	molecular_function	0.043975	1	1	199	4	16703	ENSOCUG00000008469	MOXD1|
GO:0044437	vacuolar part	cellular_component	0.04506	1	5	199	164	16703	ENSOCUG00000006964,ENSOCUG00000000356,ENSOCUG00000003790,ENSOCUG00000005099,ENSOCUG00000010272	ATP6V1E1|GBA|LITAF|CCDC115|ACPP|
GO:0070374	positive regulation of ERK1 and ERK2 cascade	biological_process	0.045213	1	4	199	113	16703	ENSOCUG00000024383,ENSOCUG00000011674,ENSOCUG00000009608,ENSOCUG00000016448	MIF|BMP2|SPRY2|CCL21|
GO:0010421	hydrogen peroxide-mediated programmed cell death	biological_process	0.04523	1	1	199	4	16703	ENSOCUG00000013722	PAWR|
GO:0097468	programmed cell death in response to reactive oxygen species	biological_process	0.04523	1	1	199	4	16703	ENSOCUG00000013722	PAWR|
GO:1901298	regulation of hydrogen peroxide-mediated programmed cell death	biological_process	0.04523	1	1	199	4	16703	ENSOCUG00000013722	PAWR|
GO:0008611	ether lipid biosynthetic process	biological_process	0.045354	1	1	199	4	16703	ENSOCUG00000011521	AGPS|
GO:0097384	cellular lipid biosynthetic process	biological_process	0.045354	1	1	199	4	16703	ENSOCUG00000011521	AGPS|
GO:1901503	ether biosynthetic process	biological_process	0.045354	1	1	199	4	16703	ENSOCUG00000011521	AGPS|
GO:0048523	negative regulation of cellular process	biological_process	0.045382	1	39	199	2539	16703	ENSOCUG00000003196,ENSOCUG00000024383,ENSOCUG00000008195,ENSOCUG00000005846,ENSOCUG00000016539,ENSOCUG00000001081,ENSOCUG00000007744,ENSOCUG00000006445,ENSOCUG00000009369,ENSOCUG00000004312,ENSOCUG00000007383,ENSOCUG00000021960,ENSOCUG00000007302,ENSOCUG00000009228,ENSOCUG00000011221,ENSOCUG00000017874,ENSOCUG00000010328,ENSOCUG00000023483,ENSOCUG00000011275,ENSOCUG00000000329,ENSOCUG00000009608,…	CLIC4|MIF|ZNF207|ALAD|TNFRSF21|WWP1|CTNNA1|FZD4|VDAC1|NCL|CCNT1|ATXN1L|CILP|ENC1|PPP2R5C|STK39|DCAF1|CSNK2B|PFDN5|IL4R|SPRY2|ATP8B1|FUOM|PAWR|DUSP16|BMP2|KCTD11|CREB1|SRF|GBA|NAA38|SECISBP2|DUSP7|NBR1|OTUD7B|ERRFI1|RIOX2|RNF2|CCL21|
GO:0045630	positive regulation of T-helper 2 cell differentiation	biological_process	0.045586	1	1	199	4	16703	ENSOCUG00000000329	IL4R|
GO:0007169	transmembrane receptor protein tyrosine kinase signaling pathway	biological_process	0.045867	1	8	199	347	16703	ENSOCUG00000009608,ENSOCUG00000006445,ENSOCUG00000025096,ENSOCUG00000004834,ENSOCUG00000015909,ENSOCUG00000004607,ENSOCUG00000011674,ENSOCUG00000007302	SPRY2|FZD4|SH3TC2|F3|HBEGF|ERRFI1|BMP2|CILP|
GO:0032534	regulation of microvillus assembly	biological_process	0.045961	1	1	199	4	16703	ENSOCUG00000009625	ATP8B1|
GO:0015992	proton transport	biological_process	0.046143	1	3	199	65	16703	ENSOCUG00000009816,ENSOCUG00000006964,ENSOCUG00000024691	SLC35A4|ATP6V1E1|-|
GO:0043297	apical junction assembly	biological_process	0.046415	1	2	199	30	16703	ENSOCUG00000002892,ENSOCUG00000007744	SRF|CTNNA1|
GO:0051653	spindle localization	biological_process	0.046741	1	2	199	31	16703	ENSOCUG00000003277,ENSOCUG00000009608	NUSAP1|SPRY2|
GO:0061304	retinal blood vessel morphogenesis	biological_process	0.046831	1	1	199	4	16703	ENSOCUG00000006445	FZD4|
GO:0005996	monosaccharide metabolic process	biological_process	0.046887	1	5	199	162	16703	ENSOCUG00000016995,ENSOCUG00000006329,ENSOCUG00000006325,ENSOCUG00000003144,ENSOCUG00000000470	-|-|GALM|BPGM|FUOM|
GO:0005201	extracellular matrix structural constituent	molecular_function	0.047025	1	2	199	32	16703	ENSOCUG00000012264,ENSOCUG00000014676	COL1A2|LAMB1|
GO:0031944	negative regulation of glucocorticoid metabolic process	biological_process	0.047076	1	1	199	4	16703	ENSOCUG00000011674	BMP2|
GO:0031947	negative regulation of glucocorticoid biosynthetic process	biological_process	0.047076	1	1	199	4	16703	ENSOCUG00000011674	BMP2|
GO:0090032	negative regulation of steroid hormone biosynthetic process	biological_process	0.047076	1	1	199	4	16703	ENSOCUG00000011674	BMP2|
GO:0034650	cortisol metabolic process	biological_process	0.047076	1	1	199	4	16703	ENSOCUG00000011674	BMP2|
GO:0034651	cortisol biosynthetic process	biological_process	0.047076	1	1	199	4	16703	ENSOCUG00000011674	BMP2|
GO:2000064	regulation of cortisol biosynthetic process	biological_process	0.047076	1	1	199	4	16703	ENSOCUG00000011674	BMP2|
GO:0030199	collagen fibril organization	biological_process	0.047156	1	2	199	30	16703	ENSOCUG00000012264,ENSOCUG00000001035	COL1A2|ADAMTS2|
GO:0010735	positive regulation of transcription via serum response element binding	biological_process	0.047193	1	1	199	4	16703	ENSOCUG00000002892	SRF|
GO:0003257	positive regulation of transcription from RNA polymerase II promoter involved in myocardial precursor cell differentiation	biological_process	0.047489	1	1	199	4	16703	ENSOCUG00000002892	SRF|
GO:1901228	positive regulation of transcription from RNA polymerase II promoter involved in heart development	biological_process	0.047489	1	1	199	4	16703	ENSOCUG00000002892	SRF|
GO:0002118	aggressive behavior	biological_process	0.047785	1	1	199	4	16703	ENSOCUG00000007052	PENK|
GO:0006818	hydrogen transport	biological_process	0.047932	1	3	199	66	16703	ENSOCUG00000024691,ENSOCUG00000009816,ENSOCUG00000006964	-|SLC35A4|ATP6V1E1|
GO:1902035	positive regulation of hematopoietic stem cell proliferation	biological_process	0.047954	1	1	199	4	16703	ENSOCUG00000021960	ATXN1L|
GO:2000765	regulation of cytoplasmic translation	biological_process	0.047954	1	1	199	4	16703	ENSOCUG00000014651	DHX9|
GO:0042788	polysomal ribosome	cellular_component	0.048039	1	1	199	4	16703	ENSOCUG00000014651	DHX9|
GO:2000107	negative regulation of leukocyte apoptotic process	biological_process	0.048122	1	2	199	29	16703	ENSOCUG00000024383,ENSOCUG00000016448	MIF|CCL21|
GO:0061312	BMP signaling pathway involved in heart development	biological_process	0.048205	1	1	199	4	16703	ENSOCUG00000011674	BMP2|
GO:0032287	peripheral nervous system myelin maintenance	biological_process	0.048252	1	1	199	4	16703	ENSOCUG00000025096	SH3TC2|
GO:0072608	interleukin-10 secretion	biological_process	0.048301	1	1	199	4	16703	ENSOCUG00000016539	TNFRSF21|
GO:0072603	interleukin-5 secretion	biological_process	0.048303	1	1	199	4	16703	ENSOCUG00000016539	TNFRSF21|
GO:0072611	interleukin-13 secretion	biological_process	0.048303	1	1	199	4	16703	ENSOCUG00000016539	TNFRSF21|
GO:2000662	regulation of interleukin-5 secretion	biological_process	0.048303	1	1	199	4	16703	ENSOCUG00000016539	TNFRSF21|
GO:2000665	regulation of interleukin-13 secretion	biological_process	0.048303	1	1	199	4	16703	ENSOCUG00000016539	TNFRSF21|
GO:0016798	hydrolase activity, acting on glycosyl bonds	molecular_function	0.048373	1	4	199	114	16703	ENSOCUG00000005824,ENSOCUG00000009309,ENSOCUG00000000356,ENSOCUG00000014720	GLB1|GALC|GBA|LYG1|
GO:0005775	vacuolar lumen	cellular_component	0.048433	1	1	199	4	16703	ENSOCUG00000000356	GBA|
GO:0001739	sex chromatin	cellular_component	0.048482	1	1	199	4	16703	ENSOCUG00000004892	RNF2|
GO:0070883	pre-miRNA binding	molecular_function	0.048696	1	1	199	4	16703	ENSOCUG00000005489	PRKRA|
GO:0070934	CRD-mediated mRNA stabilization	biological_process	0.048706	1	1	199	4	16703	ENSOCUG00000014651	DHX9|
GO:0044789	modulation by host of viral release from host cell	biological_process	0.048728	1	1	199	4	16703	ENSOCUG00000008615	VAPA|
GO:0044791	positive regulation by host of viral release from host cell	biological_process	0.048728	1	1	199	4	16703	ENSOCUG00000008615	VAPA|
GO:0009134	nucleoside diphosphate catabolic process	biological_process	0.048857	1	1	199	4	16703	ENSOCUG00000002670	NUDT9|
GO:0006787	porphyrin-containing compound catabolic process	biological_process	0.048863	1	1	199	4	16703	ENSOCUG00000006916	BLVRA|
GO:0033015	tetrapyrrole catabolic process	biological_process	0.048863	1	1	199	4	16703	ENSOCUG00000006916	BLVRA|
GO:0072669	tRNA-splicing ligase complex	cellular_component	0.048892	1	1	199	4	16703	ENSOCUG00000001786	FAM98B|
GO:0017169	CDP-alcohol phosphatidyltransferase activity	molecular_function	0.048932	1	1	199	4	16703	ENSOCUG00000015554	EPT1|
GO:0006807	nitrogen compound metabolic process	biological_process	0.048953	1	61	199	4245	16703	ENSOCUG00000002225,ENSOCUG00000016995,ENSOCUG00000011217,ENSOCUG00000024691,ENSOCUG00000010223,ENSOCUG00000013924,ENSOCUG00000016753,ENSOCUG00000027499,ENSOCUG00000009367,ENSOCUG00000004892,ENSOCUG00000016640,ENSOCUG00000011674,ENSOCUG00000002670,ENSOCUG00000002892,ENSOCUG00000005427,ENSOCUG00000010456,ENSOCUG00000000356,ENSOCUG00000003277,ENSOCUG00000029619,ENSOCUG00000027506,ENSOCUG00000027756,…	FUBP1|-|PANK2|-|RIOX2|OTUD7B|ASCC1|-|SETD7|RNF2|TET3|BMP2|NUDT9|SRF|CREB1|RASGEF1B|GBA|NUSAP1|-|-|-|-|BLVRA|SNX9|RALBP1|SECISBP2|TEF|DHX9|DIMT1|-|ACPP|DCAF1|PNPLA6|-|SEPHS1|-|-|PFDN5|SPRY2|-|ATP8B1|ZNF35|LITAF|LYG1|PAWR|-|PRKRA|GALC|SNRPD1|ALAD|GSTZ1|WWP1|FZD4|POLR2C|SS18|NCL|ELOVL1|TGS1|ATXN1L|CCNT1|CPSF3|
GO:0071763	nuclear membrane organization	biological_process	0.048989	1	1	199	4	16703	ENSOCUG00000011074	TMEM43|
GO:0003129	heart induction	biological_process	0.048998	1	1	199	4	16703	ENSOCUG00000011674	BMP2|
GO:0006678	glucosylceramide metabolic process	biological_process	0.049012	1	1	199	4	16703	ENSOCUG00000000356	GBA|
GO:0002408	myeloid dendritic cell chemotaxis	biological_process	0.049033	1	1	199	4	16703	ENSOCUG00000016448	CCL21|
GO:0001515	opioid peptide activity	molecular_function	0.049039	1	1	199	4	16703	ENSOCUG00000007052	PENK|
GO:0042482	positive regulation of odontogenesis	biological_process	0.049039	1	1	199	4	16703	ENSOCUG00000011674	BMP2|
GO:0002901	mature B cell apoptotic process	biological_process	0.049041	1	1	199	4	16703	ENSOCUG00000024383	MIF|
GO:0002905	regulation of mature B cell apoptotic process	biological_process	0.049041	1	1	199	4	16703	ENSOCUG00000024383	MIF|
GO:0002906	negative regulation of mature B cell apoptotic process	biological_process	0.049041	1	1	199	4	16703	ENSOCUG00000024383	MIF|
GO:0016338	calcium-independent cell-cell adhesion	biological_process	0.049045	1	1	199	4	16703	ENSOCUG00000011674	BMP2|
GO:0007042	lysosomal lumen acidification	biological_process	0.049045	1	1	199	4	16703	ENSOCUG00000005099	CCDC115|
GO:0000270	peptidoglycan metabolic process	biological_process	0.049045	1	1	199	4	16703	ENSOCUG00000014720	LYG1|
GO:0009253	peptidoglycan catabolic process	biological_process	0.049045	1	1	199	4	16703	ENSOCUG00000014720	LYG1|
GO:0004332	fructose-bisphosphate aldolase activity	molecular_function	0.049045	1	1	199	4	16703	ENSOCUG00000006329	-|
GO:0051387	negative regulation of neurotrophin TRK receptor signaling pathway	biological_process	0.049045	1	1	199	4	16703	ENSOCUG00000009608	SPRY2|
GO:2000341	regulation of chemokine (C-X-C motif) ligand 2 production	biological_process	0.049045	1	1	199	4	16703	ENSOCUG00000024383	MIF|
GO:0090186	regulation of pancreatic juice secretion	biological_process	0.049371	1	1	199	5	16703	ENSOCUG00000017874	STK39|
GO:0071359	cellular response to dsRNA	biological_process	0.049725	1	2	199	30	16703	ENSOCUG00000005489,ENSOCUG00000014651	PRKRA|DHX9|
GO:0048609	multicellular organismal reproductive process	biological_process	0.049736	1	9	199	402	16703	ENSOCUG00000016224,ENSOCUG00000006445,ENSOCUG00000005395,ENSOCUG00000000470,ENSOCUG00000009397,ENSOCUG00000004892,ENSOCUG00000001035,ENSOCUG00000005427,ENSOCUG00000011217	TTLL1|FZD4|INPP5B|FUOM|STRBP|RNF2|ADAMTS2|CREB1|PANK2|
GO:0032722	positive regulation of chemokine production	biological_process	0.050088	1	2	199	29	16703	ENSOCUG00000024383,ENSOCUG00000000329	MIF|IL4R|
GO:0002702	positive regulation of production of molecular mediator of immune response	biological_process	0.050151	1	2	199	30	16703	ENSOCUG00000000329,ENSOCUG00000024383	IL4R|MIF|
GO:0031974	membrane-enclosed lumen	cellular_component	0.050163	1	41	199	2688	16703	ENSOCUG00000010328,ENSOCUG00000010329,ENSOCUG00000017874,ENSOCUG00000011221,ENSOCUG00000010609,ENSOCUG00000003790,ENSOCUG00000013722,ENSOCUG00000027371,ENSOCUG00000008195,ENSOCUG00000024383,ENSOCUG00000003196,ENSOCUG00000005489,ENSOCUG00000017929,ENSOCUG00000021960,ENSOCUG00000007383,ENSOCUG00000003728,ENSOCUG00000004312,ENSOCUG00000009369,ENSOCUG00000014984,ENSOCUG00000010223,ENSOCUG00000025171,…	DCAF1|TRIM65|STK39|PPP2R5C|DUSP16|LITAF|PAWR|KIF2C|ZNF207|MIF|CLIC4|PRKRA|-|ATXN1L|CCNT1|CPSF3|NCL|VDAC1|POLR2C|RIOX2|NBR1|LIPA|PPM1H|LYAR|ACSL5|RNF2|SNAPC3|SETD7|TMEM43|ASCC1|FAM20B|NUSAP1|GBA|SRF|CREB1|AGPS|DIMT1|DHX9|FAM98B|ZNF621|-|
GO:0032502	developmental process	biological_process	0.050916	1	50	199	3461	16703	ENSOCUG00000004312,ENSOCUG00000009397,ENSOCUG00000021960,ENSOCUG00000006445,ENSOCUG00000015126,ENSOCUG00000005395,ENSOCUG00000009369,ENSOCUG00000004834,ENSOCUG00000016539,ENSOCUG00000012264,ENSOCUG00000007744,ENSOCUG00000015909,ENSOCUG00000005489,ENSOCUG00000029569,ENSOCUG00000024383,ENSOCUG00000003196,ENSOCUG00000011041,ENSOCUG00000000470,ENSOCUG00000013722,ENSOCUG00000017377,ENSOCUG00000015851,…	NCL|STRBP|ATXN1L|FZD4|FRMD6|INPP5B|VDAC1|F3|TNFRSF21|COL1A2|CTNNA1|HBEGF|PRKRA|KRT17|MIF|CLIC4|CASP7|FUOM|PAWR|MATN2|DYM|ADAMTS2|SPRY2|IL4R|PFDN5|ATP8B1|SH3TC2|MFSD2A|DCAF1|HTATIP2|CSNK2B|ENC1|SECISBP2|ZNF513|DHX9|TTLL1|DBNL|KCTD11|BMP2|CREB1|SRF|RNF2|ORAI1|SIAH1|ERRFI1|NBR1|LAMB1|VAPA|LIPA|PANK2|
GO:0043408	regulation of MAPK cascade	biological_process	0.051088	1	9	199	411	16703	ENSOCUG00000010609,ENSOCUG00000016448,ENSOCUG00000009608,ENSOCUG00000006445,ENSOCUG00000000356,ENSOCUG00000025171,ENSOCUG00000011674,ENSOCUG00000002075,ENSOCUG00000024383	DUSP16|CCL21|SPRY2|FZD4|GBA|NBR1|BMP2|DUSP7|MIF|
GO:0031529	ruffle organization	biological_process	0.051706	1	2	199	31	16703	ENSOCUG00000027855,ENSOCUG00000016448	DBNL|CCL21|
GO:0010563	negative regulation of phosphorus metabolic process	biological_process	0.051738	1	6	199	228	16703	ENSOCUG00000017874,ENSOCUG00000000356,ENSOCUG00000004607,ENSOCUG00000010609,ENSOCUG00000009608,ENSOCUG00000002075	STK39|GBA|ERRFI1|DUSP16|SPRY2|DUSP7|
GO:0045936	negative regulation of phosphate metabolic process	biological_process	0.051738	1	6	199	228	16703	ENSOCUG00000000356,ENSOCUG00000017874,ENSOCUG00000004607,ENSOCUG00000010609,ENSOCUG00000009608,ENSOCUG00000002075	GBA|STK39|ERRFI1|DUSP16|SPRY2|DUSP7|
GO:0044432	endoplasmic reticulum part	cellular_component	0.051806	1	8	199	340	16703	ENSOCUG00000016235,ENSOCUG00000008615,ENSOCUG00000008469,ENSOCUG00000017212,ENSOCUG00000017130,ENSOCUG00000011349,ENSOCUG00000009461,ENSOCUG00000011074	CYB5A|VAPA|MOXD1|AMFR|TMEM33|ELOVL1|ESYT3|TMEM43|
GO:0035426	extracellular matrix-cell signaling	biological_process	0.051811	1	1	199	5	16703	ENSOCUG00000006445	FZD4|
GO:0048754	branching morphogenesis of an epithelial tube	biological_process	0.051844	1	4	199	119	16703	ENSOCUG00000003196,ENSOCUG00000002892,ENSOCUG00000011674,ENSOCUG00000009608	CLIC4|SRF|BMP2|SPRY2|
GO:0033013	tetrapyrrole metabolic process	biological_process	0.052021	1	2	199	30	16703	ENSOCUG00000005846,ENSOCUG00000006916	ALAD|BLVRA|
GO:0043256	laminin complex	cellular_component	0.052972	1	1	199	5	16703	ENSOCUG00000014676	LAMB1|
GO:0001767	establishment of lymphocyte polarity	biological_process	0.053091	1	1	199	5	16703	ENSOCUG00000016448	CCL21|
GO:0001768	establishment of T cell polarity	biological_process	0.053091	1	1	199	5	16703	ENSOCUG00000016448	CCL21|
GO:0050868	negative regulation of T cell activation	biological_process	0.053154	1	3	199	70	16703	ENSOCUG00000000329,ENSOCUG00000016539,ENSOCUG00000013722	IL4R|TNFRSF21|PAWR|
GO:0006687	glycosphingolipid metabolic process	biological_process	0.054212	1	2	199	31	16703	ENSOCUG00000009309,ENSOCUG00000000356	GALC|GBA|
GO:0016879	ligase activity, forming carbon-nitrogen bonds	molecular_function	0.054257	1	6	199	231	16703	ENSOCUG00000004814,ENSOCUG00000004892,ENSOCUG00000010329,ENSOCUG00000001081,ENSOCUG00000027781,ENSOCUG00000017212	SIAH1|RNF2|TRIM65|WWP1|-|AMFR|
GO:0022028	tangential migration from the subventricular zone to the olfactory bulb	biological_process	0.054633	1	1	199	5	16703	ENSOCUG00000002892	SRF|
GO:0016860	intramolecular oxidoreductase activity	molecular_function	0.054635	1	2	199	31	16703	ENSOCUG00000024383,ENSOCUG00000006778	MIF|EBPL|
GO:0031227	intrinsic to endoplasmic reticulum membrane	cellular_component	0.055593	1	3	199	72	16703	ENSOCUG00000017212,ENSOCUG00000009461,ENSOCUG00000017130	AMFR|ESYT3|TMEM33|
GO:0031642	negative regulation of myelination	biological_process	0.055798	1	1	199	5	16703	ENSOCUG00000016539	TNFRSF21|
GO:0070700	BMP receptor binding	molecular_function	0.055809	1	1	199	5	16703	ENSOCUG00000011674	BMP2|
GO:0006705	mineralocorticoid biosynthetic process	biological_process	0.055815	1	1	199	5	16703	ENSOCUG00000011674	BMP2|
GO:0008212	mineralocorticoid metabolic process	biological_process	0.055815	1	1	199	5	16703	ENSOCUG00000011674	BMP2|
GO:0032341	aldosterone metabolic process	biological_process	0.055815	1	1	199	5	16703	ENSOCUG00000011674	BMP2|
GO:0032342	aldosterone biosynthetic process	biological_process	0.055815	1	1	199	5	16703	ENSOCUG00000011674	BMP2|
GO:0032344	regulation of aldosterone metabolic process	biological_process	0.055815	1	1	199	5	16703	ENSOCUG00000011674	BMP2|
GO:0032347	regulation of aldosterone biosynthetic process	biological_process	0.055815	1	1	199	5	16703	ENSOCUG00000011674	BMP2|
GO:0001932	regulation of protein phosphorylation	biological_process	0.056065	1	13	199	678	16703	ENSOCUG00000009608,ENSOCUG00000006445,ENSOCUG00000013765,ENSOCUG00000010609,ENSOCUG00000016448,ENSOCUG00000011674,ENSOCUG00000002075,ENSOCUG00000024383,ENSOCUG00000017874,ENSOCUG00000000356,ENSOCUG00000015909,ENSOCUG00000023483,ENSOCUG00000004607	SPRY2|FZD4|SNX9|DUSP16|CCL21|BMP2|DUSP7|MIF|STK39|GBA|HBEGF|CSNK2B|ERRFI1|
GO:0060393	regulation of pathway-restricted SMAD protein phosphorylation	biological_process	0.05618	1	2	199	33	16703	ENSOCUG00000011674,ENSOCUG00000023483	BMP2|CSNK2B|
GO:0021562	vestibulocochlear nerve development	biological_process	0.056308	1	1	199	5	16703	ENSOCUG00000009625	ATP8B1|
GO:0021648	vestibulocochlear nerve morphogenesis	biological_process	0.056308	1	1	199	5	16703	ENSOCUG00000009625	ATP8B1|
GO:0043234	protein complex	cellular_component	0.056564	1	43	199	2891	16703	ENSOCUG00000003728,ENSOCUG00000007383,ENSOCUG00000008097,ENSOCUG00000015079,ENSOCUG00000009369,ENSOCUG00000014984,ENSOCUG00000027371,ENSOCUG00000007744,ENSOCUG00000008195,ENSOCUG00000003196,ENSOCUG00000014399,ENSOCUG00000029569,ENSOCUG00000017212,ENSOCUG00000017929,ENSOCUG00000016848,ENSOCUG00000011275,ENSOCUG00000000329,ENSOCUG00000023483,ENSOCUG00000001790,ENSOCUG00000010328,ENSOCUG00000011221,…	CPSF3|CCNT1|KRT72|SEC23B|VDAC1|POLR2C|KIF2C|CTNNA1|ZNF207|CLIC4|SNRPD1|KRT17|AMFR|-|-|PFDN5|IL4R|CSNK2B|WIPI2|DCAF1|PPP2R5C|TUBA1B|ENC1|DHX9|FAM98B|CCDC115|NAA38|-|DBNL|NUSAP1|CREB1|BMP2|USP14|ATP6V1E1|ORAI1|RNF2|EIF3J|TRAPPC1|ASCC1|RIOX2|SIAH1|-|LAMB1|
GO:0042983	amyloid precursor protein biosynthetic process	biological_process	0.056601	1	1	199	5	16703	ENSOCUG00000013722	PAWR|
GO:0042984	regulation of amyloid precursor protein biosynthetic process	biological_process	0.056601	1	1	199	5	16703	ENSOCUG00000013722	PAWR|
GO:0042802	identical protein binding	molecular_function	0.056663	1	17	199	946	16703	ENSOCUG00000026584,ENSOCUG00000012264,ENSOCUG00000005846,ENSOCUG00000005489,ENSOCUG00000026228,ENSOCUG00000002892,ENSOCUG00000005427,ENSOCUG00000013765,ENSOCUG00000001786,ENSOCUG00000004312,ENSOCUG00000006445,ENSOCUG00000010393,ENSOCUG00000004814,ENSOCUG00000023483,ENSOCUG00000015261,ENSOCUG00000010223,ENSOCUG00000010272	RASSF3|COL1A2|ALAD|PRKRA|KCTD11|SRF|CREB1|SNX9|FAM98B|NCL|FZD4|FXR2|SIAH1|CSNK2B|SEPHS1|RIOX2|ACPP|
GO:0060180	female mating behavior	biological_process	0.056852	1	1	199	5	16703	ENSOCUG00000000470	FUOM|
GO:0034497	protein localization to pre-autophagosomal structure	biological_process	0.05705	1	1	199	5	16703	ENSOCUG00000001790	WIPI2|
GO:0023051	regulation of signaling	biological_process	0.057247	1	29	199	1844	16703	ENSOCUG00000017563,ENSOCUG00000009608,ENSOCUG00000011275,ENSOCUG00000025096,ENSOCUG00000013722,ENSOCUG00000003790,ENSOCUG00000010609,ENSOCUG00000016448,ENSOCUG00000010272,ENSOCUG00000007302,ENSOCUG00000008615,ENSOCUG00000002075,ENSOCUG00000004814,ENSOCUG00000013924,ENSOCUG00000023483,ENSOCUG00000025171,ENSOCUG00000004607,ENSOCUG00000006445,ENSOCUG00000005489,ENSOCUG00000011674,ENSOCUG00000026228,…	AKAP1|SPRY2|PFDN5|SH3TC2|PAWR|LITAF|DUSP16|CCL21|ACPP|CILP|VAPA|DUSP7|SIAH1|OTUD7B|CSNK2B|NBR1|ERRFI1|FZD4|PRKRA|BMP2|KCTD11|CREB1|SRF|MIF|GBA|F3|TNFRSF21|HBEGF|CTNNA1|
GO:0004842	ubiquitin-protein ligase activity	molecular_function	0.057387	1	5	199	178	16703	ENSOCUG00000017212,ENSOCUG00000004814,ENSOCUG00000004892,ENSOCUG00000010329,ENSOCUG00000001081	AMFR|SIAH1|RNF2|TRIM65|WWP1|
GO:0005789	endoplasmic reticulum membrane	cellular_component	0.057559	1	7	199	288	16703	ENSOCUG00000016235,ENSOCUG00000009461,ENSOCUG00000008615,ENSOCUG00000008469,ENSOCUG00000017212,ENSOCUG00000017130,ENSOCUG00000011349	CYB5A|ESYT3|VAPA|MOXD1|AMFR|TMEM33|ELOVL1|
GO:0008023	transcription elongation factor complex	cellular_component	0.057648	1	2	199	33	16703	ENSOCUG00000027506,ENSOCUG00000007383	-|CCNT1|
GO:0071680	response to indole-3-methanol	biological_process	0.05791	1	1	199	5	16703	ENSOCUG00000007744	CTNNA1|
GO:0071681	cellular response to indole-3-methanol	biological_process	0.05791	1	1	199	5	16703	ENSOCUG00000007744	CTNNA1|
GO:0022412	cellular process involved in reproduction in multicellular organism	biological_process	0.058228	1	5	199	176	16703	ENSOCUG00000016224,ENSOCUG00000006445,ENSOCUG00000011217,ENSOCUG00000009397,ENSOCUG00000004892	TTLL1|FZD4|PANK2|STRBP|RNF2|
GO:0030952	establishment or maintenance of cytoskeleton polarity	biological_process	0.058277	1	1	199	5	16703	ENSOCUG00000027371	KIF2C|
GO:0071933	Arp2/3 complex binding	molecular_function	0.058375	1	1	199	5	16703	ENSOCUG00000013765	SNX9|
GO:0035613	RNA stem-loop binding	molecular_function	0.058566	1	1	199	5	16703	ENSOCUG00000014651	DHX9|
GO:0032504	multicellular organism reproduction	biological_process	0.058715	1	9	199	415	16703	ENSOCUG00000005427,ENSOCUG00000011217,ENSOCUG00000001035,ENSOCUG00000000470,ENSOCUG00000004892,ENSOCUG00000009397,ENSOCUG00000005395,ENSOCUG00000006445,ENSOCUG00000016224	CREB1|PANK2|ADAMTS2|FUOM|RNF2|STRBP|INPP5B|FZD4|TTLL1|
GO:0034625	fatty acid elongation, monounsaturated fatty acid	biological_process	0.058868	1	1	199	5	16703	ENSOCUG00000011349	ELOVL1|
GO:0031943	regulation of glucocorticoid metabolic process	biological_process	0.058983	1	1	199	5	16703	ENSOCUG00000011674	BMP2|
GO:0031946	regulation of glucocorticoid biosynthetic process	biological_process	0.058983	1	1	199	5	16703	ENSOCUG00000011674	BMP2|
GO:0044260	cellular macromolecule metabolic process	biological_process	0.059061	1	77	199	5559	16703	ENSOCUG00000021352,ENSOCUG00000004312,ENSOCUG00000003728,ENSOCUG00000006445,ENSOCUG00000016704,ENSOCUG00000005846,ENSOCUG00000015909,ENSOCUG00000005489,ENSOCUG00000017929,ENSOCUG00000024383,ENSOCUG00000013722,ENSOCUG00000014720,ENSOCUG00000010609,ENSOCUG00000011275,ENSOCUG00000004757,ENSOCUG00000009625,ENSOCUG00000017874,ENSOCUG00000010328,ENSOCUG00000001786,ENSOCUG00000013765,ENSOCUG00000012866,…	-|NCL|CPSF3|FZD4|GXYLT2|ALAD|HBEGF|PRKRA|-|MIF|PAWR|LYG1|DUSP16|PFDN5|ZNF35|ATP8B1|STK39|DCAF1|FAM98B|SNX9|TEF|-|-|BMP2|TET3|SRF|CCDC126|PPM1H|CCL21|ASCC1|-|SIAH1|OTUD7B|RIOX2|-|FUBP1|GGCX|SS18|CCNT1|ATXN1L|TGS1|-|POLR2C|-|WWP1|AMFR|KRT17|SNRPD1|LITAF|-|S
GO:2000774	positive regulation of cellular senescence	biological_process	0.05924	1	1	199	5	16703	ENSOCUG00000013722	PAWR|
GO:0035546	interferon-beta secretion	biological_process	0.059429	1	1	199	5	16703	ENSOCUG00000014651	DHX9|
GO:0035547	regulation of interferon-beta secretion	biological_process	0.059429	1	1	199	5	16703	ENSOCUG00000014651	DHX9|
GO:0035549	positive regulation of interferon-beta secretion	biological_process	0.059429	1	1	199	5	16703	ENSOCUG00000014651	DHX9|
GO:0072641	type I interferon secretion	biological_process	0.059429	1	1	199	5	16703	ENSOCUG00000014651	DHX9|
GO:0019211	phosphatase activator activity	molecular_function	0.05968	1	1	199	5	16703	ENSOCUG00000011674	BMP2|
GO:0060449	bud elongation involved in lung branching	biological_process	0.059733	1	1	199	5	16703	ENSOCUG00000009608	SPRY2|
GO:0060261	positive regulation of transcription initiation from RNA polymerase II promoter	biological_process	0.060018	1	1	199	5	16703	ENSOCUG00000002892	SRF|
GO:0055025	positive regulation of cardiac muscle tissue development	biological_process	0.060041	1	1	199	5	16703	ENSOCUG00000005427	CREB1|
GO:0016567	protein ubiquitination	biological_process	0.060207	1	9	199	418	16703	ENSOCUG00000029141,ENSOCUG00000004892,ENSOCUG00000001081,ENSOCUG00000010329,ENSOCUG00000010328,ENSOCUG00000004814,ENSOCUG00000017212,ENSOCUG00000009228,ENSOCUG00000029712	-|RNF2|WWP1|TRIM65|DCAF1|SIAH1|AMFR|ENC1|-|
GO:0031981	nuclear lumen	cellular_component	0.060357	1	38	199	2502	16703	ENSOCUG00000010609,ENSOCUG00000003790,ENSOCUG00000013722,ENSOCUG00000010328,ENSOCUG00000010329,ENSOCUG00000017874,ENSOCUG00000011221,ENSOCUG00000007383,ENSOCUG00000003728,ENSOCUG00000021960,ENSOCUG00000004312,ENSOCUG00000014984,ENSOCUG00000027371,ENSOCUG00000008195,ENSOCUG00000024383,ENSOCUG00000003196,ENSOCUG00000017929,ENSOCUG00000005489,ENSOCUG00000029423,ENSOCUG00000002386,ENSOCUG00000003593,…	DUSP16|LITAF|PAWR|DCAF1|TRIM65|STK39|PPP2R5C|CCNT1|CPSF3|ATXN1L|NCL|POLR2C|KIF2C|ZNF207|MIF|CLIC4|-|PRKRA|PPM1H|LYAR|ACSL5|SNAPC3|RNF2|SETD7|ASCC1|FAM20B|RIOX2|NBR1|LIPA|DIMT1|DHX9|FAM98B|ZNF621|-|NUSAP1|SRF|CREB1|AGPS|
GO:0006646	phosphatidylethanolamine biosynthetic process	biological_process	0.0604	1	1	199	5	16703	ENSOCUG00000015554	EPT1|
GO:0006636	unsaturated fatty acid biosynthetic process	biological_process	0.060426	1	2	199	33	16703	ENSOCUG00000024383,ENSOCUG00000011349	MIF|ELOVL1|
GO:0000179	rRNA (adenine-N6,N6-)-dimethyltransferase activity	molecular_function	0.0605	1	1	199	5	16703	ENSOCUG00000010478	DIMT1|
GO:0097165	nuclear stress granule	cellular_component	0.060551	1	1	199	5	16703	ENSOCUG00000014651	DHX9|
GO:0070937	CRD-mediated mRNA stability complex	cellular_component	0.06056	1	1	199	5	16703	ENSOCUG00000014651	DHX9|
GO:0044794	positive regulation by host of viral process	biological_process	0.060615	1	1	199	5	16703	ENSOCUG00000008615	VAPA|
GO:0032306	regulation of prostaglandin secretion	biological_process	0.060648	1	1	199	5	16703	ENSOCUG00000024383	MIF|
GO:0032308	positive regulation of prostaglandin secretion	biological_process	0.060648	1	1	199	5	16703	ENSOCUG00000024383	MIF|
GO:0042622	photoreceptor outer segment membrane	cellular_component	0.060649	1	1	199	5	16703	ENSOCUG00000006105	CDHR1|
GO:0097153	cysteine-type endopeptidase activity involved in apoptotic process	molecular_function	0.060788	1	1	199	5	16703	ENSOCUG00000011041	CASP7|
GO:0035312	5'-3' exodeoxyribonuclease activity	molecular_function	0.060815	1	1	199	5	16703	ENSOCUG00000025059	-|
GO:0010646	regulation of cell communication	biological_process	0.060826	1	29	199	1854	16703	ENSOCUG00000004814,ENSOCUG00000004607,ENSOCUG00000025171,ENSOCUG00000013924,ENSOCUG00000023483,ENSOCUG00000010272,ENSOCUG00000007302,ENSOCUG00000008615,ENSOCUG00000002075,ENSOCUG00000003790,ENSOCUG00000013722,ENSOCUG00000010609,ENSOCUG00000016448,ENSOCUG00000017563,ENSOCUG00000009608,ENSOCUG00000011275,ENSOCUG00000025096,ENSOCUG00000000356,ENSOCUG00000016539,ENSOCUG00000004834,ENSOCUG00000007744,…	SIAH1|ERRFI1|NBR1|OTUD7B|CSNK2B|ACPP|CILP|VAPA|DUSP7|LITAF|PAWR|DUSP16|CCL21|AKAP1|SPRY2|PFDN5|SH3TC2|GBA|TNFRSF21|F3|CTNNA1|HBEGF|KCTD11|BMP2|PRKRA|SRF|CREB1|MIF|FZD4|
GO:2000510	positive regulation of dendritic cell chemotaxis	biological_process	0.060846	1	1	199	5	16703	ENSOCUG00000016448	CCL21|
GO:0097322	7SK snRNA binding	molecular_function	0.060912	1	1	199	5	16703	ENSOCUG00000007383	CCNT1|
GO:0060534	trachea cartilage development	biological_process	0.060926	1	1	199	5	16703	ENSOCUG00000002892	SRF|
GO:0072567	chemokine (C-X-C motif) ligand 2 production	biological_process	0.060927	1	1	199	5	16703	ENSOCUG00000024383	MIF|
GO:0032872	regulation of stress-activated MAPK cascade	biological_process	0.061168	1	4	199	127	16703	ENSOCUG00000006445,ENSOCUG00000011674,ENSOCUG00000016448,ENSOCUG00000025171	FZD4|BMP2|CCL21|NBR1|
GO:0060457	negative regulation of digestive system process	biological_process	0.061245	1	1	199	6	16703	ENSOCUG00000017874	STK39|
GO:0010740	positive regulation of intracellular protein kinase cascade	biological_process	0.061494	1	9	199	420	16703	ENSOCUG00000009608,ENSOCUG00000006445,ENSOCUG00000003790,ENSOCUG00000016448,ENSOCUG00000011674,ENSOCUG00000008615,ENSOCUG00000024383,ENSOCUG00000004834,ENSOCUG00000015909	SPRY2|FZD4|LITAF|CCL21|BMP2|VAPA|MIF|F3|HBEGF|
GO:1901184	regulation of ERBB signaling pathway	biological_process	0.061532	1	2	199	35	16703	ENSOCUG00000025096,ENSOCUG00000004607	SH3TC2|ERRFI1|
GO:2000650	negative regulation of sodium ion transmembrane transporter activity	biological_process	0.061584	1	1	199	6	16703	ENSOCUG00000017874	STK39|
GO:0000070	mitotic sister chromatid segregation	biological_process	0.061647	1	3	199	75	16703	ENSOCUG00000008195,ENSOCUG00000003277,ENSOCUG00000027371	ZNF207|NUSAP1|KIF2C|
GO:0016042	lipid catabolic process	biological_process	0.061718	1	5	199	177	16703	ENSOCUG00000000356,ENSOCUG00000011769,ENSOCUG00000012487,ENSOCUG00000001553,ENSOCUG00000009309	GBA|PNPLA6|LIPK|LIPA|GALC|
GO:0009948	anterior/posterior axis specification	biological_process	0.061939	1	2	199	34	16703	ENSOCUG00000004892,ENSOCUG00000002892	RNF2|SRF|
GO:0070302	regulation of stress-activated protein kinase signaling cascade	biological_process	0.062397	1	4	199	128	16703	ENSOCUG00000016448,ENSOCUG00000025171,ENSOCUG00000006445,ENSOCUG00000011674	CCL21|NBR1|FZD4|BMP2|
GO:1901380	negative regulation of potassium ion transmembrane transport	biological_process	0.062554	1	1	199	6	16703	ENSOCUG00000017874	STK39|
GO:0034097	response to cytokine stimulus	biological_process	0.062954	1	8	199	351	16703	ENSOCUG00000000329,ENSOCUG00000014651,ENSOCUG00000004082,ENSOCUG00000002892,ENSOCUG00000000356,ENSOCUG00000016539,ENSOCUG00000005846,ENSOCUG00000023483	IL4R|DHX9|TUBA1B|SRF|GBA|TNFRSF21|ALAD|CSNK2B|
GO:0003899	DNA-directed RNA polymerase activity	molecular_function	0.064175	1	2	199	34	16703	ENSOCUG00000017929,ENSOCUG00000014984	-|POLR2C|
GO:0034062	RNA polymerase activity	molecular_function	0.064175	1	2	199	34	16703	ENSOCUG00000014984,ENSOCUG00000017929	POLR2C|-|
GO:0010944	negative regulation of transcription by competitive promoter binding	biological_process	0.064239	1	1	199	6	16703	ENSOCUG00000005427	CREB1|
GO:0050715	positive regulation of cytokine secretion	biological_process	0.064519	1	3	199	75	16703	ENSOCUG00000000329,ENSOCUG00000024383,ENSOCUG00000014651	IL4R|MIF|DHX9|
GO:0006493	protein O-linked glycosylation	biological_process	0.064619	1	2	199	37	16703	ENSOCUG00000016704,ENSOCUG00000016640	GXYLT2|TET3|
GO:0019899	enzyme binding	molecular_function	0.065075	1	19	199	1124	16703	ENSOCUG00000006445,ENSOCUG00000009369,ENSOCUG00000004312,ENSOCUG00000013765,ENSOCUG00000010172,ENSOCUG00000007383,ENSOCUG00000016235,ENSOCUG00000005489,ENSOCUG00000005427,ENSOCUG00000004834,ENSOCUG00000012264,ENSOCUG00000009608,ENSOCUG00000014762,ENSOCUG00000013722,ENSOCUG00000006964,ENSOCUG00000015851,ENSOCUG00000004082,ENSOCUG00000004607,ENSOCUG00000025171	FZD4|VDAC1|NCL|SNX9|RALBP1|CCNT1|CYB5A|PRKRA|CREB1|F3|COL1A2|SPRY2|COTL1|PAWR|ATP6V1E1|DYM|TUBA1B|ERRFI1|NBR1|
GO:0007405	neuroblast proliferation	biological_process	0.065545	1	2	199	37	16703	ENSOCUG00000026228,ENSOCUG00000007744	KCTD11|CTNNA1|
GO:0000785	chromatin	cellular_component	0.065586	1	8	199	356	16703	ENSOCUG00000022197,ENSOCUG00000014651,ENSOCUG00000004892,ENSOCUG00000013722,ENSOCUG00000026810,ENSOCUG00000002892,ENSOCUG00000005427,ENSOCUG00000017929	-|DHX9|RNF2|PAWR|-|SRF|CREB1|-|
GO:0000819	sister chromatid segregation	biological_process	0.065782	1	3	199	77	16703	ENSOCUG00000008195,ENSOCUG00000027371,ENSOCUG00000003277	ZNF207|KIF2C|NUSAP1|
GO:0050663	cytokine secretion	biological_process	0.065787	1	4	199	126	16703	ENSOCUG00000000329,ENSOCUG00000024383,ENSOCUG00000016539,ENSOCUG00000014651	IL4R|MIF|TNFRSF21|DHX9|
GO:0030004	cellular monovalent inorganic cation homeostasis	biological_process	0.066117	1	2	199	36	16703	ENSOCUG00000005099,ENSOCUG00000003196	CCDC115|CLIC4|
GO:0005915	zonula adherens	cellular_component	0.066653	1	1	199	6	16703	ENSOCUG00000007744	CTNNA1|
GO:0006006	glucose metabolic process	biological_process	0.066729	1	4	199	125	16703	ENSOCUG00000016995,ENSOCUG00000006329,ENSOCUG00000006325,ENSOCUG00000003144	-|-|GALM|BPGM|
GO:0048856	anatomical structure development	biological_process	0.066748	1	46	199	3210	16703	ENSOCUG00000004607,ENSOCUG00000025171,ENSOCUG00000011217,ENSOCUG00000001553,ENSOCUG00000014676,ENSOCUG00000008615,ENSOCUG00000004892,ENSOCUG00000001914,ENSOCUG00000027855,ENSOCUG00000002892,ENSOCUG00000005427,ENSOCUG00000026228,ENSOCUG00000011674,ENSOCUG00000017096,ENSOCUG00000012932,ENSOCUG00000016224,ENSOCUG00000000749,ENSOCUG00000023483,ENSOCUG00000010328,ENSOCUG00000009228,ENSOCUG00000001035,…	ERRFI1|NBR1|PANK2|LIPA|LAMB1|VAPA|RNF2|ORAI1|DBNL|SRF|CREB1|KCTD11|BMP2|ZNF513|SECISBP2|TTLL1|HTATIP2|CSNK2B|DCAF1|ENC1|ADAMTS2|DYM|MATN2|FUOM|CASP7|ATP8B1|SH3TC2|MFSD2A|IL4R|SPRY2|PFDN5|CTNNA1|HBEGF|TNFRSF21|F3|COL1A2|KRT17|CLIC4|PRKRA|ATXN1L|NCL|STRBP|VDAC1|INPP5B|FZD4|FRMD6|
GO:0042175	nuclear outer membrane-endoplasmic reticulum membrane network	cellular_component	0.066822	1	7	199	298	16703	ENSOCUG00000017212,ENSOCUG00000008469,ENSOCUG00000016235,ENSOCUG00000009461,ENSOCUG00000008615,ENSOCUG00000011349,ENSOCUG00000017130	AMFR|MOXD1|CYB5A|ESYT3|VAPA|ELOVL1|TMEM33|
GO:0019787	small conjugating protein ligase activity	molecular_function	0.066973	1	5	199	186	16703	ENSOCUG00000001081,ENSOCUG00000010329,ENSOCUG00000004892,ENSOCUG00000004814,ENSOCUG00000017212	WWP1|TRIM65|RNF2|SIAH1|AMFR|
GO:0090398	cellular senescence	biological_process	0.067047	1	2	199	36	16703	ENSOCUG00000013722,ENSOCUG00000002892	PAWR|SRF|
GO:0071310	cellular response to organic substance	biological_process	0.067103	1	18	199	1049	16703	ENSOCUG00000006445,ENSOCUG00000004312,ENSOCUG00000014651,ENSOCUG00000011674,ENSOCUG00000005489,ENSOCUG00000017212,ENSOCUG00000005427,ENSOCUG00000024383,ENSOCUG00000012264,ENSOCUG00000005846,ENSOCUG00000000356,ENSOCUG00000016539,ENSOCUG00000007744,ENSOCUG00000009608,ENSOCUG00000000329,ENSOCUG00000003790,ENSOCUG00000004082,ENSOCUG00000023483	FZD4|NCL|DHX9|BMP2|PRKRA|AMFR|CREB1|MIF|COL1A2|ALAD|GBA|TNFRSF21|CTNNA1|SPRY2|IL4R|LITAF|TUBA1B|CSNK2B|
GO:0008009	chemokine activity	molecular_function	0.067114	1	2	199	34	16703	ENSOCUG00000016448,ENSOCUG00000013412	CCL21|-|
GO:0042440	pigment metabolic process	biological_process	0.067586	1	2	199	36	16703	ENSOCUG00000006916,ENSOCUG00000005846	BLVRA|ALAD|
GO:0010566	regulation of ketone biosynthetic process	biological_process	0.067613	1	1	199	6	16703	ENSOCUG00000011674	BMP2|
GO:0071822	protein complex subunit organization	biological_process	0.06796	1	17	199	975	16703	ENSOCUG00000025171,ENSOCUG00000010272,ENSOCUG00000016448,ENSOCUG00000012264,ENSOCUG00000005846,ENSOCUG00000000356,ENSOCUG00000008195,ENSOCUG00000027855,ENSOCUG00000007744,ENSOCUG00000027371,ENSOCUG00000026228,ENSOCUG00000029569,ENSOCUG00000024383,ENSOCUG00000002892,ENSOCUG00000017212,ENSOCUG00000013765,ENSOCUG00000006329	NBR1|ACPP|CCL21|COL1A2|ALAD|GBA|ZNF207|DBNL|CTNNA1|KIF2C|KCTD11|KRT17|MIF|SRF|AMFR|SNX9|-|
GO:0044724	single-organism carbohydrate catabolic process	biological_process	0.068274	1	3	199	77	16703	ENSOCUG00000003144,ENSOCUG00000016995,ENSOCUG00000006329	BPGM|-|-|
GO:0043228	non-membrane-bounded organelle	cellular_component	0.068408	1	43	199	2914	16703	ENSOCUG00000004082,ENSOCUG00000011221,ENSOCUG00000010328,ENSOCUG00000021439,ENSOCUG00000009608,ENSOCUG00000009625,ENSOCUG00000013722,ENSOCUG00000022197,ENSOCUG00000017929,ENSOCUG00000029569,ENSOCUG00000003196,ENSOCUG00000008195,ENSOCUG00000026810,ENSOCUG00000027371,ENSOCUG00000007744,ENSOCUG00000025046,ENSOCUG00000015126,ENSOCUG00000022702,ENSOCUG00000014984,ENSOCUG00000009369,ENSOCUG00000004312,…	TUBA1B|PPP2R5C|DCAF1|RPL22|SPRY2|ATP8B1|PAWR|-|-|KRT17|CLIC4|ZNF207|-|KIF2C|CTNNA1|-|FRMD6|-|POLR2C|VDAC1|NCL|STRBP|-|KRT72|ATXN1L|VAPA|LIPA|RIOX2|-|SETD7|RNF2|SNAPC3|ACSL5|LYAR|CREB1|SRF|AGPS|TSTD1|NUSAP1|DBNL|-|DIMT1|DHX9|
GO:0043232	intracellular non-membrane-bounded organelle	cellular_component	0.068408	1	43	199	2914	16703	ENSOCUG00000009625,ENSOCUG00000009608,ENSOCUG00000022197,ENSOCUG00000013722,ENSOCUG00000011221,ENSOCUG00000004082,ENSOCUG00000010328,ENSOCUG00000021439,ENSOCUG00000009369,ENSOCUG00000025046,ENSOCUG00000015126,ENSOCUG00000014984,ENSOCUG00000022702,ENSOCUG00000008097,ENSOCUG00000021960,ENSOCUG00000009397,ENSOCUG00000004312,ENSOCUG00000021352,ENSOCUG00000029569,ENSOCUG00000003196,ENSOCUG00000017929,…	ATP8B1|SPRY2|-|PAWR|PPP2R5C|TUBA1B|DCAF1|RPL22|VDAC1|-|FRMD6|POLR2C|-|KRT72|ATXN1L|STRBP|NCL|-|KRT17|CLIC4|-|CTNNA1|KIF2C|-|ZNF207|SETD7|-|ACSL5|LYAR|RNF2|SNAPC3|LIPA|VAPA|RIOX2|-|DHX9|DIMT1|CREB1|SRF|AGPS|NUSAP1|DBNL|TSTD1|
GO:0018026	peptidyl-lysine monomethylation	biological_process	0.068501	1	1	199	6	16703	ENSOCUG00000009367	SETD7|
GO:0048146	positive regulation of fibroblast proliferation	biological_process	0.068717	1	2	199	37	16703	ENSOCUG00000024383,ENSOCUG00000014651	MIF|DHX9|
GO:0032351	negative regulation of hormone metabolic process	biological_process	0.068934	1	1	199	6	16703	ENSOCUG00000011674	BMP2|
GO:0032353	negative regulation of hormone biosynthetic process	biological_process	0.068934	1	1	199	6	16703	ENSOCUG00000011674	BMP2|
GO:0043522	leucine zipper domain binding	molecular_function	0.068974	1	1	199	6	16703	ENSOCUG00000013722	PAWR|
GO:0043010	camera-type eye development	biological_process	0.06901	1	5	199	192	16703	ENSOCUG00000017096,ENSOCUG00000002892,ENSOCUG00000003196,ENSOCUG00000006445,ENSOCUG00000011275	ZNF513|SRF|CLIC4|FZD4|PFDN5|
GO:1900221	regulation of beta-amyloid clearance	biological_process	0.069015	1	1	199	6	16703	ENSOCUG00000002892	SRF|
GO:0035252	UDP-xylosyltransferase activity	molecular_function	0.069275	1	1	199	6	16703	ENSOCUG00000016704	GXYLT2|
GO:0030643	cellular phosphate ion homeostasis	biological_process	0.069366	1	1	199	6	16703	ENSOCUG00000000566	XPR1|
GO:0072502	cellular trivalent inorganic anion homeostasis	biological_process	0.069366	1	1	199	6	16703	ENSOCUG00000000566	XPR1|
GO:0044710	single-organism metabolic process	biological_process	0.069682	1	36	199	2385	16703	ENSOCUG00000008469,ENSOCUG00000016995,ENSOCUG00000011217,ENSOCUG00000001553,ENSOCUG00000024691,ENSOCUG00000014945,ENSOCUG00000016448,ENSOCUG00000016235,ENSOCUG00000002670,ENSOCUG00000011674,ENSOCUG00000005427,ENSOCUG00000011521,ENSOCUG00000010456,ENSOCUG00000017020,ENSOCUG00000000356,ENSOCUG00000006916,ENSOCUG00000013765,ENSOCUG00000010172,ENSOCUG00000027781,ENSOCUG00000010272,ENSOCUG00000011769,…	MOXD1|-|PANK2|LIPA|-|HSDL1|CCL21|CYB5A|NUDT9|BMP2|CREB1|AGPS|RASGEF1B|SRD5A1|GBA|BLVRA|SNX9|RALBP1|-|ACPP|PNPLA6|SEPHS1|-|HTATIP2|-|EPT1|SPRY2|ATP8B1|LIPK|GALC|MIF|ALAD|GSTZ1|INPP5B|EBPL|ELOVL1|
GO:0035751	regulation of lysosomal lumen pH	biological_process	0.069885	1	1	199	6	16703	ENSOCUG00000005099	CCDC115|
GO:1901360	organic cyclic compound metabolic process	biological_process	0.070056	1	57	199	4020	16703	ENSOCUG00000007383,ENSOCUG00000003728,ENSOCUG00000021960,ENSOCUG00000017522,ENSOCUG00000004312,ENSOCUG00000006778,ENSOCUG00000009081,ENSOCUG00000014984,ENSOCUG00000006445,ENSOCUG00000001081,ENSOCUG00000026130,ENSOCUG00000005846,ENSOCUG00000014399,ENSOCUG00000017929,ENSOCUG00000005489,ENSOCUG00000013722,ENSOCUG00000003790,ENSOCUG00000004757,ENSOCUG00000009625,ENSOCUG00000029302,ENSOCUG00000011275,…	CCNT1|CPSF3|ATXN1L|TGS1|NCL|EBPL|SS18|POLR2C|FZD4|WWP1|GSTZ1|ALAD|SNRPD1|-|PRKRA|PAWR|LITAF|ZNF35|ATP8B1|-|PFDN5|SPRY2|-|-|-|DCAF1|ACPP|-|DHX9|DIMT1|TEF|RALBP1|SECISBP2|SNX9|BLVRA|-|-|-|-|NUSAP1|SRD5A1|RASGEF1B|SRF|CREB1|BMP2|NUDT9|TET3|RNF2|-|SETD7|ASCC1|OTUD7B|RIOX2|-|-|PANK2|FUBP1|
GO:0031519	PcG protein complex	cellular_component	0.070162	1	2	199	36	16703	ENSOCUG00000023483,ENSOCUG00000004892	CSNK2B|RNF2|
GO:0009057	macromolecule catabolic process	biological_process	0.070167	1	12	199	624	16703	ENSOCUG00000029302,ENSOCUG00000013765,ENSOCUG00000014720,ENSOCUG00000012932,ENSOCUG00000009228,ENSOCUG00000011595,ENSOCUG00000017212,ENSOCUG00000011221,ENSOCUG00000004814,ENSOCUG00000000356,ENSOCUG00000005846,ENSOCUG00000001081	-|SNX9|LYG1|SECISBP2|ENC1|USP14|AMFR|PPP2R5C|SIAH1|GBA|ALAD|WWP1|
GO:0009966	regulation of signal transduction	biological_process	0.070301	1	26	199	1648	16703	ENSOCUG00000006445,ENSOCUG00000015909,ENSOCUG00000007744,ENSOCUG00000000356,ENSOCUG00000004834,ENSOCUG00000024383,ENSOCUG00000005489,ENSOCUG00000011674,ENSOCUG00000026228,ENSOCUG00000016448,ENSOCUG00000010609,ENSOCUG00000013722,ENSOCUG00000003790,ENSOCUG00000025096,ENSOCUG00000017563,ENSOCUG00000011275,ENSOCUG00000009608,ENSOCUG00000023483,ENSOCUG00000013924,ENSOCUG00000025171,ENSOCUG00000004607,…	FZD4|HBEGF|CTNNA1|GBA|F3|MIF|PRKRA|BMP2|KCTD11|CCL21|DUSP16|PAWR|LITAF|SH3TC2|AKAP1|PFDN5|SPRY2|CSNK2B|OTUD7B|NBR1|ERRFI1|SIAH1|DUSP7|ACPP|CILP|VAPA|
GO:0032305	positive regulation of icosanoid secretion	biological_process	0.070315	1	1	199	6	16703	ENSOCUG00000024383	MIF|
GO:0016052	carbohydrate catabolic process	biological_process	0.070439	1	3	199	78	16703	ENSOCUG00000006329,ENSOCUG00000016995,ENSOCUG00000003144	-|-|BPGM|
GO:0003256	regulation of transcription from RNA polymerase II promoter involved in myocardial precursor cell differentiation	biological_process	0.070576	1	1	199	6	16703	ENSOCUG00000002892	SRF|
GO:0035338	long-chain fatty-acyl-CoA biosynthetic process	biological_process	0.07058	1	1	199	6	16703	ENSOCUG00000011349	ELOVL1|
GO:0046949	fatty-acyl-CoA biosynthetic process	biological_process	0.07058	1	1	199	6	16703	ENSOCUG00000011349	ELOVL1|
GO:0015245	fatty acid transporter activity	molecular_function	0.070686	1	1	199	6	16703	ENSOCUG00000001028	MFSD2A|
GO:0060491	regulation of cell projection assembly	biological_process	0.07069	1	3	199	83	16703	ENSOCUG00000016448,ENSOCUG00000009625,ENSOCUG00000002892	CCL21|ATP8B1|SRF|
GO:0006704	glucocorticoid biosynthetic process	biological_process	0.070742	1	1	199	6	16703	ENSOCUG00000011674	BMP2|
GO:0031272	regulation of pseudopodium assembly	biological_process	0.07077	1	1	199	6	16703	ENSOCUG00000016448	CCL21|
GO:0031274	positive regulation of pseudopodium assembly	biological_process	0.07077	1	1	199	6	16703	ENSOCUG00000016448	CCL21|
GO:0016433	rRNA (adenine) methyltransferase activity	molecular_function	0.070805	1	1	199	6	16703	ENSOCUG00000010478	DIMT1|
GO:0060389	pathway-restricted SMAD protein phosphorylation	biological_process	0.070813	1	2	199	38	16703	ENSOCUG00000011674,ENSOCUG00000023483	BMP2|CSNK2B|
GO:0051930	regulation of sensory perception of pain	biological_process	0.070861	1	1	199	7	16703	ENSOCUG00000010272	ACPP|
GO:0051931	regulation of sensory perception	biological_process	0.070861	1	1	199	7	16703	ENSOCUG00000010272	ACPP|
GO:0043296	apical junction complex	cellular_component	0.070922	1	3	199	84	16703	ENSOCUG00000008615,ENSOCUG00000015126,ENSOCUG00000007744	VAPA|FRMD6|CTNNA1|
GO:0032927	positive regulation of activin receptor signaling pathway	biological_process	0.070982	1	1	199	6	16703	ENSOCUG00000023483	CSNK2B|
GO:0090343	positive regulation of cell aging	biological_process	0.070996	1	1	199	6	16703	ENSOCUG00000013722	PAWR|
GO:1900409	positive regulation of cellular response to oxidative stress	biological_process	0.070999	1	1	199	6	16703	ENSOCUG00000013722	PAWR|
GO:0070208	protein heterotrimerization	biological_process	0.071042	1	1	199	6	16703	ENSOCUG00000012264	COL1A2|
GO:0004565	beta-galactosidase activity	molecular_function	0.071084	1	1	199	6	16703	ENSOCUG00000005824	GLB1|
GO:0001938	positive regulation of endothelial cell proliferation	biological_process	0.071411	1	2	199	37	16703	ENSOCUG00000011674,ENSOCUG00000004834	BMP2|F3|
GO:0035912	dorsal aorta morphogenesis	biological_process	0.071453	1	1	199	6	16703	ENSOCUG00000002892	SRF|
GO:0036089	cleavage furrow formation	biological_process	0.071461	1	1	199	6	16703	ENSOCUG00000013765	SNX9|
GO:0055024	regulation of cardiac muscle tissue development	biological_process	0.071477	1	2	199	39	16703	ENSOCUG00000005427,ENSOCUG00000011674	CREB1|BMP2|
GO:1902033	regulation of hematopoietic stem cell proliferation	biological_process	0.071492	1	1	199	6	16703	ENSOCUG00000021960	ATXN1L|
GO:0006855	drug transmembrane transport	biological_process	0.071626	1	1	199	6	16703	ENSOCUG00000009625	ATP8B1|
GO:0046085	adenosine metabolic process	biological_process	0.071666	1	1	199	6	16703	ENSOCUG00000010272	ACPP|
GO:0046031	ADP metabolic process	biological_process	0.071808	1	1	199	6	16703	ENSOCUG00000002670	NUDT9|
GO:0005639	integral to nuclear inner membrane	cellular_component	0.071842	1	1	199	6	16703	ENSOCUG00000011074	TMEM43|
GO:0031229	intrinsic to nuclear inner membrane	cellular_component	0.071842	1	1	199	6	16703	ENSOCUG00000011074	TMEM43|
GO:0044453	nuclear membrane part	cellular_component	0.071842	1	1	199	6	16703	ENSOCUG00000011074	TMEM43|
GO:0021603	cranial nerve formation	biological_process	0.07201	1	1	199	6	16703	ENSOCUG00000009625	ATP8B1|
GO:0061081	positive regulation of myeloid leukocyte cytokine production involved in immune response	biological_process	0.072052	1	1	199	6	16703	ENSOCUG00000024383	MIF|
GO:0006681	galactosylceramide metabolic process	biological_process	0.072073	1	1	199	6	16703	ENSOCUG00000009309	GALC|
GO:0019374	galactolipid metabolic process	biological_process	0.072073	1	1	199	6	16703	ENSOCUG00000009309	GALC|
GO:0042289	MHC class II protein binding	molecular_function	0.072131	1	1	199	6	16703	ENSOCUG00000029569	KRT17|
GO:0044788	modulation by host of viral process	biological_process	0.072352	1	1	199	6	16703	ENSOCUG00000008615	VAPA|
GO:0070647	protein modification by small protein conjugation or removal	biological_process	0.072428	1	11	199	564	16703	ENSOCUG00000029141,ENSOCUG00000004892,ENSOCUG00000017212,ENSOCUG00000029712,ENSOCUG00000009228,ENSOCUG00000011595,ENSOCUG00000013924,ENSOCUG00000001081,ENSOCUG00000004814,ENSOCUG00000010328,ENSOCUG00000010329	-|RNF2|AMFR|-|ENC1|USP14|OTUD7B|WWP1|SIAH1|DCAF1|TRIM65|
GO:0017110	nucleoside-diphosphatase activity	molecular_function	0.072479	1	1	199	6	16703	ENSOCUG00000002670	NUDT9|
GO:2000508	regulation of dendritic cell chemotaxis	biological_process	0.072582	1	1	199	6	16703	ENSOCUG00000016448	CCL21|
GO:0031441	negative regulation of mRNA 3'-end processing	biological_process	0.072628	1	1	199	6	16703	ENSOCUG00000007383	CCNT1|
GO:1900364	negative regulation of mRNA polyadenylation	biological_process	0.072628	1	1	199	6	16703	ENSOCUG00000007383	CCNT1|
GO:0010739	positive regulation of protein kinase A signaling cascade	biological_process	0.072641	1	1	199	6	16703	ENSOCUG00000024383	MIF|
GO:0005687	U4 snRNP	cellular_component	0.072662	1	1	199	6	16703	ENSOCUG00000014399	SNRPD1|
GO:0060426	lung vasculature development	biological_process	0.072662	1	1	199	6	16703	ENSOCUG00000004607	ERRFI1|
GO:0002011	morphogenesis of an epithelial sheet	biological_process	0.072777	1	2	199	37	16703	ENSOCUG00000015909,ENSOCUG00000002892	HBEGF|SRF|
GO:0042285	xylosyltransferase activity	molecular_function	0.07305	1	1	199	7	16703	ENSOCUG00000016704	GXYLT2|
GO:0016266	O-glycan processing	biological_process	0.073076	1	1	199	7	16703	ENSOCUG00000016704	GXYLT2|
GO:0042063	gliogenesis	biological_process	0.073715	1	4	199	137	16703	ENSOCUG00000017377,ENSOCUG00000016539,ENSOCUG00000025096,ENSOCUG00000011674	MATN2|TNFRSF21|SH3TC2|BMP2|
GO:0022029	telencephalon cell migration	biological_process	0.073813	1	2	199	42	16703	ENSOCUG00000002892,ENSOCUG00000014676	SRF|LAMB1|
GO:0016830	carbon-carbon lyase activity	molecular_function	0.07424	1	2	199	37	16703	ENSOCUG00000002368,ENSOCUG00000006329	GGCX|-|
GO:0046485	ether lipid metabolic process	biological_process	0.07433	1	1	199	7	16703	ENSOCUG00000011521	AGPS|
GO:0001816	cytokine production	biological_process	0.0749	1	9	199	429	16703	ENSOCUG00000013924,ENSOCUG00000000356,ENSOCUG00000016539,ENSOCUG00000001553,ENSOCUG00000024383,ENSOCUG00000014651,ENSOCUG00000013722,ENSOCUG00000003790,ENSOCUG00000000329	OTUD7B|GBA|TNFRSF21|LIPA|MIF|DHX9|PAWR|LITAF|IL4R|
GO:0030900	forebrain development	biological_process	0.075058	1	6	199	261	16703	ENSOCUG00000012932,ENSOCUG00000011674,ENSOCUG00000014676,ENSOCUG00000005427,ENSOCUG00000002892,ENSOCUG00000001028	SECISBP2|BMP2|LAMB1|CREB1|SRF|MFSD2A|
GO:0016311	dephosphorylation	biological_process	0.075105	1	7	199	318	16703	ENSOCUG00000010609,ENSOCUG00000029423,ENSOCUG00000000356,ENSOCUG00000002075,ENSOCUG00000005395,ENSOCUG00000011674,ENSOCUG00000010272	DUSP16|PPM1H|GBA|DUSP7|INPP5B|BMP2|ACPP|
GO:0045059	positive thymic T cell selection	biological_process	0.07531	1	1	199	7	16703	ENSOCUG00000002892	SRF|
GO:0051549	positive regulation of keratinocyte migration	biological_process	0.075667	1	1	199	7	16703	ENSOCUG00000015909	HBEGF|
GO:0034453	microtubule anchoring	biological_process	0.075712	1	2	199	39	16703	ENSOCUG00000027371,ENSOCUG00000008195	KIF2C|ZNF207|
GO:0003382	epithelial cell morphogenesis	biological_process	0.075743	1	2	199	39	16703	ENSOCUG00000015126,ENSOCUG00000003196	FRMD6|CLIC4|
GO:0048519	negative regulation of biological process	biological_process	0.075928	1	41	199	2802	16703	ENSOCUG00000023483,ENSOCUG00000017874,ENSOCUG00000010328,ENSOCUG00000011221,ENSOCUG00000007302,ENSOCUG00000009228,ENSOCUG00000010609,ENSOCUG00000000470,ENSOCUG00000013722,ENSOCUG00000003790,ENSOCUG00000009625,ENSOCUG00000000329,ENSOCUG00000011275,ENSOCUG00000009608,ENSOCUG00000001081,ENSOCUG00000007744,ENSOCUG00000005846,ENSOCUG00000016539,ENSOCUG00000008195,ENSOCUG00000003196,ENSOCUG00000024383,…	CSNK2B|STK39|DCAF1|PPP2R5C|CILP|ENC1|DUSP16|FUOM|PAWR|LITAF|ATP8B1|IL4R|PFDN5|SPRY2|WWP1|CTNNA1|ALAD|TNFRSF21|ZNF207|CLIC4|MIF|PRKRA|ATXN1L|CCNT1|NCL|VDAC1|FZD4|OTUD7B|NBR1|RIOX2|ERRFI1|DUSP7|CCL21|RNF2|GBA|CREB1|SRF|BMP2|KCTD11|SECISBP2|NAA38|
GO:2000726	negative regulation of cardiac muscle cell differentiation	biological_process	0.075958	1	1	199	7	16703	ENSOCUG00000011674	BMP2|
GO:0042473	outer ear morphogenesis	biological_process	0.075964	1	1	199	7	16703	ENSOCUG00000005489	PRKRA|
GO:0016342	catenin complex	cellular_component	0.076254	1	1	199	7	16703	ENSOCUG00000007744	CTNNA1|
GO:0061136	regulation of proteasomal protein catabolic process	biological_process	0.076855	1	3	199	83	16703	ENSOCUG00000005846,ENSOCUG00000000356,ENSOCUG00000011595	ALAD|GBA|USP14|
GO:0051983	regulation of chromosome segregation	biological_process	0.077364	1	2	199	39	16703	ENSOCUG00000008195,ENSOCUG00000027371	ZNF207|KIF2C|
GO:0031269	pseudopodium assembly	biological_process	0.077432	1	1	199	7	16703	ENSOCUG00000016448	CCL21|
GO:0009452	7-methylguanosine RNA capping	biological_process	0.078002	1	1	199	7	16703	ENSOCUG00000017522	TGS1|
GO:0036260	RNA capping	biological_process	0.078002	1	1	199	7	16703	ENSOCUG00000017522	TGS1|
GO:0090030	regulation of steroid hormone biosynthetic process	biological_process	0.078456	1	1	199	7	16703	ENSOCUG00000011674	BMP2|
GO:0065003	macromolecular complex assembly	biological_process	0.078457	1	17	199	988	16703	ENSOCUG00000006329,ENSOCUG00000013765,ENSOCUG00000017212,ENSOCUG00000002892,ENSOCUG00000024383,ENSOCUG00000014399,ENSOCUG00000026228,ENSOCUG00000027855,ENSOCUG00000012264,ENSOCUG00000000356,ENSOCUG00000005846,ENSOCUG00000008195,ENSOCUG00000005376,ENSOCUG00000012653,ENSOCUG00000016448,ENSOCUG00000010272,ENSOCUG00000025171	-|SNX9|AMFR|SRF|MIF|SNRPD1|KCTD11|DBNL|COL1A2|GBA|ALAD|ZNF207|EIF3J|-|CCL21|ACPP|NBR1|
GO:0043209	myelin sheath	cellular_component	0.078459	1	4	199	135	16703	ENSOCUG00000024383,ENSOCUG00000010178,ENSOCUG00000009369,ENSOCUG00000004082	MIF|IMMT|VDAC1|TUBA1B|
GO:0035435	phosphate ion transmembrane transport	biological_process	0.078603	1	1	199	7	16703	ENSOCUG00000000566	XPR1|
GO:0002009	morphogenesis of an epithelium	biological_process	0.079004	1	7	199	319	16703	ENSOCUG00000011674,ENSOCUG00000009608,ENSOCUG00000003196,ENSOCUG00000002892,ENSOCUG00000029569,ENSOCUG00000015909,ENSOCUG00000023483	BMP2|SPRY2|CLIC4|SRF|KRT17|HBEGF|CSNK2B|
GO:0006461	protein complex assembly	biological_process	0.079095	1	14	199	781	16703	ENSOCUG00000012264,ENSOCUG00000005846,ENSOCUG00000000356,ENSOCUG00000008195,ENSOCUG00000025171,ENSOCUG00000027855,ENSOCUG00000010272,ENSOCUG00000026228,ENSOCUG00000002892,ENSOCUG00000024383,ENSOCUG00000017212,ENSOCUG00000013765,ENSOCUG00000016448,ENSOCUG00000006329	COL1A2|ALAD|GBA|ZNF207|NBR1|DBNL|ACPP|KCTD11|SRF|MIF|AMFR|SNX9|CCL21|-|
GO:0006665	sphingolipid metabolic process	biological_process	0.079171	1	3	199	83	16703	ENSOCUG00000011349,ENSOCUG00000000356,ENSOCUG00000009309	ELOVL1|GBA|GALC|
GO:0097242	beta-amyloid clearance	biological_process	0.079649	1	1	199	7	16703	ENSOCUG00000002892	SRF|
GO:1901564	organonitrogen compound metabolic process	biological_process	0.079701	1	20	199	1225	16703	ENSOCUG00000013765,ENSOCUG00000010172,ENSOCUG00000011349,ENSOCUG00000006916,ENSOCUG00000000356,ENSOCUG00000005846,ENSOCUG00000026130,ENSOCUG00000002670,ENSOCUG00000009309,ENSOCUG00000010456,ENSOCUG00000014720,ENSOCUG00000009608,ENSOCUG00000011769,ENSOCUG00000026188,ENSOCUG00000015261,ENSOCUG00000027781,ENSOCUG00000010272,ENSOCUG00000011217,ENSOCUG00000016995,ENSOCUG00000024691	SNX9|RALBP1|ELOVL1|BLVRA|GBA|ALAD|GSTZ1|NUDT9|GALC|RASGEF1B|LYG1|SPRY2|PNPLA6|-|SEPHS1|-|ACPP|PANK2|-|-|
GO:0001618	virus receptor activity	molecular_function	0.079829	1	1	199	7	16703	ENSOCUG00000000566	XPR1|
GO:0034045	pre-autophagosomal structure membrane	cellular_component	0.079858	1	1	199	7	16703	ENSOCUG00000001790	WIPI2|
GO:0034312	diol biosynthetic process	biological_process	0.079872	1	1	199	7	16703	ENSOCUG00000000356	GBA|
GO:0046512	sphingosine biosynthetic process	biological_process	0.079872	1	1	199	7	16703	ENSOCUG00000000356	GBA|
GO:0034595	phosphatidylinositol phosphate 5-phosphatase activity	molecular_function	0.079922	1	1	199	7	16703	ENSOCUG00000005395	INPP5B|
GO:0004622	lysophospholipase activity	molecular_function	0.079946	1	1	199	7	16703	ENSOCUG00000011769	PNPLA6|
GO:0070878	primary miRNA binding	molecular_function	0.080017	1	1	199	7	16703	ENSOCUG00000002892	SRF|
GO:0070271	protein complex biogenesis	biological_process	0.080403	1	14	199	783	16703	ENSOCUG00000006329,ENSOCUG00000013765,ENSOCUG00000016448,ENSOCUG00000026228,ENSOCUG00000010272,ENSOCUG00000024383,ENSOCUG00000002892,ENSOCUG00000017212,ENSOCUG00000000356,ENSOCUG00000005846,ENSOCUG00000008195,ENSOCUG00000012264,ENSOCUG00000027855,ENSOCUG00000025171	-|SNX9|CCL21|KCTD11|ACPP|MIF|SRF|AMFR|GBA|ALAD|ZNF207|COL1A2|DBNL|NBR1|
GO:0051315	attachment of spindle microtubules to kinetochore involved in mitotic sister chromatid segregation	biological_process	0.080437	1	1	199	7	16703	ENSOCUG00000027371	KIF2C|
GO:0042130	negative regulation of T cell proliferation	biological_process	0.080631	1	2	199	39	16703	ENSOCUG00000016539,ENSOCUG00000013722	TNFRSF21|PAWR|
GO:0032303	regulation of icosanoid secretion	biological_process	0.080649	1	1	199	7	16703	ENSOCUG00000024383	MIF|
GO:0003727	single-stranded RNA binding	molecular_function	0.080655	1	2	199	40	16703	ENSOCUG00000014651,ENSOCUG00000009397	DHX9|STRBP|
GO:0031248	protein acetyltransferase complex	cellular_component	0.080784	1	1	199	7	16703	ENSOCUG00000017284	NAA38|
GO:0031414	N-terminal protein acetyltransferase complex	cellular_component	0.080784	1	1	199	7	16703	ENSOCUG00000017284	NAA38|
GO:0000290	deadenylation-dependent decapping of nuclear-transcribed mRNA	biological_process	0.080788	1	1	199	7	16703	ENSOCUG00000029302	-|
GO:0045625	regulation of T-helper 1 cell differentiation	biological_process	0.08088	1	1	199	7	16703	ENSOCUG00000000329	IL4R|
GO:0016600	flotillin complex	cellular_component	0.080963	1	1	199	7	16703	ENSOCUG00000007744	CTNNA1|
GO:0006012	galactose metabolic process	biological_process	0.081289	1	1	199	7	16703	ENSOCUG00000006325	GALM|
GO:0032463	negative regulation of protein homooligomerization	biological_process	0.081294	1	1	199	7	16703	ENSOCUG00000000356	GBA|
GO:1901838	positive regulation of transcription of nuclear large rRNA transcript from RNA polymerase I promoter	biological_process	0.081316	1	1	199	7	16703	ENSOCUG00000004312	NCL|
GO:0035630	bone mineralization involved in bone maturation	biological_process	0.081406	1	1	199	7	16703	ENSOCUG00000011674	BMP2|
GO:0016043	cellular component organization	biological_process	0.081432	1	50	199	3558	16703	ENSOCUG00000001790,ENSOCUG00000004082,ENSOCUG00000010272,ENSOCUG00000017377,ENSOCUG00000001035,ENSOCUG00000008561,ENSOCUG00000015851,ENSOCUG00000016848,ENSOCUG00000025096,ENSOCUG00000009625,ENSOCUG00000010178,ENSOCUG00000009608,ENSOCUG00000000329,ENSOCUG00000027371,ENSOCUG00000007744,ENSOCUG00000005846,ENSOCUG00000008195,ENSOCUG00000012264,ENSOCUG00000029569,ENSOCUG00000017212,ENSOCUG00000014399,…	WIPI2|TUBA1B|ACPP|MATN2|ADAMTS2|IGFBP2|DYM|-|SH3TC2|ATP8B1|IMMT|SPRY2|IL4R|KIF2C|CTNNA1|ALAD|ZNF207|COL1A2|KRT17|AMFR|SNRPD1|MIF|CLIC4|ATXN1L|FZD4|FRMD6|NBR1|PANK2|LIPA|LAMB1|VAPA|CCL21|RNF2|-|EIF3J|SETD7|TMEM43|-|NUSAP1|DBNL|GBA|SRF|CREB1|TET3|KCTD11|BMP2|SNX9|CCDC115|TTLL1|-|
GO:0033363	secretory granule organization	biological_process	0.081437	1	1	199	7	16703	ENSOCUG00000005427	CREB1|
GO:0010501	RNA secondary structure unwinding	biological_process	0.081491	1	1	199	7	16703	ENSOCUG00000014651	DHX9|
GO:0021766	hippocampus development	biological_process	0.081578	1	2	199	43	16703	ENSOCUG00000001028,ENSOCUG00000002892	MFSD2A|SRF|
GO:0050864	regulation of B cell activation	biological_process	0.081646	1	3	199	86	16703	ENSOCUG00000024383,ENSOCUG00000016539,ENSOCUG00000013722	MIF|TNFRSF21|PAWR|
GO:0070578	RISC-loading complex	cellular_component	0.081716	1	1	199	7	16703	ENSOCUG00000005489	PRKRA|
GO:0045295	gamma-catenin binding	molecular_function	0.081733	1	1	199	10	16703	ENSOCUG00000007744	CTNNA1|
GO:0090303	positive regulation of wound healing	biological_process	0.081773	1	1	199	8	16703	ENSOCUG00000015909	HBEGF|
GO:0009922	fatty acid elongase activity	molecular_function	0.081788	1	1	199	7	16703	ENSOCUG00000011349	ELOVL1|
GO:0019367	fatty acid elongation, saturated fatty acid	biological_process	0.081788	1	1	199	7	16703	ENSOCUG00000011349	ELOVL1|
GO:0019368	fatty acid elongation, unsaturated fatty acid	biological_process	0.081788	1	1	199	7	16703	ENSOCUG00000011349	ELOVL1|
GO:0043933	macromolecular complex subunit organization	biological_process	0.081834	1	20	199	1213	16703	ENSOCUG00000010272,ENSOCUG00000025171,ENSOCUG00000005376,ENSOCUG00000012653,ENSOCUG00000016448,ENSOCUG00000029569,ENSOCUG00000002892,ENSOCUG00000024383,ENSOCUG00000014399,ENSOCUG00000017212,ENSOCUG00000026228,ENSOCUG00000007744,ENSOCUG00000027371,ENSOCUG00000027855,ENSOCUG00000005846,ENSOCUG00000000356,ENSOCUG00000008195,ENSOCUG00000012264,ENSOCUG00000006329,ENSOCUG00000013765	ACPP|NBR1|EIF3J|-|CCL21|KRT17|SRF|MIF|SNRPD1|AMFR|KCTD11|CTNNA1|KIF2C|DBNL|ALAD|GBA|ZNF207|COL1A2|-|SNX9|
GO:2000193	positive regulation of fatty acid transport	biological_process	0.081933	1	1	199	7	16703	ENSOCUG00000024383	MIF|
GO:0003181	atrioventricular valve morphogenesis	biological_process	0.082031	1	1	199	7	16703	ENSOCUG00000011674	BMP2|
GO:1901612	cardiolipin binding	molecular_function	0.082312	1	1	199	7	16703	ENSOCUG00000009625	ATP8B1|
GO:0031666	positive regulation of lipopolysaccharide-mediated signaling pathway	biological_process	0.082335	1	1	199	8	16703	ENSOCUG00000024383	MIF|
GO:0008649	rRNA methyltransferase activity	molecular_function	0.082417	1	1	199	7	16703	ENSOCUG00000010478	DIMT1|
GO:0007175	negative regulation of epidermal growth factor-activated receptor activity	biological_process	0.082659	1	1	199	7	16703	ENSOCUG00000004607	ERRFI1|
GO:0015925	galactosidase activity	molecular_function	0.082693	1	1	199	7	16703	ENSOCUG00000005824	GLB1|
GO:0031987	locomotion involved in locomotory behavior	biological_process	0.082811	1	1	199	8	16703	ENSOCUG00000006445	FZD4|
GO:0035197	siRNA binding	molecular_function	0.082928	1	1	199	7	16703	ENSOCUG00000014651	DHX9|
GO:0033008	positive regulation of mast cell activation involved in immune response	biological_process	0.082944	1	1	199	7	16703	ENSOCUG00000000329	IL4R|
GO:0043306	positive regulation of mast cell degranulation	biological_process	0.082944	1	1	199	7	16703	ENSOCUG00000000329	IL4R|
GO:0008173	RNA methyltransferase activity	molecular_function	0.083043	1	2	199	39	16703	ENSOCUG00000010478,ENSOCUG00000017522	DIMT1|TGS1|
GO:0035907	dorsal aorta development	biological_process	0.083057	1	1	199	7	16703	ENSOCUG00000002892	SRF|
GO:0005847	mRNA cleavage and polyadenylation specificity factor complex	cellular_component	0.083137	1	1	199	7	16703	ENSOCUG00000003728	CPSF3|
GO:0061101	neuroendocrine cell differentiation	biological_process	0.083195	1	1	199	7	16703	ENSOCUG00000011674	BMP2|
GO:0015914	phospholipid transport	biological_process	0.083257	1	2	199	43	16703	ENSOCUG00000001028,ENSOCUG00000009625	MFSD2A|ATP8B1|
GO:0009135	purine nucleoside diphosphate metabolic process	biological_process	0.083408	1	1	199	7	16703	ENSOCUG00000002670	NUDT9|
GO:0009179	purine ribonucleoside diphosphate metabolic process	biological_process	0.083408	1	1	199	7	16703	ENSOCUG00000002670	NUDT9|
GO:0014013	regulation of gliogenesis	biological_process	0.083431	1	2	199	42	16703	ENSOCUG00000011674,ENSOCUG00000016539	BMP2|TNFRSF21|
GO:0003306	Wnt receptor signaling pathway involved in heart development	biological_process	0.083638	1	1	199	7	16703	ENSOCUG00000011674	BMP2|
GO:0016272	prefoldin complex	cellular_component	0.08367	1	1	199	7	16703	ENSOCUG00000011275	PFDN5|
GO:0016246	RNA interference	biological_process	0.083778	1	1	199	7	16703	ENSOCUG00000005489	PRKRA|
GO:0060856	establishment of blood-brain barrier	biological_process	0.084061	1	1	199	7	16703	ENSOCUG00000001028	MFSD2A|
GO:0042789	mRNA transcription from RNA polymerase II promoter	biological_process	0.084193	1	1	199	7	16703	ENSOCUG00000002892	SRF|
GO:0045600	positive regulation of fat cell differentiation	biological_process	0.084198	1	2	199	41	16703	ENSOCUG00000011674,ENSOCUG00000005427	BMP2|CREB1|
GO:0016783	sulfurtransferase activity	molecular_function	0.084212	1	1	199	7	16703	ENSOCUG00000017755	MPST|
GO:1900363	regulation of mRNA polyadenylation	biological_process	0.084217	1	1	199	7	16703	ENSOCUG00000007383	CCNT1|
GO:0030157	pancreatic juice secretion	biological_process	0.084231	1	1	199	8	16703	ENSOCUG00000017874	STK39|
GO:0034715	pICln-Sm protein complex	cellular_component	0.084248	1	1	199	7	16703	ENSOCUG00000014399	SNRPD1|
GO:0090009	primitive streak formation	biological_process	0.084251	1	1	199	7	16703	ENSOCUG00000002892	SRF|
GO:0005765	lysosomal membrane	cellular_component	0.084278	1	4	199	140	16703	ENSOCUG00000003790,ENSOCUG00000000356,ENSOCUG00000006964,ENSOCUG00000010272	LITAF|GBA|ATP6V1E1|ACPP|
GO:0042379	chemokine receptor binding	molecular_function	0.084565	1	2	199	39	16703	ENSOCUG00000016448,ENSOCUG00000013412	CCL21|-|
GO:1901017	negative regulation of potassium ion transmembrane transporter activity	biological_process	0.084647	1	1	199	8	16703	ENSOCUG00000017874	STK39|
GO:0018095	protein polyglutamylation	biological_process	0.084655	1	1	199	8	16703	ENSOCUG00000016224	TTLL1|
GO:0021885	forebrain cell migration	biological_process	0.084779	1	2	199	45	16703	ENSOCUG00000014676,ENSOCUG00000002892	LAMB1|SRF|
GO:0051010	microtubule plus-end binding	molecular_function	0.085037	1	1	199	8	16703	ENSOCUG00000027371	KIF2C|
GO:0060255	regulation of macromolecule metabolic process	biological_process	0.085049	1	48	199	3359	16703	ENSOCUG00000011674,ENSOCUG00000016640,ENSOCUG00000011595,ENSOCUG00000005427,ENSOCUG00000002892,ENSOCUG00000000356,ENSOCUG00000029619,ENSOCUG00000013765,ENSOCUG00000001786,ENSOCUG00000012866,ENSOCUG00000014651,ENSOCUG00000012932,ENSOCUG00000002225,ENSOCUG00000002075,ENSOCUG00000013924,ENSOCUG00000010223,ENSOCUG00000004607,ENSOCUG00000016753,ENSOCUG00000009367,ENSOCUG00000005376,ENSOCUG00000027499,…	BMP2|TET3|USP14|CREB1|SRF|GBA|-|SNX9|FAM98B|TEF|DHX9|SECISBP2|FUBP1|DUSP7|OTUD7B|RIOX2|ERRFI1|ASCC1|SETD7|EIF3J|-|RNF2|CCL21|PRKRA|KRT17|MIF|ALAD|ZNF207|WWP1|HBEGF|FZD4|INPP5B|SS18|NCL|ATXN1L|CCNT1|ENC1|STK39|-|DCAF1|CSNK2B|PFDN5|SPRY2|ZNF35|ATP8B1|PAWR|LITAF|DUSP16|
GO:0000165	MAPK cascade	biological_process	0.085215	1	9	199	455	16703	ENSOCUG00000009608,ENSOCUG00000006445,ENSOCUG00000010609,ENSOCUG00000016448,ENSOCUG00000011674,ENSOCUG00000024383,ENSOCUG00000002075,ENSOCUG00000000356,ENSOCUG00000025171	SPRY2|FZD4|DUSP16|CCL21|BMP2|MIF|DUSP7|GBA|NBR1|
GO:0006725	cellular aromatic compound metabolic process	biological_process	0.085324	1	55	199	3916	16703	ENSOCUG00000013765,ENSOCUG00000012932,ENSOCUG00000010172,ENSOCUG00000014651,ENSOCUG00000010478,ENSOCUG00000012866,ENSOCUG00000029619,ENSOCUG00000027756,ENSOCUG00000027506,ENSOCUG00000006916,ENSOCUG00000025059,ENSOCUG00000003277,ENSOCUG00000016640,ENSOCUG00000011674,ENSOCUG00000002670,ENSOCUG00000005427,ENSOCUG00000002892,ENSOCUG00000010456,ENSOCUG00000004892,ENSOCUG00000016753,ENSOCUG00000009367,…	SNX9|SECISBP2|RALBP1|DHX9|DIMT1|TEF|-|-|-|BLVRA|-|NUSAP1|TET3|BMP2|NUDT9|CREB1|SRF|RASGEF1B|RNF2|ASCC1|SETD7|-|RIOX2|OTUD7B|FUBP1|-|PANK2|-|SS18|NCL|TGS1|ATXN1L|CCNT1|CPSF3|FZD4|POLR2C|ALAD|GSTZ1|WWP1|-|PRKRA|SNRPD1|LITAF|PAWR|PFDN5|SPRY2|-|ATP8B1|ZNF35|DCAF1|-|-|-|-|ACPP|
GO:0043170	macromolecule metabolic process	biological_process	0.085572	1	84	199	6244	16703	ENSOCUG00000010328,ENSOCUG00000017874,ENSOCUG00000014720,ENSOCUG00000013722,ENSOCUG00000010609,ENSOCUG00000011275,ENSOCUG00000009625,ENSOCUG00000004757,ENSOCUG00000005846,ENSOCUG00000008195,ENSOCUG00000016704,ENSOCUG00000004834,ENSOCUG00000015909,ENSOCUG00000005489,ENSOCUG00000017929,ENSOCUG00000024383,ENSOCUG00000004312,ENSOCUG00000021352,ENSOCUG00000003728,ENSOCUG00000006445,ENSOCUG00000005395,…	DCAF1|STK39|LYG1|PAWR|DUSP16|PFDN5|ATP8B1|ZNF35|ALAD|ZNF207|GXYLT2|F3|HBEGF|PRKRA|-|MIF|NCL|-|CPSF3|FZD4|INPP5B|SIAH1|RIOX2|OTUD7B|FUBP1|-|GGCX|CCDC126|CCL21|PPM1H|ASCC1|-|C1R|TET3|BMP2|SRF|FAM98B|SNX9|TEF|-|-|TRIM65|-|RPL22|-|CSNK2B|ENC1|PPP2R5C|LITAF|CASP7|ADAMTS2|SPRY2|-|WWP1|SNRPD1|KRT17|AMFR|SS18|TGS1|ATXN1L|CCNT1|-|-|POLR2C|-|ERRFI1|DUSP7|RNF2|-|-|ZDHHC3|-|EIF3J|SETD7|GBA|NUSAP1|USP14|CREB1…
GO:0035270	endocrine system development	biological_process	0.085581	1	3	199	86	16703	ENSOCUG00000011674,ENSOCUG00000005427,ENSOCUG00000002892	BMP2|CREB1|SRF|
GO:0007638	mechanosensory behavior	biological_process	0.085978	1	1	199	9	16703	ENSOCUG00000009397	STRBP|
GO:0060425	lung morphogenesis	biological_process	0.086023	1	2	199	41	16703	ENSOCUG00000002892,ENSOCUG00000009608	SRF|SPRY2|
GO:0051547	regulation of keratinocyte migration	biological_process	0.086065	1	1	199	8	16703	ENSOCUG00000015909	HBEGF|
GO:0034641	cellular nitrogen compound metabolic process	biological_process	0.086111	1	56	199	3996	16703	ENSOCUG00000026188,ENSOCUG00000006173,ENSOCUG00000011769,ENSOCUG00000010328,ENSOCUG00000006928,ENSOCUG00000027781,ENSOCUG00000010272,ENSOCUG00000003790,ENSOCUG00000013722,ENSOCUG00000009625,ENSOCUG00000004757,ENSOCUG00000011275,ENSOCUG00000029302,ENSOCUG00000009608,ENSOCUG00000001081,ENSOCUG00000005846,ENSOCUG00000014399,ENSOCUG00000017929,ENSOCUG00000005489,ENSOCUG00000017522,ENSOCUG00000007383,…	-|-|PNPLA6|DCAF1|-|-|ACPP|LITAF|PAWR|ATP8B1|ZNF35|PFDN5|-|SPRY2|WWP1|ALAD|SNRPD1|-|PRKRA|TGS1|CCNT1|ATXN1L|CPSF3|SS18|NCL|FZD4|POLR2C|RIOX2|OTUD7B|PANK2|-|-|FUBP1|RNF2|SETD7|-|ASCC1|NUSAP1|GBA|CREB1|SRF|RASGEF1B|TET3|BMP2|NUDT9|SECISBP2|RALBP1|DIMT1|DHX9|
GO:0016881	acid-amino acid ligase activity	molecular_function	0.086334	1	5	199	200	16703	ENSOCUG00000001081,ENSOCUG00000004892,ENSOCUG00000010329,ENSOCUG00000004814,ENSOCUG00000017212	WWP1|RNF2|TRIM65|SIAH1|AMFR|
GO:2001244	positive regulation of intrinsic apoptotic signaling pathway	biological_process	0.086353	1	2	199	40	16703	ENSOCUG00000004814,ENSOCUG00000005489	SIAH1|PRKRA|
GO:0050890	cognition	biological_process	0.086373	1	4	199	150	16703	ENSOCUG00000003683,ENSOCUG00000009369,ENSOCUG00000002892,ENSOCUG00000005427	GPR155|VDAC1|SRF|CREB1|
GO:0032941	secretion by tissue	biological_process	0.086542	1	2	199	43	16703	ENSOCUG00000005427,ENSOCUG00000017874	CREB1|STK39|
GO:0018022	peptidyl-lysine methylation	biological_process	0.086565	1	2	199	41	16703	ENSOCUG00000016640,ENSOCUG00000009367	TET3|SETD7|
GO:0009451	RNA modification	biological_process	0.086612	1	3	199	86	16703	ENSOCUG00000006173,ENSOCUG00000010478,ENSOCUG00000017522	-|DIMT1|TGS1|
GO:0051403	stress-activated MAPK cascade	biological_process	0.087068	1	4	199	143	16703	ENSOCUG00000006445,ENSOCUG00000011674,ENSOCUG00000016448,ENSOCUG00000025171	FZD4|BMP2|CCL21|NBR1|
GO:0044723	single-organism carbohydrate metabolic process	biological_process	0.087214	1	8	199	383	16703	ENSOCUG00000006329,ENSOCUG00000006325,ENSOCUG00000012389,ENSOCUG00000000470,ENSOCUG00000016995,ENSOCUG00000016640,ENSOCUG00000003144,ENSOCUG00000016704	-|GALM|CCDC126|FUOM|-|TET3|BPGM|GXYLT2|
GO:0031994	insulin-like growth factor I binding	molecular_function	0.087639	1	1	199	8	16703	ENSOCUG00000008561	IGFBP2|
GO:0005773	vacuole	cellular_component	0.087809	1	7	199	320	16703	ENSOCUG00000025171,ENSOCUG00000006964,ENSOCUG00000001790,ENSOCUG00000000356,ENSOCUG00000003790,ENSOCUG00000005099,ENSOCUG00000010272	NBR1|ATP6V1E1|WIPI2|GBA|LITAF|CCDC115|ACPP|
GO:0019208	phosphatase regulator activity	molecular_function	0.08825	1	2	199	44	16703	ENSOCUG00000011221,ENSOCUG00000011674	PPP2R5C|BMP2|
GO:0007281	germ cell development	biological_process	0.088548	1	4	199	142	16703	ENSOCUG00000011217,ENSOCUG00000016224,ENSOCUG00000004892,ENSOCUG00000009397	PANK2|TTLL1|RNF2|STRBP|
GO:0046520	sphingoid biosynthetic process	biological_process	0.088643	1	1	199	8	16703	ENSOCUG00000000356	GBA|
GO:0031268	pseudopodium organization	biological_process	0.088962	1	1	199	8	16703	ENSOCUG00000016448	CCL21|
GO:0006670	sphingosine metabolic process	biological_process	0.089351	1	1	199	8	16703	ENSOCUG00000000356	GBA|
GO:0034311	diol metabolic process	biological_process	0.089351	1	1	199	8	16703	ENSOCUG00000000356	GBA|
GO:0061138	morphogenesis of a branching epithelium	biological_process	0.08967	1	4	199	144	16703	ENSOCUG00000011674,ENSOCUG00000009608,ENSOCUG00000003196,ENSOCUG00000002892	BMP2|SPRY2|CLIC4|SRF|
GO:0030877	beta-catenin destruction complex	cellular_component	0.089761	1	1	199	8	16703	ENSOCUG00000004814	SIAH1|
GO:0031503	protein complex localization	biological_process	0.09006	1	2	199	44	16703	ENSOCUG00000009608,ENSOCUG00000003277	SPRY2|NUSAP1|
GO:0052745	inositol phosphate phosphatase activity	molecular_function	0.090101	1	1	199	8	16703	ENSOCUG00000005395	INPP5B|
GO:0015114	phosphate ion transmembrane transporter activity	molecular_function	0.090118	1	1	199	8	16703	ENSOCUG00000000566	XPR1|
GO:0043414	macromolecule methylation	biological_process	0.090263	1	5	199	197	16703	ENSOCUG00000010478,ENSOCUG00000017522,ENSOCUG00000001786,ENSOCUG00000009367,ENSOCUG00000016640	DIMT1|TGS1|FAM98B|SETD7|TET3|
GO:0032530	regulation of microvillus organization	biological_process	0.090282	1	1	199	8	16703	ENSOCUG00000009625	ATP8B1|
GO:0071294	cellular response to zinc ion	biological_process	0.090487	1	1	199	8	16703	ENSOCUG00000005427	CREB1|
GO:0030275	LRR domain binding	molecular_function	0.090556	1	1	199	8	16703	ENSOCUG00000013722	PAWR|
GO:0034450	ubiquitin-ubiquitin ligase activity	molecular_function	0.090581	1	1	199	8	16703	ENSOCUG00000017212	AMFR|
GO:0032310	prostaglandin secretion	biological_process	0.090654	1	1	199	8	16703	ENSOCUG00000024383	MIF|
GO:0006700	C21-steroid hormone biosynthetic process	biological_process	0.090769	1	1	199	8	16703	ENSOCUG00000011674	BMP2|
GO:0019233	sensory perception of pain	biological_process	0.090873	1	2	199	44	16703	ENSOCUG00000010272,ENSOCUG00000007052	ACPP|PENK|
GO:0043217	myelin maintenance	biological_process	0.091068	1	1	199	8	16703	ENSOCUG00000025096	SH3TC2|
GO:0050670	regulation of lymphocyte proliferation	biological_process	0.091082	1	4	199	141	16703	ENSOCUG00000013722,ENSOCUG00000016539,ENSOCUG00000008561,ENSOCUG00000024383	PAWR|TNFRSF21|IGFBP2|MIF|
GO:0018027	peptidyl-lysine dimethylation	biological_process	0.091188	1	1	199	8	16703	ENSOCUG00000009367	SETD7|
GO:1901611	phosphatidylglycerol binding	molecular_function	0.091334	1	1	199	8	16703	ENSOCUG00000009625	ATP8B1|
GO:0001076	RNA polymerase II transcription factor binding transcription factor activity	molecular_function	0.091391	1	3	199	91	16703	ENSOCUG00000010223,ENSOCUG00000005427,ENSOCUG00000002892	RIOX2|CREB1|SRF|
GO:0051603	proteolysis involved in cellular protein catabolic process	biological_process	0.091465	1	8	199	386	16703	ENSOCUG00000005846,ENSOCUG00000000356,ENSOCUG00000004814,ENSOCUG00000001081,ENSOCUG00000011595,ENSOCUG00000009228,ENSOCUG00000011221,ENSOCUG00000017212	ALAD|GBA|SIAH1|WWP1|USP14|ENC1|PPP2R5C|AMFR|
GO:0021543	pallium development	biological_process	0.091496	1	3	199	98	16703	ENSOCUG00000001028,ENSOCUG00000002892,ENSOCUG00000014676	MFSD2A|SRF|LAMB1|
GO:0007568	aging	biological_process	0.09165	1	3	199	92	16703	ENSOCUG00000024383,ENSOCUG00000002892,ENSOCUG00000013722	MIF|SRF|PAWR|
GO:0051289	protein homotetramerization	biological_process	0.091731	1	2	199	43	16703	ENSOCUG00000006329,ENSOCUG00000010272	-|ACPP|
GO:0016791	phosphatase activity	molecular_function	0.09177	1	5	199	207	16703	ENSOCUG00000029423,ENSOCUG00000010609,ENSOCUG00000010272,ENSOCUG00000002075,ENSOCUG00000005395	PPM1H|DUSP16|ACPP|DUSP7|INPP5B|
GO:0033033	negative regulation of myeloid cell apoptotic process	biological_process	0.091899	1	1	199	8	16703	ENSOCUG00000024383	MIF|
GO:0005581	collagen	cellular_component	0.091931	1	2	199	44	16703	ENSOCUG00000012264,ENSOCUG00000016236	COL1A2|COL15A1|
GO:0031098	stress-activated protein kinase signaling cascade	biological_process	0.092208	1	4	199	146	16703	ENSOCUG00000011674,ENSOCUG00000006445,ENSOCUG00000025171,ENSOCUG00000016448	BMP2|FZD4|NBR1|CCL21|
GO:0045628	regulation of T-helper 2 cell differentiation	biological_process	0.092406	1	1	199	8	16703	ENSOCUG00000000329	IL4R|
GO:0034349	glial cell apoptotic process	biological_process	0.092421	1	1	199	9	16703	ENSOCUG00000016539	TNFRSF21|
GO:0070696	transmembrane receptor protein serine/threonine kinase binding	molecular_function	0.092591	1	1	199	9	16703	ENSOCUG00000011674	BMP2|
GO:0035068	micro-ribonucleoprotein complex	cellular_component	0.092776	1	1	199	8	16703	ENSOCUG00000014651	DHX9|
GO:0032944	regulation of mononuclear cell proliferation	biological_process	0.092952	1	4	199	142	16703	ENSOCUG00000024383,ENSOCUG00000013722,ENSOCUG00000016539,ENSOCUG00000008561	MIF|PAWR|TNFRSF21|IGFBP2|
GO:0042325	regulation of phosphorylation	biological_process	0.09299	1	13	199	737	16703	ENSOCUG00000017874,ENSOCUG00000000356,ENSOCUG00000015909,ENSOCUG00000023483,ENSOCUG00000004607,ENSOCUG00000011674,ENSOCUG00000002075,ENSOCUG00000024383,ENSOCUG00000013765,ENSOCUG00000016448,ENSOCUG00000010609,ENSOCUG00000009608,ENSOCUG00000006445	STK39|GBA|HBEGF|CSNK2B|ERRFI1|BMP2|DUSP7|MIF|SNX9|CCL21|DUSP16|SPRY2|FZD4|
GO:0046982	protein heterodimerization activity	molecular_function	0.093224	1	7	199	326	16703	ENSOCUG00000010393,ENSOCUG00000011674,ENSOCUG00000008615,ENSOCUG00000006445,ENSOCUG00000022197,ENSOCUG00000007744,ENSOCUG00000026810	FXR2|BMP2|VAPA|FZD4|-|CTNNA1|-|
GO:0046961	proton-transporting ATPase activity, rotational mechanism	molecular_function	0.093275	1	1	199	8	16703	ENSOCUG00000006964	ATP6V1E1|
GO:1901522	positive regulation of transcription from RNA polymerase II promoter involved in cellular response to chemical stimulus	biological_process	0.093361	1	1	199	8	16703	ENSOCUG00000011674	BMP2|
GO:0003171	atrioventricular valve development	biological_process	0.093504	1	1	199	8	16703	ENSOCUG00000011674	BMP2|
GO:0016832	aldehyde-lyase activity	molecular_function	0.093822	1	1	199	8	16703	ENSOCUG00000006329	-|
GO:0044265	cellular macromolecule catabolic process	biological_process	0.093825	1	10	199	520	16703	ENSOCUG00000011221,ENSOCUG00000017212,ENSOCUG00000009228,ENSOCUG00000011595,ENSOCUG00000001081,ENSOCUG00000004814,ENSOCUG00000000356,ENSOCUG00000005846,ENSOCUG00000029302,ENSOCUG00000012932	PPP2R5C|AMFR|ENC1|USP14|WWP1|SIAH1|GBA|ALAD|-|SECISBP2|
GO:0031167	rRNA methylation	biological_process	0.093878	1	1	199	8	16703	ENSOCUG00000010478	DIMT1|
GO:0031124	mRNA 3'-end processing	biological_process	0.094109	1	2	199	43	16703	ENSOCUG00000007383,ENSOCUG00000003728	CCNT1|CPSF3|
GO:0090197	positive regulation of chemokine secretion	biological_process	0.094119	1	1	199	8	16703	ENSOCUG00000000329	IL4R|
GO:0032446	protein modification by small protein conjugation	biological_process	0.094131	1	9	199	458	16703	ENSOCUG00000001081,ENSOCUG00000010328,ENSOCUG00000010329,ENSOCUG00000004814,ENSOCUG00000017212,ENSOCUG00000009228,ENSOCUG00000029712,ENSOCUG00000029141,ENSOCUG00000004892	WWP1|DCAF1|TRIM65|SIAH1|AMFR|ENC1|-|-|RNF2|
GO:0007589	body fluid secretion	biological_process	0.094162	1	2	199	45	16703	ENSOCUG00000005427,ENSOCUG00000017874	CREB1|STK39|
GO:0001553	luteinization	biological_process	0.094244	1	1	199	8	16703	ENSOCUG00000006445	FZD4|
GO:0016627	oxidoreductase activity, acting on the CH-CH group of donors	molecular_function	0.094333	1	2	199	43	16703	ENSOCUG00000006916,ENSOCUG00000017020	BLVRA|SRD5A1|
GO:0008553	hydrogen-exporting ATPase activity, phosphorylative mechanism	molecular_function	0.094675	1	1	199	8	16703	ENSOCUG00000006964	ATP6V1E1|
GO:0005351	sugar:hydrogen symporter activity	molecular_function	0.094765	1	1	199	8	16703	ENSOCUG00000009816	SLC35A4|
GO:0005402	cation:sugar symporter activity	molecular_function	0.094765	1	1	199	8	16703	ENSOCUG00000009816	SLC35A4|
GO:0008253	5'-nucleotidase activity	molecular_function	0.09478	1	1	199	8	16703	ENSOCUG00000010272	ACPP|
GO:0046337	phosphatidylethanolamine metabolic process	biological_process	0.094804	1	1	199	8	16703	ENSOCUG00000015554	EPT1|
GO:0017166	vinculin binding	molecular_function	0.094852	1	1	199	9	16703	ENSOCUG00000007744	CTNNA1|
GO:0015934	large ribosomal subunit	cellular_component	0.094861	1	3	199	87	16703	ENSOCUG00000021439,ENSOCUG00000025046,ENSOCUG00000022702	RPL22|-|-|
GO:0030008	TRAPP complex	cellular_component	0.094874	1	1	199	9	16703	ENSOCUG00000017332	TRAPPC1|
GO:0003688	DNA replication origin binding	molecular_function	0.095087	1	1	199	8	16703	ENSOCUG00000014651	DHX9|
GO:0048711	positive regulation of astrocyte differentiation	biological_process	0.095191	1	1	199	8	16703	ENSOCUG00000011674	BMP2|
GO:0007610	behavior	biological_process	0.095195	1	9	199	480	16703	ENSOCUG00000007052,ENSOCUG00000011595,ENSOCUG00000005427,ENSOCUG00000002892,ENSOCUG00000009397,ENSOCUG00000000470,ENSOCUG00000016448,ENSOCUG00000006445,ENSOCUG00000009369	PENK|USP14|CREB1|SRF|STRBP|FUOM|CCL21|FZD4|VDAC1|
GO:0004004	ATP-dependent RNA helicase activity	molecular_function	0.095239	1	1	199	8	16703	ENSOCUG00000014651	DHX9|
GO:0019866	organelle inner membrane	cellular_component	0.095467	1	6	199	258	16703	ENSOCUG00000024691,ENSOCUG00000010178,ENSOCUG00000009369,ENSOCUG00000011074,ENSOCUG00000025881,ENSOCUG00000003593	-|IMMT|VDAC1|TMEM43|-|ACSL5|
GO:0035313	wound healing, spreading of epidermal cells	biological_process	0.095567	1	1	199	8	16703	ENSOCUG00000015909	HBEGF|
GO:0000276	mitochondrial proton-transporting ATP synthase complex, coupling factor F(o)	cellular_component	0.095696	1	1	199	8	16703	ENSOCUG00000024691	-|
GO:0031300	intrinsic to organelle membrane	cellular_component	0.097067	1	4	199	144	16703	ENSOCUG00000017130,ENSOCUG00000011074,ENSOCUG00000017212,ENSOCUG00000009461	TMEM33|TMEM43|AMFR|ESYT3|
GO:0005583	fibrillar collagen	cellular_component	0.097091	1	1	199	9	16703	ENSOCUG00000012264	COL1A2|
GO:0007286	spermatid development	biological_process	0.097112	1	3	199	92	16703	ENSOCUG00000009397,ENSOCUG00000011217,ENSOCUG00000016224	STRBP|PANK2|TTLL1|
GO:0007167	enzyme linked receptor protein signaling pathway	biological_process	0.097599	1	10	199	543	16703	ENSOCUG00000009608,ENSOCUG00000006445,ENSOCUG00000025096,ENSOCUG00000004834,ENSOCUG00000012264,ENSOCUG00000004607,ENSOCUG00000023483,ENSOCUG00000015909,ENSOCUG00000011674,ENSOCUG00000007302	SPRY2|FZD4|SH3TC2|F3|COL1A2|ERRFI1|CSNK2B|HBEGF|BMP2|CILP|
GO:0043331	response to dsRNA	biological_process	0.097767	1	2	199	44	16703	ENSOCUG00000014651,ENSOCUG00000005489	DHX9|PRKRA|
GO:0001510	RNA methylation	biological_process	0.097993	1	2	199	43	16703	ENSOCUG00000010478,ENSOCUG00000017522	DIMT1|TGS1|
GO:0005783	endoplasmic reticulum	cellular_component	0.098213	1	13	199	742	16703	ENSOCUG00000008615,ENSOCUG00000016235,ENSOCUG00000008469,ENSOCUG00000017212,ENSOCUG00000012264,ENSOCUG00000009461,ENSOCUG00000011074,ENSOCUG00000009625,ENSOCUG00000005099,ENSOCUG00000015079,ENSOCUG00000006778,ENSOCUG00000017130,ENSOCUG00000011349	VAPA|CYB5A|MOXD1|AMFR|COL1A2|ESYT3|TMEM43|ATP8B1|CCDC115|SEC23B|EBPL|TMEM33|ELOVL1|
GO:0008610	lipid biosynthetic process	biological_process	0.098712	1	7	199	325	16703	ENSOCUG00000011349,ENSOCUG00000015554,ENSOCUG00000000356,ENSOCUG00000024383,ENSOCUG00000005427,ENSOCUG00000011521,ENSOCUG00000011674	ELOVL1|EPT1|GBA|MIF|CREB1|AGPS|BMP2|
GO:0060433	bronchus development	biological_process	0.099096	1	1	199	9	16703	ENSOCUG00000002892	SRF|
GO:0051253	negative regulation of RNA metabolic process	biological_process	0.099377	1	13	199	739	16703	ENSOCUG00000004892,ENSOCUG00000013722,ENSOCUG00000012932,ENSOCUG00000021960,ENSOCUG00000007383,ENSOCUG00000011275,ENSOCUG00000009625,ENSOCUG00000010328,ENSOCUG00000010223,ENSOCUG00000013924,ENSOCUG00000001081,ENSOCUG00000011674,ENSOCUG00000005427	RNF2|PAWR|SECISBP2|ATXN1L|CCNT1|PFDN5|ATP8B1|DCAF1|RIOX2|OTUD7B|WWP1|BMP2|CREB1|
GO:0008202	steroid metabolic process	biological_process	0.099586	1	4	199	145	16703	ENSOCUG00000006778,ENSOCUG00000017020,ENSOCUG00000011674,ENSOCUG00000009625	EBPL|SRD5A1|BMP2|ATP8B1|
GO:0030162	regulation of proteolysis	biological_process	0.099613	1	4	199	147	16703	ENSOCUG00000011595,ENSOCUG00000000356,ENSOCUG00000005846,ENSOCUG00000013765	USP14|GBA|ALAD|SNX9|
GO:0002639	positive regulation of immunoglobulin production	biological_process	0.10036	1	1	199	9	16703	ENSOCUG00000000329	IL4R|
GO:0070663	regulation of leukocyte proliferation	biological_process	0.10044	1	4	199	146	16703	ENSOCUG00000024383,ENSOCUG00000013722,ENSOCUG00000016539,ENSOCUG00000008561	MIF|PAWR|TNFRSF21|IGFBP2|
GO:0051015	actin filament binding	molecular_function	0.10051	1	3	199	97	16703	ENSOCUG00000027855,ENSOCUG00000007744,ENSOCUG00000011970	DBNL|CTNNA1|-|
GO:0010801	negative regulation of peptidyl-threonine phosphorylation	biological_process	0.10059	1	1	199	9	16703	ENSOCUG00000009608	SPRY2|
GO:0016070	RNA metabolic process	biological_process	0.10065	1	39	199	2677	16703	ENSOCUG00000012932,ENSOCUG00000014651,ENSOCUG00000010478,ENSOCUG00000012866,ENSOCUG00000029619,ENSOCUG00000027756,ENSOCUG00000027506,ENSOCUG00000002892,ENSOCUG00000005427,ENSOCUG00000016640,ENSOCUG00000011674,ENSOCUG00000004892,ENSOCUG00000009367,ENSOCUG00000027499,ENSOCUG00000016753,ENSOCUG00000010223,ENSOCUG00000013924,ENSOCUG00000002225,ENSOCUG00000017522,ENSOCUG00000007383,ENSOCUG00000021960,…	SECISBP2|DHX9|DIMT1|TEF|-|-|-|SRF|CREB1|TET3|BMP2|RNF2|SETD7|-|ASCC1|RIOX2|OTUD7B|FUBP1|TGS1|CCNT1|ATXN1L|CPSF3|NCL|SS18|FZD4|POLR2C|WWP1|SNRPD1|PRKRA|-|LITAF|PAWR|ATP8B1|ZNF35|PFDN5|-|-|DCAF1|-|
GO:0008138	protein tyrosine/serine/threonine phosphatase activity	molecular_function	0.10095	1	2	199	45	16703	ENSOCUG00000002075,ENSOCUG00000010609	DUSP7|DUSP16|
GO:0007605	sensory perception of sound	biological_process	0.10109	1	3	199	101	16703	ENSOCUG00000009625,ENSOCUG00000006445,ENSOCUG00000009608	ATP8B1|FZD4|SPRY2|
GO:0005694	chromosome	cellular_component	0.10119	1	12	199	661	16703	ENSOCUG00000008195,ENSOCUG00000026810,ENSOCUG00000027371,ENSOCUG00000017929,ENSOCUG00000011221,ENSOCUG00000002892,ENSOCUG00000005427,ENSOCUG00000013722,ENSOCUG00000004892,ENSOCUG00000014651,ENSOCUG00000022197,ENSOCUG00000009367	ZNF207|-|KIF2C|-|PPP2R5C|SRF|CREB1|PAWR|RNF2|DHX9|-|SETD7|
GO:0007288	sperm axoneme assembly	biological_process	0.10124	1	1	199	9	16703	ENSOCUG00000016224	TTLL1|
GO:0035083	cilium axoneme assembly	biological_process	0.10124	1	1	199	9	16703	ENSOCUG00000016224	TTLL1|
GO:0017160	Ral GTPase binding	molecular_function	0.10156	1	1	199	10	16703	ENSOCUG00000010172	RALBP1|
GO:0045860	positive regulation of protein kinase activity	biological_process	0.10174	1	6	199	274	16703	ENSOCUG00000016448,ENSOCUG00000013765,ENSOCUG00000024383,ENSOCUG00000009608,ENSOCUG00000006445,ENSOCUG00000011674	CCL21|SNX9|MIF|SPRY2|FZD4|BMP2|
GO:0007275	multicellular organismal development	biological_process	0.10197	1	41	199	2920	16703	ENSOCUG00000017096,ENSOCUG00000012932,ENSOCUG00000002892,ENSOCUG00000005427,ENSOCUG00000011674,ENSOCUG00000026228,ENSOCUG00000027855,ENSOCUG00000001914,ENSOCUG00000004892,ENSOCUG00000001553,ENSOCUG00000008615,ENSOCUG00000014676,ENSOCUG00000025171,ENSOCUG00000004607,ENSOCUG00000004814,ENSOCUG00000005395,ENSOCUG00000006445,ENSOCUG00000021960,ENSOCUG00000004312,ENSOCUG00000003196,ENSOCUG00000029569,…	ZNF513|SECISBP2|SRF|CREB1|BMP2|KCTD11|DBNL|ORAI1|RNF2|LIPA|VAPA|LAMB1|NBR1|ERRFI1|SIAH1|INPP5B|FZD4|ATXN1L|NCL|CLIC4|KRT17|PRKRA|CTNNA1|COL1A2|F3|TNFRSF21|MFSD2A|ATP8B1|SH3TC2|PFDN5|IL4R|SPRY2|ADAMTS2|DYM|MATN2|CASP7|FUOM|ENC1|CSNK2B|HTATIP2|DCAF1|
GO:2001235	positive regulation of apoptotic signaling pathway	biological_process	0.10205	1	3	199	93	16703	ENSOCUG00000005489,ENSOCUG00000004814,ENSOCUG00000007744	PRKRA|SIAH1|CTNNA1|
GO:0030002	cellular anion homeostasis	biological_process	0.10206	1	1	199	9	16703	ENSOCUG00000000566	XPR1|
GO:0070925	organelle assembly	biological_process	0.10222	1	6	199	269	16703	ENSOCUG00000027855,ENSOCUG00000008195,ENSOCUG00000001790,ENSOCUG00000002892,ENSOCUG00000012653,ENSOCUG00000016224	DBNL|ZNF207|WIPI2|SRF|-|TTLL1|
GO:0010560	positive regulation of glycoprotein biosynthetic process	biological_process	0.10243	1	1	199	10	16703	ENSOCUG00000013722	PAWR|
GO:0001763	morphogenesis of a branching structure	biological_process	0.10284	1	4	199	152	16703	ENSOCUG00000002892,ENSOCUG00000003196,ENSOCUG00000009608,ENSOCUG00000011674	SRF|CLIC4|SPRY2|BMP2|
GO:0051250	negative regulation of lymphocyte activation	biological_process	0.103	1	3	199	94	16703	ENSOCUG00000013722,ENSOCUG00000016539,ENSOCUG00000000329	PAWR|TNFRSF21|IL4R|
GO:0001886	endothelial cell morphogenesis	biological_process	0.10305	1	1	199	9	16703	ENSOCUG00000003196	CLIC4|
GO:0016862	intramolecular oxidoreductase activity, interconverting keto- and enol-groups	molecular_function	0.10306	1	1	199	9	16703	ENSOCUG00000024383	MIF|
GO:1901741	positive regulation of myoblast fusion	biological_process	0.10307	1	1	199	9	16703	ENSOCUG00000000329	IL4R|
GO:0048407	platelet-derived growth factor binding	molecular_function	0.10327	1	1	199	9	16703	ENSOCUG00000012264	COL1A2|
GO:0060347	heart trabecula formation	biological_process	0.10339	1	1	199	9	16703	ENSOCUG00000002892	SRF|
GO:0008347	glial cell migration	biological_process	0.1034	1	1	199	9	16703	ENSOCUG00000017377	MATN2|
GO:2000191	regulation of fatty acid transport	biological_process	0.10348	1	1	199	9	16703	ENSOCUG00000024383	MIF|
GO:2001044	regulation of integrin-mediated signaling pathway	biological_process	0.10353	1	1	199	9	16703	ENSOCUG00000007744	CTNNA1|
GO:1902166	negative regulation of intrinsic apoptotic signaling pathway in response to DNA damage by p53 class mediator	biological_process	0.10356	1	1	199	9	16703	ENSOCUG00000024383	MIF|
GO:0047429	nucleoside-triphosphate diphosphatase activity	molecular_function	0.10361	1	1	199	9	16703	ENSOCUG00000014651	DHX9|
GO:0048515	spermatid differentiation	biological_process	0.10364	1	3	199	95	16703	ENSOCUG00000009397,ENSOCUG00000016224,ENSOCUG00000011217	STRBP|TTLL1|PANK2|
GO:0031424	keratinization	biological_process	0.10365	1	1	199	9	16703	ENSOCUG00000029569	KRT17|
GO:0061029	eyelid development in camera-type eye	biological_process	0.10378	1	1	199	9	16703	ENSOCUG00000002892	SRF|
GO:0055062	phosphate ion homeostasis	biological_process	0.10381	1	1	199	9	16703	ENSOCUG00000000566	XPR1|
GO:0072506	trivalent inorganic anion homeostasis	biological_process	0.10381	1	1	199	9	16703	ENSOCUG00000000566	XPR1|
GO:0035102	PRC1 complex	cellular_component	0.1039	1	1	199	9	16703	ENSOCUG00000004892	RNF2|
GO:0033612	receptor serine/threonine kinase binding	molecular_function	0.10393	1	1	199	10	16703	ENSOCUG00000011674	BMP2|
GO:0001973	adenosine receptor signaling pathway	biological_process	0.10399	1	1	199	9	16703	ENSOCUG00000010272	ACPP|
GO:0000983	RNA polymerase II core promoter sequence-specific DNA binding transcription factor activity	molecular_function	0.10437	1	1	199	10	16703	ENSOCUG00000002892	SRF|
GO:0032806	carboxy-terminal domain protein kinase complex	cellular_component	0.10437	1	1	199	9	16703	ENSOCUG00000007383	CCNT1|
GO:0045056	transcytosis	biological_process	0.10485	1	1	199	9	16703	ENSOCUG00000001028	MFSD2A|
GO:0006885	regulation of pH	biological_process	0.10509	1	2	199	47	16703	ENSOCUG00000003196,ENSOCUG00000005099	CLIC4|CCDC115|
GO:0003993	acid phosphatase activity	molecular_function	0.10533	1	1	199	9	16703	ENSOCUG00000010272	ACPP|
GO:0070227	lymphocyte apoptotic process	biological_process	0.10538	1	2	199	46	16703	ENSOCUG00000016539,ENSOCUG00000024383	TNFRSF21|MIF|
GO:0090195	chemokine secretion	biological_process	0.10544	1	1	199	9	16703	ENSOCUG00000000329	IL4R|
GO:0090196	regulation of chemokine secretion	biological_process	0.10544	1	1	199	9	16703	ENSOCUG00000000329	IL4R|
GO:0008589	regulation of smoothened signaling pathway	biological_process	0.10545	1	2	199	49	16703	ENSOCUG00000026228,ENSOCUG00000007744	KCTD11|CTNNA1|
GO:0035886	vascular smooth muscle cell differentiation	biological_process	0.10553	1	1	199	9	16703	ENSOCUG00000002892	SRF|
GO:0043583	ear development	biological_process	0.10577	1	4	199	157	16703	ENSOCUG00000009608,ENSOCUG00000005489,ENSOCUG00000011674,ENSOCUG00000009625	SPRY2|PRKRA|BMP2|ATP8B1|
GO:0008252	nucleotidase activity	molecular_function	0.10608	1	1	199	9	16703	ENSOCUG00000010272	ACPP|
GO:0033554	cellular response to stress	biological_process	0.10608	1	17	199	1035	16703	ENSOCUG00000000356,ENSOCUG00000002892,ENSOCUG00000024383,ENSOCUG00000017212,ENSOCUG00000005489,ENSOCUG00000011674,ENSOCUG00000014651,ENSOCUG00000017130,ENSOCUG00000025059,ENSOCUG00000006445,ENSOCUG00000025171,ENSOCUG00000001790,ENSOCUG00000017874,ENSOCUG00000016448,ENSOCUG00000017377,ENSOCUG00000013722,ENSOCUG00000009367	GBA|SRF|MIF|AMFR|PRKRA|BMP2|DHX9|TMEM33|-|FZD4|NBR1|WIPI2|STK39|CCL21|MATN2|PAWR|SETD7|
GO:0009185	ribonucleoside diphosphate metabolic process	biological_process	0.10612	1	1	199	9	16703	ENSOCUG00000002670	NUDT9|
GO:0070828	heterochromatin organization	biological_process	0.10618	1	1	199	9	16703	ENSOCUG00000009367	SETD7|
GO:0001944	vasculature development	biological_process	0.10651	1	8	199	411	16703	ENSOCUG00000004312,ENSOCUG00000006445,ENSOCUG00000004834,ENSOCUG00000012264,ENSOCUG00000000749,ENSOCUG00000004607,ENSOCUG00000002892,ENSOCUG00000003196	NCL|FZD4|F3|COL1A2|HTATIP2|ERRFI1|SRF|CLIC4|
GO:0031953	negative regulation of protein autophosphorylation	biological_process	0.10667	1	1	199	9	16703	ENSOCUG00000004607	ERRFI1|
GO:0042113	B cell activation	biological_process	0.10672	1	4	199	153	16703	ENSOCUG00000013722,ENSOCUG00000010328,ENSOCUG00000016539,ENSOCUG00000024383	PAWR|DCAF1|TNFRSF21|MIF|
GO:0044248	cellular catabolic process	biological_process	0.1068	1	21	199	1350	16703	ENSOCUG00000009309,ENSOCUG00000002670,ENSOCUG00000011595,ENSOCUG00000010456,ENSOCUG00000017212,ENSOCUG00000000356,ENSOCUG00000005846,ENSOCUG00000001081,ENSOCUG00000006916,ENSOCUG00000013765,ENSOCUG00000012932,ENSOCUG00000010172,ENSOCUG00000009228,ENSOCUG00000011221,ENSOCUG00000004814,ENSOCUG00000001790,ENSOCUG00000010329,ENSOCUG00000025171,ENSOCUG00000009608,ENSOCUG00000029302,ENSOCUG00000014720	GALC|NUDT9|USP14|RASGEF1B|AMFR|GBA|ALAD|WWP1|BLVRA|SNX9|SECISBP2|RALBP1|ENC1|PPP2R5C|SIAH1|WIPI2|TRIM65|NBR1|SPRY2|-|LYG1|
GO:0002903	negative regulation of B cell apoptotic process	biological_process	0.10681	1	1	199	9	16703	ENSOCUG00000024383	MIF|
GO:0051386	regulation of neurotrophin TRK receptor signaling pathway	biological_process	0.10682	1	1	199	10	16703	ENSOCUG00000009608	SPRY2|
GO:0006888	ER to Golgi vesicle-mediated transport	biological_process	0.1069	1	2	199	46	16703	ENSOCUG00000015079,ENSOCUG00000008615	SEC23B|VAPA|
GO:0044257	cellular protein catabolic process	biological_process	0.10693	1	8	199	400	16703	ENSOCUG00000009228,ENSOCUG00000011595,ENSOCUG00000017212,ENSOCUG00000011221,ENSOCUG00000000356,ENSOCUG00000005846,ENSOCUG00000004814,ENSOCUG00000001081	ENC1|USP14|AMFR|PPP2R5C|GBA|ALAD|SIAH1|WWP1|
GO:0042487	regulation of odontogenesis of dentin-containing tooth	biological_process	0.10698	1	1	199	9	16703	ENSOCUG00000011674	BMP2|
GO:0003796	lysozyme activity	molecular_function	0.107	1	1	199	9	16703	ENSOCUG00000014720	LYG1|
GO:0008270	zinc ion binding	molecular_function	0.10706	1	11	199	617	16703	ENSOCUG00000026539,ENSOCUG00000016640,ENSOCUG00000025171,ENSOCUG00000004814,ENSOCUG00000005846,ENSOCUG00000006916,ENSOCUG00000001035,ENSOCUG00000015079,ENSOCUG00000004892,ENSOCUG00000006661,ENSOCUG00000003790	-|TET3|NBR1|SIAH1|ALAD|BLVRA|ADAMTS2|SEC23B|RNF2|TRIM47|LITAF|
GO:0046483	heterocycle metabolic process	biological_process	0.10762	1	54	199	3900	16703	ENSOCUG00000009367,ENSOCUG00000027499,ENSOCUG00000016753,ENSOCUG00000004892,ENSOCUG00000024691,ENSOCUG00000016995,ENSOCUG00000011217,ENSOCUG00000002225,ENSOCUG00000013924,ENSOCUG00000010223,ENSOCUG00000025059,ENSOCUG00000006916,ENSOCUG00000027756,ENSOCUG00000027506,ENSOCUG00000029619,ENSOCUG00000010478,ENSOCUG00000014651,ENSOCUG00000012866,ENSOCUG00000012932,ENSOCUG00000010172,ENSOCUG00000013765,…	SETD7|-|ASCC1|RNF2|-|-|PANK2|FUBP1|OTUD7B|RIOX2|-|BLVRA|-|-|-|DIMT1|DHX9|TEF|SECISBP2|RALBP1|SNX9|RASGEF1B|SRF|CREB1|NUDT9|BMP2|TET3|NUSAP1|ZNF35|ATP8B1|-|PFDN5|SPRY2|PAWR|LITAF|ACPP|-|-|-|-|DCAF1|POLR2C|FZD4|CCNT1|CPSF3|ATXN1L|TGS1|NCL|SS18|SNRPD1|PRKRA|-|WWP1|ALAD|
GO:0016763	transferase activity, transferring pentosyl groups	molecular_function	0.10807	1	2	199	47	16703	ENSOCUG00000026188,ENSOCUG00000016704	-|GXYLT2|
GO:0060260	regulation of transcription initiation from RNA polymerase II promoter	biological_process	0.10829	1	1	199	10	16703	ENSOCUG00000002892	SRF|
GO:0005253	anion channel activity	molecular_function	0.10894	1	2	199	49	16703	ENSOCUG00000003196,ENSOCUG00000009369	CLIC4|VDAC1|
GO:0045666	positive regulation of neuron differentiation	biological_process	0.10918	1	2	199	50	16703	ENSOCUG00000011674,ENSOCUG00000026228	BMP2|KCTD11|
GO:0046519	sphingoid metabolic process	biological_process	0.1092	1	1	199	10	16703	ENSOCUG00000000356	GBA|
GO:0035728	response to hepatocyte growth factor stimulus	biological_process	0.10923	1	1	199	10	16703	ENSOCUG00000005427	CREB1|
GO:0035729	cellular response to hepatocyte growth factor stimulus	biological_process	0.10923	1	1	199	10	16703	ENSOCUG00000005427	CREB1|
GO:0008017	microtubule binding	molecular_function	0.10937	1	4	199	157	16703	ENSOCUG00000008195,ENSOCUG00000027371,ENSOCUG00000003277,ENSOCUG00000008615	ZNF207|KIF2C|NUSAP1|VAPA|
GO:0005605	basal lamina	cellular_component	0.10967	1	1	199	12	16703	ENSOCUG00000014676	LAMB1|
GO:0043534	blood vessel endothelial cell migration	biological_process	0.11022	1	2	199	49	16703	ENSOCUG00000002892,ENSOCUG00000023483	SRF|CSNK2B|
GO:0022008	neurogenesis	biological_process	0.11036	1	14	199	866	16703	ENSOCUG00000009625,ENSOCUG00000025096,ENSOCUG00000012932,ENSOCUG00000017377,ENSOCUG00000000470,ENSOCUG00000002892,ENSOCUG00000005427,ENSOCUG00000026228,ENSOCUG00000014676,ENSOCUG00000008615,ENSOCUG00000011674,ENSOCUG00000007744,ENSOCUG00000027855,ENSOCUG00000016539	ATP8B1|SH3TC2|SECISBP2|MATN2|FUOM|SRF|CREB1|KCTD11|LAMB1|VAPA|BMP2|CTNNA1|DBNL|TNFRSF21|
GO:0007043	cell-cell junction assembly	biological_process	0.11042	1	2	199	50	16703	ENSOCUG00000007744,ENSOCUG00000002892	CTNNA1|SRF|
GO:0003159	morphogenesis of an endothelium	biological_process	0.11055	1	1	199	10	16703	ENSOCUG00000023483	CSNK2B|
GO:0061154	endothelial tube morphogenesis	biological_process	0.11055	1	1	199	10	16703	ENSOCUG00000023483	CSNK2B|
GO:0008168	methyltransferase activity	molecular_function	0.11058	1	4	199	150	16703	ENSOCUG00000009367,ENSOCUG00000001786,ENSOCUG00000017522,ENSOCUG00000010478	SETD7|FAM98B|TGS1|DIMT1|
GO:0032642	regulation of chemokine production	biological_process	0.11084	1	2	199	46	16703	ENSOCUG00000000329,ENSOCUG00000024383	IL4R|MIF|
GO:0031430	M band	cellular_component	0.11086	1	1	199	10	16703	ENSOCUG00000006329	-|
GO:0048583	regulation of response to stimulus	biological_process	0.11129	1	31	199	2121	16703	ENSOCUG00000014651,ENSOCUG00000006445,ENSOCUG00000015909,ENSOCUG00000007744,ENSOCUG00000004834,ENSOCUG00000000356,ENSOCUG00000016539,ENSOCUG00000024383,ENSOCUG00000005489,ENSOCUG00000011674,ENSOCUG00000026228,ENSOCUG00000011595,ENSOCUG00000016448,ENSOCUG00000010609,ENSOCUG00000013722,ENSOCUG00000003790,ENSOCUG00000025096,ENSOCUG00000017563,ENSOCUG00000009608,ENSOCUG00000011275,ENSOCUG00000000329,…	DHX9|FZD4|HBEGF|CTNNA1|F3|GBA|TNFRSF21|MIF|PRKRA|BMP2|KCTD11|USP14|CCL21|DUSP16|PAWR|LITAF|SH3TC2|AKAP1|SPRY2|PFDN5|IL4R|OTUD7B|CSNK2B|NBR1|ERRFI1|STK39|SIAH1|DUSP7|VAPA|ACPP|CILP|
GO:0016868	intramolecular transferase activity, phosphotransferases	molecular_function	0.11148	1	1	199	10	16703	ENSOCUG00000003144	BPGM|
GO:0060379	cardiac muscle cell myoblast differentiation	biological_process	0.1119	1	1	199	10	16703	ENSOCUG00000002892	SRF|
GO:0072358	cardiovascular system development	biological_process	0.11191	1	11	199	628	16703	ENSOCUG00000006445,ENSOCUG00000004312,ENSOCUG00000011041,ENSOCUG00000002892,ENSOCUG00000005427,ENSOCUG00000003196,ENSOCUG00000011674,ENSOCUG00000004607,ENSOCUG00000000749,ENSOCUG00000004834,ENSOCUG00000012264	FZD4|NCL|CASP7|SRF|CREB1|CLIC4|BMP2|ERRFI1|HTATIP2|F3|COL1A2|
GO:0072359	circulatory system development	biological_process	0.11191	1	11	199	628	16703	ENSOCUG00000000749,ENSOCUG00000004607,ENSOCUG00000004834,ENSOCUG00000012264,ENSOCUG00000005427,ENSOCUG00000002892,ENSOCUG00000003196,ENSOCUG00000011674,ENSOCUG00000004312,ENSOCUG00000011041,ENSOCUG00000006445	HTATIP2|ERRFI1|F3|COL1A2|CREB1|SRF|CLIC4|BMP2|NCL|CASP7|FZD4|
GO:0035497	cAMP response element binding	molecular_function	0.11203	1	1	199	10	16703	ENSOCUG00000005427	CREB1|
GO:0022613	ribonucleoprotein complex biogenesis	biological_process	0.11217	1	5	199	209	16703	ENSOCUG00000014399,ENSOCUG00000005376,ENSOCUG00000012653,ENSOCUG00000006173,ENSOCUG00000010478	SNRPD1|EIF3J|-|-|DIMT1|
GO:0051705	multi-organism behavior	biological_process	0.1123	1	2	199	51	16703	ENSOCUG00000007052,ENSOCUG00000000470	PENK|FUOM|
GO:0015732	prostaglandin transport	biological_process	0.1124	1	1	199	10	16703	ENSOCUG00000024383	MIF|
GO:0033559	unsaturated fatty acid metabolic process	biological_process	0.11255	1	2	199	47	16703	ENSOCUG00000024383,ENSOCUG00000011349	MIF|ELOVL1|
GO:0002407	dendritic cell chemotaxis	biological_process	0.11259	1	1	199	10	16703	ENSOCUG00000016448	CCL21|
GO:0070628	proteasome binding	molecular_function	0.1127	1	1	199	10	16703	ENSOCUG00000011595	USP14|
GO:0045624	positive regulation of T-helper cell differentiation	biological_process	0.11302	1	1	199	10	16703	ENSOCUG00000000329	IL4R|
GO:0035871	protein K11-linked deubiquitination	biological_process	0.11341	1	1	199	10	16703	ENSOCUG00000013924	OTUD7B|
GO:2001241	positive regulation of extrinsic apoptotic signaling pathway in absence of ligand	biological_process	0.11381	1	1	199	11	16703	ENSOCUG00000007744	CTNNA1|
GO:0036295	cellular response to increased oxygen levels	biological_process	0.1139	1	1	199	10	16703	ENSOCUG00000005099	CCDC115|
GO:0036296	response to increased oxygen levels	biological_process	0.1139	1	1	199	10	16703	ENSOCUG00000005099	CCDC115|
GO:0033151	V(D)J recombination	biological_process	0.11396	1	1	199	11	16703	ENSOCUG00000010328	DCAF1|
GO:0071360	cellular response to exogenous dsRNA	biological_process	0.11402	1	1	199	10	16703	ENSOCUG00000014651	DHX9|
GO:0044271	cellular nitrogen compound biosynthetic process	biological_process	0.11413	1	36	199	2480	16703	ENSOCUG00000029619,ENSOCUG00000027506,ENSOCUG00000012866,ENSOCUG00000014651,ENSOCUG00000016640,ENSOCUG00000011674,ENSOCUG00000002892,ENSOCUG00000005427,ENSOCUG00000000356,ENSOCUG00000016753,ENSOCUG00000027499,ENSOCUG00000009367,ENSOCUG00000004892,ENSOCUG00000002225,ENSOCUG00000011217,ENSOCUG00000024691,ENSOCUG00000010223,ENSOCUG00000013924,ENSOCUG00000006445,ENSOCUG00000014984,ENSOCUG00000009081,…	-|-|TEF|DHX9|TET3|BMP2|SRF|CREB1|GBA|ASCC1|-|SETD7|RNF2|FUBP1|PANK2|-|RIOX2|OTUD7B|FZD4|POLR2C|SS18|NCL|CCNT1|ATXN1L|-|ALAD|WWP1|PFDN5|ATP8B1|ZNF35|LITAF|PAWR|-|DCAF1|-|-|
GO:1901566	organonitrogen compound biosynthetic process	biological_process	0.11417	1	8	199	406	16703	ENSOCUG00000005846,ENSOCUG00000000356,ENSOCUG00000015261,ENSOCUG00000026188,ENSOCUG00000027781,ENSOCUG00000011217,ENSOCUG00000024691,ENSOCUG00000011349	ALAD|GBA|SEPHS1|-|-|PANK2|-|ELOVL1|
GO:0030497	fatty acid elongation	biological_process	0.11428	1	1	199	10	16703	ENSOCUG00000011349	ELOVL1|
GO:0042761	very long-chain fatty acid biosynthetic process	biological_process	0.11428	1	1	199	10	16703	ENSOCUG00000011349	ELOVL1|
GO:0043518	negative regulation of DNA damage response, signal transduction by p53 class mediator	biological_process	0.11466	1	1	199	10	16703	ENSOCUG00000024383	MIF|
GO:1902165	regulation of intrinsic apoptotic signaling pathway in response to DNA damage by p53 class mediator	biological_process	0.11477	1	1	199	10	16703	ENSOCUG00000024383	MIF|
GO:1900181	negative regulation of protein localization to nucleus	biological_process	0.11477	1	1	199	11	16703	ENSOCUG00000013924	OTUD7B|
GO:1901836	regulation of transcription of nuclear large rRNA transcript from RNA polymerase I promoter	biological_process	0.11497	1	1	199	10	16703	ENSOCUG00000004312	NCL|
GO:0003128	heart field specification	biological_process	0.11503	1	1	199	10	16703	ENSOCUG00000011674	BMP2|
GO:0030033	microvillus assembly	biological_process	0.11504	1	1	199	11	16703	ENSOCUG00000009625	ATP8B1|
GO:0006096	glycolysis	biological_process	0.11514	1	2	199	48	16703	ENSOCUG00000006329,ENSOCUG00000003144	-|BPGM|
GO:0005776	autophagic vacuole	cellular_component	0.11523	1	2	199	50	16703	ENSOCUG00000025171,ENSOCUG00000001790	NBR1|WIPI2|
GO:0097320	membrane tubulation	biological_process	0.11541	1	1	199	10	16703	ENSOCUG00000013765	SNX9|
GO:0033005	positive regulation of mast cell activation	biological_process	0.11556	1	1	199	10	16703	ENSOCUG00000000329	IL4R|
GO:0032892	positive regulation of organic acid transport	biological_process	0.11556	1	1	199	10	16703	ENSOCUG00000024383	MIF|
GO:0015937	coenzyme A biosynthetic process	biological_process	0.1156	1	1	199	10	16703	ENSOCUG00000011217	PANK2|
GO:0031400	negative regulation of protein modification process	biological_process	0.11572	1	6	199	282	16703	ENSOCUG00000010609,ENSOCUG00000004607,ENSOCUG00000000356,ENSOCUG00000017874,ENSOCUG00000002075,ENSOCUG00000009608	DUSP16|ERRFI1|GBA|STK39|DUSP7|SPRY2|
GO:0034237	protein kinase A regulatory subunit binding	molecular_function	0.11575	1	1	199	11	16703	ENSOCUG00000017563	AKAP1|
GO:0004312	fatty acid synthase activity	molecular_function	0.11579	1	1	199	10	16703	ENSOCUG00000011349	ELOVL1|
GO:0000154	rRNA modification	biological_process	0.11633	1	1	199	10	16703	ENSOCUG00000010478	DIMT1|
GO:0046649	lymphocyte activation	biological_process	0.11642	1	8	199	407	16703	ENSOCUG00000008561,ENSOCUG00000016448,ENSOCUG00000013722,ENSOCUG00000000329,ENSOCUG00000016539,ENSOCUG00000010328,ENSOCUG00000024383,ENSOCUG00000002892	IGFBP2|CCL21|PAWR|IL4R|TNFRSF21|DCAF1|MIF|SRF|
GO:0008186	RNA-dependent ATPase activity	molecular_function	0.11655	1	1	199	10	16703	ENSOCUG00000014651	DHX9|
GO:0040037	negative regulation of fibroblast growth factor receptor signaling pathway	biological_process	0.11661	1	1	199	10	16703	ENSOCUG00000009608	SPRY2|
GO:0019904	protein domain specific binding	molecular_function	0.11716	1	7	199	355	16703	ENSOCUG00000006445,ENSOCUG00000008615,ENSOCUG00000004892,ENSOCUG00000003790,ENSOCUG00000013722,ENSOCUG00000027855,ENSOCUG00000023483	FZD4|VAPA|RNF2|LITAF|PAWR|DBNL|CSNK2B|
GO:0004527	exonuclease activity	molecular_function	0.11729	1	2	199	50	16703	ENSOCUG00000025059,ENSOCUG00000003728	-|CPSF3|
GO:0034766	negative regulation of ion transmembrane transport	biological_process	0.11753	1	1	199	11	16703	ENSOCUG00000017874	STK39|
GO:0004529	exodeoxyribonuclease activity	molecular_function	0.11779	1	1	199	10	16703	ENSOCUG00000025059	-|
GO:0016895	exodeoxyribonuclease activity, producing 5'-phosphomonoesters	molecular_function	0.11779	1	1	199	10	16703	ENSOCUG00000025059	-|
GO:0048699	generation of neurons	biological_process	0.1178	1	13	199	802	16703	ENSOCUG00000007744,ENSOCUG00000027855,ENSOCUG00000016539,ENSOCUG00000002892,ENSOCUG00000005427,ENSOCUG00000026228,ENSOCUG00000011674,ENSOCUG00000014676,ENSOCUG00000008615,ENSOCUG00000017377,ENSOCUG00000012932,ENSOCUG00000000470,ENSOCUG00000009625	CTNNA1|DBNL|TNFRSF21|SRF|CREB1|KCTD11|BMP2|LAMB1|VAPA|MATN2|SECISBP2|FUOM|ATP8B1|
GO:0032602	chemokine production	biological_process	0.11783	1	2	199	48	16703	ENSOCUG00000024383,ENSOCUG00000000329	MIF|IL4R|
GO:0009913	epidermal cell differentiation	biological_process	0.11789	1	3	199	103	16703	ENSOCUG00000029569,ENSOCUG00000003196,ENSOCUG00000004607	KRT17|CLIC4|ERRFI1|
GO:0034719	SMN-Sm protein complex	cellular_component	0.11793	1	1	199	10	16703	ENSOCUG00000014399	SNRPD1|
GO:0006098	pentose-phosphate shunt	biological_process	0.11812	1	1	199	10	16703	ENSOCUG00000016995	-|
GO:0006740	NADPH regeneration	biological_process	0.11812	1	1	199	10	16703	ENSOCUG00000016995	-|
GO:0004745	retinol dehydrogenase activity	molecular_function	0.11812	1	1	199	10	16703	ENSOCUG00000011674	BMP2|
GO:0034709	methylosome	cellular_component	0.11816	1	1	199	10	16703	ENSOCUG00000014399	SNRPD1|
GO:0044427	chromosomal part	cellular_component	0.11816	1	11	199	611	16703	ENSOCUG00000017929,ENSOCUG00000002892,ENSOCUG00000011221,ENSOCUG00000005427,ENSOCUG00000026810,ENSOCUG00000008195,ENSOCUG00000027371,ENSOCUG00000004892,ENSOCUG00000013722,ENSOCUG00000022197,ENSOCUG00000014651	-|SRF|PPP2R5C|CREB1|-|ZNF207|KIF2C|RNF2|PAWR|-|DHX9|
GO:0060218	hematopoietic stem cell differentiation	biological_process	0.11899	1	1	199	11	16703	ENSOCUG00000002892	SRF|
GO:0005739	mitochondrion	cellular_component	0.11915	1	19	199	1179	16703	ENSOCUG00000014945,ENSOCUG00000025171,ENSOCUG00000011217,ENSOCUG00000024691,ENSOCUG00000025881,ENSOCUG00000003593,ENSOCUG00000006964,ENSOCUG00000017563,ENSOCUG00000010178,ENSOCUG00000022892,ENSOCUG00000026130,ENSOCUG00000016235,ENSOCUG00000002670,ENSOCUG00000011690,ENSOCUG00000009309,ENSOCUG00000011521,ENSOCUG00000003196,ENSOCUG00000012932,ENSOCUG00000009369	HSDL1|NBR1|PANK2|-|-|ACSL5|ATP6V1E1|AKAP1|IMMT|TSTD1|GSTZ1|CYB5A|NUDT9|SLC25A28|GALC|AGPS|CLIC4|SECISBP2|VDAC1|
GO:0050708	regulation of protein secretion	biological_process	0.11974	1	4	199	157	16703	ENSOCUG00000014651,ENSOCUG00000016539,ENSOCUG00000024383,ENSOCUG00000000329	DHX9|TNFRSF21|MIF|IL4R|
GO:0018904	ether metabolic process	biological_process	0.11974	1	1	199	11	16703	ENSOCUG00000011521	AGPS|
GO:0009653	anatomical structure morphogenesis	biological_process	0.11976	1	25	199	1703	16703	ENSOCUG00000015126,ENSOCUG00000006445,ENSOCUG00000016224,ENSOCUG00000004312,ENSOCUG00000011674,ENSOCUG00000005489,ENSOCUG00000003196,ENSOCUG00000029569,ENSOCUG00000005427,ENSOCUG00000002892,ENSOCUG00000012264,ENSOCUG00000004834,ENSOCUG00000027855,ENSOCUG00000015909,ENSOCUG00000000329,ENSOCUG00000009608,ENSOCUG00000009625,ENSOCUG00000004892,ENSOCUG00000017377,ENSOCUG00000014676,ENSOCUG00000011217,…	FRMD6|FZD4|TTLL1|NCL|BMP2|PRKRA|CLIC4|KRT17|CREB1|SRF|COL1A2|F3|DBNL|HBEGF|IL4R|SPRY2|ATP8B1|RNF2|MATN2|LAMB1|PANK2|LIPA|CSNK2B|HTATIP2|ERRFI1|
GO:0033555	multicellular organismal response to stress	biological_process	0.12004	1	2	199	53	16703	ENSOCUG00000009369,ENSOCUG00000007052	VDAC1|PENK|
GO:1901136	carbohydrate derivative catabolic process	biological_process	0.12008	1	8	199	445	16703	ENSOCUG00000009309,ENSOCUG00000002670,ENSOCUG00000010456,ENSOCUG00000000356,ENSOCUG00000009608,ENSOCUG00000014720,ENSOCUG00000013765,ENSOCUG00000010172	GALC|NUDT9|RASGEF1B|GBA|SPRY2|LYG1|SNX9|RALBP1|
GO:0030529	ribonucleoprotein complex	cellular_component	0.12024	1	14	199	803	16703	ENSOCUG00000022702,ENSOCUG00000012653,ENSOCUG00000027756,ENSOCUG00000025046,ENSOCUG00000005376,ENSOCUG00000017284,ENSOCUG00000021352,ENSOCUG00000004312,ENSOCUG00000014651,ENSOCUG00000012932,ENSOCUG00000005489,ENSOCUG00000014399,ENSOCUG00000021439,ENSOCUG00000022892	-|-|-|-|EIF3J|NAA38|-|NCL|DHX9|SECISBP2|PRKRA|SNRPD1|RPL22|TSTD1|
GO:0001654	eye development	biological_process	0.12061	1	5	199	229	16703	ENSOCUG00000017096,ENSOCUG00000011275,ENSOCUG00000006445,ENSOCUG00000003196,ENSOCUG00000002892	ZNF513|PFDN5|FZD4|CLIC4|SRF|
GO:0044085	cellular component biogenesis	biological_process	0.12076	1	23	199	1515	16703	ENSOCUG00000016448,ENSOCUG00000012653,ENSOCUG00000009625,ENSOCUG00000005376,ENSOCUG00000001790,ENSOCUG00000025171,ENSOCUG00000006173,ENSOCUG00000010272,ENSOCUG00000013765,ENSOCUG00000010478,ENSOCUG00000006329,ENSOCUG00000016224,ENSOCUG00000012264,ENSOCUG00000000356,ENSOCUG00000008195,ENSOCUG00000005846,ENSOCUG00000027855,ENSOCUG00000007744,ENSOCUG00000026228,ENSOCUG00000002892,ENSOCUG00000014399,…	CCL21|-|ATP8B1|EIF3J|WIPI2|NBR1|-|ACPP|SNX9|DIMT1|-|TTLL1|COL1A2|GBA|ZNF207|ALAD|DBNL|CTNNA1|KCTD11|SRF|SNRPD1|MIF|AMFR|
GO:0034695	response to prostaglandin E stimulus	biological_process	0.12076	1	1	199	12	16703	ENSOCUG00000016448	CCL21|
GO:0032945	negative regulation of mononuclear cell proliferation	biological_process	0.12149	1	2	199	50	16703	ENSOCUG00000013722,ENSOCUG00000016539	PAWR|TNFRSF21|
GO:0050672	negative regulation of lymphocyte proliferation	biological_process	0.12149	1	2	199	50	16703	ENSOCUG00000016539,ENSOCUG00000013722	TNFRSF21|PAWR|
GO:0035050	embryonic heart tube development	biological_process	0.12161	1	2	199	50	16703	ENSOCUG00000002892,ENSOCUG00000011674	SRF|BMP2|
GO:0030500	regulation of bone mineralization	biological_process	0.12171	1	2	199	51	16703	ENSOCUG00000025171,ENSOCUG00000011674	NBR1|BMP2|
GO:0040011	locomotion	biological_process	0.12253	1	16	199	1011	16703	ENSOCUG00000013412,ENSOCUG00000006445,ENSOCUG00000005395,ENSOCUG00000011674,ENSOCUG00000011595,ENSOCUG00000003196,ENSOCUG00000024383,ENSOCUG00000002892,ENSOCUG00000015909,ENSOCUG00000007744,ENSOCUG00000009608,ENSOCUG00000017377,ENSOCUG00000016448,ENSOCUG00000000566,ENSOCUG00000014676,ENSOCUG00000023483	-|FZD4|INPP5B|BMP2|USP14|CLIC4|MIF|SRF|HBEGF|CTNNA1|SPRY2|MATN2|CCL21|XPR1|LAMB1|CSNK2B|
GO:0035518	histone H2A monoubiquitination	biological_process	0.12279	1	1	199	11	16703	ENSOCUG00000004892	RNF2|
GO:0030163	protein catabolic process	biological_process	0.12293	1	9	199	482	16703	ENSOCUG00000000356,ENSOCUG00000005846,ENSOCUG00000004814,ENSOCUG00000001081,ENSOCUG00000009228,ENSOCUG00000011595,ENSOCUG00000011221,ENSOCUG00000017212,ENSOCUG00000013765	GBA|ALAD|SIAH1|WWP1|ENC1|USP14|PPP2R5C|AMFR|SNX9|
GO:0008308	voltage-gated anion channel activity	molecular_function	0.12309	1	1	199	11	16703	ENSOCUG00000009369	VDAC1|
GO:0032460	negative regulation of protein oligomerization	biological_process	0.12345	1	1	199	11	16703	ENSOCUG00000000356	GBA|
GO:0045987	positive regulation of smooth muscle contraction	biological_process	0.12348	1	1	199	11	16703	ENSOCUG00000002892	SRF|
GO:0046332	SMAD binding	molecular_function	0.12355	1	2	199	53	16703	ENSOCUG00000012264,ENSOCUG00000011674	COL1A2|BMP2|
GO:2000144	positive regulation of DNA-dependent transcription, initiation	biological_process	0.12384	1	1	199	11	16703	ENSOCUG00000002892	SRF|
GO:0007006	mitochondrial membrane organization	biological_process	0.12392	1	2	199	51	16703	ENSOCUG00000010178,ENSOCUG00000025881	IMMT|-|
GO:0036065	fucosylation	biological_process	0.12395	1	1	199	11	16703	ENSOCUG00000000470	FUOM|
GO:0051044	positive regulation of membrane protein ectodomain proteolysis	biological_process	0.1249	1	1	199	11	16703	ENSOCUG00000013765	SNX9|
GO:0033866	nucleoside bisphosphate biosynthetic process	biological_process	0.12515	1	1	199	11	16703	ENSOCUG00000011217	PANK2|
GO:0034030	ribonucleoside bisphosphate biosynthetic process	biological_process	0.12515	1	1	199	11	16703	ENSOCUG00000011217	PANK2|
GO:0034033	purine nucleoside bisphosphate biosynthetic process	biological_process	0.12515	1	1	199	11	16703	ENSOCUG00000011217	PANK2|
GO:0050821	protein stabilization	biological_process	0.1252	1	3	199	102	16703	ENSOCUG00000008195,ENSOCUG00000005427,ENSOCUG00000005489	ZNF207|CREB1|PRKRA|
GO:0016884	carbon-nitrogen ligase activity, with glutamine as amido-N-donor	molecular_function	0.12532	1	1	199	11	16703	ENSOCUG00000027781	-|
GO:1901739	regulation of myoblast fusion	biological_process	0.12535	1	1	199	11	16703	ENSOCUG00000000329	IL4R|
GO:0070664	negative regulation of leukocyte proliferation	biological_process	0.12565	1	2	199	51	16703	ENSOCUG00000013722,ENSOCUG00000016539	PAWR|TNFRSF21|
GO:0043371	negative regulation of CD4-positive, alpha-beta T cell differentiation	biological_process	0.12593	1	1	199	11	16703	ENSOCUG00000000329	IL4R|
GO:0045623	negative regulation of T-helper cell differentiation	biological_process	0.12593	1	1	199	11	16703	ENSOCUG00000000329	IL4R|
GO:0016471	vacuolar proton-transporting V-type ATPase complex	cellular_component	0.12648	1	1	199	11	16703	ENSOCUG00000005099	CCDC115|
GO:0051798	positive regulation of hair follicle development	biological_process	0.12664	1	1	199	11	16703	ENSOCUG00000029569	KRT17|
GO:0030148	sphingolipid biosynthetic process	biological_process	0.12668	1	2	199	51	16703	ENSOCUG00000000356,ENSOCUG00000011349	GBA|ELOVL1|
GO:0042347	negative regulation of NF-kappaB import into nucleus	biological_process	0.12678	1	1	199	11	16703	ENSOCUG00000003790	LITAF|
GO:0050954	sensory perception of mechanical stimulus	biological_process	0.12686	1	3	199	111	16703	ENSOCUG00000009608,ENSOCUG00000006445,ENSOCUG00000009625	SPRY2|FZD4|ATP8B1|
GO:0007076	mitotic chromosome condensation	biological_process	0.12701	1	1	199	11	16703	ENSOCUG00000003277	NUSAP1|
GO:0033690	positive regulation of osteoblast proliferation	biological_process	0.12729	1	1	199	11	16703	ENSOCUG00000011674	BMP2|
GO:0043302	positive regulation of leukocyte degranulation	biological_process	0.12731	1	1	199	11	16703	ENSOCUG00000000329	IL4R|
GO:0008211	glucocorticoid metabolic process	biological_process	0.12738	1	1	199	11	16703	ENSOCUG00000011674	BMP2|
GO:0003724	RNA helicase activity	molecular_function	0.12743	1	1	199	11	16703	ENSOCUG00000014651	DHX9|
GO:2000177	regulation of neural precursor cell proliferation	biological_process	0.12747	1	2	199	53	16703	ENSOCUG00000026228,ENSOCUG00000007744	KCTD11|CTNNA1|
GO:0045727	positive regulation of translation	biological_process	0.1277	1	2	199	52	16703	ENSOCUG00000014651,ENSOCUG00000029569	DHX9|KRT17|
GO:0070372	regulation of ERK1 and ERK2 cascade	biological_process	0.1278	1	4	199	164	16703	ENSOCUG00000016448,ENSOCUG00000024383,ENSOCUG00000009608,ENSOCUG00000011674	CCL21|MIF|SPRY2|BMP2|
GO:0003351	epithelial cilium movement	biological_process	0.12781	1	1	199	12	16703	ENSOCUG00000016224	TTLL1|
GO:0043267	negative regulation of potassium ion transport	biological_process	0.12793	1	1	199	12	16703	ENSOCUG00000017874	STK39|
GO:0021984	adenohypophysis development	biological_process	0.12818	1	1	199	11	16703	ENSOCUG00000011674	BMP2|
GO:2000106	regulation of leukocyte apoptotic process	biological_process	0.12822	1	2	199	52	16703	ENSOCUG00000016448,ENSOCUG00000024383	CCL21|MIF|
GO:0042813	Wnt-activated receptor activity	molecular_function	0.12871	1	1	199	12	16703	ENSOCUG00000006445	FZD4|
GO:0060562	epithelial tube morphogenesis	biological_process	0.12912	1	5	199	228	16703	ENSOCUG00000009608,ENSOCUG00000011674,ENSOCUG00000002892,ENSOCUG00000003196,ENSOCUG00000023483	SPRY2|BMP2|SRF|CLIC4|CSNK2B|
GO:1901031	regulation of response to reactive oxygen species	biological_process	0.12919	1	1	199	12	16703	ENSOCUG00000013722	PAWR|
GO:0048524	positive regulation of viral process	biological_process	0.12929	1	2	199	52	16703	ENSOCUG00000014651,ENSOCUG00000008615	DHX9|VAPA|
GO:0055003	cardiac myofibril assembly	biological_process	0.12943	1	1	199	12	16703	ENSOCUG00000002892	SRF|
GO:0009967	positive regulation of signal transduction	biological_process	0.12959	1	14	199	849	16703	ENSOCUG00000024383,ENSOCUG00000011674,ENSOCUG00000005489,ENSOCUG00000008615,ENSOCUG00000010272,ENSOCUG00000007744,ENSOCUG00000023483,ENSOCUG00000015909,ENSOCUG00000004834,ENSOCUG00000004814,ENSOCUG00000006445,ENSOCUG00000009608,ENSOCUG00000016448,ENSOCUG00000003790	MIF|BMP2|PRKRA|VAPA|ACPP|CTNNA1|CSNK2B|HBEGF|F3|SIAH1|FZD4|SPRY2|CCL21|LITAF|
GO:0034593	phosphatidylinositol bisphosphate phosphatase activity	molecular_function	0.12984	1	1	199	12	16703	ENSOCUG00000005395	INPP5B|
GO:0016628	oxidoreductase activity, acting on the CH-CH group of donors, NAD or NADP as acceptor	molecular_function	0.13002	1	1	199	12	16703	ENSOCUG00000006916	BLVRA|
GO:0035556	intracellular signal transduction	biological_process	0.13079	1	23	199	1553	16703	ENSOCUG00000002075,ENSOCUG00000008615,ENSOCUG00000013924,ENSOCUG00000025171,ENSOCUG00000017874,ENSOCUG00000004814,ENSOCUG00000017563,ENSOCUG00000009608,ENSOCUG00000010609,ENSOCUG00000016448,ENSOCUG00000003790,ENSOCUG00000010456,ENSOCUG00000024383,ENSOCUG00000005489,ENSOCUG00000003683,ENSOCUG00000011674,ENSOCUG00000027855,ENSOCUG00000015909,ENSOCUG00000012264,ENSOCUG00000000356,ENSOCUG00000004834,…	DUSP7|VAPA|OTUD7B|NBR1|STK39|SIAH1|AKAP1|SPRY2|DUSP16|CCL21|LITAF|RASGEF1B|MIF|PRKRA|GPR155|BMP2|DBNL|HBEGF|COL1A2|GBA|F3|FZD4|RALBP1|
GO:0042059	negative regulation of epidermal growth factor receptor signaling pathway	biological_process	0.1309	1	1	199	12	16703	ENSOCUG00000004607	ERRFI1|
GO:0016741	transferase activity, transferring one-carbon groups	molecular_function	0.13118	1	4	199	160	16703	ENSOCUG00000001786,ENSOCUG00000010478,ENSOCUG00000017522,ENSOCUG00000009367	FAM98B|DIMT1|TGS1|SETD7|
GO:0002064	epithelial cell development	biological_process	0.1313	1	5	199	230	16703	ENSOCUG00000015126,ENSOCUG00000016224,ENSOCUG00000003196,ENSOCUG00000011217,ENSOCUG00000009397	FRMD6|TTLL1|CLIC4|PANK2|STRBP|
GO:2001242	regulation of intrinsic apoptotic signaling pathway	biological_process	0.1313	1	3	199	103	16703	ENSOCUG00000004814,ENSOCUG00000024383,ENSOCUG00000005489	SIAH1|MIF|PRKRA|
GO:0071902	positive regulation of protein serine/threonine kinase activity	biological_process	0.13148	1	4	199	166	16703	ENSOCUG00000009608,ENSOCUG00000006445,ENSOCUG00000011674,ENSOCUG00000024383	SPRY2|FZD4|BMP2|MIF|
GO:0005545	1-phosphatidylinositol binding	molecular_function	0.13251	1	1	199	13	16703	ENSOCUG00000013765	SNX9|
GO:0002695	negative regulation of leukocyte activation	biological_process	0.1327	1	3	199	106	16703	ENSOCUG00000013722,ENSOCUG00000016539,ENSOCUG00000000329	PAWR|TNFRSF21|IL4R|
GO:0006066	alcohol metabolic process	biological_process	0.13274	1	4	199	162	16703	ENSOCUG00000000356,ENSOCUG00000011769,ENSOCUG00000006778,ENSOCUG00000011674	GBA|PNPLA6|EBPL|BMP2|
GO:0002115	store-operated calcium entry	biological_process	0.13309	1	1	199	12	16703	ENSOCUG00000001914	ORAI1|
GO:0042110	T cell activation	biological_process	0.13363	1	6	199	287	16703	ENSOCUG00000013722,ENSOCUG00000016539,ENSOCUG00000016448,ENSOCUG00000008561,ENSOCUG00000000329,ENSOCUG00000002892	PAWR|TNFRSF21|CCL21|IGFBP2|IL4R|SRF|
GO:0031054	pre-miRNA processing	biological_process	0.13424	1	1	199	12	16703	ENSOCUG00000005489	PRKRA|
GO:0005319	lipid transporter activity	molecular_function	0.13428	1	2	199	57	16703	ENSOCUG00000009625,ENSOCUG00000001028	ATP8B1|MFSD2A|
GO:0050860	negative regulation of T cell receptor signaling pathway	biological_process	0.13445	1	1	199	12	16703	ENSOCUG00000013722	PAWR|
GO:0080135	regulation of cellular response to stress	biological_process	0.13446	1	7	199	361	16703	ENSOCUG00000025171,ENSOCUG00000014651,ENSOCUG00000016448,ENSOCUG00000013722,ENSOCUG00000024383,ENSOCUG00000011674,ENSOCUG00000006445	NBR1|DHX9|CCL21|PAWR|MIF|BMP2|FZD4|
GO:0008207	C21-steroid hormone metabolic process	biological_process	0.13461	1	1	199	12	16703	ENSOCUG00000011674	BMP2|
GO:0045063	T-helper 1 cell differentiation	biological_process	0.13463	1	1	199	12	16703	ENSOCUG00000000329	IL4R|
GO:0030127	COPII vesicle coat	cellular_component	0.13469	1	1	199	12	16703	ENSOCUG00000015079	SEC23B|
GO:0090344	negative regulation of cell aging	biological_process	0.13481	1	1	199	12	16703	ENSOCUG00000024383	MIF|
GO:0010043	response to zinc ion	biological_process	0.13483	1	1	199	12	16703	ENSOCUG00000005427	CREB1|
GO:0006139	nucleobase-containing compound metabolic process	biological_process	0.13515	1	52	199	3808	16703	ENSOCUG00000013765,ENSOCUG00000010172,ENSOCUG00000012932,ENSOCUG00000010478,ENSOCUG00000014651,ENSOCUG00000012866,ENSOCUG00000029619,ENSOCUG00000027506,ENSOCUG00000027756,ENSOCUG00000025059,ENSOCUG00000003277,ENSOCUG00000016640,ENSOCUG00000011674,ENSOCUG00000002670,ENSOCUG00000002892,ENSOCUG00000005427,ENSOCUG00000010456,ENSOCUG00000004892,ENSOCUG00000016753,ENSOCUG00000027499,ENSOCUG00000009367,…	SNX9|RALBP1|SECISBP2|DIMT1|DHX9|TEF|-|-|-|-|NUSAP1|TET3|BMP2|NUDT9|SRF|CREB1|RASGEF1B|RNF2|ASCC1|-|SETD7|RIOX2|OTUD7B|FUBP1|-|PANK2|-|NCL|SS18|TGS1|ATXN1L|CCNT1|CPSF3|FZD4|POLR2C|WWP1|-|PRKRA|SNRPD1|LITAF|PAWR|PFDN5|-|SPRY2|ATP8B1|ZNF35|DCAF1|-|-|-|-|ACPP|
GO:0043931	ossification involved in bone maturation	biological_process	0.13548	1	1	199	12	16703	ENSOCUG00000011674	BMP2|
GO:0070977	bone maturation	biological_process	0.13548	1	1	199	12	16703	ENSOCUG00000011674	BMP2|
GO:0019438	aromatic compound biosynthetic process	biological_process	0.13567	1	35	199	2446	16703	ENSOCUG00000011217,ENSOCUG00000024691,ENSOCUG00000002225,ENSOCUG00000010223,ENSOCUG00000013924,ENSOCUG00000027499,ENSOCUG00000009367,ENSOCUG00000016753,ENSOCUG00000004892,ENSOCUG00000002892,ENSOCUG00000005427,ENSOCUG00000016640,ENSOCUG00000011674,ENSOCUG00000029619,ENSOCUG00000027506,ENSOCUG00000014651,ENSOCUG00000012866,ENSOCUG00000027781,ENSOCUG00000026188,ENSOCUG00000010328,ENSOCUG00000006928,…	PANK2|-|FUBP1|RIOX2|OTUD7B|-|SETD7|ASCC1|RNF2|SRF|CREB1|TET3|BMP2|-|-|DHX9|TEF|-|-|DCAF1|-|ATP8B1|ZNF35|PFDN5|LITAF|PAWR|-|WWP1|ALAD|FZD4|POLR2C|ATXN1L|CCNT1|SS18|NCL|
GO:0007173	epidermal growth factor receptor signaling pathway	biological_process	0.13621	1	2	199	56	16703	ENSOCUG00000015909,ENSOCUG00000004607	HBEGF|ERRFI1|
GO:0042790	transcription of nuclear large rRNA transcript from RNA polymerase I promoter	biological_process	0.13637	1	1	199	12	16703	ENSOCUG00000004312	NCL|
GO:0071363	cellular response to growth factor stimulus	biological_process	0.13666	1	6	199	301	16703	ENSOCUG00000012264,ENSOCUG00000004312,ENSOCUG00000005427,ENSOCUG00000011674,ENSOCUG00000006445,ENSOCUG00000009608	COL1A2|NCL|CREB1|BMP2|FZD4|SPRY2|
GO:0016780	phosphotransferase activity, for other substituted phosphate groups	molecular_function	0.13673	1	1	199	12	16703	ENSOCUG00000015554	EPT1|
GO:0035336	long-chain fatty-acyl-CoA metabolic process	biological_process	0.1368	1	1	199	12	16703	ENSOCUG00000011349	ELOVL1|
GO:2000515	negative regulation of CD4-positive, alpha-beta T cell activation	biological_process	0.13685	1	1	199	12	16703	ENSOCUG00000000329	IL4R|
GO:0045064	T-helper 2 cell differentiation	biological_process	0.13694	1	1	199	12	16703	ENSOCUG00000000329	IL4R|
GO:0051187	cofactor catabolic process	biological_process	0.13704	1	1	199	12	16703	ENSOCUG00000006916	BLVRA|
GO:0006783	heme biosynthetic process	biological_process	0.13731	1	1	199	12	16703	ENSOCUG00000005846	ALAD|
GO:0001964	startle response	biological_process	0.13748	1	1	199	15	16703	ENSOCUG00000007052	PENK|
GO:0035371	microtubule plus end	cellular_component	0.1375	1	1	199	13	16703	ENSOCUG00000027371	KIF2C|
GO:0043122	regulation of I-kappaB kinase/NF-kappaB cascade	biological_process	0.13763	1	4	199	165	16703	ENSOCUG00000008615,ENSOCUG00000003790,ENSOCUG00000013924,ENSOCUG00000016448	VAPA|LITAF|OTUD7B|CCL21|
GO:0005852	eukaryotic translation initiation factor 3 complex	cellular_component	0.13764	1	1	199	12	16703	ENSOCUG00000005376	EIF3J|
GO:0033290	eukaryotic 48S preinitiation complex	cellular_component	0.13764	1	1	199	12	16703	ENSOCUG00000005376	EIF3J|
GO:0008150	biological_process	biological_process	0.13795	1	167	199	13512	16703	ENSOCUG00000014945,ENSOCUG00000022492,ENSOCUG00000001553,ENSOCUG00000005824,ENSOCUG00000008615,ENSOCUG00000014676,ENSOCUG00000007574,ENSOCUG00000001914,ENSOCUG00000005376,ENSOCUG00000017332,ENSOCUG00000009816,ENSOCUG00000000356,ENSOCUG00000011521,ENSOCUG00000010456,ENSOCUG00000005427,ENSOCUG00000002670,ENSOCUG00000010478,ENSOCUG00000014651,ENSOCUG00000017096,ENSOCUG00000006916,ENSOCUG00000010729,…	HSDL1|-|LIPA|GLB1|VAPA|LAMB1|-|ORAI1|EIF3J|TRAPPC1|SLC35A4|GBA|AGPS|RASGEF1B|CREB1|NUDT9|DIMT1|DHX9|ZNF513|BLVRA|RASL12|NAA38|-|TTLL1|-|EPT1|CSNK2B|HTATIP2|RPL22|COL15A1|PPP2R5C|CILP|ENC1|IGFBP2|AKAP1|SPRY2|IL4R|KIF2C|SNRPD1|AMFR|AGPAT4|ATXN1L|TGS1|STRBP|EBPL|-|-|OTUD7B|-|RIOX2|CCL21|ACSL5|ASCC1|SRD5A1|BMP2|TET3|C1R|KCTD11|TEF|RALBP1|FAM98B|CRNN|-|-|SEPHS1|WIPI2|ACPP|-|MATN2|GALM|XPR1|PAWR|FUOM|A…
GO:0048585	negative regulation of response to stimulus	biological_process	0.13798	1	13	199	791	16703	ENSOCUG00000011674,ENSOCUG00000007302,ENSOCUG00000026228,ENSOCUG00000002075,ENSOCUG00000024383,ENSOCUG00000000356,ENSOCUG00000013924,ENSOCUG00000007744,ENSOCUG00000004607,ENSOCUG00000011275,ENSOCUG00000009608,ENSOCUG00000013722,ENSOCUG00000010609	BMP2|CILP|KCTD11|DUSP7|MIF|GBA|OTUD7B|CTNNA1|ERRFI1|PFDN5|SPRY2|PAWR|DUSP16|
GO:0045682	regulation of epidermis development	biological_process	0.13813	1	2	199	54	16703	ENSOCUG00000004607,ENSOCUG00000029569	ERRFI1|KRT17|
GO:0021761	limbic system development	biological_process	0.13818	1	2	199	59	16703	ENSOCUG00000001028,ENSOCUG00000002892	MFSD2A|SRF|
GO:0018130	heterocycle biosynthetic process	biological_process	0.1382	1	35	199	2450	16703	ENSOCUG00000005427,ENSOCUG00000002892,ENSOCUG00000011674,ENSOCUG00000016640,ENSOCUG00000012866,ENSOCUG00000014651,ENSOCUG00000027506,ENSOCUG00000029619,ENSOCUG00000013924,ENSOCUG00000010223,ENSOCUG00000024691,ENSOCUG00000011217,ENSOCUG00000002225,ENSOCUG00000004892,ENSOCUG00000009367,ENSOCUG00000027499,ENSOCUG00000016753,ENSOCUG00000001081,ENSOCUG00000005846,ENSOCUG00000017929,ENSOCUG00000021960,…	CREB1|SRF|BMP2|TET3|TEF|DHX9|-|-|OTUD7B|RIOX2|-|PANK2|FUBP1|RNF2|SETD7|-|ASCC1|WWP1|ALAD|-|ATXN1L|CCNT1|NCL|SS18|POLR2C|FZD4|-|-|DCAF1|-|PAWR|LITAF|ZNF35|ATP8B1|PFDN5|
GO:0033674	positive regulation of kinase activity	biological_process	0.13832	1	6	199	300	16703	ENSOCUG00000016448,ENSOCUG00000013765,ENSOCUG00000024383,ENSOCUG00000011674,ENSOCUG00000009608,ENSOCUG00000006445	CCL21|SNX9|MIF|BMP2|SPRY2|FZD4|
GO:0003158	endothelium development	biological_process	0.13834	1	2	199	56	16703	ENSOCUG00000003196,ENSOCUG00000023483	CLIC4|CSNK2B|
GO:0050714	positive regulation of protein secretion	biological_process	0.13857	1	3	199	107	16703	ENSOCUG00000000329,ENSOCUG00000024383,ENSOCUG00000014651	IL4R|MIF|DHX9|
GO:0042104	positive regulation of activated T cell proliferation	biological_process	0.13858	1	1	199	12	16703	ENSOCUG00000008561	IGFBP2|
GO:0032092	positive regulation of protein binding	biological_process	0.13874	1	2	199	56	16703	ENSOCUG00000017212,ENSOCUG00000011674	AMFR|BMP2|
GO:1901576	organic substance biosynthetic process	biological_process	0.13891	1	53	199	3854	16703	ENSOCUG00000000937,ENSOCUG00000016753,ENSOCUG00000012653,ENSOCUG00000005376,ENSOCUG00000009367,ENSOCUG00000027499,ENSOCUG00000004892,ENSOCUG00000012389,ENSOCUG00000002225,ENSOCUG00000011217,ENSOCUG00000024691,ENSOCUG00000010223,ENSOCUG00000013924,ENSOCUG00000029619,ENSOCUG00000027506,ENSOCUG00000012932,ENSOCUG00000012866,ENSOCUG00000014651,ENSOCUG00000016640,ENSOCUG00000011674,ENSOCUG00000005427,…	ZDHHC3|ASCC1|-|EIF3J|SETD7|-|RNF2|CCDC126|FUBP1|PANK2|-|RIOX2|OTUD7B|-|-|SECISBP2|TEF|DHX9|TET3|BMP2|CREB1|SRF|AGPS|GBA|PFDN5|ATP8B1|ZNF35|LITAF|PAWR|ENC1|-|DCAF1|RPL22|-|SEPHS1|-|EPT1|FZD4|-|POLR2C|-|NCL|SS18|-|ELOVL1|ATXN1L|CCNT1|-|MIF|KRT17|ALAD|GXYLT2|WWP1|
GO:0060850	regulation of transcription involved in cell fate commitment	biological_process	0.13897	1	1	199	12	16703	ENSOCUG00000011674	BMP2|
GO:0015295	solute:hydrogen symporter activity	molecular_function	0.13905	1	1	199	12	16703	ENSOCUG00000009816	SLC35A4|
GO:1902188	positive regulation of viral release from host cell	biological_process	0.13914	1	1	199	12	16703	ENSOCUG00000008615	VAPA|
GO:0061036	positive regulation of cartilage development	biological_process	0.13924	1	1	199	14	16703	ENSOCUG00000011674	BMP2|
GO:0005685	U1 snRNP	cellular_component	0.13963	1	1	199	12	16703	ENSOCUG00000014399	SNRPD1|
GO:0021978	telencephalon regionalization	biological_process	0.13988	1	1	199	12	16703	ENSOCUG00000011674	BMP2|
GO:0043032	positive regulation of macrophage activation	biological_process	0.13989	1	1	199	12	16703	ENSOCUG00000000329	IL4R|
GO:0016202	regulation of striated muscle tissue development	biological_process	0.13989	1	3	199	110	16703	ENSOCUG00000005427,ENSOCUG00000011674,ENSOCUG00000000329	CREB1|BMP2|IL4R|
GO:0022829	wide pore channel activity	molecular_function	0.13995	1	1	199	12	16703	ENSOCUG00000009369	VDAC1|
GO:0005753	mitochondrial proton-transporting ATP synthase complex	cellular_component	0.14007	1	1	199	12	16703	ENSOCUG00000024691	-|
GO:0045263	proton-transporting ATP synthase complex, coupling factor F(o)	cellular_component	0.14007	1	1	199	12	16703	ENSOCUG00000024691	-|
GO:0070085	glycosylation	biological_process	0.14076	1	4	199	171	16703	ENSOCUG00000016640,ENSOCUG00000016704,ENSOCUG00000000470,ENSOCUG00000012389	TET3|GXYLT2|FUOM|CCDC126|
GO:0050866	negative regulation of cell activation	biological_process	0.14115	1	3	199	109	16703	ENSOCUG00000016539,ENSOCUG00000013722,ENSOCUG00000000329	TNFRSF21|PAWR|IL4R|
GO:0046716	muscle cell cellular homeostasis	biological_process	0.14147	1	1	199	13	16703	ENSOCUG00000002892	SRF|
GO:0051546	keratinocyte migration	biological_process	0.14148	1	1	199	13	16703	ENSOCUG00000015909	HBEGF|
GO:0007617	mating behavior	biological_process	0.14154	1	1	199	13	16703	ENSOCUG00000000470	FUOM|
GO:1901185	negative regulation of ERBB signaling pathway	biological_process	0.14169	1	1	199	13	16703	ENSOCUG00000004607	ERRFI1|
GO:0034694	response to prostaglandin stimulus	biological_process	0.14246	1	1	199	14	16703	ENSOCUG00000016448	CCL21|
GO:0042129	regulation of T cell proliferation	biological_process	0.14265	1	3	199	107	16703	ENSOCUG00000008561,ENSOCUG00000013722,ENSOCUG00000016539	IGFBP2|PAWR|TNFRSF21|
GO:0016337	cell-cell adhesion	biological_process	0.14265	1	6	199	311	16703	ENSOCUG00000014676,ENSOCUG00000011674,ENSOCUG00000006105,ENSOCUG00000011842,ENSOCUG00000002892,ENSOCUG00000007744	LAMB1|BMP2|CDHR1|CRNN|SRF|CTNNA1|
GO:0070167	regulation of biomineral tissue development	biological_process	0.14281	1	2	199	56	16703	ENSOCUG00000025171,ENSOCUG00000011674	NBR1|BMP2|
GO:0043406	positive regulation of MAP kinase activity	biological_process	0.14298	1	3	199	113	16703	ENSOCUG00000024383,ENSOCUG00000011674,ENSOCUG00000006445	MIF|BMP2|FZD4|
GO:0046885	regulation of hormone biosynthetic process	biological_process	0.14321	1	1	199	13	16703	ENSOCUG00000011674	BMP2|
GO:0006817	phosphate ion transport	biological_process	0.14333	1	1	199	13	16703	ENSOCUG00000000566	XPR1|
GO:0044708	single-organism behavior	biological_process	0.14352	1	6	199	319	16703	ENSOCUG00000009397,ENSOCUG00000007052,ENSOCUG00000002892,ENSOCUG00000005427,ENSOCUG00000009369,ENSOCUG00000006445	STRBP|PENK|SRF|CREB1|VDAC1|FZD4|
GO:0016874	ligase activity	molecular_function	0.14361	1	6	199	301	16703	ENSOCUG00000004892,ENSOCUG00000010329,ENSOCUG00000004814,ENSOCUG00000001081,ENSOCUG00000027781,ENSOCUG00000017212	RNF2|TRIM65|SIAH1|WWP1|-|AMFR|
GO:0015908	fatty acid transport	biological_process	0.14365	1	2	199	55	16703	ENSOCUG00000024383,ENSOCUG00000001028	MIF|MFSD2A|
GO:0006672	ceramide metabolic process	biological_process	0.14377	1	2	199	55	16703	ENSOCUG00000000356,ENSOCUG00000009309	GBA|GALC|
GO:0031399	regulation of protein modification process	biological_process	0.1438	1	14	199	867	16703	ENSOCUG00000009608,ENSOCUG00000006445,ENSOCUG00000009367,ENSOCUG00000013765,ENSOCUG00000010609,ENSOCUG00000016448,ENSOCUG00000011674,ENSOCUG00000024383,ENSOCUG00000002075,ENSOCUG00000000356,ENSOCUG00000017874,ENSOCUG00000004607,ENSOCUG00000023483,ENSOCUG00000015909	SPRY2|FZD4|SETD7|SNX9|DUSP16|CCL21|BMP2|MIF|DUSP7|GBA|STK39|ERRFI1|CSNK2B|HBEGF|
GO:0009100	glycoprotein metabolic process	biological_process	0.14381	1	5	199	238	16703	ENSOCUG00000012389,ENSOCUG00000013722,ENSOCUG00000016704,ENSOCUG00000011674,ENSOCUG00000016640	CCDC126|PAWR|GXYLT2|BMP2|TET3|
GO:0070530	K63-linked polyubiquitin binding	molecular_function	0.14398	1	1	199	13	16703	ENSOCUG00000013924	OTUD7B|
GO:0010669	epithelial structure maintenance	biological_process	0.14441	1	1	199	13	16703	ENSOCUG00000002892	SRF|
GO:0044232	organelle membrane contact site	cellular_component	0.14447	1	1	199	13	16703	ENSOCUG00000009461	ESYT3|
GO:0043161	proteasomal ubiquitin-dependent protein catabolic process	biological_process	0.14464	1	4	199	169	16703	ENSOCUG00000001081,ENSOCUG00000000356,ENSOCUG00000011221,ENSOCUG00000017212	WWP1|GBA|PPP2R5C|AMFR|
GO:0050852	T cell receptor signaling pathway	biological_process	0.14487	1	2	199	58	16703	ENSOCUG00000013722,ENSOCUG00000016539	PAWR|TNFRSF21|
GO:0031647	regulation of protein stability	biological_process	0.14526	1	4	199	169	16703	ENSOCUG00000005427,ENSOCUG00000005489,ENSOCUG00000011674,ENSOCUG00000008195	CREB1|PRKRA|BMP2|ZNF207|
GO:0060039	pericardium development	biological_process	0.14533	1	1	199	13	16703	ENSOCUG00000011674	BMP2|
GO:0004012	phospholipid-translocating ATPase activity	molecular_function	0.14544	1	1	199	16	16703	ENSOCUG00000009625	ATP8B1|
GO:0002020	protease binding	molecular_function	0.14545	1	2	199	56	16703	ENSOCUG00000012264,ENSOCUG00000004834	COL1A2|F3|
GO:0042127	regulation of cell proliferation	biological_process	0.14586	1	14	199	869	16703	ENSOCUG00000001786,ENSOCUG00000013722,ENSOCUG00000008561,ENSOCUG00000021960,ENSOCUG00000014651,ENSOCUG00000009608,ENSOCUG00000016539,ENSOCUG00000004834,ENSOCUG00000007744,ENSOCUG00000015909,ENSOCUG00000026228,ENSOCUG00000011674,ENSOCUG00000011221,ENSOCUG00000024383	FAM98B|PAWR|IGFBP2|ATXN1L|DHX9|SPRY2|TNFRSF21|F3|CTNNA1|HBEGF|KCTD11|BMP2|PPP2R5C|MIF|
GO:0008334	histone mRNA metabolic process	biological_process	0.14587	1	1	199	13	16703	ENSOCUG00000003728	CPSF3|
GO:0016071	mRNA metabolic process	biological_process	0.1459	1	6	199	295	16703	ENSOCUG00000012932,ENSOCUG00000007383,ENSOCUG00000014651,ENSOCUG00000003728,ENSOCUG00000014399,ENSOCUG00000029302	SECISBP2|CCNT1|DHX9|CPSF3|SNRPD1|-|
GO:0045061	thymic T cell selection	biological_process	0.1462	1	1	199	14	16703	ENSOCUG00000002892	SRF|
GO:0001936	regulation of endothelial cell proliferation	biological_process	0.1462	1	2	199	57	16703	ENSOCUG00000011674,ENSOCUG00000004834	BMP2|F3|
GO:1901135	carbohydrate derivative metabolic process	biological_process	0.14646	1	16	199	1042	16703	ENSOCUG00000013765,ENSOCUG00000010172,ENSOCUG00000016704,ENSOCUG00000000356,ENSOCUG00000016640,ENSOCUG00000011674,ENSOCUG00000002670,ENSOCUG00000009309,ENSOCUG00000010456,ENSOCUG00000014720,ENSOCUG00000013722,ENSOCUG00000012389,ENSOCUG00000009608,ENSOCUG00000010272,ENSOCUG00000011217,ENSOCUG00000024691	SNX9|RALBP1|GXYLT2|GBA|TET3|BMP2|NUDT9|GALC|RASGEF1B|LYG1|PAWR|CCDC126|SPRY2|ACPP|PANK2|-|
GO:0035337	fatty-acyl-CoA metabolic process	biological_process	0.14654	1	1	199	13	16703	ENSOCUG00000011349	ELOVL1|
GO:1900745	positive regulation of p38MAPK cascade	biological_process	0.1466	1	1	199	13	16703	ENSOCUG00000011674	BMP2|
GO:1902254	negative regulation of intrinsic apoptotic signaling pathway by p53 class mediator	biological_process	0.14729	1	1	199	13	16703	ENSOCUG00000024383	MIF|
GO:0043130	ubiquitin binding	molecular_function	0.14731	1	2	199	57	16703	ENSOCUG00000013924,ENSOCUG00000025171	OTUD7B|NBR1|
GO:0006470	protein dephosphorylation	biological_process	0.14752	1	4	199	179	16703	ENSOCUG00000000356,ENSOCUG00000010609,ENSOCUG00000029423,ENSOCUG00000002075	GBA|DUSP16|PPM1H|DUSP7|
GO:0021756	striatum development	biological_process	0.14802	1	1	199	14	16703	ENSOCUG00000012932	SECISBP2|
GO:0006027	glycosaminoglycan catabolic process	biological_process	0.14807	1	1	199	13	16703	ENSOCUG00000014720	LYG1|
GO:0016282	eukaryotic 43S preinitiation complex	cellular_component	0.14821	1	1	199	13	16703	ENSOCUG00000005376	EIF3J|
GO:0070993	translation preinitiation complex	cellular_component	0.14821	1	1	199	13	16703	ENSOCUG00000005376	EIF3J|
GO:0048027	mRNA 5'-UTR binding	molecular_function	0.14821	1	1	199	13	16703	ENSOCUG00000004312	NCL|
GO:1901861	regulation of muscle tissue development	biological_process	0.14825	1	3	199	113	16703	ENSOCUG00000005427,ENSOCUG00000011674,ENSOCUG00000000329	CREB1|BMP2|IL4R|
GO:0005198	structural molecule activity	molecular_function	0.14839	1	12	199	700	16703	ENSOCUG00000029569,ENSOCUG00000014676,ENSOCUG00000004082,ENSOCUG00000007744,ENSOCUG00000012264,ENSOCUG00000021439,ENSOCUG00000016236,ENSOCUG00000022702,ENSOCUG00000012653,ENSOCUG00000025046,ENSOCUG00000008097,ENSOCUG00000021352	KRT17|LAMB1|TUBA1B|CTNNA1|COL1A2|RPL22|COL15A1|-|-|-|KRT72|-|
GO:0048710	regulation of astrocyte differentiation	biological_process	0.14851	1	1	199	14	16703	ENSOCUG00000011674	BMP2|
GO:0006144	purine nucleobase metabolic process	biological_process	0.14856	1	1	199	14	16703	ENSOCUG00000010272	ACPP|
GO:0048634	regulation of muscle organ development	biological_process	0.14856	1	3	199	113	16703	ENSOCUG00000005427,ENSOCUG00000011674,ENSOCUG00000000329	CREB1|BMP2|IL4R|
GO:0021801	cerebral cortex radial glia guided migration	biological_process	0.14889	1	1	199	16	16703	ENSOCUG00000014676	LAMB1|
GO:0048731	system development	biological_process	0.14904	1	37	199	2697	16703	ENSOCUG00000021960,ENSOCUG00000004312,ENSOCUG00000006445,ENSOCUG00000007744,ENSOCUG00000016539,ENSOCUG00000004834,ENSOCUG00000012264,ENSOCUG00000029569,ENSOCUG00000003196,ENSOCUG00000005489,ENSOCUG00000015851,ENSOCUG00000017377,ENSOCUG00000001035,ENSOCUG00000011041,ENSOCUG00000000470,ENSOCUG00000025096,ENSOCUG00000009625,ENSOCUG00000001028,ENSOCUG00000000329,ENSOCUG00000011275,ENSOCUG00000009608,…	ATXN1L|NCL|FZD4|CTNNA1|TNFRSF21|F3|COL1A2|KRT17|CLIC4|PRKRA|DYM|MATN2|ADAMTS2|CASP7|FUOM|SH3TC2|ATP8B1|MFSD2A|IL4R|PFDN5|SPRY2|HTATIP2|DCAF1|ENC1|SECISBP2|ZNF513|DBNL|CREB1|SRF|KCTD11|BMP2|ORAI1|ERRFI1|NBR1|LIPA|VAPA|LAMB1|
GO:0044391	ribosomal subunit	cellular_component	0.1492	1	4	199	164	16703	ENSOCUG00000021439,ENSOCUG00000025046,ENSOCUG00000022702,ENSOCUG00000012653	RPL22|-|-|-|
GO:0034446	substrate adhesion-dependent cell spreading	biological_process	0.14922	1	2	199	59	16703	ENSOCUG00000014676,ENSOCUG00000006445	LAMB1|FZD4|
GO:0061311	cell surface receptor signaling pathway involved in heart development	biological_process	0.14945	1	1	199	13	16703	ENSOCUG00000011674	BMP2|
GO:0035855	megakaryocyte development	biological_process	0.14945	1	1	199	14	16703	ENSOCUG00000002892	SRF|
GO:0031123	RNA 3'-end processing	biological_process	0.1495	1	2	199	57	16703	ENSOCUG00000003728,ENSOCUG00000007383	CPSF3|CCNT1|
GO:0005849	mRNA cleavage factor complex	cellular_component	0.14975	1	1	199	13	16703	ENSOCUG00000003728	CPSF3|
GO:0036336	dendritic cell migration	biological_process	0.14985	1	1	199	14	16703	ENSOCUG00000016448	CCL21|
GO:0033057	multicellular organismal reproductive behavior	biological_process	0.14986	1	1	199	14	16703	ENSOCUG00000000470	FUOM|
GO:0009299	mRNA transcription	biological_process	0.14989	1	1	199	13	16703	ENSOCUG00000002892	SRF|
GO:0070848	response to growth factor stimulus	biological_process	0.14999	1	6	199	310	16703	ENSOCUG00000005427,ENSOCUG00000011674,ENSOCUG00000009608,ENSOCUG00000006445,ENSOCUG00000012264,ENSOCUG00000004312	CREB1|BMP2|SPRY2|FZD4|COL1A2|NCL|
GO:0009070	serine family amino acid biosynthetic process	biological_process	0.15012	1	1	199	13	16703	ENSOCUG00000015261	SEPHS1|
GO:0009798	axis specification	biological_process	0.15032	1	2	199	58	16703	ENSOCUG00000002892,ENSOCUG00000004892	SRF|RNF2|
GO:0035239	tube morphogenesis	biological_process	0.15041	1	5	199	242	16703	ENSOCUG00000002892,ENSOCUG00000003196,ENSOCUG00000009608,ENSOCUG00000011674,ENSOCUG00000023483	SRF|CLIC4|SPRY2|BMP2|CSNK2B|
GO:0006468	protein phosphorylation	biological_process	0.15042	1	17	199	1115	16703	ENSOCUG00000002075,ENSOCUG00000023483,ENSOCUG00000004607,ENSOCUG00000017874,ENSOCUG00000022492,ENSOCUG00000009608,ENSOCUG00000016448,ENSOCUG00000010609,ENSOCUG00000024383,ENSOCUG00000005427,ENSOCUG00000011674,ENSOCUG00000005489,ENSOCUG00000015909,ENSOCUG00000000356,ENSOCUG00000006445,ENSOCUG00000007383,ENSOCUG00000013765	DUSP7|CSNK2B|ERRFI1|STK39|-|SPRY2|CCL21|DUSP16|MIF|CREB1|BMP2|PRKRA|HBEGF|GBA|FZD4|CCNT1|SNX9|
GO:0003729	mRNA binding	molecular_function	0.15061	1	3	199	114	16703	ENSOCUG00000004312,ENSOCUG00000012932,ENSOCUG00000014651	NCL|SECISBP2|DHX9|
GO:0015748	organophosphate ester transport	biological_process	0.15066	1	2	199	60	16703	ENSOCUG00000009625,ENSOCUG00000001028	ATP8B1|MFSD2A|
GO:0048020	CCR chemokine receptor binding	molecular_function	0.15081	1	1	199	13	16703	ENSOCUG00000016448	CCL21|
GO:0005055	laminin receptor activity	molecular_function	0.15082	1	1	199	13	16703	ENSOCUG00000012653	-|
GO:0090100	positive regulation of transmembrane receptor protein serine/threonine kinase signaling pathway	biological_process	0.15123	1	2	199	59	16703	ENSOCUG00000023483,ENSOCUG00000011674	CSNK2B|BMP2|
GO:0017148	negative regulation of translation	biological_process	0.15124	1	2	199	58	16703	ENSOCUG00000009228,ENSOCUG00000004312	ENC1|NCL|
GO:0010640	regulation of platelet-derived growth factor receptor signaling pathway	biological_process	0.15139	1	1	199	14	16703	ENSOCUG00000004834	F3|
GO:0044249	cellular biosynthetic process	biological_process	0.15143	1	52	199	3800	16703	ENSOCUG00000025046,ENSOCUG00000006445,ENSOCUG00000022702,ENSOCUG00000014984,ENSOCUG00000011349,ENSOCUG00000021960,ENSOCUG00000007383,ENSOCUG00000004312,ENSOCUG00000009081,ENSOCUG00000021352,ENSOCUG00000029569,ENSOCUG00000024383,ENSOCUG00000017929,ENSOCUG00000001081,ENSOCUG00000016704,ENSOCUG00000005846,ENSOCUG00000009625,ENSOCUG00000004757,ENSOCUG00000011275,ENSOCUG00000003790,ENSOCUG00000013722,…	-|FZD4|-|POLR2C|ELOVL1|ATXN1L|CCNT1|NCL|SS18|-|KRT17|MIF|-|WWP1|GXYLT2|ALAD|ATP8B1|ZNF35|PFDN5|LITAF|PAWR|ENC1|-|SEPHS1|-|EPT1|DCAF1|RPL22|-|-|-|SECISBP2|TEF|DHX9|SRF|CREB1|TET3|BMP2|GBA|SETD7|EIF3J|-|ZDHHC3|ASCC1|-|RNF2|CCDC126|PANK2|-|FUBP1|RIOX2|OTUD7B
GO:0007176	regulation of epidermal growth factor-activated receptor activity	biological_process	0.15161	1	1	199	14	16703	ENSOCUG00000004607	ERRFI1|
GO:0070371	ERK1 and ERK2 cascade	biological_process	0.15165	1	4	199	175	16703	ENSOCUG00000024383,ENSOCUG00000011674,ENSOCUG00000009608,ENSOCUG00000016448	MIF|BMP2|SPRY2|CCL21|
GO:0019216	regulation of lipid metabolic process	biological_process	0.15241	1	4	199	174	16703	ENSOCUG00000016448,ENSOCUG00000005427,ENSOCUG00000011217,ENSOCUG00000011674	CCL21|CREB1|PANK2|BMP2|
GO:0060292	long term synaptic depression	biological_process	0.15244	1	1	199	17	16703	ENSOCUG00000002892	SRF|
GO:0050858	negative regulation of antigen receptor-mediated signaling pathway	biological_process	0.1526	1	1	199	14	16703	ENSOCUG00000013722	PAWR|
GO:0031331	positive regulation of cellular catabolic process	biological_process	0.1533	1	3	199	112	16703	ENSOCUG00000000356,ENSOCUG00000010329,ENSOCUG00000013765	GBA|TRIM65|SNX9|
GO:0003779	actin binding	molecular_function	0.15356	1	5	199	252	16703	ENSOCUG00000014762,ENSOCUG00000009228,ENSOCUG00000027855,ENSOCUG00000011970,ENSOCUG00000007744	COTL1|ENC1|DBNL|-|CTNNA1|
GO:0032656	regulation of interleukin-13 production	biological_process	0.15362	1	1	199	14	16703	ENSOCUG00000016539	TNFRSF21|
GO:0046639	negative regulation of alpha-beta T cell differentiation	biological_process	0.15377	1	1	199	14	16703	ENSOCUG00000000329	IL4R|
GO:2000113	negative regulation of cellular macromolecule biosynthetic process	biological_process	0.15385	1	13	199	800	16703	ENSOCUG00000009228,ENSOCUG00000011674,ENSOCUG00000005427,ENSOCUG00000010328,ENSOCUG00000010223,ENSOCUG00000013924,ENSOCUG00000001081,ENSOCUG00000011275,ENSOCUG00000009625,ENSOCUG00000004892,ENSOCUG00000004312,ENSOCUG00000013722,ENSOCUG00000021960	ENC1|BMP2|CREB1|DCAF1|RIOX2|OTUD7B|WWP1|PFDN5|ATP8B1|RNF2|NCL|PAWR|ATXN1L|
GO:0070207	protein homotrimerization	biological_process	0.15408	1	1	199	14	16703	ENSOCUG00000024383	MIF|
GO:0040012	regulation of locomotion	biological_process	0.15415	1	9	199	524	16703	ENSOCUG00000023483,ENSOCUG00000015909,ENSOCUG00000007744,ENSOCUG00000011674,ENSOCUG00000014676,ENSOCUG00000011595,ENSOCUG00000003196,ENSOCUG00000016448,ENSOCUG00000009608	CSNK2B|HBEGF|CTNNA1|BMP2|LAMB1|USP14|CLIC4|CCL21|SPRY2|
GO:0071800	podosome assembly	biological_process	0.15421	1	1	199	14	16703	ENSOCUG00000027855	DBNL|
GO:0071345	cellular response to cytokine stimulus	biological_process	0.15444	1	6	199	298	16703	ENSOCUG00000000329,ENSOCUG00000004082,ENSOCUG00000000356,ENSOCUG00000016539,ENSOCUG00000005846,ENSOCUG00000023483	IL4R|TUBA1B|GBA|TNFRSF21|ALAD|CSNK2B|
GO:0050434	positive regulation of viral transcription	biological_process	0.15444	1	1	199	14	16703	ENSOCUG00000014651	DHX9|
GO:0050768	negative regulation of neurogenesis	biological_process	0.15492	1	2	199	63	16703	ENSOCUG00000007744,ENSOCUG00000026228	CTNNA1|KCTD11|
GO:0030220	platelet formation	biological_process	0.15515	1	1	199	14	16703	ENSOCUG00000002892	SRF|
GO:0032270	positive regulation of cellular protein metabolic process	biological_process	0.15573	1	11	199	657	16703	ENSOCUG00000013765,ENSOCUG00000016448,ENSOCUG00000014651,ENSOCUG00000006445,ENSOCUG00000009608,ENSOCUG00000000356,ENSOCUG00000015909,ENSOCUG00000023483,ENSOCUG00000011674,ENSOCUG00000024383,ENSOCUG00000029569	SNX9|CCL21|DHX9|FZD4|SPRY2|GBA|HBEGF|CSNK2B|BMP2|MIF|KRT17|
GO:0043539	protein serine/threonine kinase activator activity	molecular_function	0.15577	1	1	199	14	16703	ENSOCUG00000009608	SPRY2|
GO:0042094	interleukin-2 biosynthetic process	biological_process	0.15594	1	1	199	14	16703	ENSOCUG00000013722	PAWR|
GO:0048713	regulation of oligodendrocyte differentiation	biological_process	0.15596	1	1	199	15	16703	ENSOCUG00000016539	TNFRSF21|
GO:0032890	regulation of organic acid transport	biological_process	0.15599	1	1	199	14	16703	ENSOCUG00000024383	MIF|
GO:0012507	ER to Golgi transport vesicle membrane	cellular_component	0.15619	1	1	199	14	16703	ENSOCUG00000015079	SEC23B|
GO:0034654	nucleobase-containing compound biosynthetic process	biological_process	0.15644	1	34	199	2404	16703	ENSOCUG00000009625,ENSOCUG00000004757,ENSOCUG00000011275,ENSOCUG00000003790,ENSOCUG00000013722,ENSOCUG00000027781,ENSOCUG00000026188,ENSOCUG00000010328,ENSOCUG00000006928,ENSOCUG00000006445,ENSOCUG00000014984,ENSOCUG00000007383,ENSOCUG00000021960,ENSOCUG00000004312,ENSOCUG00000009081,ENSOCUG00000017929,ENSOCUG00000001081,ENSOCUG00000009367,ENSOCUG00000027499,ENSOCUG00000016753,ENSOCUG00000004892,…	ATP8B1|ZNF35|PFDN5|LITAF|PAWR|-|-|DCAF1|-|FZD4|POLR2C|CCNT1|ATXN1L|NCL|SS18|-|WWP1|SETD7|-|ASCC1|RNF2|PANK2|-|FUBP1|RIOX2|OTUD7B|-|-|DHX9|TEF|SRF|CREB1|TET3|BMP2|
GO:0043372	positive regulation of CD4-positive, alpha-beta T cell differentiation	biological_process	0.15654	1	1	199	14	16703	ENSOCUG00000000329	IL4R|
GO:0080182	histone H3-K4 trimethylation	biological_process	0.15659	1	1	199	14	16703	ENSOCUG00000016640	TET3|
GO:0006643	membrane lipid metabolic process	biological_process	0.15672	1	3	199	113	16703	ENSOCUG00000000356,ENSOCUG00000011349,ENSOCUG00000009309	GBA|ELOVL1|GALC|
GO:0001516	prostaglandin biosynthetic process	biological_process	0.1572	1	1	199	14	16703	ENSOCUG00000024383	MIF|
GO:0046457	prostanoid biosynthetic process	biological_process	0.1572	1	1	199	14	16703	ENSOCUG00000024383	MIF|
GO:0065005	protein-lipid complex assembly	biological_process	0.1574	1	1	199	14	16703	ENSOCUG00000013765	SNX9|
GO:0045934	negative regulation of nucleobase-containing compound metabolic process	biological_process	0.15746	1	13	199	806	16703	ENSOCUG00000010328,ENSOCUG00000010223,ENSOCUG00000001081,ENSOCUG00000013924,ENSOCUG00000011674,ENSOCUG00000005427,ENSOCUG00000004892,ENSOCUG00000013722,ENSOCUG00000012932,ENSOCUG00000021960,ENSOCUG00000007383,ENSOCUG00000011275,ENSOCUG00000009625	DCAF1|RIOX2|WWP1|OTUD7B|BMP2|CREB1|RNF2|PAWR|SECISBP2|ATXN1L|CCNT1|PFDN5|ATP8B1|
GO:0015893	drug transport	biological_process	0.15759	1	1	199	14	16703	ENSOCUG00000009625	ATP8B1|
GO:0044769	ATPase activity, coupled to transmembrane movement of ions, rotational mechanism	molecular_function	0.15787	1	1	199	14	16703	ENSOCUG00000006964	ATP6V1E1|
GO:0001829	trophectodermal cell differentiation	biological_process	0.15804	1	1	199	14	16703	ENSOCUG00000002892	SRF|
GO:0043304	regulation of mast cell degranulation	biological_process	0.15808	1	1	199	14	16703	ENSOCUG00000000329	IL4R|
GO:0031664	regulation of lipopolysaccharide-mediated signaling pathway	biological_process	0.15827	1	1	199	15	16703	ENSOCUG00000024383	MIF|
GO:0035929	steroid hormone secretion	biological_process	0.15828	1	1	199	14	16703	ENSOCUG00000006445	FZD4|
GO:2000406	positive regulation of T cell migration	biological_process	0.15835	1	1	199	14	16703	ENSOCUG00000016448	CCL21|
GO:0033138	positive regulation of peptidyl-serine phosphorylation	biological_process	0.15847	1	2	199	61	16703	ENSOCUG00000024383,ENSOCUG00000009608	MIF|SPRY2|
GO:0006026	aminoglycan catabolic process	biological_process	0.15872	1	1	199	14	16703	ENSOCUG00000014720	LYG1|
GO:0005975	carbohydrate metabolic process	biological_process	0.15879	1	9	199	511	16703	ENSOCUG00000006329,ENSOCUG00000006325,ENSOCUG00000012389,ENSOCUG00000000470,ENSOCUG00000016995,ENSOCUG00000005824,ENSOCUG00000016640,ENSOCUG00000003144,ENSOCUG00000016704	-|GALM|CCDC126|FUOM|-|GLB1|TET3|BPGM|GXYLT2|
GO:0001731	formation of translation preinitiation complex	biological_process	0.15905	1	1	199	14	16703	ENSOCUG00000005376	EIF3J|
GO:0071157	negative regulation of cell cycle arrest	biological_process	0.15907	1	1	199	14	16703	ENSOCUG00000024383	MIF|
GO:0006869	lipid transport	biological_process	0.15938	1	4	199	178	16703	ENSOCUG00000024383,ENSOCUG00000009625,ENSOCUG00000001028,ENSOCUG00000006445	MIF|ATP8B1|MFSD2A|FZD4|
GO:0070584	mitochondrion morphogenesis	biological_process	0.1595	1	1	199	15	16703	ENSOCUG00000011217	PANK2|
GO:2000272	negative regulation of receptor activity	biological_process	0.15991	1	1	199	14	16703	ENSOCUG00000004607	ERRFI1|
GO:0016514	SWI/SNF complex	cellular_component	0.15995	1	1	199	15	16703	ENSOCUG00000016848	-|
GO:0007420	brain development	biological_process	0.16037	1	7	199	397	16703	ENSOCUG00000014676,ENSOCUG00000011674,ENSOCUG00000006445,ENSOCUG00000001028,ENSOCUG00000005427,ENSOCUG00000002892,ENSOCUG00000012932	LAMB1|BMP2|FZD4|MFSD2A|CREB1|SRF|SECISBP2|
GO:0034763	negative regulation of transmembrane transport	biological_process	0.16066	1	1	199	15	16703	ENSOCUG00000017874	STK39|
GO:0007283	spermatogenesis	biological_process	0.16069	1	5	199	241	16703	ENSOCUG00000016224,ENSOCUG00000011217,ENSOCUG00000005395,ENSOCUG00000009397,ENSOCUG00000001035	TTLL1|PANK2|INPP5B|STRBP|ADAMTS2|
GO:0046651	lymphocyte proliferation	biological_process	0.16109	1	4	199	176	16703	ENSOCUG00000024383,ENSOCUG00000013722,ENSOCUG00000016539,ENSOCUG00000008561	MIF|PAWR|TNFRSF21|IGFBP2|
GO:0050832	defense response to fungus	biological_process	0.16119	1	1	199	14	16703	ENSOCUG00000014762	COTL1|
GO:0031641	regulation of myelination	biological_process	0.16152	1	1	199	16	16703	ENSOCUG00000016539	TNFRSF21|
GO:0051247	positive regulation of protein metabolic process	biological_process	0.16202	1	12	199	736	16703	ENSOCUG00000016448,ENSOCUG00000014651,ENSOCUG00000013722,ENSOCUG00000013765,ENSOCUG00000009608,ENSOCUG00000006445,ENSOCUG00000015909,ENSOCUG00000023483,ENSOCUG00000000356,ENSOCUG00000024383,ENSOCUG00000029569,ENSOCUG00000011674	CCL21|DHX9|PAWR|SNX9|SPRY2|FZD4|HBEGF|CSNK2B|GBA|MIF|KRT17|BMP2|
GO:0008285	negative regulation of cell proliferation	biological_process	0.1621	1	7	199	381	16703	ENSOCUG00000013722,ENSOCUG00000016539,ENSOCUG00000007744,ENSOCUG00000011674,ENSOCUG00000026228,ENSOCUG00000009608,ENSOCUG00000011221	PAWR|TNFRSF21|CTNNA1|BMP2|KCTD11|SPRY2|PPP2R5C|
GO:0007611	learning or memory	biological_process	0.16214	1	3	199	126	16703	ENSOCUG00000009369,ENSOCUG00000005427,ENSOCUG00000002892	VDAC1|CREB1|SRF|
GO:0006664	glycolipid metabolic process	biological_process	0.16236	1	2	199	59	16703	ENSOCUG00000009309,ENSOCUG00000000356	GALC|GBA|
GO:0060602	branch elongation of an epithelium	biological_process	0.16242	1	1	199	15	16703	ENSOCUG00000009608	SPRY2|
GO:0001934	positive regulation of protein phosphorylation	biological_process	0.16244	1	8	199	453	16703	ENSOCUG00000015909,ENSOCUG00000023483,ENSOCUG00000024383,ENSOCUG00000011674,ENSOCUG00000016448,ENSOCUG00000013765,ENSOCUG00000009608,ENSOCUG00000006445	HBEGF|CSNK2B|MIF|BMP2|CCL21|SNX9|SPRY2|FZD4|
GO:0042254	ribosome biogenesis	biological_process	0.16246	1	3	199	113	16703	ENSOCUG00000010478,ENSOCUG00000006173,ENSOCUG00000012653	DIMT1|-|-|
GO:0033006	regulation of mast cell activation involved in immune response	biological_process	0.16247	1	1	199	15	16703	ENSOCUG00000000329	IL4R|
GO:0022607	cellular component assembly	biological_process	0.16252	1	21	199	1426	16703	ENSOCUG00000025171,ENSOCUG00000001790,ENSOCUG00000010272,ENSOCUG00000016448,ENSOCUG00000005376,ENSOCUG00000009625,ENSOCUG00000012653,ENSOCUG00000007744,ENSOCUG00000027855,ENSOCUG00000005846,ENSOCUG00000000356,ENSOCUG00000008195,ENSOCUG00000012264,ENSOCUG00000002892,ENSOCUG00000024383,ENSOCUG00000017212,ENSOCUG00000014399,ENSOCUG00000026228,ENSOCUG00000013765,ENSOCUG00000016224,ENSOCUG00000006329	NBR1|WIPI2|ACPP|CCL21|EIF3J|ATP8B1|-|CTNNA1|DBNL|ALAD|GBA|ZNF207|COL1A2|SRF|MIF|AMFR|SNRPD1|KCTD11|SNX9|TTLL1|-|
GO:0048232	male gamete generation	biological_process	0.16267	1	5	199	242	16703	ENSOCUG00000009397,ENSOCUG00000001035,ENSOCUG00000016224,ENSOCUG00000011217,ENSOCUG00000005395	STRBP|ADAMTS2|TTLL1|PANK2|INPP5B|
GO:0031672	A band	cellular_component	0.16275	1	1	199	15	16703	ENSOCUG00000006329	-|
GO:0010922	positive regulation of phosphatase activity	biological_process	0.16277	1	1	199	16	16703	ENSOCUG00000011674	BMP2|
GO:0010001	glial cell differentiation	biological_process	0.16306	1	3	199	121	16703	ENSOCUG00000025096,ENSOCUG00000011674,ENSOCUG00000016539	SH3TC2|BMP2|TNFRSF21|
GO:0008081	phosphoric diester hydrolase activity	molecular_function	0.1631	1	2	199	66	16703	ENSOCUG00000010403,ENSOCUG00000013517	-|-|
GO:0005743	mitochondrial inner membrane	cellular_component	0.16344	1	5	199	237	16703	ENSOCUG00000010178,ENSOCUG00000024691,ENSOCUG00000009369,ENSOCUG00000003593,ENSOCUG00000025881	IMMT|-|VDAC1|ACSL5|-|
GO:0032943	mononuclear cell proliferation	biological_process	0.16348	1	4	199	177	16703	ENSOCUG00000016539,ENSOCUG00000013722,ENSOCUG00000008561,ENSOCUG00000024383	TNFRSF21|PAWR|IGFBP2|MIF|
GO:0042552	myelination	biological_process	0.16373	1	2	199	63	16703	ENSOCUG00000016539,ENSOCUG00000025096	TNFRSF21|SH3TC2|
GO:0018193	peptidyl-amino acid modification	biological_process	0.16381	1	11	199	671	16703	ENSOCUG00000016224,ENSOCUG00000009608,ENSOCUG00000009367,ENSOCUG00000022492,ENSOCUG00000017874,ENSOCUG00000004607,ENSOCUG00000015909,ENSOCUG00000023483,ENSOCUG00000016640,ENSOCUG00000024383,ENSOCUG00000002368	TTLL1|SPRY2|SETD7|-|STK39|ERRFI1|HBEGF|CSNK2B|TET3|MIF|GGCX|
GO:0031323	regulation of cellular metabolic process	biological_process	0.16409	1	49	199	3649	16703	ENSOCUG00000009369,ENSOCUG00000006445,ENSOCUG00000021960,ENSOCUG00000007383,ENSOCUG00000004312,ENSOCUG00000009081,ENSOCUG00000029569,ENSOCUG00000024383,ENSOCUG00000015909,ENSOCUG00000001081,ENSOCUG00000005846,ENSOCUG00000004757,ENSOCUG00000009625,ENSOCUG00000011275,ENSOCUG00000009608,ENSOCUG00000010609,ENSOCUG00000013722,ENSOCUG00000003790,ENSOCUG00000009228,ENSOCUG00000023483,ENSOCUG00000006928,…	VDAC1|FZD4|ATXN1L|CCNT1|NCL|SS18|KRT17|MIF|HBEGF|WWP1|ALAD|ZNF35|ATP8B1|PFDN5|SPRY2|DUSP16|PAWR|LITAF|ENC1|CSNK2B|-|STK39|TRIM65|DCAF1|-|TEF|DHX9|RALBP1|SECISBP2|SNX9|RASGEF1B|SRF|CREB1|BMP2|USP14|TET3|GBA|-|EIF3J|SETD7|ASCC1|CCL21|RNF2|DUSP7|PANK2|FUBP1|OTUD7B|ERRFI1|RIOX2|
GO:0032616	interleukin-13 production	biological_process	0.1642	1	1	199	15	16703	ENSOCUG00000016539	TNFRSF21|
GO:0055007	cardiac muscle cell differentiation	biological_process	0.16435	1	2	199	64	16703	ENSOCUG00000011674,ENSOCUG00000002892	BMP2|SRF|
GO:0048738	cardiac muscle tissue development	biological_process	0.16435	1	3	199	122	16703	ENSOCUG00000011674,ENSOCUG00000005427,ENSOCUG00000002892	BMP2|CREB1|SRF|
GO:0048584	positive regulation of response to stimulus	biological_process	0.1644	1	17	199	1112	16703	ENSOCUG00000016448,ENSOCUG00000003790,ENSOCUG00000013722,ENSOCUG00000009608,ENSOCUG00000023483,ENSOCUG00000004814,ENSOCUG00000008615,ENSOCUG00000010272,ENSOCUG00000014651,ENSOCUG00000006445,ENSOCUG00000007744,ENSOCUG00000015909,ENSOCUG00000004834,ENSOCUG00000016539,ENSOCUG00000024383,ENSOCUG00000005489,ENSOCUG00000011674	CCL21|LITAF|PAWR|SPRY2|CSNK2B|SIAH1|VAPA|ACPP|DHX9|FZD4|CTNNA1|HBEGF|F3|TNFRSF21|MIF|PRKRA|BMP2|
GO:0002902	regulation of B cell apoptotic process	biological_process	0.16453	1	1	199	15	16703	ENSOCUG00000024383	MIF|
GO:0006366	transcription from RNA polymerase II promoter	biological_process	0.16459	1	19	199	1265	16703	ENSOCUG00000013924,ENSOCUG00000010223,ENSOCUG00000010328,ENSOCUG00000013722,ENSOCUG00000003790,ENSOCUG00000004892,ENSOCUG00000002892,ENSOCUG00000005427,ENSOCUG00000017929,ENSOCUG00000011674,ENSOCUG00000016640,ENSOCUG00000021960,ENSOCUG00000014651,ENSOCUG00000007383,ENSOCUG00000012866,ENSOCUG00000004312,ENSOCUG00000009081,ENSOCUG00000014984,ENSOCUG00000027506	OTUD7B|RIOX2|DCAF1|PAWR|LITAF|RNF2|SRF|CREB1|-|BMP2|TET3|ATXN1L|DHX9|CCNT1|TEF|NCL|SS18|POLR2C|-|
GO:0010002	cardioblast differentiation	biological_process	0.16472	1	1	199	15	16703	ENSOCUG00000002892	SRF|
GO:0051172	negative regulation of nitrogen compound metabolic process	biological_process	0.16497	1	13	199	813	16703	ENSOCUG00000021960,ENSOCUG00000007383,ENSOCUG00000012932,ENSOCUG00000013722,ENSOCUG00000004892,ENSOCUG00000009625,ENSOCUG00000011275,ENSOCUG00000013924,ENSOCUG00000001081,ENSOCUG00000010223,ENSOCUG00000010328,ENSOCUG00000005427,ENSOCUG00000011674	ATXN1L|CCNT1|SECISBP2|PAWR|RNF2|ATP8B1|PFDN5|OTUD7B|WWP1|RIOX2|DCAF1|CREB1|BMP2|
GO:0080090	regulation of primary metabolic process	biological_process	0.16533	1	48	199	3568	16703	ENSOCUG00000003790,ENSOCUG00000013722,ENSOCUG00000010609,ENSOCUG00000011275,ENSOCUG00000009608,ENSOCUG00000009625,ENSOCUG00000004757,ENSOCUG00000010328,ENSOCUG00000006928,ENSOCUG00000017874,ENSOCUG00000023483,ENSOCUG00000009228,ENSOCUG00000004312,ENSOCUG00000009081,ENSOCUG00000021960,ENSOCUG00000007383,ENSOCUG00000006445,ENSOCUG00000005395,ENSOCUG00000005846,ENSOCUG00000015909,ENSOCUG00000001081,…	LITAF|PAWR|DUSP16|PFDN5|SPRY2|ATP8B1|ZNF35|DCAF1|-|STK39|CSNK2B|ENC1|NCL|SS18|ATXN1L|CCNT1|FZD4|INPP5B|ALAD|HBEGF|WWP1|KRT17|MIF|RNF2|CCL21|ASCC1|-|EIF3J|SETD7|RIOX2|ERRFI1|OTUD7B|FUBP1|PANK2|DUSP7|SNX9|SECISBP2|RALBP1|TEF|DHX9|-|GBA|USP14|TET3|BMP2|CREB1|SRF|RASGEF1B|
GO:0032528	microvillus organization	biological_process	0.16544	1	1	199	16	16703	ENSOCUG00000009625	ATP8B1|
GO:0036344	platelet morphogenesis	biological_process	0.16571	1	1	199	15	16703	ENSOCUG00000002892	SRF|
GO:0000159	protein phosphatase type 2A complex	cellular_component	0.16621	1	1	199	16	16703	ENSOCUG00000011221	PPP2R5C|
GO:0060143	positive regulation of syncytium formation by plasma membrane fusion	biological_process	0.16633	1	1	199	15	16703	ENSOCUG00000000329	IL4R|
GO:0007155	cell adhesion	biological_process	0.16633	1	10	199	621	16703	ENSOCUG00000012653,ENSOCUG00000006105,ENSOCUG00000006445,ENSOCUG00000011842,ENSOCUG00000016448,ENSOCUG00000014676,ENSOCUG00000011674,ENSOCUG00000002892,ENSOCUG00000016236,ENSOCUG00000007744	-|CDHR1|FZD4|CRNN|CCL21|LAMB1|BMP2|SRF|COL15A1|CTNNA1|
GO:0060438	trachea development	biological_process	0.16663	1	1	199	16	16703	ENSOCUG00000002892	SRF|
GO:0032259	methylation	biological_process	0.16671	1	5	199	241	16703	ENSOCUG00000001786,ENSOCUG00000017522,ENSOCUG00000010478,ENSOCUG00000016640,ENSOCUG00000009367	FAM98B|TGS1|DIMT1|TET3|SETD7|
GO:0032925	regulation of activin receptor signaling pathway	biological_process	0.16673	1	1	199	16	16703	ENSOCUG00000023483	CSNK2B|
GO:0003705	RNA polymerase II distal enhancer sequence-specific DNA binding transcription factor activity	molecular_function	0.16694	1	2	199	62	16703	ENSOCUG00000005427,ENSOCUG00000002892	CREB1|SRF|
GO:0061099	negative regulation of protein tyrosine kinase activity	biological_process	0.1672	1	1	199	15	16703	ENSOCUG00000004607	ERRFI1|
GO:0023056	positive regulation of signaling	biological_process	0.16774	1	14	199	894	16703	ENSOCUG00000023483,ENSOCUG00000015909,ENSOCUG00000007744,ENSOCUG00000004814,ENSOCUG00000004834,ENSOCUG00000024383,ENSOCUG00000008615,ENSOCUG00000005489,ENSOCUG00000011674,ENSOCUG00000010272,ENSOCUG00000016448,ENSOCUG00000003790,ENSOCUG00000009608,ENSOCUG00000006445	CSNK2B|HBEGF|CTNNA1|SIAH1|F3|MIF|VAPA|PRKRA|BMP2|ACPP|CCL21|LITAF|SPRY2|FZD4|
GO:0008276	protein methyltransferase activity	molecular_function	0.16776	1	2	199	61	16703	ENSOCUG00000009367,ENSOCUG00000001786	SETD7|FAM98B|
GO:0006779	porphyrin-containing compound biosynthetic process	biological_process	0.16842	1	1	199	15	16703	ENSOCUG00000005846	ALAD|
GO:0016740	transferase activity	molecular_function	0.1685	1	23	199	1589	16703	ENSOCUG00000017929,ENSOCUG00000016795,ENSOCUG00000011521,ENSOCUG00000016704,ENSOCUG00000001081,ENSOCUG00000014984,ENSOCUG00000001786,ENSOCUG00000010478,ENSOCUG00000017522,ENSOCUG00000011349,ENSOCUG00000011217,ENSOCUG00000017874,ENSOCUG00000022492,ENSOCUG00000017755,ENSOCUG00000023483,ENSOCUG00000015554,ENSOCUG00000015261,ENSOCUG00000026188,ENSOCUG00000009243,ENSOCUG00000000937,ENSOCUG00000009367,…	-|AGPAT4|AGPS|GXYLT2|WWP1|POLR2C|FAM98B|DIMT1|TGS1|ELOVL1|PANK2|STK39|-|MPST|CSNK2B|EPT1|SEPHS1|-|FAM20B|ZDHHC3|SETD7|CCDC126|-|
GO:2000778	positive regulation of interleukin-6 secretion	biological_process	0.16879	1	1	199	15	16703	ENSOCUG00000014651	DHX9|
GO:0048011	neurotrophin TRK receptor signaling pathway	biological_process	0.169	1	1	199	16	16703	ENSOCUG00000009608	SPRY2|
GO:0032462	regulation of protein homooligomerization	biological_process	0.16909	1	1	199	15	16703	ENSOCUG00000000356	GBA|
GO:0045109	intermediate filament organization	biological_process	0.16909	1	1	199	15	16703	ENSOCUG00000029569	KRT17|
GO:0010894	negative regulation of steroid biosynthetic process	biological_process	0.1692	1	1	199	15	16703	ENSOCUG00000011674	BMP2|
GO:0045939	negative regulation of steroid metabolic process	biological_process	0.1692	1	1	199	15	16703	ENSOCUG00000011674	BMP2|
GO:0015936	coenzyme A metabolic process	biological_process	0.16937	1	1	199	15	16703	ENSOCUG00000011217	PANK2|
GO:0002102	podosome	cellular_component	0.16937	1	1	199	16	16703	ENSOCUG00000027855	DBNL|
GO:0061082	myeloid leukocyte cytokine production	biological_process	0.1697	1	1	199	15	16703	ENSOCUG00000024383	MIF|
GO:0033522	histone H2A ubiquitination	biological_process	0.16988	1	1	199	16	16703	ENSOCUG00000004892	RNF2|
GO:0001522	pseudouridine synthesis	biological_process	0.1704	1	1	199	15	16703	ENSOCUG00000006173	-|
GO:0022011	myelination in peripheral nervous system	biological_process	0.17049	1	1	199	16	16703	ENSOCUG00000025096	SH3TC2|
GO:0032292	peripheral nervous system axon ensheathment	biological_process	0.17049	1	1	199	16	16703	ENSOCUG00000025096	SH3TC2|
GO:0009058	biosynthetic process	biological_process	0.17067	1	53	199	3918	16703	ENSOCUG00000006928,ENSOCUG00000021439,ENSOCUG00000010328,ENSOCUG00000015554,ENSOCUG00000026188,ENSOCUG00000015261,ENSOCUG00000027781,ENSOCUG00000009228,ENSOCUG00000013722,ENSOCUG00000003790,ENSOCUG00000011275,ENSOCUG00000004757,ENSOCUG00000009625,ENSOCUG00000005846,ENSOCUG00000016704,ENSOCUG00000001081,ENSOCUG00000017929,ENSOCUG00000024383,ENSOCUG00000029569,ENSOCUG00000021352,ENSOCUG00000004312,…	-|RPL22|DCAF1|EPT1|-|SEPHS1|-|ENC1|PAWR|LITAF|PFDN5|ZNF35|ATP8B1|ALAD|GXYLT2|WWP1|-|MIF|KRT17|-|NCL|SS18|CCNT1|ATXN1L|ELOVL1|POLR2C|-|-|FZD4|OTUD7B|RIOX2|FUBP1|-|PANK2|CCDC126|RNF2|-|ZDHHC3|ASCC1|EIF3J|-|SETD7|GBA|BMP2|TET3|AGPS|SRF|CREB1|TEF|DHX9|SECISBP
GO:0042176	regulation of protein catabolic process	biological_process	0.171	1	4	199	182	16703	ENSOCUG00000000356,ENSOCUG00000005846,ENSOCUG00000013765,ENSOCUG00000011595	GBA|ALAD|SNX9|USP14|
GO:0045687	positive regulation of glial cell differentiation	biological_process	0.17166	1	1	199	16	16703	ENSOCUG00000011674	BMP2|
GO:1901362	organic cyclic compound biosynthetic process	biological_process	0.17189	1	35	199	2507	16703	ENSOCUG00000003790,ENSOCUG00000013722,ENSOCUG00000009625,ENSOCUG00000004757,ENSOCUG00000011275,ENSOCUG00000026188,ENSOCUG00000010328,ENSOCUG00000006928,ENSOCUG00000027781,ENSOCUG00000007383,ENSOCUG00000021960,ENSOCUG00000009081,ENSOCUG00000004312,ENSOCUG00000006445,ENSOCUG00000014984,ENSOCUG00000001081,ENSOCUG00000005846,ENSOCUG00000017929,ENSOCUG00000004892,ENSOCUG00000027499,ENSOCUG00000009367,…	LITAF|PAWR|ATP8B1|ZNF35|PFDN5|-|DCAF1|-|-|CCNT1|ATXN1L|SS18|NCL|FZD4|POLR2C|WWP1|ALAD|-|RNF2|-|SETD7|ASCC1|RIOX2|OTUD7B|PANK2|-|FUBP1|TEF|DHX9|-|-|CREB1|SRF|TET3|BMP2|
GO:0042832	defense response to protozoan	biological_process	0.1719	1	1	199	15	16703	ENSOCUG00000000329	IL4R|
GO:0000028	ribosomal small subunit assembly	biological_process	0.17192	1	1	199	15	16703	ENSOCUG00000012653	-|
GO:0005125	cytokine activity	molecular_function	0.17197	1	3	199	115	16703	ENSOCUG00000016448,ENSOCUG00000024383,ENSOCUG00000013412	CCL21|MIF|-|
GO:0007249	I-kappaB kinase/NF-kappaB cascade	biological_process	0.17202	1	4	199	181	16703	ENSOCUG00000013924,ENSOCUG00000016448,ENSOCUG00000003790,ENSOCUG00000008615	OTUD7B|CCL21|LITAF|VAPA|
GO:0043537	negative regulation of blood vessel endothelial cell migration	biological_process	0.1721	1	1	199	16	16703	ENSOCUG00000023483	CSNK2B|
GO:0008170	N-methyltransferase activity	molecular_function	0.17225	1	2	199	62	16703	ENSOCUG00000010478,ENSOCUG00000009367	DIMT1|SETD7|
GO:0010629	negative regulation of gene expression	biological_process	0.17229	1	13	199	819	16703	ENSOCUG00000010328,ENSOCUG00000001081,ENSOCUG00000013924,ENSOCUG00000010223,ENSOCUG00000011674,ENSOCUG00000005489,ENSOCUG00000024383,ENSOCUG00000005427,ENSOCUG00000013722,ENSOCUG00000004892,ENSOCUG00000021960,ENSOCUG00000011275,ENSOCUG00000009625	DCAF1|WWP1|OTUD7B|RIOX2|BMP2|PRKRA|MIF|CREB1|PAWR|RNF2|ATXN1L|PFDN5|ATP8B1|
GO:0010647	positive regulation of cell communication	biological_process	0.17231	1	14	199	898	16703	ENSOCUG00000009608,ENSOCUG00000006445,ENSOCUG00000016448,ENSOCUG00000003790,ENSOCUG00000024383,ENSOCUG00000005489,ENSOCUG00000011674,ENSOCUG00000008615,ENSOCUG00000010272,ENSOCUG00000015909,ENSOCUG00000023483,ENSOCUG00000007744,ENSOCUG00000004814,ENSOCUG00000004834	SPRY2|FZD4|CCL21|LITAF|MIF|PRKRA|BMP2|VAPA|ACPP|HBEGF|CSNK2B|CTNNA1|SIAH1|F3|
GO:1900744	regulation of p38MAPK cascade	biological_process	0.17251	1	1	199	16	16703	ENSOCUG00000011674	BMP2|
GO:0007272	ensheathment of neurons	biological_process	0.1726	1	2	199	65	16703	ENSOCUG00000025096,ENSOCUG00000016539	SH3TC2|TNFRSF21|
GO:0008366	axon ensheathment	biological_process	0.1726	1	2	199	65	16703	ENSOCUG00000025096,ENSOCUG00000016539	SH3TC2|TNFRSF21|
GO:0022610	biological adhesion	biological_process	0.17276	1	10	199	626	16703	ENSOCUG00000016448,ENSOCUG00000011842,ENSOCUG00000006445,ENSOCUG00000006105,ENSOCUG00000012653,ENSOCUG00000007744,ENSOCUG00000016236,ENSOCUG00000002892,ENSOCUG00000014676,ENSOCUG00000011674	CCL21|CRNN|FZD4|CDHR1|-|CTNNA1|COL15A1|SRF|LAMB1|BMP2|
GO:0010468	regulation of gene expression	biological_process	0.17339	1	37	199	2672	16703	ENSOCUG00000006445,ENSOCUG00000005395,ENSOCUG00000004312,ENSOCUG00000009081,ENSOCUG00000007383,ENSOCUG00000021960,ENSOCUG00000005489,ENSOCUG00000024383,ENSOCUG00000029569,ENSOCUG00000008195,ENSOCUG00000001081,ENSOCUG00000009608,ENSOCUG00000011275,ENSOCUG00000004757,ENSOCUG00000009625,ENSOCUG00000013722,ENSOCUG00000003790,ENSOCUG00000009228,ENSOCUG00000006928,ENSOCUG00000010328,ENSOCUG00000029619,…	FZD4|INPP5B|NCL|SS18|CCNT1|ATXN1L|PRKRA|MIF|KRT17|ZNF207|WWP1|SPRY2|PFDN5|ZNF35|ATP8B1|PAWR|LITAF|ENC1|-|DCAF1|-|FAM98B|DHX9|TEF|SECISBP2|BMP2|TET3|CREB1|SRF|ASCC1|SETD7|EIF3J|-|RNF2|FUBP1|OTUD7B|RIOX2|
GO:0045773	positive regulation of axon extension	biological_process	0.17348	1	1	199	17	16703	ENSOCUG00000002892	SRF|
GO:0000775	chromosome, centromeric region	cellular_component	0.17353	1	3	199	120	16703	ENSOCUG00000011221,ENSOCUG00000027371,ENSOCUG00000008195	PPP2R5C|KIF2C|ZNF207|
GO:0010562	positive regulation of phosphorus metabolic process	biological_process	0.17406	1	9	199	532	16703	ENSOCUG00000016448,ENSOCUG00000013765,ENSOCUG00000009608,ENSOCUG00000006445,ENSOCUG00000015909,ENSOCUG00000023483,ENSOCUG00000000356,ENSOCUG00000024383,ENSOCUG00000011674	CCL21|SNX9|SPRY2|FZD4|HBEGF|CSNK2B|GBA|MIF|BMP2|
GO:0045937	positive regulation of phosphate metabolic process	biological_process	0.17406	1	9	199	532	16703	ENSOCUG00000011674,ENSOCUG00000024383,ENSOCUG00000000356,ENSOCUG00000023483,ENSOCUG00000015909,ENSOCUG00000006445,ENSOCUG00000009608,ENSOCUG00000013765,ENSOCUG00000016448	BMP2|MIF|GBA|CSNK2B|HBEGF|FZD4|SPRY2|SNX9|CCL21|
GO:0042474	middle ear morphogenesis	biological_process	0.17406	1	1	199	16	16703	ENSOCUG00000005489	PRKRA|
GO:0051019	mitogen-activated protein kinase binding	molecular_function	0.1741	1	1	199	16	16703	ENSOCUG00000025171	NBR1|
GO:0044454	nuclear chromosome part	cellular_component	0.17443	1	6	199	315	16703	ENSOCUG00000004892,ENSOCUG00000013722,ENSOCUG00000014651,ENSOCUG00000017929,ENSOCUG00000005427,ENSOCUG00000002892	RNF2|PAWR|DHX9|-|CREB1|SRF|
GO:0003682	chromatin binding	molecular_function	0.17465	1	6	199	318	16703	ENSOCUG00000023483,ENSOCUG00000014651,ENSOCUG00000007383,ENSOCUG00000016227,ENSOCUG00000004892,ENSOCUG00000002892	CSNK2B|DHX9|CCNT1|SVEP1|RNF2|SRF|
GO:0051043	regulation of membrane protein ectodomain proteolysis	biological_process	0.1751	1	1	199	16	16703	ENSOCUG00000013765	SNX9|
GO:0033630	positive regulation of cell adhesion mediated by integrin	biological_process	0.17534	1	1	199	16	16703	ENSOCUG00000016448	CCL21|
GO:0043123	positive regulation of I-kappaB kinase/NF-kappaB cascade	biological_process	0.17543	1	3	199	119	16703	ENSOCUG00000008615,ENSOCUG00000016448,ENSOCUG00000003790	VAPA|CCL21|LITAF|
GO:0043902	positive regulation of multi-organism process	biological_process	0.17574	1	2	199	63	16703	ENSOCUG00000008615,ENSOCUG00000014651	VAPA|DHX9|
GO:0045177	apical part of cell	cellular_component	0.17578	1	4	199	189	16703	ENSOCUG00000017874,ENSOCUG00000006964,ENSOCUG00000003196,ENSOCUG00000009625	STK39|ATP6V1E1|CLIC4|ATP8B1|
GO:0042327	positive regulation of phosphorylation	biological_process	0.17641	1	8	199	463	16703	ENSOCUG00000009608,ENSOCUG00000006445,ENSOCUG00000016448,ENSOCUG00000013765,ENSOCUG00000024383,ENSOCUG00000011674,ENSOCUG00000015909,ENSOCUG00000023483	SPRY2|FZD4|CCL21|SNX9|MIF|BMP2|HBEGF|CSNK2B|
GO:0001568	blood vessel development	biological_process	0.17663	1	7	199	396	16703	ENSOCUG00000000749,ENSOCUG00000004834,ENSOCUG00000004312,ENSOCUG00000012264,ENSOCUG00000002892,ENSOCUG00000003196,ENSOCUG00000006445	HTATIP2|F3|NCL|COL1A2|SRF|CLIC4|FZD4|
GO:0030674	protein binding, bridging	molecular_function	0.17665	1	2	199	64	16703	ENSOCUG00000012264,ENSOCUG00000017212	COL1A2|AMFR|
GO:0031050	dsRNA fragmentation	biological_process	0.17673	1	1	199	16	16703	ENSOCUG00000005489	PRKRA|
GO:0035196	production of miRNAs involved in gene silencing by miRNA	biological_process	0.17673	1	1	199	16	16703	ENSOCUG00000005489	PRKRA|
GO:0070918	production of small RNA involved in gene silencing by RNA	biological_process	0.17673	1	1	199	16	16703	ENSOCUG00000005489	PRKRA|
GO:0009888	tissue development	biological_process	0.17747	1	18	199	1220	16703	ENSOCUG00000009397,ENSOCUG00000009369,ENSOCUG00000015126,ENSOCUG00000016224,ENSOCUG00000015909,ENSOCUG00000003196,ENSOCUG00000029569,ENSOCUG00000002892,ENSOCUG00000005427,ENSOCUG00000011674,ENSOCUG00000001914,ENSOCUG00000000329,ENSOCUG00000009608,ENSOCUG00000023483,ENSOCUG00000025171,ENSOCUG00000004607,ENSOCUG00000011217,ENSOCUG00000014676	STRBP|VDAC1|FRMD6|TTLL1|HBEGF|CLIC4|KRT17|SRF|CREB1|BMP2|ORAI1|IL4R|SPRY2|CSNK2B|NBR1|ERRFI1|PANK2|LAMB1|
GO:0080025	phosphatidylinositol-3,5-bisphosphate binding	molecular_function	0.17761	1	1	199	18	16703	ENSOCUG00000001790	WIPI2|
GO:0044058	regulation of digestive system process	biological_process	0.17793	1	1	199	17	16703	ENSOCUG00000017874	STK39|
GO:0032461	positive regulation of protein oligomerization	biological_process	0.17796	1	1	199	16	16703	ENSOCUG00000013765	SNX9|
GO:0030137	COPI-coated vesicle	cellular_component	0.17812	1	1	199	16	16703	ENSOCUG00000005099	CCDC115|
GO:0004843	ubiquitin-specific protease activity	molecular_function	0.17826	1	2	199	64	16703	ENSOCUG00000011595,ENSOCUG00000013924	USP14|OTUD7B|
GO:0005689	U12-type spliceosomal complex	cellular_component	0.17854	1	1	199	16	16703	ENSOCUG00000014399	SNRPD1|
GO:0009303	rRNA transcription	biological_process	0.17875	1	1	199	16	16703	ENSOCUG00000004312	NCL|
GO:0030182	neuron differentiation	biological_process	0.17899	1	11	199	715	16703	ENSOCUG00000012932,ENSOCUG00000017377,ENSOCUG00000000470,ENSOCUG00000009625,ENSOCUG00000027855,ENSOCUG00000002892,ENSOCUG00000005427,ENSOCUG00000026228,ENSOCUG00000014676,ENSOCUG00000011674,ENSOCUG00000008615	SECISBP2|MATN2|FUOM|ATP8B1|DBNL|SRF|CREB1|KCTD11|LAMB1|BMP2|VAPA|
GO:0046128	purine ribonucleoside metabolic process	biological_process	0.17927	1	8	199	487	16703	ENSOCUG00000011217,ENSOCUG00000024691,ENSOCUG00000010456,ENSOCUG00000010272,ENSOCUG00000002670,ENSOCUG00000009608,ENSOCUG00000010172,ENSOCUG00000013765	PANK2|-|RASGEF1B|ACPP|NUDT9|SPRY2|RALBP1|SNX9|
GO:0051570	regulation of histone H3-K9 methylation	biological_process	0.17957	1	1	199	17	16703	ENSOCUG00000009367	SETD7|
GO:0071470	cellular response to osmotic stress	biological_process	0.17985	1	1	199	17	16703	ENSOCUG00000017874	STK39|
GO:0032674	regulation of interleukin-5 production	biological_process	0.17987	1	1	199	17	16703	ENSOCUG00000016539	TNFRSF21|
GO:0045879	negative regulation of smoothened signaling pathway	biological_process	0.18019	1	1	199	18	16703	ENSOCUG00000026228	KCTD11|
GO:0055067	monovalent inorganic cation homeostasis	biological_process	0.18028	1	2	199	66	16703	ENSOCUG00000003196,ENSOCUG00000005099	CLIC4|CCDC115|
GO:0032874	positive regulation of stress-activated MAPK cascade	biological_process	0.18063	1	2	199	65	16703	ENSOCUG00000016448,ENSOCUG00000011674	CCL21|BMP2|
GO:0034707	chloride channel complex	cellular_component	0.18082	1	1	199	17	16703	ENSOCUG00000003196	CLIC4|
GO:0007595	lactation	biological_process	0.18096	1	1	199	17	16703	ENSOCUG00000005427	CREB1|
GO:0006396	RNA processing	biological_process	0.18131	1	8	199	452	16703	ENSOCUG00000027756,ENSOCUG00000017522,ENSOCUG00000010478,ENSOCUG00000014651,ENSOCUG00000003728,ENSOCUG00000007383,ENSOCUG00000005489,ENSOCUG00000014399	-|TGS1|DIMT1|DHX9|CPSF3|CCNT1|PRKRA|SNRPD1|
GO:0043552	positive regulation of phosphatidylinositol 3-kinase activity	biological_process	0.18155	1	1	199	18	16703	ENSOCUG00000016448	CCL21|
GO:0001562	response to protozoan	biological_process	0.18175	1	1	199	16	16703	ENSOCUG00000000329	IL4R|
GO:0006820	anion transport	biological_process	0.1818	1	6	199	323	16703	ENSOCUG00000000566,ENSOCUG00000003196,ENSOCUG00000001028,ENSOCUG00000009369,ENSOCUG00000024383,ENSOCUG00000009625	XPR1|CLIC4|MFSD2A|VDAC1|MIF|ATP8B1|
GO:0048821	erythrocyte development	biological_process	0.18183	1	1	199	17	16703	ENSOCUG00000002892	SRF|
GO:0051560	mitochondrial calcium ion homeostasis	biological_process	0.18221	1	1	199	18	16703	ENSOCUG00000010178	IMMT|
GO:0042278	purine nucleoside metabolic process	biological_process	0.18232	1	8	199	489	16703	ENSOCUG00000010456,ENSOCUG00000024691,ENSOCUG00000011217,ENSOCUG00000010272,ENSOCUG00000002670,ENSOCUG00000010172,ENSOCUG00000013765,ENSOCUG00000009608	RASGEF1B|-|PANK2|ACPP|NUDT9|RALBP1|SNX9|SPRY2|
GO:0035082	axoneme assembly	biological_process	0.18284	1	1	199	17	16703	ENSOCUG00000016224	TTLL1|
GO:0003676	nucleic acid binding	molecular_function	0.18316	1	42	199	3047	16703	ENSOCUG00000028987,ENSOCUG00000025059,ENSOCUG00000029619,ENSOCUG00000017096,ENSOCUG00000012932,ENSOCUG00000014651,ENSOCUG00000010478,ENSOCUG00000012866,ENSOCUG00000001786,ENSOCUG00000005427,ENSOCUG00000002892,ENSOCUG00000016640,ENSOCUG00000015340,ENSOCUG00000003277,ENSOCUG00000005376,ENSOCUG00000016753,ENSOCUG00000002386,ENSOCUG00000026539,ENSOCUG00000002225,ENSOCUG00000010393,ENSOCUG00000014984,…	ZNF621|-|-|ZNF513|SECISBP2|DHX9|DIMT1|TEF|FAM98B|CREB1|SRF|TET3|-|NUSAP1|EIF3J|ASCC1|LYAR|-|FUBP1|FXR2|POLR2C|CCNT1|CPSF3|ATXN1L|STRBP|NCL|SNRPD1|PRKRA|-|CTNNA1|-|ZNF207|ZNF35|IMMT|AKAP1|-|-|LITAF|-|TUBA1B|-|RPL22|
GO:0000132	establishment of mitotic spindle orientation	biological_process	0.18357	1	1	199	18	16703	ENSOCUG00000009608	SPRY2|
GO:2000826	regulation of heart morphogenesis	biological_process	0.18368	1	1	199	17	16703	ENSOCUG00000011674	BMP2|
GO:0000956	nuclear-transcribed mRNA catabolic process	biological_process	0.18369	1	2	199	66	16703	ENSOCUG00000012932,ENSOCUG00000029302	SECISBP2|-|
GO:0015103	inorganic anion transmembrane transporter activity	molecular_function	0.18401	1	2	199	68	16703	ENSOCUG00000000566,ENSOCUG00000003196	XPR1|CLIC4|
GO:0006511	ubiquitin-dependent protein catabolic process	biological_process	0.18402	1	6	199	321	16703	ENSOCUG00000000356,ENSOCUG00000004814,ENSOCUG00000001081,ENSOCUG00000011595,ENSOCUG00000011221,ENSOCUG00000017212	GBA|SIAH1|WWP1|USP14|PPP2R5C|AMFR|
GO:0012505	endomembrane system	cellular_component	0.18412	1	12	199	754	16703	ENSOCUG00000000749,ENSOCUG00000009816,ENSOCUG00000017212,ENSOCUG00000008469,ENSOCUG00000016235,ENSOCUG00000002670,ENSOCUG00000008615,ENSOCUG00000011349,ENSOCUG00000017130,ENSOCUG00000015079,ENSOCUG00000011074,ENSOCUG00000009461	HTATIP2|SLC35A4|AMFR|MOXD1|CYB5A|NUDT9|VAPA|ELOVL1|TMEM33|SEC23B|TMEM43|ESYT3|
GO:0000226	microtubule cytoskeleton organization	biological_process	0.18423	1	6	199	328	16703	ENSOCUG00000009608,ENSOCUG00000016224,ENSOCUG00000004082,ENSOCUG00000003277,ENSOCUG00000027371,ENSOCUG00000008195	SPRY2|TTLL1|TUBA1B|NUSAP1|KIF2C|ZNF207|
GO:0030335	positive regulation of cell migration	biological_process	0.18423	1	5	199	258	16703	ENSOCUG00000009608,ENSOCUG00000014676,ENSOCUG00000011674,ENSOCUG00000016448,ENSOCUG00000015909	SPRY2|LAMB1|BMP2|CCL21|HBEGF|
GO:0070304	positive regulation of stress-activated protein kinase signaling cascade	biological_process	0.18424	1	2	199	66	16703	ENSOCUG00000016448,ENSOCUG00000011674	CCL21|BMP2|
GO:0033032	regulation of myeloid cell apoptotic process	biological_process	0.18431	1	1	199	17	16703	ENSOCUG00000024383	MIF|
GO:0044255	cellular lipid metabolic process	biological_process	0.18437	1	9	199	528	16703	ENSOCUG00000005395,ENSOCUG00000011349,ENSOCUG00000009309,ENSOCUG00000024383,ENSOCUG00000011217,ENSOCUG00000011521,ENSOCUG00000011769,ENSOCUG00000000356,ENSOCUG00000015554	INPP5B|ELOVL1|GALC|MIF|PANK2|AGPS|PNPLA6|GBA|EPT1|
GO:0048147	negative regulation of fibroblast proliferation	biological_process	0.18442	1	1	199	18	16703	ENSOCUG00000013722	PAWR|
GO:0050699	WW domain binding	molecular_function	0.18475	1	1	199	17	16703	ENSOCUG00000003790	LITAF|
GO:0070661	leukocyte proliferation	biological_process	0.18509	1	4	199	186	16703	ENSOCUG00000008561,ENSOCUG00000013722,ENSOCUG00000016539,ENSOCUG00000024383	IGFBP2|PAWR|TNFRSF21|MIF|
GO:0071425	hematopoietic stem cell proliferation	biological_process	0.18523	1	1	199	17	16703	ENSOCUG00000021960	ATXN1L|
GO:2000142	regulation of DNA-dependent transcription, initiation	biological_process	0.18532	1	1	199	18	16703	ENSOCUG00000002892	SRF|
GO:0051347	positive regulation of transferase activity	biological_process	0.1854	1	6	199	328	16703	ENSOCUG00000013765,ENSOCUG00000016448,ENSOCUG00000011674,ENSOCUG00000006445,ENSOCUG00000009608,ENSOCUG00000024383	SNX9|CCL21|BMP2|FZD4|SPRY2|MIF|
GO:0021544	subpallium development	biological_process	0.18548	1	1	199	18	16703	ENSOCUG00000012932	SECISBP2|
GO:2000516	positive regulation of CD4-positive, alpha-beta T cell activation	biological_process	0.18559	1	1	199	17	16703	ENSOCUG00000000329	IL4R|
GO:0006793	phosphorus metabolic process	biological_process	0.18585	1	32	199	2352	16703	ENSOCUG00000005489,ENSOCUG00000024383,ENSOCUG00000015909,ENSOCUG00000006445,ENSOCUG00000005395,ENSOCUG00000007383,ENSOCUG00000011349,ENSOCUG00000010272,ENSOCUG00000027781,ENSOCUG00000017874,ENSOCUG00000011769,ENSOCUG00000023483,ENSOCUG00000015554,ENSOCUG00000026188,ENSOCUG00000015261,ENSOCUG00000009608,ENSOCUG00000010609,ENSOCUG00000002670,ENSOCUG00000011674,ENSOCUG00000010456,ENSOCUG00000005427,…	PRKRA|MIF|HBEGF|FZD4|INPP5B|CCNT1|ELOVL1|ACPP|-|STK39|PNPLA6|CSNK2B|EPT1|-|SEPHS1|SPRY2|DUSP16|NUDT9|BMP2|RASGEF1B|CREB1|GBA|SNX9|RALBP1|DUSP7|-|PANK2|-|-|ERRFI1|CCL21|PPM1H|
GO:0090023	positive regulation of neutrophil chemotaxis	biological_process	0.18598	1	1	199	17	16703	ENSOCUG00000016448	CCL21|
GO:0001817	regulation of cytokine production	biological_process	0.18599	1	7	199	384	16703	ENSOCUG00000013924,ENSOCUG00000014651,ENSOCUG00000000356,ENSOCUG00000003790,ENSOCUG00000016539,ENSOCUG00000024383,ENSOCUG00000000329	OTUD7B|DHX9|GBA|LITAF|TNFRSF21|MIF|IL4R|
GO:0034708	methyltransferase complex	cellular_component	0.18637	1	2	199	65	16703	ENSOCUG00000014399,ENSOCUG00000004892	SNRPD1|RNF2|
GO:2000145	regulation of cell motility	biological_process	0.1868	1	8	199	476	16703	ENSOCUG00000016448,ENSOCUG00000009608,ENSOCUG00000007744,ENSOCUG00000023483,ENSOCUG00000015909,ENSOCUG00000014676,ENSOCUG00000011674,ENSOCUG00000003196	CCL21|SPRY2|CTNNA1|CSNK2B|HBEGF|LAMB1|BMP2|CLIC4|
GO:0060142	regulation of syncytium formation by plasma membrane fusion	biological_process	0.18705	1	1	199	17	16703	ENSOCUG00000000329	IL4R|
GO:0061013	regulation of mRNA catabolic process	biological_process	0.18718	1	1	199	18	16703	ENSOCUG00000012932	SECISBP2|
GO:0033688	regulation of osteoblast proliferation	biological_process	0.18722	1	1	199	17	16703	ENSOCUG00000011674	BMP2|
GO:0045943	positive regulation of transcription from RNA polymerase I promoter	biological_process	0.1873	1	1	199	17	16703	ENSOCUG00000004312	NCL|
GO:0045927	positive regulation of growth	biological_process	0.18796	1	3	199	127	16703	ENSOCUG00000005427,ENSOCUG00000029569,ENSOCUG00000002892	CREB1|KRT17|SRF|
GO:0050686	negative regulation of mRNA processing	biological_process	0.18819	1	1	199	17	16703	ENSOCUG00000007383	CCNT1|
GO:0006412	translation	biological_process	0.18839	1	11	199	660	16703	ENSOCUG00000021439,ENSOCUG00000029569,ENSOCUG00000009228,ENSOCUG00000012932,ENSOCUG00000014651,ENSOCUG00000004312,ENSOCUG00000021352,ENSOCUG00000005376,ENSOCUG00000025046,ENSOCUG00000022702,ENSOCUG00000012653	RPL22|KRT17|ENC1|SECISBP2|DHX9|NCL|-|EIF3J|-|-|-|
GO:0032182	small conjugating protein binding	molecular_function	0.18842	1	2	199	67	16703	ENSOCUG00000013924,ENSOCUG00000025171	OTUD7B|NBR1|
GO:0045296	cadherin binding	molecular_function	0.18867	1	4	199	197	16703	ENSOCUG00000007744,ENSOCUG00000027855,ENSOCUG00000013765,ENSOCUG00000008615	CTNNA1|DBNL|SNX9|VAPA|
GO:0035307	positive regulation of protein dephosphorylation	biological_process	0.18878	1	1	199	17	16703	ENSOCUG00000000356	GBA|
GO:0010558	negative regulation of macromolecule biosynthetic process	biological_process	0.18907	1	13	199	833	16703	ENSOCUG00000009625,ENSOCUG00000011275,ENSOCUG00000021960,ENSOCUG00000013722,ENSOCUG00000004892,ENSOCUG00000004312,ENSOCUG00000005427,ENSOCUG00000011674,ENSOCUG00000009228,ENSOCUG00000001081,ENSOCUG00000013924,ENSOCUG00000010223,ENSOCUG00000010328	ATP8B1|PFDN5|ATXN1L|PAWR|RNF2|NCL|CREB1|BMP2|ENC1|WWP1|OTUD7B|RIOX2|DCAF1|
GO:2000403	positive regulation of lymphocyte migration	biological_process	0.18908	1	1	199	17	16703	ENSOCUG00000016448	CCL21|
GO:0040036	regulation of fibroblast growth factor receptor signaling pathway	biological_process	0.18946	1	1	199	17	16703	ENSOCUG00000009608	SPRY2|
GO:2000404	regulation of T cell migration	biological_process	0.18952	1	1	199	17	16703	ENSOCUG00000016448	CCL21|
GO:0030307	positive regulation of cell growth	biological_process	0.18956	1	2	199	68	16703	ENSOCUG00000002892,ENSOCUG00000029569	SRF|KRT17|
GO:0033178	proton-transporting two-sector ATPase complex, catalytic domain	cellular_component	0.18959	1	1	199	17	16703	ENSOCUG00000006964	ATP6V1E1|
GO:0090207	regulation of triglyceride metabolic process	biological_process	0.18968	1	1	199	17	16703	ENSOCUG00000011217	PANK2|
GO:0032634	interleukin-5 production	biological_process	0.19012	1	1	199	18	16703	ENSOCUG00000016539	TNFRSF21|
GO:2000378	negative regulation of reactive oxygen species metabolic process	biological_process	0.19047	1	1	199	18	16703	ENSOCUG00000009369	VDAC1|
GO:0007276	gamete generation	biological_process	0.19061	1	6	199	326	16703	ENSOCUG00000001035,ENSOCUG00000009397,ENSOCUG00000004892,ENSOCUG00000011217,ENSOCUG00000005395,ENSOCUG00000016224	ADAMTS2|STRBP|RNF2|PANK2|INPP5B|TTLL1|
GO:0019953	sexual reproduction	biological_process	0.1908	1	7	199	395	16703	ENSOCUG00000011217,ENSOCUG00000005395,ENSOCUG00000003196,ENSOCUG00000016224,ENSOCUG00000001035,ENSOCUG00000004892,ENSOCUG00000009397	PANK2|INPP5B|CLIC4|TTLL1|ADAMTS2|RNF2|STRBP|
GO:0070482	response to oxygen levels	biological_process	0.19085	1	3	199	128	16703	ENSOCUG00000005099,ENSOCUG00000002892,ENSOCUG00000011674	CCDC115|SRF|BMP2|
GO:0048514	blood vessel morphogenesis	biological_process	0.19132	1	6	199	331	16703	ENSOCUG00000004312,ENSOCUG00000004834,ENSOCUG00000000749,ENSOCUG00000006445,ENSOCUG00000002892,ENSOCUG00000003196	NCL|F3|HTATIP2|FZD4|SRF|CLIC4|
GO:0002181	cytoplasmic translation	biological_process	0.19146	1	1	199	17	16703	ENSOCUG00000014651	DHX9|
GO:0042287	MHC protein binding	molecular_function	0.19172	1	1	199	17	16703	ENSOCUG00000029569	KRT17|
GO:0090218	positive regulation of lipid kinase activity	biological_process	0.19178	1	1	199	19	16703	ENSOCUG00000016448	CCL21|
GO:0031490	chromatin DNA binding	molecular_function	0.19206	1	2	199	66	16703	ENSOCUG00000002892,ENSOCUG00000014651	SRF|DHX9|
GO:0045259	proton-transporting ATP synthase complex	cellular_component	0.1925	1	1	199	17	16703	ENSOCUG00000024691	-|
GO:0016591	DNA-directed RNA polymerase II, holoenzyme	cellular_component	0.19279	1	2	199	69	16703	ENSOCUG00000017929,ENSOCUG00000014984	-|POLR2C|
GO:0051154	negative regulation of striated muscle cell differentiation	biological_process	0.19319	1	1	199	18	16703	ENSOCUG00000011674	BMP2|
GO:0006479	protein methylation	biological_process	0.19339	1	3	199	126	16703	ENSOCUG00000016640,ENSOCUG00000009367,ENSOCUG00000001786	TET3|SETD7|FAM98B|
GO:0008213	protein alkylation	biological_process	0.19339	1	3	199	126	16703	ENSOCUG00000016640,ENSOCUG00000009367,ENSOCUG00000001786	TET3|SETD7|FAM98B|
GO:0019941	modification-dependent protein catabolic process	biological_process	0.1934	1	6	199	326	16703	ENSOCUG00000017212,ENSOCUG00000011221,ENSOCUG00000011595,ENSOCUG00000001081,ENSOCUG00000004814,ENSOCUG00000000356	AMFR|PPP2R5C|USP14|WWP1|SIAH1|GBA|
GO:0060914	heart formation	biological_process	0.19343	1	1	199	18	16703	ENSOCUG00000011674	BMP2|
GO:0046636	negative regulation of alpha-beta T cell activation	biological_process	0.19362	1	1	199	18	16703	ENSOCUG00000000329	IL4R|
GO:0045933	positive regulation of muscle contraction	biological_process	0.19367	1	1	199	18	16703	ENSOCUG00000002892	SRF|
GO:0034204	lipid translocation	biological_process	0.19383	1	1	199	21	16703	ENSOCUG00000009625	ATP8B1|
GO:0045332	phospholipid translocation	biological_process	0.19383	1	1	199	21	16703	ENSOCUG00000009625	ATP8B1|
GO:0000904	cell morphogenesis involved in differentiation	biological_process	0.1941	1	8	199	493	16703	ENSOCUG00000014676,ENSOCUG00000011674,ENSOCUG00000003196,ENSOCUG00000005427,ENSOCUG00000002892,ENSOCUG00000015126,ENSOCUG00000006445,ENSOCUG00000017377	LAMB1|BMP2|CLIC4|CREB1|SRF|FRMD6|FZD4|MATN2|
GO:0048729	tissue morphogenesis	biological_process	0.19417	1	7	199	405	16703	ENSOCUG00000015909,ENSOCUG00000023483,ENSOCUG00000011674,ENSOCUG00000009608,ENSOCUG00000003196,ENSOCUG00000002892,ENSOCUG00000029569	HBEGF|CSNK2B|BMP2|SPRY2|CLIC4|SRF|KRT17|
GO:0060343	trabecula formation	biological_process	0.1943	1	1	199	18	16703	ENSOCUG00000002892	SRF|
GO:0030282	bone mineralization	biological_process	0.1944	1	2	199	69	16703	ENSOCUG00000025171,ENSOCUG00000011674	NBR1|BMP2|
GO:0001935	endothelial cell proliferation	biological_process	0.19445	1	2	199	69	16703	ENSOCUG00000011674,ENSOCUG00000004834	BMP2|F3|
GO:0006935	chemotaxis	biological_process	0.19467	1	6	199	338	16703	ENSOCUG00000013412,ENSOCUG00000011595,ENSOCUG00000024383,ENSOCUG00000016448,ENSOCUG00000017377,ENSOCUG00000015909	-|USP14|MIF|CCL21|MATN2|HBEGF|
GO:0042330	taxis	biological_process	0.19467	1	6	199	338	16703	ENSOCUG00000016448,ENSOCUG00000017377,ENSOCUG00000015909,ENSOCUG00000024383,ENSOCUG00000013412,ENSOCUG00000011595	CCL21|MATN2|HBEGF|MIF|-|USP14|
GO:0008234	cysteine-type peptidase activity	molecular_function	0.19481	1	3	199	126	16703	ENSOCUG00000011595,ENSOCUG00000013924,ENSOCUG00000011041	USP14|OTUD7B|CASP7|
GO:0042476	odontogenesis	biological_process	0.19481	1	2	199	68	16703	ENSOCUG00000014676,ENSOCUG00000011674	LAMB1|BMP2|
GO:0019222	regulation of metabolic process	biological_process	0.19483	1	55	199	4189	16703	ENSOCUG00000012932,ENSOCUG00000010172,ENSOCUG00000014651,ENSOCUG00000012866,ENSOCUG00000001786,ENSOCUG00000013765,ENSOCUG00000029619,ENSOCUG00000000356,ENSOCUG00000002892,ENSOCUG00000005427,ENSOCUG00000010456,ENSOCUG00000011595,ENSOCUG00000016640,ENSOCUG00000011674,ENSOCUG00000016448,ENSOCUG00000004892,ENSOCUG00000005376,ENSOCUG00000009367,ENSOCUG00000027499,ENSOCUG00000016753,ENSOCUG00000010223,…	SECISBP2|RALBP1|DHX9|TEF|FAM98B|SNX9|-|GBA|SRF|CREB1|RASGEF1B|USP14|TET3|BMP2|CCL21|RNF2|EIF3J|SETD7|-|ASCC1|RIOX2|ERRFI1|OTUD7B|PANK2|DUSP7|FUBP1|CCNT1|ATXN1L|SS18|NCL|INPP5B|VDAC1|FZD4|HBEGF|WWP1|ALAD|ZNF207|F3|KRT17|MIF|PRKRA|DUSP16|LITAF|PAWR|ATP8B1|ZNF35|SPRY2|PFDN5|CSNK2B|TRIM65|DCAF1|STK39|-|PPP2R5C|ENC1|
GO:0001759	organ induction	biological_process	0.19487	1	1	199	18	16703	ENSOCUG00000011674	BMP2|
GO:0044319	wound healing, spreading of cells	biological_process	0.19525	1	1	199	18	16703	ENSOCUG00000015909	HBEGF|
GO:0090505	epiboly involved in wound healing	biological_process	0.19525	1	1	199	18	16703	ENSOCUG00000015909	HBEGF|
GO:0050863	regulation of T cell activation	biological_process	0.19549	1	4	199	188	16703	ENSOCUG00000013722,ENSOCUG00000016539,ENSOCUG00000008561,ENSOCUG00000000329	PAWR|TNFRSF21|IGFBP2|IL4R|
GO:0009072	aromatic amino acid family metabolic process	biological_process	0.19552	1	1	199	18	16703	ENSOCUG00000026130	GSTZ1|
GO:0033036	macromolecule localization	biological_process	0.19568	1	21	199	1469	16703	ENSOCUG00000014651,ENSOCUG00000015079,ENSOCUG00000013765,ENSOCUG00000015126,ENSOCUG00000006445,ENSOCUG00000003277,ENSOCUG00000027371,ENSOCUG00000007744,ENSOCUG00000008195,ENSOCUG00000016539,ENSOCUG00000024383,ENSOCUG00000003790,ENSOCUG00000001028,ENSOCUG00000025096,ENSOCUG00000009625,ENSOCUG00000000937,ENSOCUG00000009608,ENSOCUG00000000329,ENSOCUG00000013924,ENSOCUG00000001790,ENSOCUG00000008615	DHX9|SEC23B|SNX9|FRMD6|FZD4|NUSAP1|KIF2C|CTNNA1|ZNF207|TNFRSF21|MIF|LITAF|MFSD2A|SH3TC2|ATP8B1|ZDHHC3|SPRY2|IL4R|OTUD7B|WIPI2|VAPA|
GO:0042098	T cell proliferation	biological_process	0.19601	1	3	199	126	16703	ENSOCUG00000016539,ENSOCUG00000013722,ENSOCUG00000008561	TNFRSF21|PAWR|IGFBP2|
GO:0031069	hair follicle morphogenesis	biological_process	0.19616	1	1	199	18	16703	ENSOCUG00000029569	KRT17|
GO:0071624	positive regulation of granulocyte chemotaxis	biological_process	0.19616	1	1	199	18	16703	ENSOCUG00000016448	CCL21|
GO:0048839	inner ear development	biological_process	0.19644	1	3	199	135	16703	ENSOCUG00000009625,ENSOCUG00000011674,ENSOCUG00000009608	ATP8B1|BMP2|SPRY2|
GO:0050878	regulation of body fluid levels	biological_process	0.19675	1	4	199	195	16703	ENSOCUG00000017874,ENSOCUG00000004834,ENSOCUG00000002892,ENSOCUG00000005427	STK39|F3|SRF|CREB1|
GO:0002833	positive regulation of response to biotic stimulus	biological_process	0.19678	1	1	199	19	16703	ENSOCUG00000024383	MIF|
GO:2000147	positive regulation of cell motility	biological_process	0.19711	1	5	199	264	16703	ENSOCUG00000016448,ENSOCUG00000015909,ENSOCUG00000009608,ENSOCUG00000014676,ENSOCUG00000011674	CCL21|HBEGF|SPRY2|LAMB1|BMP2|
GO:0033561	regulation of water loss via skin	biological_process	0.19719	1	1	199	18	16703	ENSOCUG00000002892	SRF|
GO:0051249	regulation of lymphocyte activation	biological_process	0.1975	1	5	199	257	16703	ENSOCUG00000008561,ENSOCUG00000013722,ENSOCUG00000016539,ENSOCUG00000024383,ENSOCUG00000000329	IGFBP2|PAWR|TNFRSF21|MIF|IL4R|
GO:0030947	regulation of vascular endothelial growth factor receptor signaling pathway	biological_process	0.19752	1	1	199	19	16703	ENSOCUG00000006445	FZD4|
GO:0009119	ribonucleoside metabolic process	biological_process	0.1976	1	8	199	499	16703	ENSOCUG00000009608,ENSOCUG00000013765,ENSOCUG00000010172,ENSOCUG00000010272,ENSOCUG00000002670,ENSOCUG00000011217,ENSOCUG00000024691,ENSOCUG00000010456	SPRY2|SNX9|RALBP1|ACPP|NUDT9|PANK2|-|RASGEF1B|
GO:0051047	positive regulation of secretion	biological_process	0.19778	1	4	199	193	16703	ENSOCUG00000005427,ENSOCUG00000024383,ENSOCUG00000000329,ENSOCUG00000014651	CREB1|MIF|IL4R|DHX9|
GO:0001525	angiogenesis	biological_process	0.19791	1	5	199	264	16703	ENSOCUG00000004312,ENSOCUG00000004834,ENSOCUG00000000749,ENSOCUG00000002892,ENSOCUG00000003196	NCL|F3|HTATIP2|SRF|CLIC4|
GO:0051223	regulation of protein transport	biological_process	0.19828	1	6	199	330	16703	ENSOCUG00000000329,ENSOCUG00000025096,ENSOCUG00000024383,ENSOCUG00000016539,ENSOCUG00000003790,ENSOCUG00000014651	IL4R|SH3TC2|MIF|TNFRSF21|LITAF|DHX9|
GO:0022618	ribonucleoprotein complex assembly	biological_process	0.19838	1	3	199	127	16703	ENSOCUG00000014399,ENSOCUG00000005376,ENSOCUG00000012653	SNRPD1|EIF3J|-|
GO:0051119	sugar transmembrane transporter activity	molecular_function	0.19845	1	1	199	18	16703	ENSOCUG00000009816	SLC35A4|
GO:0002825	regulation of T-helper 1 type immune response	biological_process	0.19862	1	1	199	18	16703	ENSOCUG00000000329	IL4R|
GO:0032420	stereocilium	cellular_component	0.19867	1	1	199	21	16703	ENSOCUG00000009625	ATP8B1|
GO:0045745	positive regulation of G-protein coupled receptor protein signaling pathway	biological_process	0.19875	1	1	199	18	16703	ENSOCUG00000010272	ACPP|
GO:0035306	positive regulation of dephosphorylation	biological_process	0.19891	1	1	199	18	16703	ENSOCUG00000000356	GBA|
GO:1901797	negative regulation of signal transduction by p53 class mediator	biological_process	0.19917	1	1	199	18	16703	ENSOCUG00000024383	MIF|
GO:1902253	regulation of intrinsic apoptotic signaling pathway by p53 class mediator	biological_process	0.19928	1	1	199	18	16703	ENSOCUG00000024383	MIF|
GO:0051797	regulation of hair follicle development	biological_process	0.19973	1	1	199	18	16703	ENSOCUG00000029569	KRT17|
GO:0045840	positive regulation of mitosis	biological_process	0.19978	1	1	199	19	16703	ENSOCUG00000003277	NUSAP1|
GO:0051785	positive regulation of nuclear division	biological_process	0.19978	1	1	199	19	16703	ENSOCUG00000003277	NUSAP1|
GO:0044281	small molecule metabolic process	biological_process	0.19993	1	21	199	1471	16703	ENSOCUG00000009608,ENSOCUG00000009625,ENSOCUG00000011769,ENSOCUG00000015261,ENSOCUG00000026188,ENSOCUG00000027781,ENSOCUG00000010272,ENSOCUG00000016995,ENSOCUG00000011217,ENSOCUG00000024691,ENSOCUG00000006778,ENSOCUG00000013765,ENSOCUG00000010172,ENSOCUG00000011349,ENSOCUG00000000356,ENSOCUG00000026130,ENSOCUG00000011674,ENSOCUG00000002670,ENSOCUG00000024383,ENSOCUG00000011521,ENSOCUG00000010456	SPRY2|ATP8B1|PNPLA6|SEPHS1|-|-|ACPP|-|PANK2|-|EBPL|SNX9|RALBP1|ELOVL1|GBA|GSTZ1|BMP2|NUDT9|MIF|AGPS|RASGEF1B|
GO:0008361	regulation of cell size	biological_process	0.20029	1	2	199	74	16703	ENSOCUG00000002892,ENSOCUG00000005427	SRF|CREB1|
GO:2000021	regulation of ion homeostasis	biological_process	0.20073	1	3	199	139	16703	ENSOCUG00000016539,ENSOCUG00000017874,ENSOCUG00000016448	TNFRSF21|STK39|CCL21|
GO:0018345	protein palmitoylation	biological_process	0.20082	1	1	199	19	16703	ENSOCUG00000000937	ZDHHC3|
GO:0030176	integral to endoplasmic reticulum membrane	cellular_component	0.20085	1	2	199	69	16703	ENSOCUG00000017130,ENSOCUG00000017212	TMEM33|AMFR|
GO:0048661	positive regulation of smooth muscle cell proliferation	biological_process	0.20091	1	1	199	18	16703	ENSOCUG00000015909	HBEGF|
GO:0030515	snoRNA binding	molecular_function	0.20092	1	1	199	18	16703	ENSOCUG00000006173	-|
GO:0043632	modification-dependent macromolecule catabolic process	biological_process	0.20102	1	6	199	330	16703	ENSOCUG00000001081,ENSOCUG00000004814,ENSOCUG00000000356,ENSOCUG00000011221,ENSOCUG00000017212,ENSOCUG00000011595	WWP1|SIAH1|GBA|PPP2R5C|AMFR|USP14|
GO:0007399	nervous system development	biological_process	0.20119	1	17	199	1202	16703	ENSOCUG00000009228,ENSOCUG00000014676,ENSOCUG00000008615,ENSOCUG00000025096,ENSOCUG00000009625,ENSOCUG00000001028,ENSOCUG00000000470,ENSOCUG00000017377,ENSOCUG00000026228,ENSOCUG00000011674,ENSOCUG00000002892,ENSOCUG00000005427,ENSOCUG00000016539,ENSOCUG00000007744,ENSOCUG00000027855,ENSOCUG00000006445,ENSOCUG00000012932	ENC1|LAMB1|VAPA|SH3TC2|ATP8B1|MFSD2A|FUOM|MATN2|KCTD11|BMP2|SRF|CREB1|TNFRSF21|CTNNA1|DBNL|FZD4|SECISBP2|
GO:0014044	Schwann cell development	biological_process	0.20122	1	1	199	19	16703	ENSOCUG00000025096	SH3TC2|
GO:0038179	neurotrophin signaling pathway	biological_process	0.20129	1	1	199	20	16703	ENSOCUG00000009608	SPRY2|
GO:0007019	microtubule depolymerization	biological_process	0.2015	1	1	199	19	16703	ENSOCUG00000027371	KIF2C|
GO:0045844	positive regulation of striated muscle tissue development	biological_process	0.20153	1	1	199	19	16703	ENSOCUG00000005427	CREB1|
GO:0048636	positive regulation of muscle organ development	biological_process	0.20153	1	1	199	19	16703	ENSOCUG00000005427	CREB1|
GO:0042481	regulation of odontogenesis	biological_process	0.20183	1	1	199	18	16703	ENSOCUG00000011674	BMP2|
GO:0045834	positive regulation of lipid metabolic process	biological_process	0.20193	1	2	199	71	16703	ENSOCUG00000016448,ENSOCUG00000005427	CCL21|CREB1|
GO:0009306	protein secretion	biological_process	0.20197	1	4	199	194	16703	ENSOCUG00000016539,ENSOCUG00000014651,ENSOCUG00000000329,ENSOCUG00000024383	TNFRSF21|DHX9|IL4R|MIF|
GO:0002251	organ or tissue specific immune response	biological_process	0.20203	1	1	199	18	16703	ENSOCUG00000013924	OTUD7B|
GO:0002385	mucosal immune response	biological_process	0.20203	1	1	199	18	16703	ENSOCUG00000013924	OTUD7B|
GO:0045672	positive regulation of osteoclast differentiation	biological_process	0.20215	1	1	199	18	16703	ENSOCUG00000005427	CREB1|
GO:0007369	gastrulation	biological_process	0.20224	1	3	199	133	16703	ENSOCUG00000004892,ENSOCUG00000002892,ENSOCUG00000014676	RNF2|SRF|LAMB1|
GO:0021799	cerebral cortex radially oriented cell migration	biological_process	0.20224	1	1	199	22	16703	ENSOCUG00000014676	LAMB1|
GO:0070536	protein K63-linked deubiquitination	biological_process	0.20232	1	1	199	19	16703	ENSOCUG00000013924	OTUD7B|
GO:0033003	regulation of mast cell activation	biological_process	0.20237	1	1	199	19	16703	ENSOCUG00000000329	IL4R|
GO:0007618	mating	biological_process	0.2025	1	1	199	19	16703	ENSOCUG00000000470	FUOM|
GO:0034260	negative regulation of GTPase activity	biological_process	0.20265	1	1	199	20	16703	ENSOCUG00000009608	SPRY2|
GO:0016044	cellular membrane organization	biological_process	0.20271	1	7	199	417	16703	ENSOCUG00000009625,ENSOCUG00000025096,ENSOCUG00000010178,ENSOCUG00000011074,ENSOCUG00000008615,ENSOCUG00000025881,ENSOCUG00000013765	ATP8B1|SH3TC2|IMMT|TMEM43|VAPA|-|SNX9|
GO:0051272	positive regulation of cellular component movement	biological_process	0.20326	1	5	199	267	16703	ENSOCUG00000016448,ENSOCUG00000015909,ENSOCUG00000009608,ENSOCUG00000011674,ENSOCUG00000014676	CCL21|HBEGF|SPRY2|BMP2|LAMB1|
GO:0090544	BAF-type complex	cellular_component	0.20357	1	1	199	20	16703	ENSOCUG00000016848	-|
GO:0046914	transition metal ion binding	molecular_function	0.20369	1	13	199	852	16703	ENSOCUG00000016640,ENSOCUG00000008469,ENSOCUG00000026539,ENSOCUG00000005846,ENSOCUG00000004814,ENSOCUG00000025171,ENSOCUG00000006916,ENSOCUG00000011842,ENSOCUG00000006661,ENSOCUG00000004892,ENSOCUG00000003790,ENSOCUG00000015079,ENSOCUG00000001035	TET3|MOXD1|-|ALAD|SIAH1|NBR1|BLVRA|CRNN|TRIM47|RNF2|LITAF|SEC23B|ADAMTS2|
GO:0045321	leukocyte activation	biological_process	0.20386	1	8	199	471	16703	ENSOCUG00000013722,ENSOCUG00000016448,ENSOCUG00000008561,ENSOCUG00000000329,ENSOCUG00000010328,ENSOCUG00000016539,ENSOCUG00000002892,ENSOCUG00000024383	PAWR|CCL21|IGFBP2|IL4R|DCAF1|TNFRSF21|SRF|MIF|
GO:0022626	cytosolic ribosome	cellular_component	0.20391	1	2	199	67	16703	ENSOCUG00000021439,ENSOCUG00000012653	RPL22|-|
GO:0008201	heparin binding	molecular_function	0.20398	1	2	199	71	16703	ENSOCUG00000008195,ENSOCUG00000015909	ZNF207|HBEGF|
GO:0005154	epidermal growth factor receptor binding	molecular_function	0.204	1	1	199	21	16703	ENSOCUG00000015909	HBEGF|
GO:0015293	symporter activity	molecular_function	0.20404	1	2	199	69	16703	ENSOCUG00000009816,ENSOCUG00000001028	SLC35A4|MFSD2A|
GO:0050801	ion homeostasis	biological_process	0.20412	1	7	199	415	16703	ENSOCUG00000005099,ENSOCUG00000003196,ENSOCUG00000010178,ENSOCUG00000000566,ENSOCUG00000016448,ENSOCUG00000016539,ENSOCUG00000017874	CCDC115|CLIC4|IMMT|XPR1|CCL21|TNFRSF21|STK39|
GO:0033028	myeloid cell apoptotic process	biological_process	0.20458	1	1	199	19	16703	ENSOCUG00000024383	MIF|
GO:2000725	regulation of cardiac muscle cell differentiation	biological_process	0.20484	1	1	199	20	16703	ENSOCUG00000011674	BMP2|
GO:1901565	organonitrogen compound catabolic process	biological_process	0.20514	1	9	199	576	16703	ENSOCUG00000006916,ENSOCUG00000009608,ENSOCUG00000010172,ENSOCUG00000013765,ENSOCUG00000014720,ENSOCUG00000010456,ENSOCUG00000009309,ENSOCUG00000002670,ENSOCUG00000000356	BLVRA|SPRY2|RALBP1|SNX9|LYG1|RASGEF1B|GALC|NUDT9|GBA|
GO:0090504	epiboly	biological_process	0.20526	1	1	199	19	16703	ENSOCUG00000015909	HBEGF|
GO:0048745	smooth muscle tissue development	biological_process	0.20526	1	1	199	21	16703	ENSOCUG00000002892	SRF|
GO:0060317	cardiac epithelial to mesenchymal transition	biological_process	0.20533	1	1	199	19	16703	ENSOCUG00000011674	BMP2|
GO:0035051	cardiocyte differentiation	biological_process	0.2055	1	2	199	74	16703	ENSOCUG00000011674,ENSOCUG00000002892	BMP2|SRF|
GO:0044665	MLL1/2 complex	cellular_component	0.20629	1	1	199	19	16703	ENSOCUG00000004892	RNF2|
GO:0071339	MLL1 complex	cellular_component	0.20629	1	1	199	19	16703	ENSOCUG00000004892	RNF2|
GO:0021871	forebrain regionalization	biological_process	0.20633	1	1	199	19	16703	ENSOCUG00000011674	BMP2|
GO:1901016	regulation of potassium ion transmembrane transporter activity	biological_process	0.20657	1	1	199	22	16703	ENSOCUG00000017874	STK39|
GO:2000649	regulation of sodium ion transmembrane transporter activity	biological_process	0.20659	1	1	199	20	16703	ENSOCUG00000017874	STK39|
GO:0006351	transcription, DNA-dependent	biological_process	0.20697	1	30	199	2164	16703	ENSOCUG00000013924,ENSOCUG00000010223,ENSOCUG00000006928,ENSOCUG00000010328,ENSOCUG00000002225,ENSOCUG00000013722,ENSOCUG00000004892,ENSOCUG00000003790,ENSOCUG00000004757,ENSOCUG00000009367,ENSOCUG00000009625,ENSOCUG00000027499,ENSOCUG00000016753,ENSOCUG00000011275,ENSOCUG00000001081,ENSOCUG00000002892,ENSOCUG00000005427,ENSOCUG00000011674,ENSOCUG00000017929,ENSOCUG00000016640,ENSOCUG00000014651,…	OTUD7B|RIOX2|-|DCAF1|FUBP1|PAWR|RNF2|LITAF|ZNF35|SETD7|ATP8B1|-|ASCC1|PFDN5|WWP1|SRF|CREB1|BMP2|-|TET3|DHX9|CCNT1|ATXN1L|TEF|NCL|SS18|-|POLR2C|-|FZD4|
GO:0060487	lung epithelial cell differentiation	biological_process	0.20709	1	1	199	21	16703	ENSOCUG00000005427	CREB1|
GO:0051294	establishment of spindle orientation	biological_process	0.20712	1	1	199	21	16703	ENSOCUG00000009608	SPRY2|
GO:0002720	positive regulation of cytokine production involved in immune response	biological_process	0.20732	1	1	199	19	16703	ENSOCUG00000024383	MIF|
GO:0042451	purine nucleoside biosynthetic process	biological_process	0.2074	1	2	199	70	16703	ENSOCUG00000011217,ENSOCUG00000024691	PANK2|-|
GO:0046129	purine ribonucleoside biosynthetic process	biological_process	0.2074	1	2	199	70	16703	ENSOCUG00000024691,ENSOCUG00000011217	-|PANK2|
GO:0033687	osteoblast proliferation	biological_process	0.20742	1	1	199	19	16703	ENSOCUG00000011674	BMP2|
GO:0016601	Rac protein signal transduction	biological_process	0.20784	1	1	199	21	16703	ENSOCUG00000027855	DBNL|
GO:0003203	endocardial cushion morphogenesis	biological_process	0.20787	1	1	199	19	16703	ENSOCUG00000011674	BMP2|
GO:0032350	regulation of hormone metabolic process	biological_process	0.20793	1	1	199	20	16703	ENSOCUG00000011674	BMP2|
GO:0006739	NADP metabolic process	biological_process	0.20812	1	1	199	19	16703	ENSOCUG00000016995	-|
GO:0030878	thyroid gland development	biological_process	0.2084	1	1	199	19	16703	ENSOCUG00000002892	SRF|
GO:0019783	small conjugating protein-specific protease activity	molecular_function	0.20874	1	2	199	71	16703	ENSOCUG00000013924,ENSOCUG00000011595	OTUD7B|USP14|
GO:0043410	positive regulation of MAPK cascade	biological_process	0.20878	1	5	199	271	16703	ENSOCUG00000016448,ENSOCUG00000024383,ENSOCUG00000011674,ENSOCUG00000006445,ENSOCUG00000009608	CCL21|MIF|BMP2|FZD4|SPRY2|
GO:0019228	regulation of action potential in neuron	biological_process	0.2088	1	2	199	74	16703	ENSOCUG00000016539,ENSOCUG00000025096	TNFRSF21|SH3TC2|
GO:0045892	negative regulation of transcription, DNA-dependent	biological_process	0.20915	1	11	199	702	16703	ENSOCUG00000021960,ENSOCUG00000004892,ENSOCUG00000013722,ENSOCUG00000009625,ENSOCUG00000011275,ENSOCUG00000010223,ENSOCUG00000013924,ENSOCUG00000001081,ENSOCUG00000010328,ENSOCUG00000005427,ENSOCUG00000011674	ATXN1L|RNF2|PAWR|ATP8B1|PFDN5|RIOX2|OTUD7B|WWP1|DCAF1|CREB1|BMP2|
GO:0033014	tetrapyrrole biosynthetic process	biological_process	0.20924	1	1	199	19	16703	ENSOCUG00000005846	ALAD|
GO:0009117	nucleotide metabolic process	biological_process	0.20949	1	11	199	728	16703	ENSOCUG00000026188,ENSOCUG00000024691,ENSOCUG00000010456,ENSOCUG00000011217,ENSOCUG00000016995,ENSOCUG00000002670,ENSOCUG00000010272,ENSOCUG00000027781,ENSOCUG00000010172,ENSOCUG00000013765,ENSOCUG00000009608	-|-|RASGEF1B|PANK2|-|NUDT9|ACPP|-|RALBP1|SNX9|SPRY2|
GO:0035588	G-protein coupled purinergic receptor signaling pathway	biological_process	0.2099	1	1	199	19	16703	ENSOCUG00000010272	ACPP|
GO:1901863	positive regulation of muscle tissue development	biological_process	0.21029	1	1	199	20	16703	ENSOCUG00000005427	CREB1|
GO:0035909	aorta morphogenesis	biological_process	0.21058	1	1	199	20	16703	ENSOCUG00000002892	SRF|
GO:0016229	steroid dehydrogenase activity	molecular_function	0.2108	1	1	199	19	16703	ENSOCUG00000017020	SRD5A1|
GO:0005764	lysosome	cellular_component	0.21128	1	5	199	265	16703	ENSOCUG00000006964,ENSOCUG00000000356,ENSOCUG00000003790,ENSOCUG00000005099,ENSOCUG00000010272	ATP6V1E1|GBA|LITAF|CCDC115|ACPP|
GO:0015985	energy coupled proton transport, down electrochemical gradient	biological_process	0.21134	1	1	199	19	16703	ENSOCUG00000024691	-|
GO:0015986	ATP synthesis coupled proton transport	biological_process	0.21134	1	1	199	19	16703	ENSOCUG00000024691	-|
GO:0008219	cell death	biological_process	0.21148	1	16	199	1080	16703	ENSOCUG00000017284,ENSOCUG00000009369,ENSOCUG00000007744,ENSOCUG00000000356,ENSOCUG00000004834,ENSOCUG00000016539,ENSOCUG00000026584,ENSOCUG00000024383,ENSOCUG00000005489,ENSOCUG00000011674,ENSOCUG00000016448,ENSOCUG00000013722,ENSOCUG00000011041,ENSOCUG00000009608,ENSOCUG00000004814,ENSOCUG00000008615	NAA38|VDAC1|CTNNA1|GBA|F3|TNFRSF21|RASSF3|MIF|PRKRA|BMP2|CCL21|PAWR|CASP7|SPRY2|SIAH1|VAPA|
GO:0016265	death	biological_process	0.21148	1	16	199	1080	16703	ENSOCUG00000017284,ENSOCUG00000009369,ENSOCUG00000007744,ENSOCUG00000004834,ENSOCUG00000000356,ENSOCUG00000016539,ENSOCUG00000026584,ENSOCUG00000024383,ENSOCUG00000005489,ENSOCUG00000011674,ENSOCUG00000016448,ENSOCUG00000011041,ENSOCUG00000013722,ENSOCUG00000009608,ENSOCUG00000004814,ENSOCUG00000008615	NAA38|VDAC1|CTNNA1|F3|GBA|TNFRSF21|RASSF3|MIF|PRKRA|BMP2|CCL21|CASP7|PAWR|SPRY2|SIAH1|VAPA|
GO:0045862	positive regulation of proteolysis	biological_process	0.21153	1	2	199	71	16703	ENSOCUG00000013765,ENSOCUG00000000356	SNX9|GBA|
GO:0048732	gland development	biological_process	0.2117	1	4	199	200	16703	ENSOCUG00000011674,ENSOCUG00000005427,ENSOCUG00000002892,ENSOCUG00000001914	BMP2|CREB1|SRF|ORAI1|
GO:0008092	cytoskeletal protein binding	molecular_function	0.21244	1	9	199	576	16703	ENSOCUG00000011970,ENSOCUG00000014762,ENSOCUG00000027855,ENSOCUG00000003277,ENSOCUG00000027371,ENSOCUG00000007744,ENSOCUG00000008195,ENSOCUG00000008615,ENSOCUG00000009228	-|COTL1|DBNL|NUSAP1|KIF2C|CTNNA1|ZNF207|VAPA|ENC1|
GO:0050805	negative regulation of synaptic transmission	biological_process	0.21289	1	1	199	24	16703	ENSOCUG00000002892	SRF|
GO:0030154	cell differentiation	biological_process	0.21319	1	30	199	2223	16703	ENSOCUG00000027855,ENSOCUG00000007744,ENSOCUG00000016539,ENSOCUG00000003196,ENSOCUG00000002892,ENSOCUG00000029569,ENSOCUG00000005427,ENSOCUG00000011674,ENSOCUG00000026228,ENSOCUG00000014651,ENSOCUG00000012932,ENSOCUG00000009397,ENSOCUG00000009369,ENSOCUG00000015126,ENSOCUG00000016224,ENSOCUG00000006445,ENSOCUG00000025171,ENSOCUG00000004607,ENSOCUG00000010328,ENSOCUG00000011217,ENSOCUG00000014676,…	DBNL|CTNNA1|TNFRSF21|CLIC4|SRF|KRT17|CREB1|BMP2|KCTD11|DHX9|SECISBP2|STRBP|VDAC1|FRMD6|TTLL1|FZD4|NBR1|ERRFI1|DCAF1|PANK2|LAMB1|VAPA|MATN2|FUOM|RNF2|MFSD2A|ATP8B1|SH3TC2|IL4R|SPRY2|
GO:0042181	ketone biosynthetic process	biological_process	0.2133	1	1	199	20	16703	ENSOCUG00000011674	BMP2|
GO:0006767	water-soluble vitamin metabolic process	biological_process	0.21337	1	1	199	20	16703	ENSOCUG00000010272	ACPP|
GO:0030134	ER to Golgi transport vesicle	cellular_component	0.21338	1	1	199	20	16703	ENSOCUG00000015079	SEC23B|
GO:0000323	lytic vacuole	cellular_component	0.21351	1	5	199	266	16703	ENSOCUG00000010272,ENSOCUG00000005099,ENSOCUG00000003790,ENSOCUG00000000356,ENSOCUG00000006964	ACPP|CCDC115|LITAF|GBA|ATP6V1E1|
GO:0072604	interleukin-6 secretion	biological_process	0.21357	1	1	199	20	16703	ENSOCUG00000014651	DHX9|
GO:0009987	cellular process	biological_process	0.21362	1	148	199	12007	16703	ENSOCUG00000027506,ENSOCUG00000006105,ENSOCUG00000006329,ENSOCUG00000012932,ENSOCUG00000011595,ENSOCUG00000003277,ENSOCUG00000009367,ENSOCUG00000012653,ENSOCUG00000000937,ENSOCUG00000029141,ENSOCUG00000004892,ENSOCUG00000025881,ENSOCUG00000024691,ENSOCUG00000002075,ENSOCUG00000025171,ENSOCUG00000004607,ENSOCUG00000014984,ENSOCUG00000007383,ENSOCUG00000011349,ENSOCUG00000009081,ENSOCUG00000029569,…	-|CDHR1|-|SECISBP2|USP14|NUSAP1|SETD7|-|ZDHHC3|-|RNF2|-|-|DUSP7|NBR1|ERRFI1|POLR2C|CCNT1|ELOVL1|SS18|KRT17|GALC|WWP1|CTNNA1|IMMT|-|ADAMTS2|CASP7|LITAF|-|-|-|TRIM65|CCDC115|SNX9|SRF|GPR155|DBNL|BPGM|TMEM43|-|PPM1H|ATP6V1E1|CCDC126|-|GGCX|PANK2|FUBP1|-|SIAH
GO:0002042	cell migration involved in sprouting angiogenesis	biological_process	0.21371	1	1	199	21	16703	ENSOCUG00000002892	SRF|
GO:0005637	nuclear inner membrane	cellular_component	0.21384	1	1	199	20	16703	ENSOCUG00000011074	TMEM43|
GO:2000772	regulation of cellular senescence	biological_process	0.21396	1	1	199	20	16703	ENSOCUG00000013722	PAWR|
GO:0016324	apical plasma membrane	cellular_component	0.21408	1	3	199	137	16703	ENSOCUG00000009625,ENSOCUG00000006964,ENSOCUG00000017874	ATP8B1|ATP6V1E1|STK39|
GO:0010390	histone monoubiquitination	biological_process	0.21423	1	1	199	20	16703	ENSOCUG00000004892	RNF2|
GO:0046856	phosphatidylinositol dephosphorylation	biological_process	0.21425	1	1	199	21	16703	ENSOCUG00000005395	INPP5B|
GO:0031102	neuron projection regeneration	biological_process	0.21425	1	1	199	21	16703	ENSOCUG00000017377	MATN2|
GO:0000184	nuclear-transcribed mRNA catabolic process, nonsense-mediated decay	biological_process	0.21432	1	1	199	21	16703	ENSOCUG00000012932	SECISBP2|
GO:0001894	tissue homeostasis	biological_process	0.21505	1	3	199	135	16703	ENSOCUG00000006105,ENSOCUG00000001553,ENSOCUG00000002892	CDHR1|LIPA|SRF|
GO:0032774	RNA biosynthetic process	biological_process	0.21505	1	30	199	2175	16703	ENSOCUG00000001081,ENSOCUG00000016640,ENSOCUG00000017929,ENSOCUG00000011674,ENSOCUG00000005427,ENSOCUG00000002892,ENSOCUG00000009081,ENSOCUG00000004312,ENSOCUG00000012866,ENSOCUG00000014651,ENSOCUG00000007383,ENSOCUG00000021960,ENSOCUG00000029619,ENSOCUG00000006445,ENSOCUG00000027506,ENSOCUG00000014984,ENSOCUG00000010328,ENSOCUG00000006928,ENSOCUG00000010223,ENSOCUG00000013924,ENSOCUG00000002225,…	WWP1|TET3|-|BMP2|CREB1|SRF|SS18|NCL|TEF|DHX9|CCNT1|ATXN1L|-|FZD4|-|POLR2C|DCAF1|-|RIOX2|OTUD7B|FUBP1|LITAF|RNF2|PAWR|PFDN5|ASCC1|-|ATP8B1|SETD7|ZNF35|
GO:0008104	protein localization	biological_process	0.21511	1	18	199	1258	16703	ENSOCUG00000008615,ENSOCUG00000001790,ENSOCUG00000013924,ENSOCUG00000009608,ENSOCUG00000000937,ENSOCUG00000000329,ENSOCUG00000025096,ENSOCUG00000003790,ENSOCUG00000024383,ENSOCUG00000016539,ENSOCUG00000008195,ENSOCUG00000003277,ENSOCUG00000027371,ENSOCUG00000007744,ENSOCUG00000015126,ENSOCUG00000013765,ENSOCUG00000015079,ENSOCUG00000014651	VAPA|WIPI2|OTUD7B|SPRY2|ZDHHC3|IL4R|SH3TC2|LITAF|MIF|TNFRSF21|ZNF207|NUSAP1|KIF2C|CTNNA1|FRMD6|SNX9|SEC23B|DHX9|
GO:0090022	regulation of neutrophil chemotaxis	biological_process	0.21555	1	1	199	20	16703	ENSOCUG00000016448	CCL21|
GO:0045667	regulation of osteoblast differentiation	biological_process	0.2156	1	2	199	74	16703	ENSOCUG00000011674,ENSOCUG00000025171	BMP2|NBR1|
GO:0000803	sex chromosome	cellular_component	0.21581	1	1	199	20	16703	ENSOCUG00000004892	RNF2|
GO:0052866	phosphatidylinositol phosphate phosphatase activity	molecular_function	0.21583	1	1	199	21	16703	ENSOCUG00000005395	INPP5B|
GO:1901799	negative regulation of proteasomal protein catabolic process	biological_process	0.21596	1	1	199	21	16703	ENSOCUG00000005846	ALAD|
GO:0048730	epidermis morphogenesis	biological_process	0.21614	1	1	199	20	16703	ENSOCUG00000029569	KRT17|
GO:0090090	negative regulation of canonical Wnt receptor signaling pathway	biological_process	0.21616	1	2	199	76	16703	ENSOCUG00000011275,ENSOCUG00000011674	PFDN5|BMP2|
GO:0060479	lung cell differentiation	biological_process	0.217	1	1	199	22	16703	ENSOCUG00000005427	CREB1|
GO:0043243	positive regulation of protein complex disassembly	biological_process	0.21707	1	1	199	20	16703	ENSOCUG00000000356	GBA|
GO:0043368	positive T cell selection	biological_process	0.21714	1	1	199	21	16703	ENSOCUG00000002892	SRF|
GO:0045616	regulation of keratinocyte differentiation	biological_process	0.21731	1	1	199	21	16703	ENSOCUG00000004607	ERRFI1|
GO:0006753	nucleoside phosphate metabolic process	biological_process	0.21742	1	11	199	734	16703	ENSOCUG00000010456,ENSOCUG00000024691,ENSOCUG00000016995,ENSOCUG00000011217,ENSOCUG00000010272,ENSOCUG00000002670,ENSOCUG00000027781,ENSOCUG00000026188,ENSOCUG00000009608,ENSOCUG00000010172,ENSOCUG00000013765	RASGEF1B|-|-|PANK2|ACPP|NUDT9|-|-|SPRY2|RALBP1|SNX9|
GO:1902230	negative regulation of intrinsic apoptotic signaling pathway in response to DNA damage	biological_process	0.21768	1	1	199	20	16703	ENSOCUG00000024383	MIF|
GO:0045622	regulation of T-helper cell differentiation	biological_process	0.2178	1	1	199	20	16703	ENSOCUG00000000329	IL4R|
GO:0042056	chemoattractant activity	molecular_function	0.21795	1	1	199	20	16703	ENSOCUG00000024383	MIF|
GO:0032715	negative regulation of interleukin-6 production	biological_process	0.21806	1	1	199	20	16703	ENSOCUG00000000356	GBA|
GO:0033865	nucleoside bisphosphate metabolic process	biological_process	0.21825	1	1	199	20	16703	ENSOCUG00000011217	PANK2|
GO:0033875	ribonucleoside bisphosphate metabolic process	biological_process	0.21825	1	1	199	20	16703	ENSOCUG00000011217	PANK2|
GO:0034032	purine nucleoside bisphosphate metabolic process	biological_process	0.21825	1	1	199	20	16703	ENSOCUG00000011217	PANK2|
GO:0006692	prostanoid metabolic process	biological_process	0.21834	1	1	199	20	16703	ENSOCUG00000024383	MIF|
GO:0006693	prostaglandin metabolic process	biological_process	0.21834	1	1	199	20	16703	ENSOCUG00000024383	MIF|
GO:0019637	organophosphate metabolic process	biological_process	0.21846	1	14	199	960	16703	ENSOCUG00000011769,ENSOCUG00000015554,ENSOCUG00000026188,ENSOCUG00000010272,ENSOCUG00000002670,ENSOCUG00000027781,ENSOCUG00000024691,ENSOCUG00000010456,ENSOCUG00000011217,ENSOCUG00000016995,ENSOCUG00000013765,ENSOCUG00000010172,ENSOCUG00000009608,ENSOCUG00000005395	PNPLA6|EPT1|-|ACPP|NUDT9|-|-|RASGEF1B|PANK2|-|SNX9|RALBP1|SPRY2|INPP5B|
GO:0038066	p38MAPK cascade	biological_process	0.21846	1	1	199	21	16703	ENSOCUG00000011674	BMP2|
GO:0031401	positive regulation of protein modification process	biological_process	0.21849	1	9	199	562	16703	ENSOCUG00000024383,ENSOCUG00000011674,ENSOCUG00000023483,ENSOCUG00000015909,ENSOCUG00000000356,ENSOCUG00000006445,ENSOCUG00000009608,ENSOCUG00000016448,ENSOCUG00000013765	MIF|BMP2|CSNK2B|HBEGF|GBA|FZD4|SPRY2|CCL21|SNX9|
GO:0030261	chromosome condensation	biological_process	0.21865	1	1	199	20	16703	ENSOCUG00000003277	NUSAP1|
GO:0031327	negative regulation of cellular biosynthetic process	biological_process	0.21886	1	13	199	860	16703	ENSOCUG00000021960,ENSOCUG00000013722,ENSOCUG00000004892,ENSOCUG00000004312,ENSOCUG00000009625,ENSOCUG00000011275,ENSOCUG00000013924,ENSOCUG00000001081,ENSOCUG00000010223,ENSOCUG00000010328,ENSOCUG00000005427,ENSOCUG00000011674,ENSOCUG00000009228	ATXN1L|PAWR|RNF2|NCL|ATP8B1|PFDN5|OTUD7B|WWP1|RIOX2|DCAF1|CREB1|BMP2|ENC1|
GO:0006796	phosphate-containing compound metabolic process	biological_process	0.21888	1	31	199	2319	16703	ENSOCUG00000005427,ENSOCUG00000024383,ENSOCUG00000010456,ENSOCUG00000002670,ENSOCUG00000005489,ENSOCUG00000011674,ENSOCUG00000015909,ENSOCUG00000000356,ENSOCUG00000005395,ENSOCUG00000006445,ENSOCUG00000010172,ENSOCUG00000007383,ENSOCUG00000013765,ENSOCUG00000016995,ENSOCUG00000011217,ENSOCUG00000002075,ENSOCUG00000024691,ENSOCUG00000027781,ENSOCUG00000010272,ENSOCUG00000026188,ENSOCUG00000015261,…	CREB1|MIF|RASGEF1B|NUDT9|PRKRA|BMP2|HBEGF|GBA|INPP5B|FZD4|RALBP1|CCNT1|SNX9|-|PANK2|DUSP7|-|-|ACPP|-|SEPHS1|ERRFI1|EPT1|CSNK2B|PNPLA6|-|STK39|SPRY2|CCL21|PPM1H|DUSP16|
GO:0030198	extracellular matrix organization	biological_process	0.21902	1	3	199	138	16703	ENSOCUG00000012264,ENSOCUG00000001035,ENSOCUG00000021960	COL1A2|ADAMTS2|ATXN1L|
GO:0000228	nuclear chromosome	cellular_component	0.21929	1	6	199	340	16703	ENSOCUG00000005427,ENSOCUG00000002892,ENSOCUG00000017929,ENSOCUG00000014651,ENSOCUG00000013722,ENSOCUG00000004892	CREB1|SRF|-|DHX9|PAWR|RNF2|
GO:0060760	positive regulation of response to cytokine stimulus	biological_process	0.21988	1	1	199	20	16703	ENSOCUG00000014651	DHX9|
GO:0043516	regulation of DNA damage response, signal transduction by p53 class mediator	biological_process	0.22014	1	1	199	21	16703	ENSOCUG00000024383	MIF|
GO:0071826	ribonucleoprotein complex subunit organization	biological_process	0.22035	1	3	199	134	16703	ENSOCUG00000012653,ENSOCUG00000014399,ENSOCUG00000005376	-|SNRPD1|EIF3J|
GO:0005654	nucleoplasm	cellular_component	0.22043	1	27	199	1954	16703	ENSOCUG00000005427,ENSOCUG00000024383,ENSOCUG00000005489,ENSOCUG00000017929,ENSOCUG00000027371,ENSOCUG00000008195,ENSOCUG00000028987,ENSOCUG00000027506,ENSOCUG00000014984,ENSOCUG00000014651,ENSOCUG00000003728,ENSOCUG00000007383,ENSOCUG00000021960,ENSOCUG00000004312,ENSOCUG00000001786,ENSOCUG00000011221,ENSOCUG00000010223,ENSOCUG00000025171,ENSOCUG00000010329,ENSOCUG00000017874,ENSOCUG00000016753,…	CREB1|MIF|PRKRA|-|KIF2C|ZNF207|ZNF621|-|POLR2C|DHX9|CPSF3|CCNT1|ATXN1L|NCL|FAM98B|PPP2R5C|RIOX2|NBR1|TRIM65|STK39|ASCC1|FAM20B|DUSP16|PPM1H|LITAF|RNF2|SNAPC3|
GO:0005911	cell-cell junction	cellular_component	0.22072	1	5	199	280	16703	ENSOCUG00000003196,ENSOCUG00000008615,ENSOCUG00000015126,ENSOCUG00000006445,ENSOCUG00000007744	CLIC4|VAPA|FRMD6|FZD4|CTNNA1|
GO:0044451	nucleoplasm part	cellular_component	0.22079	1	13	199	859	16703	ENSOCUG00000007383,ENSOCUG00000014651,ENSOCUG00000003728,ENSOCUG00000009315,ENSOCUG00000004892,ENSOCUG00000028987,ENSOCUG00000014984,ENSOCUG00000027506,ENSOCUG00000016753,ENSOCUG00000025171,ENSOCUG00000010223,ENSOCUG00000005427,ENSOCUG00000017929	CCNT1|DHX9|CPSF3|SNAPC3|RNF2|ZNF621|POLR2C|-|ASCC1|NBR1|RIOX2|CREB1|-|
GO:0007612	learning	biological_process	0.22121	1	2	199	81	16703	ENSOCUG00000009369,ENSOCUG00000002892	VDAC1|SRF|
GO:0033177	proton-transporting two-sector ATPase complex, proton-transporting domain	cellular_component	0.2215	1	1	199	20	16703	ENSOCUG00000024691	-|
GO:0051970	negative regulation of transmission of nerve impulse	biological_process	0.22159	1	1	199	25	16703	ENSOCUG00000002892	SRF|
GO:0097035	regulation of membrane lipid distribution	biological_process	0.22185	1	1	199	24	16703	ENSOCUG00000009625	ATP8B1|
GO:0043062	extracellular structure organization	biological_process	0.22211	1	3	199	139	16703	ENSOCUG00000012264,ENSOCUG00000001035,ENSOCUG00000021960	COL1A2|ADAMTS2|ATXN1L|
GO:0017147	Wnt-protein binding	molecular_function	0.22226	1	1	199	22	16703	ENSOCUG00000006445	FZD4|
GO:0071108	protein K48-linked deubiquitination	biological_process	0.22234	1	1	199	21	16703	ENSOCUG00000013924	OTUD7B|
GO:0031440	regulation of mRNA 3'-end processing	biological_process	0.22263	1	1	199	21	16703	ENSOCUG00000007383	CCNT1|
GO:0016829	lyase activity	molecular_function	0.22311	1	3	199	137	16703	ENSOCUG00000002368,ENSOCUG00000006329,ENSOCUG00000005846	GGCX|-|ALAD|
GO:0009101	glycoprotein biosynthetic process	biological_process	0.22349	1	4	199	208	16703	ENSOCUG00000016640,ENSOCUG00000016704,ENSOCUG00000012389,ENSOCUG00000013722	TET3|GXYLT2|CCDC126|PAWR|
GO:0071364	cellular response to epidermal growth factor stimulus	biological_process	0.22381	1	1	199	22	16703	ENSOCUG00000004312	NCL|
GO:0042982	amyloid precursor protein metabolic process	biological_process	0.22388	1	1	199	22	16703	ENSOCUG00000013722	PAWR|
GO:0007094	mitotic spindle assembly checkpoint	biological_process	0.22473	1	1	199	21	16703	ENSOCUG00000008195	ZNF207|
GO:0035384	thioester biosynthetic process	biological_process	0.22498	1	1	199	21	16703	ENSOCUG00000011349	ELOVL1|
GO:0071616	acyl-CoA biosynthetic process	biological_process	0.22498	1	1	199	21	16703	ENSOCUG00000011349	ELOVL1|
GO:0040017	positive regulation of locomotion	biological_process	0.22502	1	5	199	277	16703	ENSOCUG00000016448,ENSOCUG00000015909,ENSOCUG00000009608,ENSOCUG00000014676,ENSOCUG00000011674	CCL21|HBEGF|SPRY2|LAMB1|BMP2|
GO:0019706	protein-cysteine S-palmitoyltransferase activity	molecular_function	0.22508	1	1	199	21	16703	ENSOCUG00000000937	ZDHHC3|
GO:0019707	protein-cysteine S-acyltransferase activity	molecular_function	0.22508	1	1	199	21	16703	ENSOCUG00000000937	ZDHHC3|
GO:0046486	glycerolipid metabolic process	biological_process	0.2254	1	4	199	204	16703	ENSOCUG00000015554,ENSOCUG00000011769,ENSOCUG00000005395,ENSOCUG00000011217	EPT1|PNPLA6|INPP5B|PANK2|
GO:0016310	phosphorylation	biological_process	0.22542	1	19	199	1352	16703	ENSOCUG00000002075,ENSOCUG00000011217,ENSOCUG00000017874,ENSOCUG00000022492,ENSOCUG00000023483,ENSOCUG00000004607,ENSOCUG00000015261,ENSOCUG00000009608,ENSOCUG00000016448,ENSOCUG00000010609,ENSOCUG00000005489,ENSOCUG00000011674,ENSOCUG00000005427,ENSOCUG00000024383,ENSOCUG00000000356,ENSOCUG00000015909,ENSOCUG00000006445,ENSOCUG00000013765,ENSOCUG00000007383	DUSP7|PANK2|STK39|-|CSNK2B|ERRFI1|SEPHS1|SPRY2|CCL21|DUSP16|PRKRA|BMP2|CREB1|MIF|GBA|HBEGF|FZD4|SNX9|CCNT1|
GO:0070830	tight junction assembly	biological_process	0.22558	1	1	199	22	16703	ENSOCUG00000002892	SRF|
GO:0002886	regulation of myeloid leukocyte mediated immunity	biological_process	0.22558	1	1	199	21	16703	ENSOCUG00000000329	IL4R|
GO:0043300	regulation of leukocyte degranulation	biological_process	0.22583	1	1	199	21	16703	ENSOCUG00000000329	IL4R|
GO:0043030	regulation of macrophage activation	biological_process	0.22615	1	1	199	21	16703	ENSOCUG00000000329	IL4R|
GO:0044283	small molecule biosynthetic process	biological_process	0.22631	1	5	199	269	16703	ENSOCUG00000024383,ENSOCUG00000011674,ENSOCUG00000015261,ENSOCUG00000011349,ENSOCUG00000000356	MIF|BMP2|SEPHS1|ELOVL1|GBA|
GO:0010876	lipid localization	biological_process	0.22682	1	4	199	206	16703	ENSOCUG00000006445,ENSOCUG00000009625,ENSOCUG00000024383,ENSOCUG00000001028	FZD4|ATP8B1|MIF|MFSD2A|
GO:0006402	mRNA catabolic process	biological_process	0.22684	1	2	199	76	16703	ENSOCUG00000029302,ENSOCUG00000012932	-|SECISBP2|
GO:0008284	positive regulation of cell proliferation	biological_process	0.22722	1	8	199	491	16703	ENSOCUG00000014651,ENSOCUG00000021960,ENSOCUG00000008561,ENSOCUG00000001786,ENSOCUG00000015909,ENSOCUG00000004834,ENSOCUG00000024383,ENSOCUG00000011674	DHX9|ATXN1L|IGFBP2|FAM98B|HBEGF|F3|MIF|BMP2|
GO:0071772	response to BMP stimulus	biological_process	0.22728	1	1	199	22	16703	ENSOCUG00000011674	BMP2|
GO:0071773	cellular response to BMP stimulus	biological_process	0.22728	1	1	199	22	16703	ENSOCUG00000011674	BMP2|
GO:0016298	lipase activity	molecular_function	0.22761	1	2	199	76	16703	ENSOCUG00000011769,ENSOCUG00000001553	PNPLA6|LIPA|
GO:0021772	olfactory bulb development	biological_process	0.22771	1	1	199	23	16703	ENSOCUG00000002892	SRF|
GO:0021988	olfactory lobe development	biological_process	0.22771	1	1	199	23	16703	ENSOCUG00000002892	SRF|
GO:0014015	positive regulation of gliogenesis	biological_process	0.22819	1	1	199	22	16703	ENSOCUG00000011674	BMP2|
GO:0060090	binding, bridging	molecular_function	0.22819	1	2	199	76	16703	ENSOCUG00000017212,ENSOCUG00000012264	AMFR|COL1A2|
GO:0043303	mast cell degranulation	biological_process	0.22825	1	1	199	21	16703	ENSOCUG00000000329	IL4R|
GO:0045880	positive regulation of smoothened signaling pathway	biological_process	0.22828	1	1	199	23	16703	ENSOCUG00000007744	CTNNA1|
GO:0022414	reproductive process	biological_process	0.22831	1	10	199	643	16703	ENSOCUG00000003196,ENSOCUG00000005427,ENSOCUG00000011217,ENSOCUG00000001035,ENSOCUG00000000470,ENSOCUG00000009397,ENSOCUG00000004892,ENSOCUG00000005395,ENSOCUG00000016224,ENSOCUG00000006445	CLIC4|CREB1|PANK2|ADAMTS2|FUOM|STRBP|RNF2|INPP5B|TTLL1|FZD4|
GO:0009620	response to fungus	biological_process	0.22863	1	1	199	21	16703	ENSOCUG00000014762	COTL1|
GO:0002828	regulation of type 2 immune response	biological_process	0.22903	1	1	199	21	16703	ENSOCUG00000000329	IL4R|
GO:0050684	regulation of mRNA processing	biological_process	0.22906	1	2	199	76	16703	ENSOCUG00000014651,ENSOCUG00000007383	DHX9|CCNT1|
GO:0010033	response to organic substance	biological_process	0.22909	1	20	199	1410	16703	ENSOCUG00000007744,ENSOCUG00000000356,ENSOCUG00000016539,ENSOCUG00000005846,ENSOCUG00000012264,ENSOCUG00000005427,ENSOCUG00000002892,ENSOCUG00000024383,ENSOCUG00000017212,ENSOCUG00000005489,ENSOCUG00000011674,ENSOCUG00000014651,ENSOCUG00000004312,ENSOCUG00000006445,ENSOCUG00000023483,ENSOCUG00000004082,ENSOCUG00000016448,ENSOCUG00000003790,ENSOCUG00000000329,ENSOCUG00000009608	CTNNA1|GBA|TNFRSF21|ALAD|COL1A2|CREB1|SRF|MIF|AMFR|PRKRA|BMP2|DHX9|NCL|FZD4|CSNK2B|TUBA1B|CCL21|LITAF|IL4R|SPRY2|
GO:0071248	cellular response to metal ion	biological_process	0.22973	1	2	199	75	16703	ENSOCUG00000005427,ENSOCUG00000003196	CREB1|CLIC4|
GO:0031334	positive regulation of protein complex assembly	biological_process	0.22984	1	3	199	142	16703	ENSOCUG00000002892,ENSOCUG00000013765,ENSOCUG00000016448	SRF|SNX9|CCL21|
GO:0016746	transferase activity, transferring acyl groups	molecular_function	0.23002	1	4	199	203	16703	ENSOCUG00000016795,ENSOCUG00000000937,ENSOCUG00000011349,ENSOCUG00000016198	AGPAT4|ZDHHC3|ELOVL1|-|
GO:0044702	single organism reproductive process	biological_process	0.23017	1	8	199	494	16703	ENSOCUG00000004892,ENSOCUG00000009397,ENSOCUG00000001035,ENSOCUG00000006445,ENSOCUG00000016224,ENSOCUG00000005395,ENSOCUG00000011217,ENSOCUG00000003196	RNF2|STRBP|ADAMTS2|FZD4|TTLL1|INPP5B|PANK2|CLIC4|
GO:0048678	response to axon injury	biological_process	0.23018	1	1	199	23	16703	ENSOCUG00000017377	MATN2|
GO:0009890	negative regulation of biosynthetic process	biological_process	0.2307	1	13	199	870	16703	ENSOCUG00000005427,ENSOCUG00000011674,ENSOCUG00000009228,ENSOCUG00000013924,ENSOCUG00000001081,ENSOCUG00000010223,ENSOCUG00000010328,ENSOCUG00000009625,ENSOCUG00000011275,ENSOCUG00000021960,ENSOCUG00000013722,ENSOCUG00000004312,ENSOCUG00000004892	CREB1|BMP2|ENC1|OTUD7B|WWP1|RIOX2|DCAF1|ATP8B1|PFDN5|ATXN1L|PAWR|NCL|RNF2|
GO:0043489	RNA stabilization	biological_process	0.2307	1	1	199	21	16703	ENSOCUG00000014651	DHX9|
GO:0048255	mRNA stabilization	biological_process	0.2307	1	1	199	21	16703	ENSOCUG00000014651	DHX9|
GO:0046006	regulation of activated T cell proliferation	biological_process	0.23073	1	1	199	21	16703	ENSOCUG00000008561	IGFBP2|
GO:0031589	cell-substrate adhesion	biological_process	0.23167	1	4	199	218	16703	ENSOCUG00000016448,ENSOCUG00000014676,ENSOCUG00000006445,ENSOCUG00000002892	CCL21|LAMB1|FZD4|SRF|
GO:0097178	ruffle assembly	biological_process	0.2318	1	1	199	22	16703	ENSOCUG00000027855	DBNL|
GO:0046467	membrane lipid biosynthetic process	biological_process	0.23182	1	2	199	75	16703	ENSOCUG00000000356,ENSOCUG00000011349	GBA|ELOVL1|
GO:0031967	organelle envelope	cellular_component	0.23197	1	9	199	559	16703	ENSOCUG00000017130,ENSOCUG00000025881,ENSOCUG00000003593,ENSOCUG00000011074,ENSOCUG00000010178,ENSOCUG00000009369,ENSOCUG00000000749,ENSOCUG00000002670,ENSOCUG00000024691	TMEM33|-|ACSL5|TMEM43|IMMT|VDAC1|HTATIP2|NUDT9|-|
GO:0031975	envelope	cellular_component	0.23197	1	9	199	559	16703	ENSOCUG00000010178,ENSOCUG00000009369,ENSOCUG00000011074,ENSOCUG00000003593,ENSOCUG00000025881,ENSOCUG00000017130,ENSOCUG00000024691,ENSOCUG00000002670,ENSOCUG00000000749	IMMT|VDAC1|TMEM43|ACSL5|-|TMEM33|-|NUDT9|HTATIP2|
GO:0006508	proteolysis	biological_process	0.23207	1	13	199	870	16703	ENSOCUG00000013765,ENSOCUG00000011041,ENSOCUG00000001035,ENSOCUG00000007574,ENSOCUG00000009228,ENSOCUG00000014480,ENSOCUG00000011595,ENSOCUG00000011221,ENSOCUG00000017212,ENSOCUG00000004814,ENSOCUG00000005846,ENSOCUG00000000356,ENSOCUG00000001081	SNX9|CASP7|ADAMTS2|-|ENC1|C1R|USP14|PPP2R5C|AMFR|SIAH1|ALAD|GBA|WWP1|
GO:0002279	mast cell activation involved in immune response	biological_process	0.23227	1	1	199	22	16703	ENSOCUG00000000329	IL4R|
GO:0031301	integral to organelle membrane	cellular_component	0.23285	1	3	199	138	16703	ENSOCUG00000017212,ENSOCUG00000011074,ENSOCUG00000017130	AMFR|TMEM43|TMEM33|
GO:0004721	phosphoprotein phosphatase activity	molecular_function	0.2341	1	3	199	148	16703	ENSOCUG00000002075,ENSOCUG00000010609,ENSOCUG00000029423	DUSP7|DUSP16|PPM1H|
GO:0030658	transport vesicle membrane	cellular_component	0.23441	1	1	199	22	16703	ENSOCUG00000015079	SEC23B|
GO:0045841	negative regulation of mitotic metaphase/anaphase transition	biological_process	0.23442	1	1	199	22	16703	ENSOCUG00000008195	ZNF207|
GO:0005720	nuclear heterochromatin	cellular_component	0.23449	1	1	199	22	16703	ENSOCUG00000004892	RNF2|
GO:0007520	myoblast fusion	biological_process	0.23475	1	1	199	23	16703	ENSOCUG00000000329	IL4R|
GO:0090114	COPII-coated vesicle budding	biological_process	0.23518	1	1	199	22	16703	ENSOCUG00000008615	VAPA|
GO:0001191	RNA polymerase II transcription factor binding transcription factor activity involved in negative regulation of transcription	molecular_function	0.23532	1	1	199	23	16703	ENSOCUG00000010223	RIOX2|
GO:0001649	osteoblast differentiation	biological_process	0.23605	1	3	199	143	16703	ENSOCUG00000011674,ENSOCUG00000025171,ENSOCUG00000014651	BMP2|NBR1|DHX9|
GO:0070229	negative regulation of lymphocyte apoptotic process	biological_process	0.23615	1	1	199	22	16703	ENSOCUG00000024383	MIF|
GO:0021602	cranial nerve morphogenesis	biological_process	0.23626	1	1	199	24	16703	ENSOCUG00000009625	ATP8B1|
GO:0000038	very long-chain fatty acid metabolic process	biological_process	0.23635	1	1	199	22	16703	ENSOCUG00000011349	ELOVL1|
GO:0016236	macroautophagy	biological_process	0.23637	1	2	199	79	16703	ENSOCUG00000025171,ENSOCUG00000001790	NBR1|WIPI2|
GO:0006356	regulation of transcription from RNA polymerase I promoter	biological_process	0.23651	1	1	199	22	16703	ENSOCUG00000004312	NCL|
GO:0008206	bile acid metabolic process	biological_process	0.2367	1	1	199	22	16703	ENSOCUG00000009625	ATP8B1|
GO:0035304	regulation of protein dephosphorylation	biological_process	0.23691	1	1	199	22	16703	ENSOCUG00000000356	GBA|
GO:0030010	establishment of cell polarity	biological_process	0.23714	1	2	199	84	16703	ENSOCUG00000016448,ENSOCUG00000009608	CCL21|SPRY2|
GO:1900407	regulation of cellular response to oxidative stress	biological_process	0.2372	1	1	199	23	16703	ENSOCUG00000013722	PAWR|
GO:0006873	cellular ion homeostasis	biological_process	0.23731	1	5	199	286	16703	ENSOCUG00000010178,ENSOCUG00000003196,ENSOCUG00000005099,ENSOCUG00000016448,ENSOCUG00000000566	IMMT|CLIC4|CCDC115|CCL21|XPR1|
GO:0044445	cytosolic part	cellular_component	0.23735	1	3	199	137	16703	ENSOCUG00000021439,ENSOCUG00000011275,ENSOCUG00000012653	RPL22|PFDN5|-|
GO:0042992	negative regulation of transcription factor import into nucleus	biological_process	0.23739	1	1	199	23	16703	ENSOCUG00000003790	LITAF|
GO:0015144	carbohydrate transmembrane transporter activity	molecular_function	0.23769	1	1	199	22	16703	ENSOCUG00000009816	SLC35A4|
GO:1901476	carbohydrate transporter activity	molecular_function	0.23769	1	1	199	22	16703	ENSOCUG00000009816	SLC35A4|
GO:0002448	mast cell mediated immunity	biological_process	0.2379	1	1	199	22	16703	ENSOCUG00000000329	IL4R|
GO:0060441	epithelial tube branching involved in lung morphogenesis	biological_process	0.23801	1	1	199	22	16703	ENSOCUG00000009608	SPRY2|
GO:0051262	protein tetramerization	biological_process	0.23835	1	2	199	80	16703	ENSOCUG00000006329,ENSOCUG00000010272	-|ACPP|
GO:0032728	positive regulation of interferon-beta production	biological_process	0.23836	1	1	199	22	16703	ENSOCUG00000014651	DHX9|
GO:0021536	diencephalon development	biological_process	0.23842	1	2	199	77	16703	ENSOCUG00000005427,ENSOCUG00000011674	CREB1|BMP2|
GO:0030331	estrogen receptor binding	molecular_function	0.23848	1	1	199	23	16703	ENSOCUG00000010328	DCAF1|
GO:0031594	neuromuscular junction	cellular_component	0.2392	1	1	199	25	16703	ENSOCUG00000016753	ASCC1|
GO:1901099	negative regulation of signal transduction in absence of ligand	biological_process	0.23956	1	1	199	23	16703	ENSOCUG00000007744	CTNNA1|
GO:2001240	negative regulation of extrinsic apoptotic signaling pathway in absence of ligand	biological_process	0.23956	1	1	199	23	16703	ENSOCUG00000007744	CTNNA1|
GO:0014037	Schwann cell differentiation	biological_process	0.24039	1	1	199	23	16703	ENSOCUG00000025096	SH3TC2|
GO:0007417	central nervous system development	biological_process	0.24047	1	8	199	524	16703	ENSOCUG00000016539,ENSOCUG00000002892,ENSOCUG00000005427,ENSOCUG00000011674,ENSOCUG00000014676,ENSOCUG00000012932,ENSOCUG00000001028,ENSOCUG00000006445	TNFRSF21|SRF|CREB1|BMP2|LAMB1|SECISBP2|MFSD2A|FZD4|
GO:0003179	heart valve morphogenesis	biological_process	0.24102	1	1	199	23	16703	ENSOCUG00000011674	BMP2|
GO:0001085	RNA polymerase II transcription factor binding	molecular_function	0.24124	1	2	199	80	16703	ENSOCUG00000005427,ENSOCUG00000014651	CREB1|DHX9|
GO:0046839	phospholipid dephosphorylation	biological_process	0.2413	1	1	199	24	16703	ENSOCUG00000005395	INPP5B|
GO:1902305	regulation of sodium ion transmembrane transport	biological_process	0.24132	1	1	199	24	16703	ENSOCUG00000017874	STK39|
GO:0032507	maintenance of protein location in cell	biological_process	0.24173	1	2	199	82	16703	ENSOCUG00000008195,ENSOCUG00000027371	ZNF207|KIF2C|
GO:0034968	histone lysine methylation	biological_process	0.24194	1	2	199	79	16703	ENSOCUG00000009367,ENSOCUG00000016640	SETD7|TET3|
GO:0031214	biomineral tissue development	biological_process	0.24217	1	2	199	80	16703	ENSOCUG00000011674,ENSOCUG00000025171	BMP2|NBR1|
GO:0046638	positive regulation of alpha-beta T cell differentiation	biological_process	0.24227	1	1	199	24	16703	ENSOCUG00000000329	IL4R|
GO:0009165	nucleotide biosynthetic process	biological_process	0.24298	1	4	199	211	16703	ENSOCUG00000026188,ENSOCUG00000024691,ENSOCUG00000011217,ENSOCUG00000027781	-|-|PANK2|-|
GO:0009163	nucleoside biosynthetic process	biological_process	0.24315	1	2	199	78	16703	ENSOCUG00000024691,ENSOCUG00000011217	-|PANK2|
GO:0042455	ribonucleoside biosynthetic process	biological_process	0.24315	1	2	199	78	16703	ENSOCUG00000011217,ENSOCUG00000024691	PANK2|-|
GO:0071174	mitotic spindle checkpoint	biological_process	0.24316	1	1	199	23	16703	ENSOCUG00000008195	ZNF207|
GO:0032989	cellular component morphogenesis	biological_process	0.24332	1	12	199	837	16703	ENSOCUG00000015126,ENSOCUG00000016224,ENSOCUG00000006445,ENSOCUG00000017377,ENSOCUG00000003196,ENSOCUG00000005427,ENSOCUG00000002892,ENSOCUG00000011217,ENSOCUG00000001553,ENSOCUG00000014676,ENSOCUG00000011674,ENSOCUG00000027855	FRMD6|TTLL1|FZD4|MATN2|CLIC4|CREB1|SRF|PANK2|LIPA|LAMB1|BMP2|DBNL|
GO:0046165	alcohol biosynthetic process	biological_process	0.2436	1	2	199	78	16703	ENSOCUG00000000356,ENSOCUG00000011674	GBA|BMP2|
GO:0005520	insulin-like growth factor binding	molecular_function	0.24369	1	1	199	23	16703	ENSOCUG00000008561	IGFBP2|
GO:0015631	tubulin binding	molecular_function	0.24369	1	4	199	216	16703	ENSOCUG00000008195,ENSOCUG00000003277,ENSOCUG00000027371,ENSOCUG00000008615	ZNF207|NUSAP1|KIF2C|VAPA|
GO:1902100	negative regulation of metaphase/anaphase transition of cell cycle	biological_process	0.24394	1	1	199	23	16703	ENSOCUG00000008195	ZNF207|
GO:0051241	negative regulation of multicellular organismal process	biological_process	0.24417	1	5	199	284	16703	ENSOCUG00000002892,ENSOCUG00000017874,ENSOCUG00000016539,ENSOCUG00000000356,ENSOCUG00000013924	SRF|STK39|TNFRSF21|GBA|OTUD7B|
GO:0016866	intramolecular transferase activity	molecular_function	0.24418	1	1	199	23	16703	ENSOCUG00000003144	BPGM|
GO:0006940	regulation of smooth muscle contraction	biological_process	0.24443	1	1	199	24	16703	ENSOCUG00000002892	SRF|
GO:0009112	nucleobase metabolic process	biological_process	0.2448	1	1	199	24	16703	ENSOCUG00000010272	ACPP|
GO:0032675	regulation of interleukin-6 production	biological_process	0.24496	1	2	199	78	16703	ENSOCUG00000000356,ENSOCUG00000014651	GBA|DHX9|
GO:0061384	heart trabecula morphogenesis	biological_process	0.24672	1	1	199	24	16703	ENSOCUG00000002892	SRF|
GO:0042634	regulation of hair cycle	biological_process	0.24673	1	1	199	23	16703	ENSOCUG00000029569	KRT17|
GO:1901659	glycosyl compound biosynthetic process	biological_process	0.24777	1	2	199	79	16703	ENSOCUG00000011217,ENSOCUG00000024691	PANK2|-|
GO:0006368	transcription elongation from RNA polymerase II promoter	biological_process	0.24787	1	1	199	23	16703	ENSOCUG00000027506	-|
GO:1901293	nucleoside phosphate biosynthetic process	biological_process	0.2484	1	4	199	213	16703	ENSOCUG00000024691,ENSOCUG00000011217,ENSOCUG00000027781,ENSOCUG00000026188	-|PANK2|-|-|
GO:0044711	single-organism biosynthetic process	biological_process	0.24982	1	5	199	280	16703	ENSOCUG00000015261,ENSOCUG00000011349,ENSOCUG00000000356,ENSOCUG00000024383,ENSOCUG00000011674	SEPHS1|ELOVL1|GBA|MIF|BMP2|
GO:0017069	snRNA binding	molecular_function	0.25021	1	1	199	23	16703	ENSOCUG00000007383	CCNT1|
GO:0030135	coated vesicle	cellular_component	0.25023	1	3	199	150	16703	ENSOCUG00000015079,ENSOCUG00000013765,ENSOCUG00000005099	SEC23B|SNX9|CCDC115|
GO:0003401	axis elongation	biological_process	0.25045	1	1	199	24	16703	ENSOCUG00000009608	SPRY2|
GO:0042470	melanosome	cellular_component	0.25047	1	1	199	25	16703	ENSOCUG00000017130	TMEM33|
GO:0048770	pigment granule	cellular_component	0.25047	1	1	199	25	16703	ENSOCUG00000017130	TMEM33|
GO:0051018	protein kinase A binding	molecular_function	0.25113	1	1	199	26	16703	ENSOCUG00000017563	AKAP1|
GO:2000146	negative regulation of cell motility	biological_process	0.25126	1	3	199	151	16703	ENSOCUG00000007744,ENSOCUG00000023483,ENSOCUG00000003196	CTNNA1|CSNK2B|CLIC4|
GO:0006633	fatty acid biosynthetic process	biological_process	0.25146	1	2	199	80	16703	ENSOCUG00000011349,ENSOCUG00000024383	ELOVL1|MIF|
GO:0071277	cellular response to calcium ion	biological_process	0.25161	1	1	199	24	16703	ENSOCUG00000003196	CLIC4|
GO:0070849	response to epidermal growth factor stimulus	biological_process	0.25212	1	1	199	25	16703	ENSOCUG00000004312	NCL|
GO:0010559	regulation of glycoprotein biosynthetic process	biological_process	0.25213	1	1	199	25	16703	ENSOCUG00000013722	PAWR|
GO:0046173	polyol biosynthetic process	biological_process	0.25265	1	1	199	24	16703	ENSOCUG00000000356	GBA|
GO:0071173	spindle assembly checkpoint	biological_process	0.25273	1	1	199	24	16703	ENSOCUG00000008195	ZNF207|
GO:0019838	growth factor binding	molecular_function	0.25273	1	2	199	83	16703	ENSOCUG00000008561,ENSOCUG00000012264	IGFBP2|COL1A2|
GO:0043330	response to exogenous dsRNA	biological_process	0.25308	1	1	199	24	16703	ENSOCUG00000014651	DHX9|
GO:0048365	Rac GTPase binding	molecular_function	0.2533	1	1	199	26	16703	ENSOCUG00000010172	RALBP1|
GO:0023014	signal transduction by phosphorylation	biological_process	0.25383	1	1	199	28	16703	ENSOCUG00000017874	STK39|
GO:0043551	regulation of phosphatidylinositol 3-kinase activity	biological_process	0.254	1	1	199	26	16703	ENSOCUG00000016448	CCL21|
GO:0045494	photoreceptor cell maintenance	biological_process	0.25478	1	1	199	25	16703	ENSOCUG00000006105	CDHR1|
GO:0051270	regulation of cellular component movement	biological_process	0.25509	1	8	199	523	16703	ENSOCUG00000009608,ENSOCUG00000016448,ENSOCUG00000014676,ENSOCUG00000011674,ENSOCUG00000003196,ENSOCUG00000007744,ENSOCUG00000023483,ENSOCUG00000015909	SPRY2|CCL21|LAMB1|BMP2|CLIC4|CTNNA1|CSNK2B|HBEGF|
GO:0050856	regulation of T cell receptor signaling pathway	biological_process	0.25525	1	1	199	24	16703	ENSOCUG00000013722	PAWR|
GO:0035335	peptidyl-tyrosine dephosphorylation	biological_process	0.25545	1	2	199	90	16703	ENSOCUG00000010609,ENSOCUG00000002075	DUSP16|DUSP7|
GO:0050839	cell adhesion molecule binding	molecular_function	0.25569	1	4	199	224	16703	ENSOCUG00000013765,ENSOCUG00000007744,ENSOCUG00000027855,ENSOCUG00000008615	SNX9|CTNNA1|DBNL|VAPA|
GO:0000428	DNA-directed RNA polymerase complex	cellular_component	0.25589	1	2	199	83	16703	ENSOCUG00000014984,ENSOCUG00000017929	POLR2C|-|
GO:0030880	RNA polymerase complex	cellular_component	0.25589	1	2	199	83	16703	ENSOCUG00000014984,ENSOCUG00000017929	POLR2C|-|
GO:0055029	nuclear DNA-directed RNA polymerase complex	cellular_component	0.25589	1	2	199	83	16703	ENSOCUG00000014984,ENSOCUG00000017929	POLR2C|-|
GO:0072132	mesenchyme morphogenesis	biological_process	0.25618	1	1	199	24	16703	ENSOCUG00000011674	BMP2|
GO:0015988	energy coupled proton transmembrane transport, against electrochemical gradient	biological_process	0.25622	1	1	199	24	16703	ENSOCUG00000006964	ATP6V1E1|
GO:0015991	ATP hydrolysis coupled proton transport	biological_process	0.25622	1	1	199	24	16703	ENSOCUG00000006964	ATP6V1E1|
GO:0050767	regulation of neurogenesis	biological_process	0.25622	1	6	199	380	16703	ENSOCUG00000000470,ENSOCUG00000016539,ENSOCUG00000007744,ENSOCUG00000011674,ENSOCUG00000026228,ENSOCUG00000002892	FUOM|TNFRSF21|CTNNA1|BMP2|KCTD11|SRF|
GO:0003156	regulation of organ formation	biological_process	0.25664	1	1	199	25	16703	ENSOCUG00000011674	BMP2|
GO:0032266	phosphatidylinositol-3-phosphate binding	molecular_function	0.2567	1	1	199	26	16703	ENSOCUG00000001790	WIPI2|
GO:0033176	proton-transporting V-type ATPase complex	cellular_component	0.25709	1	1	199	24	16703	ENSOCUG00000005099	CCDC115|
GO:0061024	membrane organization	biological_process	0.25721	1	7	199	448	16703	ENSOCUG00000008615,ENSOCUG00000011074,ENSOCUG00000010178,ENSOCUG00000009625,ENSOCUG00000025096,ENSOCUG00000013765,ENSOCUG00000025881	VAPA|TMEM43|IMMT|ATP8B1|SH3TC2|SNX9|-|
GO:0032506	cytokinetic process	biological_process	0.25754	1	1	199	24	16703	ENSOCUG00000013765	SNX9|
GO:0055086	nucleobase-containing small molecule metabolic process	biological_process	0.25763	1	11	199	764	16703	ENSOCUG00000026188,ENSOCUG00000016995,ENSOCUG00000011217,ENSOCUG00000024691,ENSOCUG00000010456,ENSOCUG00000027781,ENSOCUG00000010272,ENSOCUG00000002670,ENSOCUG00000010172,ENSOCUG00000013765,ENSOCUG00000009608	-|-|PANK2|-|RASGEF1B|-|ACPP|NUDT9|RALBP1|SNX9|SPRY2|
GO:0045214	sarcomere organization	biological_process	0.25789	1	1	199	26	16703	ENSOCUG00000002892	SRF|
GO:1901615	organic hydroxy compound metabolic process	biological_process	0.25868	1	4	199	214	16703	ENSOCUG00000011674,ENSOCUG00000006778,ENSOCUG00000000356,ENSOCUG00000011769	BMP2|EBPL|GBA|PNPLA6|
GO:0031128	developmental induction	biological_process	0.25944	1	1	199	25	16703	ENSOCUG00000011674	BMP2|
GO:0005635	nuclear envelope	cellular_component	0.2597	1	4	199	219	16703	ENSOCUG00000017130,ENSOCUG00000000749,ENSOCUG00000002670,ENSOCUG00000011074	TMEM33|HTATIP2|NUDT9|TMEM43|
GO:2000112	regulation of cellular macromolecule biosynthetic process	biological_process	0.25971	1	31	199	2314	16703	ENSOCUG00000014651,ENSOCUG00000012866,ENSOCUG00000007383,ENSOCUG00000021960,ENSOCUG00000012932,ENSOCUG00000009081,ENSOCUG00000004312,ENSOCUG00000006445,ENSOCUG00000029619,ENSOCUG00000001081,ENSOCUG00000029569,ENSOCUG00000002892,ENSOCUG00000005427,ENSOCUG00000011674,ENSOCUG00000016640,ENSOCUG00000013722,ENSOCUG00000004892,ENSOCUG00000003790,ENSOCUG00000004757,ENSOCUG00000005376,ENSOCUG00000009625,…	DHX9|TEF|CCNT1|ATXN1L|SECISBP2|SS18|NCL|FZD4|-|WWP1|KRT17|SRF|CREB1|BMP2|TET3|PAWR|RNF2|LITAF|ZNF35|EIF3J|ATP8B1|SETD7|-|PFDN5|ASCC1|OTUD7B|RIOX2|-|DCAF1|FUBP1|ENC1|
GO:0051271	negative regulation of cellular component movement	biological_process	0.25982	1	3	199	154	16703	ENSOCUG00000023483,ENSOCUG00000007744,ENSOCUG00000003196	CSNK2B|CTNNA1|CLIC4|
GO:0051567	histone H3-K9 methylation	biological_process	0.2606	1	1	199	26	16703	ENSOCUG00000009367	SETD7|
GO:0050662	coenzyme binding	molecular_function	0.26071	1	3	199	148	16703	ENSOCUG00000011521,ENSOCUG00000002151,ENSOCUG00000000749	AGPS|SDR39U1|HTATIP2|
GO:0006998	nuclear envelope organization	biological_process	0.26101	1	1	199	25	16703	ENSOCUG00000011074	TMEM43|
GO:0032635	interleukin-6 production	biological_process	0.26193	1	2	199	82	16703	ENSOCUG00000014651,ENSOCUG00000000356	DHX9|GBA|
GO:0050851	antigen receptor-mediated signaling pathway	biological_process	0.26195	1	2	199	87	16703	ENSOCUG00000016539,ENSOCUG00000013722	TNFRSF21|PAWR|
GO:0031463	Cul3-RING ubiquitin ligase complex	cellular_component	0.26226	1	1	199	25	16703	ENSOCUG00000009228	ENC1|
GO:0045668	negative regulation of osteoblast differentiation	biological_process	0.26229	1	1	199	25	16703	ENSOCUG00000025171	NBR1|
GO:0046456	icosanoid biosynthetic process	biological_process	0.26278	1	1	199	25	16703	ENSOCUG00000024383	MIF|
GO:1901570	fatty acid derivative biosynthetic process	biological_process	0.26278	1	1	199	25	16703	ENSOCUG00000024383	MIF|
GO:0045581	negative regulation of T cell differentiation	biological_process	0.26287	1	1	199	25	16703	ENSOCUG00000000329	IL4R|
GO:0016417	S-acyltransferase activity	molecular_function	0.26307	1	1	199	25	16703	ENSOCUG00000000937	ZDHHC3|
GO:0090304	nucleic acid metabolic process	biological_process	0.26324	1	41	199	3112	16703	ENSOCUG00000013924,ENSOCUG00000010223,ENSOCUG00000002225,ENSOCUG00000004892,ENSOCUG00000016753,ENSOCUG00000009367,ENSOCUG00000027499,ENSOCUG00000003277,ENSOCUG00000011674,ENSOCUG00000016640,ENSOCUG00000002892,ENSOCUG00000005427,ENSOCUG00000014651,ENSOCUG00000010478,ENSOCUG00000012866,ENSOCUG00000012932,ENSOCUG00000027506,ENSOCUG00000027756,ENSOCUG00000029619,ENSOCUG00000025059,ENSOCUG00000006928,…	OTUD7B|RIOX2|FUBP1|RNF2|ASCC1|SETD7|-|NUSAP1|BMP2|TET3|SRF|CREB1|DHX9|DIMT1|TEF|SECISBP2|-|-|-|-|-|DCAF1|-|PAWR|LITAF|-|PFDN5|ZNF35|ATP8B1|WWP1|-|PRKRA|SNRPD1|NCL|SS18|ATXN1L|CCNT1|CPSF3|TGS1|POLR2C|FZD4|
GO:0033135	regulation of peptidyl-serine phosphorylation	biological_process	0.26337	1	2	199	86	16703	ENSOCUG00000024383,ENSOCUG00000009608	MIF|SPRY2|
GO:0006378	mRNA polyadenylation	biological_process	0.26381	1	1	199	25	16703	ENSOCUG00000007383	CCNT1|
GO:0048873	homeostasis of number of cells within a tissue	biological_process	0.26415	1	1	199	26	16703	ENSOCUG00000001553	LIPA|
GO:0051046	regulation of secretion	biological_process	0.26432	1	6	199	369	16703	ENSOCUG00000024383,ENSOCUG00000005427,ENSOCUG00000000329,ENSOCUG00000014651,ENSOCUG00000017874,ENSOCUG00000016539	MIF|CREB1|IL4R|DHX9|STK39|TNFRSF21|
GO:0016620	oxidoreductase activity, acting on the aldehyde or oxo group of donors, NAD or NADP as acceptor	molecular_function	0.26443	1	1	199	25	16703	ENSOCUG00000000749	HTATIP2|
GO:0071241	cellular response to inorganic substance	biological_process	0.26459	1	2	199	84	16703	ENSOCUG00000005427,ENSOCUG00000003196	CREB1|CLIC4|
GO:0010799	regulation of peptidyl-threonine phosphorylation	biological_process	0.26464	1	1	199	26	16703	ENSOCUG00000009608	SPRY2|
GO:0002700	regulation of production of molecular mediator of immune response	biological_process	0.26474	1	2	199	83	16703	ENSOCUG00000000329,ENSOCUG00000024383	IL4R|MIF|
GO:1902229	regulation of intrinsic apoptotic signaling pathway in response to DNA damage	biological_process	0.26523	1	1	199	25	16703	ENSOCUG00000024383	MIF|
GO:0043370	regulation of CD4-positive, alpha-beta T cell differentiation	biological_process	0.2655	1	1	199	25	16703	ENSOCUG00000000329	IL4R|
GO:0010565	regulation of cellular ketone metabolic process	biological_process	0.26557	1	2	199	84	16703	ENSOCUG00000011217,ENSOCUG00000011674	PANK2|BMP2|
GO:0001540	beta-amyloid binding	molecular_function	0.26609	1	1	199	27	16703	ENSOCUG00000006445	FZD4|
GO:0070201	regulation of establishment of protein localization	biological_process	0.26619	1	6	199	367	16703	ENSOCUG00000025096,ENSOCUG00000024383,ENSOCUG00000000329,ENSOCUG00000014651,ENSOCUG00000003790,ENSOCUG00000016539	SH3TC2|MIF|IL4R|DHX9|LITAF|TNFRSF21|
GO:0007162	negative regulation of cell adhesion	biological_process	0.26635	1	2	199	88	16703	ENSOCUG00000011674,ENSOCUG00000006445	BMP2|FZD4|
GO:0001782	B cell homeostasis	biological_process	0.26662	1	1	199	26	16703	ENSOCUG00000024383	MIF|
GO:1902186	regulation of viral release from host cell	biological_process	0.26667	1	1	199	25	16703	ENSOCUG00000008615	VAPA|
GO:0045598	regulation of fat cell differentiation	biological_process	0.26703	1	2	199	85	16703	ENSOCUG00000005427,ENSOCUG00000011674	CREB1|BMP2|
GO:0050798	activated T cell proliferation	biological_process	0.26751	1	1	199	25	16703	ENSOCUG00000008561	IGFBP2|
GO:0050730	regulation of peptidyl-tyrosine phosphorylation	biological_process	0.26762	1	3	199	153	16703	ENSOCUG00000024383,ENSOCUG00000015909,ENSOCUG00000004607	MIF|HBEGF|ERRFI1|
GO:0051153	regulation of striated muscle cell differentiation	biological_process	0.26771	1	2	199	85	16703	ENSOCUG00000011674,ENSOCUG00000000329	BMP2|IL4R|
GO:0071356	cellular response to tumor necrosis factor	biological_process	0.2692	1	2	199	84	16703	ENSOCUG00000016539,ENSOCUG00000000356	TNFRSF21|GBA|
GO:0004252	serine-type endopeptidase activity	molecular_function	0.26983	1	3	199	149	16703	ENSOCUG00000014480,ENSOCUG00000007574,ENSOCUG00000004834	C1R|-|F3|
GO:0032880	regulation of protein localization	biological_process	0.27017	1	7	199	445	16703	ENSOCUG00000025096,ENSOCUG00000024383,ENSOCUG00000000329,ENSOCUG00000014651,ENSOCUG00000013924,ENSOCUG00000016539,ENSOCUG00000003790	SH3TC2|MIF|IL4R|DHX9|OTUD7B|TNFRSF21|LITAF|
GO:0045839	negative regulation of mitosis	biological_process	0.2709	1	1	199	26	16703	ENSOCUG00000008195	ZNF207|
GO:0051784	negative regulation of nuclear division	biological_process	0.2709	1	1	199	26	16703	ENSOCUG00000008195	ZNF207|
GO:0015718	monocarboxylic acid transport	biological_process	0.27143	1	2	199	85	16703	ENSOCUG00000001028,ENSOCUG00000024383	MFSD2A|MIF|
GO:0042092	type 2 immune response	biological_process	0.27182	1	1	199	26	16703	ENSOCUG00000000329	IL4R|
GO:0030334	regulation of cell migration	biological_process	0.27256	1	7	199	455	16703	ENSOCUG00000016448,ENSOCUG00000015909,ENSOCUG00000023483,ENSOCUG00000009608,ENSOCUG00000014676,ENSOCUG00000011674,ENSOCUG00000003196	CCL21|HBEGF|CSNK2B|SPRY2|LAMB1|BMP2|CLIC4|
GO:0031952	regulation of protein autophosphorylation	biological_process	0.27272	1	1	199	26	16703	ENSOCUG00000004607	ERRFI1|
GO:0010830	regulation of myotube differentiation	biological_process	0.27282	1	1	199	26	16703	ENSOCUG00000000329	IL4R|
GO:0009267	cellular response to starvation	biological_process	0.27306	1	3	199	154	16703	ENSOCUG00000025171,ENSOCUG00000001790,ENSOCUG00000000356	NBR1|WIPI2|GBA|
GO:0016831	carboxy-lyase activity	molecular_function	0.27376	1	1	199	26	16703	ENSOCUG00000002368	GGCX|
GO:0012506	vesicle membrane	cellular_component	0.27399	1	3	199	155	16703	ENSOCUG00000013765,ENSOCUG00000015079,ENSOCUG00000010272	SNX9|SEC23B|ACPP|
GO:0002694	regulation of leukocyte activation	biological_process	0.27411	1	5	199	292	16703	ENSOCUG00000000329,ENSOCUG00000024383,ENSOCUG00000013722,ENSOCUG00000016539,ENSOCUG00000008561	IL4R|MIF|PAWR|TNFRSF21|IGFBP2|
GO:0006650	glycerophospholipid metabolic process	biological_process	0.27419	1	3	199	153	16703	ENSOCUG00000011769,ENSOCUG00000015554,ENSOCUG00000005395	PNPLA6|EPT1|INPP5B|
GO:0045185	maintenance of protein location	biological_process	0.27426	1	2	199	90	16703	ENSOCUG00000027371,ENSOCUG00000008195	KIF2C|ZNF207|
GO:0060170	cilium membrane	cellular_component	0.27432	1	1	199	26	16703	ENSOCUG00000006105	CDHR1|
GO:0010092	specification of organ identity	biological_process	0.27438	1	1	199	27	16703	ENSOCUG00000011674	BMP2|
GO:1901264	carbohydrate derivative transport	biological_process	0.2744	1	1	199	26	16703	ENSOCUG00000001028	MFSD2A|
GO:0030219	megakaryocyte differentiation	biological_process	0.27463	1	1	199	27	16703	ENSOCUG00000002892	SRF|
GO:0005788	endoplasmic reticulum lumen	cellular_component	0.27465	1	1	199	26	16703	ENSOCUG00000011074	TMEM43|
GO:0046470	phosphatidylcholine metabolic process	biological_process	0.27501	1	1	199	26	16703	ENSOCUG00000011769	PNPLA6|
GO:0001501	skeletal system development	biological_process	0.27518	1	5	199	304	16703	ENSOCUG00000011674,ENSOCUG00000005489,ENSOCUG00000002892,ENSOCUG00000012264,ENSOCUG00000015851	BMP2|PRKRA|SRF|COL1A2|DYM|
GO:0009116	nucleoside metabolic process	biological_process	0.27528	1	8	199	546	16703	ENSOCUG00000002670,ENSOCUG00000010272,ENSOCUG00000010456,ENSOCUG00000024691,ENSOCUG00000011217,ENSOCUG00000009608,ENSOCUG00000013765,ENSOCUG00000010172	NUDT9|ACPP|RASGEF1B|-|PANK2|SPRY2|SNX9|RALBP1|
GO:0001704	formation of primary germ layer	biological_process	0.2753	1	2	199	89	16703	ENSOCUG00000014676,ENSOCUG00000002892	LAMB1|SRF|
GO:0019076	viral release from host cell	biological_process	0.27583	1	1	199	26	16703	ENSOCUG00000008615	VAPA|
GO:0030879	mammary gland development	biological_process	0.27595	1	2	199	88	16703	ENSOCUG00000001914,ENSOCUG00000005427	ORAI1|CREB1|
GO:0009132	nucleoside diphosphate metabolic process	biological_process	0.27607	1	1	199	26	16703	ENSOCUG00000002670	NUDT9|
GO:0048646	anatomical structure formation involved in morphogenesis	biological_process	0.27653	1	10	199	686	16703	ENSOCUG00000011674,ENSOCUG00000014676,ENSOCUG00000002892,ENSOCUG00000003196,ENSOCUG00000004834,ENSOCUG00000000749,ENSOCUG00000000329,ENSOCUG00000016224,ENSOCUG00000009625,ENSOCUG00000004312	BMP2|LAMB1|SRF|CLIC4|F3|HTATIP2|IL4R|TTLL1|ATP8B1|NCL|
GO:0000288	nuclear-transcribed mRNA catabolic process, deadenylation-dependent decay	biological_process	0.27691	1	1	199	27	16703	ENSOCUG00000029302	-|
GO:0070542	response to fatty acid	biological_process	0.27697	1	1	199	28	16703	ENSOCUG00000016448	CCL21|
GO:0009069	serine family amino acid metabolic process	biological_process	0.277	1	1	199	26	16703	ENSOCUG00000015261	SEPHS1|
GO:0045104	intermediate filament cytoskeleton organization	biological_process	0.27703	1	1	199	27	16703	ENSOCUG00000029569	KRT17|
GO:0045739	positive regulation of DNA repair	biological_process	0.27714	1	1	199	29	16703	ENSOCUG00000014651	DHX9|
GO:0032413	negative regulation of ion transmembrane transporter activity	biological_process	0.27747	1	1	199	27	16703	ENSOCUG00000017874	STK39|
GO:0061515	myeloid cell development	biological_process	0.27748	1	1	199	28	16703	ENSOCUG00000002892	SRF|
GO:0001885	endothelial cell development	biological_process	0.27751	1	1	199	27	16703	ENSOCUG00000003196	CLIC4|
GO:0045576	mast cell activation	biological_process	0.27774	1	1	199	27	16703	ENSOCUG00000000329	IL4R|
GO:0071407	cellular response to organic cyclic compound	biological_process	0.27777	1	4	199	230	16703	ENSOCUG00000005489,ENSOCUG00000011674,ENSOCUG00000014651,ENSOCUG00000007744	PRKRA|BMP2|DHX9|CTNNA1|
GO:0006915	apoptotic process	biological_process	0.2778	1	14	199	984	16703	ENSOCUG00000011674,ENSOCUG00000005489,ENSOCUG00000024383,ENSOCUG00000026584,ENSOCUG00000004814,ENSOCUG00000004834,ENSOCUG00000016539,ENSOCUG00000007744,ENSOCUG00000009608,ENSOCUG00000009369,ENSOCUG00000017284,ENSOCUG00000013722,ENSOCUG00000011041,ENSOCUG00000016448	BMP2|PRKRA|MIF|RASSF3|SIAH1|F3|TNFRSF21|CTNNA1|SPRY2|VDAC1|NAA38|PAWR|CASP7|CCL21|
GO:0045168	cell-cell signaling involved in cell fate commitment	biological_process	0.27785	1	1	199	27	16703	ENSOCUG00000011674	BMP2|
GO:0070509	calcium ion import	biological_process	0.27798	1	1	199	29	16703	ENSOCUG00000001914	ORAI1|
GO:0003170	heart valve development	biological_process	0.27829	1	1	199	27	16703	ENSOCUG00000011674	BMP2|
GO:0060976	coronary vasculature development	biological_process	0.27831	1	1	199	30	16703	ENSOCUG00000002892	SRF|
GO:0009611	response to wounding	biological_process	0.27831	1	8	199	518	16703	ENSOCUG00000000329,ENSOCUG00000017377,ENSOCUG00000011674,ENSOCUG00000001553,ENSOCUG00000002892,ENSOCUG00000004834,ENSOCUG00000017874,ENSOCUG00000015909	IL4R|MATN2|BMP2|LIPA|SRF|F3|STK39|HBEGF|
GO:0000902	cell morphogenesis	biological_process	0.27837	1	11	199	785	16703	ENSOCUG00000015126,ENSOCUG00000006445,ENSOCUG00000016224,ENSOCUG00000017377,ENSOCUG00000003196,ENSOCUG00000005427,ENSOCUG00000002892,ENSOCUG00000001553,ENSOCUG00000014676,ENSOCUG00000011674,ENSOCUG00000027855	FRMD6|FZD4|TTLL1|MATN2|CLIC4|CREB1|SRF|LIPA|LAMB1|BMP2|DBNL|
GO:0070063	RNA polymerase binding	molecular_function	0.27875	1	1	199	27	16703	ENSOCUG00000007383	CCNT1|
GO:0051651	maintenance of location in cell	biological_process	0.27879	1	2	199	91	16703	ENSOCUG00000008195,ENSOCUG00000027371	ZNF207|KIF2C|
GO:0001825	blastocyst formation	biological_process	0.27905	1	1	199	27	16703	ENSOCUG00000002892	SRF|
GO:0042345	regulation of NF-kappaB import into nucleus	biological_process	0.28044	1	1	199	27	16703	ENSOCUG00000003790	LITAF|
GO:0042348	NF-kappaB import into nucleus	biological_process	0.28044	1	1	199	27	16703	ENSOCUG00000003790	LITAF|
GO:0030501	positive regulation of bone mineralization	biological_process	0.28075	1	1	199	28	16703	ENSOCUG00000011674	BMP2|
GO:0032924	activin receptor signaling pathway	biological_process	0.28096	1	1	199	28	16703	ENSOCUG00000023483	CSNK2B|
GO:0046580	negative regulation of Ras protein signal transduction	biological_process	0.28114	1	1	199	29	16703	ENSOCUG00000009608	SPRY2|
GO:0051058	negative regulation of small GTPase mediated signal transduction	biological_process	0.28114	1	1	199	29	16703	ENSOCUG00000009608	SPRY2|
GO:0043241	protein complex disassembly	biological_process	0.28182	1	2	199	88	16703	ENSOCUG00000000356,ENSOCUG00000027371	GBA|KIF2C|
GO:0043236	laminin binding	molecular_function	0.28214	1	1	199	27	16703	ENSOCUG00000012653	-|
GO:0001102	RNA polymerase II activating transcription factor binding	molecular_function	0.28263	1	1	199	28	16703	ENSOCUG00000005427	CREB1|
GO:0072678	T cell migration	biological_process	0.28264	1	1	199	27	16703	ENSOCUG00000016448	CCL21|
GO:0018108	peptidyl-tyrosine phosphorylation	biological_process	0.28265	1	4	199	233	16703	ENSOCUG00000024383,ENSOCUG00000015909,ENSOCUG00000004607,ENSOCUG00000022492	MIF|HBEGF|ERRFI1|-|
GO:0046890	regulation of lipid biosynthetic process	biological_process	0.28272	1	2	199	87	16703	ENSOCUG00000005427,ENSOCUG00000011674	CREB1|BMP2|
GO:0016409	palmitoyltransferase activity	molecular_function	0.28274	1	1	199	28	16703	ENSOCUG00000000937	ZDHHC3|
GO:0007088	regulation of mitosis	biological_process	0.28278	1	2	199	87	16703	ENSOCUG00000003277,ENSOCUG00000008195	NUSAP1|ZNF207|
GO:0051783	regulation of nuclear division	biological_process	0.28278	1	2	199	87	16703	ENSOCUG00000003277,ENSOCUG00000008195	NUSAP1|ZNF207|
GO:0050671	positive regulation of lymphocyte proliferation	biological_process	0.28291	1	2	199	87	16703	ENSOCUG00000024383,ENSOCUG00000008561	MIF|IGFBP2|
GO:0050732	negative regulation of peptidyl-tyrosine phosphorylation	biological_process	0.28305	1	1	199	28	16703	ENSOCUG00000004607	ERRFI1|
GO:0008217	regulation of blood pressure	biological_process	0.28314	1	2	199	90	16703	ENSOCUG00000017874,ENSOCUG00000012264	STK39|COL1A2|
GO:0034645	cellular macromolecule biosynthetic process	biological_process	0.28367	1	42	199	3213	16703	ENSOCUG00000021439,ENSOCUG00000006928,ENSOCUG00000010328,ENSOCUG00000009228,ENSOCUG00000013722,ENSOCUG00000003790,ENSOCUG00000011275,ENSOCUG00000004757,ENSOCUG00000009625,ENSOCUG00000016704,ENSOCUG00000001081,ENSOCUG00000017929,ENSOCUG00000029569,ENSOCUG00000021352,ENSOCUG00000004312,ENSOCUG00000009081,ENSOCUG00000007383,ENSOCUG00000021960,ENSOCUG00000022702,ENSOCUG00000014984,ENSOCUG00000025046,…	RPL22|-|DCAF1|ENC1|PAWR|LITAF|PFDN5|ZNF35|ATP8B1|GXYLT2|WWP1|-|KRT17|-|NCL|SS18|CCNT1|ATXN1L|-|POLR2C|-|FZD4|OTUD7B|RIOX2|FUBP1|CCDC126|RNF2|-|ASCC1|ZDHHC3|EIF3J|SETD7|-|BMP2|TET3|CREB1|SRF|TEF|DHX9|SECISBP2|-|-|
GO:0007033	vacuole organization	biological_process	0.28407	1	2	199	90	16703	ENSOCUG00000005099,ENSOCUG00000001790	CCDC115|WIPI2|
GO:0042162	telomeric DNA binding	molecular_function	0.28421	1	1	199	28	16703	ENSOCUG00000004312	NCL|
GO:0006928	cellular component movement	biological_process	0.28459	1	15	199	1107	16703	ENSOCUG00000013412,ENSOCUG00000016224,ENSOCUG00000009608,ENSOCUG00000015126,ENSOCUG00000005395,ENSOCUG00000016448,ENSOCUG00000017377,ENSOCUG00000014676,ENSOCUG00000011674,ENSOCUG00000002892,ENSOCUG00000003196,ENSOCUG00000007744,ENSOCUG00000027371,ENSOCUG00000015909,ENSOCUG00000023483	-|TTLL1|SPRY2|FRMD6|INPP5B|CCL21|MATN2|LAMB1|BMP2|SRF|CLIC4|CTNNA1|KIF2C|HBEGF|CSNK2B|
GO:0042398	cellular modified amino acid biosynthetic process	biological_process	0.28499	1	1	199	27	16703	ENSOCUG00000015261	SEPHS1|
GO:0008180	COP9 signalosome	cellular_component	0.28528	1	1	199	28	16703	ENSOCUG00000010328	DCAF1|
GO:0000776	kinetochore	cellular_component	0.28567	1	2	199	88	16703	ENSOCUG00000027371,ENSOCUG00000008195	KIF2C|ZNF207|
GO:0045103	intermediate filament-based process	biological_process	0.28569	1	1	199	28	16703	ENSOCUG00000029569	KRT17|
GO:0010721	negative regulation of cell development	biological_process	0.2857	1	2	199	93	16703	ENSOCUG00000007744,ENSOCUG00000026228	CTNNA1|KCTD11|
GO:0070972	protein localization to endoplasmic reticulum	biological_process	0.28592	1	1	199	28	16703	ENSOCUG00000008615	VAPA|
GO:0014704	intercalated disc	cellular_component	0.28601	1	1	199	29	16703	ENSOCUG00000007744	CTNNA1|
GO:1901657	glycosyl compound metabolic process	biological_process	0.28608	1	8	199	552	16703	ENSOCUG00000009608,ENSOCUG00000013765,ENSOCUG00000010172,ENSOCUG00000010272,ENSOCUG00000002670,ENSOCUG00000024691,ENSOCUG00000010456,ENSOCUG00000011217	SPRY2|SNX9|RALBP1|ACPP|NUDT9|-|RASGEF1B|PANK2|
GO:0043492	ATPase activity, coupled to movement of substances	molecular_function	0.2866	1	2	199	92	16703	ENSOCUG00000009625,ENSOCUG00000006964	ATP8B1|ATP6V1E1|
GO:0009986	cell surface	cellular_component	0.28701	1	7	199	449	16703	ENSOCUG00000015909,ENSOCUG00000004834,ENSOCUG00000003196,ENSOCUG00000024383,ENSOCUG00000011674,ENSOCUG00000006445,ENSOCUG00000011595	HBEGF|F3|CLIC4|MIF|BMP2|FZD4|USP14|
GO:0010596	negative regulation of endothelial cell migration	biological_process	0.28703	1	1	199	29	16703	ENSOCUG00000023483	CSNK2B|
GO:0032946	positive regulation of mononuclear cell proliferation	biological_process	0.28754	1	2	199	88	16703	ENSOCUG00000008561,ENSOCUG00000024383	IGFBP2|MIF|
GO:0018212	peptidyl-tyrosine modification	biological_process	0.28762	1	4	199	235	16703	ENSOCUG00000024383,ENSOCUG00000015909,ENSOCUG00000004607,ENSOCUG00000022492	MIF|HBEGF|ERRFI1|-|
GO:0001954	positive regulation of cell-matrix adhesion	biological_process	0.28775	1	1	199	30	16703	ENSOCUG00000016448	CCL21|
GO:0022625	cytosolic large ribosomal subunit	cellular_component	0.28787	1	1	199	27	16703	ENSOCUG00000021439	RPL22|
GO:0051099	positive regulation of binding	biological_process	0.288	1	2	199	90	16703	ENSOCUG00000017212,ENSOCUG00000011674	AMFR|BMP2|
GO:0003197	endocardial cushion development	biological_process	0.28802	1	1	199	28	16703	ENSOCUG00000011674	BMP2|
GO:0018105	peptidyl-serine phosphorylation	biological_process	0.28837	1	3	199	163	16703	ENSOCUG00000024383,ENSOCUG00000009608,ENSOCUG00000017874	MIF|SPRY2|STK39|
GO:0052689	carboxylic ester hydrolase activity	molecular_function	0.2891	1	2	199	88	16703	ENSOCUG00000001553,ENSOCUG00000011769	LIPA|PNPLA6|
GO:0048869	cellular developmental process	biological_process	0.28933	1	31	199	2405	16703	ENSOCUG00000014651,ENSOCUG00000012932,ENSOCUG00000009397,ENSOCUG00000009369,ENSOCUG00000015126,ENSOCUG00000016224,ENSOCUG00000006445,ENSOCUG00000027855,ENSOCUG00000007744,ENSOCUG00000016539,ENSOCUG00000003196,ENSOCUG00000029569,ENSOCUG00000002892,ENSOCUG00000005427,ENSOCUG00000011674,ENSOCUG00000026228,ENSOCUG00000017377,ENSOCUG00000000470,ENSOCUG00000004892,ENSOCUG00000001028,ENSOCUG00000025096,…	DHX9|SECISBP2|STRBP|VDAC1|FRMD6|TTLL1|FZD4|DBNL|CTNNA1|TNFRSF21|CLIC4|KRT17|SRF|CREB1|BMP2|KCTD11|MATN2|FUOM|RNF2|MFSD2A|SH3TC2|ATP8B1|SPRY2|IL4R|NBR1|ERRFI1|DCAF1|PANK2|LIPA|LAMB1|VAPA|
GO:0042594	response to starvation	biological_process	0.28955	1	3	199	159	16703	ENSOCUG00000000356,ENSOCUG00000001790,ENSOCUG00000025171	GBA|WIPI2|NBR1|
GO:0060986	endocrine hormone secretion	biological_process	0.28966	1	1	199	28	16703	ENSOCUG00000006445	FZD4|
GO:0001764	neuron migration	biological_process	0.28994	1	2	199	98	16703	ENSOCUG00000002892,ENSOCUG00000017377	SRF|MATN2|
GO:0007224	smoothened signaling pathway	biological_process	0.29001	1	2	199	93	16703	ENSOCUG00000026228,ENSOCUG00000007744	KCTD11|CTNNA1|
GO:0051251	positive regulation of lymphocyte activation	biological_process	0.29029	1	3	199	156	16703	ENSOCUG00000008561,ENSOCUG00000024383,ENSOCUG00000000329	IGFBP2|MIF|IL4R|
GO:0015078	hydrogen ion transmembrane transporter activity	molecular_function	0.29043	1	2	199	89	16703	ENSOCUG00000006964,ENSOCUG00000024691	ATP6V1E1|-|
GO:0019887	protein kinase regulator activity	molecular_function	0.29048	1	2	199	89	16703	ENSOCUG00000009608,ENSOCUG00000023483	SPRY2|CSNK2B|
GO:0031644	regulation of neurological system process	biological_process	0.29068	1	3	199	172	16703	ENSOCUG00000010272,ENSOCUG00000002892,ENSOCUG00000016539	ACPP|SRF|TNFRSF21|
GO:0009952	anterior/posterior pattern specification	biological_process	0.29071	1	3	199	159	16703	ENSOCUG00000011674,ENSOCUG00000002892,ENSOCUG00000004892	BMP2|SRF|RNF2|
GO:0030890	positive regulation of B cell proliferation	biological_process	0.29102	1	1	199	29	16703	ENSOCUG00000024383	MIF|
GO:0009295	nucleoid	cellular_component	0.2912	1	1	199	28	16703	ENSOCUG00000009369	VDAC1|
GO:0042645	mitochondrial nucleoid	cellular_component	0.2912	1	1	199	28	16703	ENSOCUG00000009369	VDAC1|
GO:0032370	positive regulation of lipid transport	biological_process	0.29123	1	1	199	29	16703	ENSOCUG00000024383	MIF|
GO:0051656	establishment of organelle localization	biological_process	0.29136	1	3	199	166	16703	ENSOCUG00000003277,ENSOCUG00000027371,ENSOCUG00000009608	NUSAP1|KIF2C|SPRY2|
GO:0042088	T-helper 1 type immune response	biological_process	0.29149	1	1	199	28	16703	ENSOCUG00000000329	IL4R|
GO:2000401	regulation of lymphocyte migration	biological_process	0.29178	1	1	199	28	16703	ENSOCUG00000016448	CCL21|
GO:0016055	Wnt receptor signaling pathway	biological_process	0.29178	1	4	199	236	16703	ENSOCUG00000011674,ENSOCUG00000011275,ENSOCUG00000006445,ENSOCUG00000023483	BMP2|PFDN5|FZD4|CSNK2B|
GO:0045684	positive regulation of epidermis development	biological_process	0.29194	1	1	199	28	16703	ENSOCUG00000029569	KRT17|
GO:0001569	patterning of blood vessels	biological_process	0.29196	1	1	199	29	16703	ENSOCUG00000002892	SRF|
GO:0035587	purinergic receptor signaling pathway	biological_process	0.29267	1	1	199	28	16703	ENSOCUG00000010272	ACPP|
GO:0042255	ribosome assembly	biological_process	0.2927	1	1	199	28	16703	ENSOCUG00000012653	-|
GO:0046148	pigment biosynthetic process	biological_process	0.29285	1	1	199	29	16703	ENSOCUG00000005846	ALAD|
GO:0048010	vascular endothelial growth factor receptor signaling pathway	biological_process	0.29304	1	1	199	30	16703	ENSOCUG00000006445	FZD4|
GO:0018023	peptidyl-lysine trimethylation	biological_process	0.29335	1	1	199	29	16703	ENSOCUG00000016640	TET3|
GO:0048666	neuron development	biological_process	0.29391	1	8	199	566	16703	ENSOCUG00000009625,ENSOCUG00000017377,ENSOCUG00000012932,ENSOCUG00000014676,ENSOCUG00000008615,ENSOCUG00000005427,ENSOCUG00000002892,ENSOCUG00000027855	ATP8B1|MATN2|SECISBP2|LAMB1|VAPA|CREB1|SRF|DBNL|
GO:0000280	nuclear division	biological_process	0.29454	1	3	199	157	16703	ENSOCUG00000003277,ENSOCUG00000027371,ENSOCUG00000008195	NUSAP1|KIF2C|ZNF207|
GO:0007067	mitosis	biological_process	0.29454	1	3	199	157	16703	ENSOCUG00000027371,ENSOCUG00000003277,ENSOCUG00000008195	KIF2C|NUSAP1|ZNF207|
GO:0003341	cilium movement	biological_process	0.29462	1	1	199	31	16703	ENSOCUG00000016224	TTLL1|
GO:0040018	positive regulation of multicellular organism growth	biological_process	0.29487	1	1	199	30	16703	ENSOCUG00000005427	CREB1|
GO:0021795	cerebral cortex cell migration	biological_process	0.2951	1	1	199	33	16703	ENSOCUG00000014676	LAMB1|
GO:0043044	ATP-dependent chromatin remodeling	biological_process	0.29536	1	1	199	29	16703	ENSOCUG00000016848	-|
GO:0016796	exonuclease activity, active with either ribo- or deoxyribonucleic acids and producing 5'-phosphomonoesters	molecular_function	0.29547	1	1	199	29	16703	ENSOCUG00000025059	-|
GO:0048471	perinuclear region of cytoplasm	cellular_component	0.29548	1	5	199	311	16703	ENSOCUG00000017212,ENSOCUG00000003196,ENSOCUG00000004757,ENSOCUG00000008615,ENSOCUG00000015079	AMFR|CLIC4|ZNF35|VAPA|SEC23B|
GO:0031638	zymogen activation	biological_process	0.29557	1	1	199	28	16703	ENSOCUG00000014480	C1R|
GO:0048870	cell motility	biological_process	0.2964	1	12	199	865	16703	ENSOCUG00000017377,ENSOCUG00000016448,ENSOCUG00000013412,ENSOCUG00000009608,ENSOCUG00000005395,ENSOCUG00000015909,ENSOCUG00000023483,ENSOCUG00000007744,ENSOCUG00000011674,ENSOCUG00000014676,ENSOCUG00000003196,ENSOCUG00000002892	MATN2|CCL21|-|SPRY2|INPP5B|HBEGF|CSNK2B|CTNNA1|BMP2|LAMB1|CLIC4|SRF|
GO:0051674	localization of cell	biological_process	0.2964	1	12	199	865	16703	ENSOCUG00000007744,ENSOCUG00000015909,ENSOCUG00000023483,ENSOCUG00000002892,ENSOCUG00000003196,ENSOCUG00000014676,ENSOCUG00000011674,ENSOCUG00000016448,ENSOCUG00000017377,ENSOCUG00000005395,ENSOCUG00000013412,ENSOCUG00000009608	CTNNA1|HBEGF|CSNK2B|SRF|CLIC4|LAMB1|BMP2|CCL21|MATN2|INPP5B|-|SPRY2|
GO:0042471	ear morphogenesis	biological_process	0.29677	1	2	199	94	16703	ENSOCUG00000009608,ENSOCUG00000005489	SPRY2|PRKRA|
GO:0030178	negative regulation of Wnt receptor signaling pathway	biological_process	0.29691	1	2	199	95	16703	ENSOCUG00000011674,ENSOCUG00000011275	BMP2|PFDN5|
GO:0055013	cardiac muscle cell development	biological_process	0.29696	1	1	199	30	16703	ENSOCUG00000002892	SRF|
GO:0043631	RNA polyadenylation	biological_process	0.29798	1	1	199	29	16703	ENSOCUG00000007383	CCNT1|
GO:0045620	negative regulation of lymphocyte differentiation	biological_process	0.29908	1	1	199	29	16703	ENSOCUG00000000329	IL4R|
GO:0051055	negative regulation of lipid biosynthetic process	biological_process	0.29925	1	1	199	29	16703	ENSOCUG00000011674	BMP2|
GO:0071825	protein-lipid complex subunit organization	biological_process	0.29925	1	1	199	29	16703	ENSOCUG00000013765	SNX9|
GO:0012501	programmed cell death	biological_process	0.2994	1	14	199	1001	16703	ENSOCUG00000013722,ENSOCUG00000011041,ENSOCUG00000016448,ENSOCUG00000009608,ENSOCUG00000017284,ENSOCUG00000009369,ENSOCUG00000016539,ENSOCUG00000004834,ENSOCUG00000004814,ENSOCUG00000026584,ENSOCUG00000007744,ENSOCUG00000011674,ENSOCUG00000005489,ENSOCUG00000024383	PAWR|CASP7|CCL21|SPRY2|NAA38|VDAC1|TNFRSF21|F3|SIAH1|RASSF3|CTNNA1|BMP2|PRKRA|MIF|
GO:0050482	arachidonic acid secretion	biological_process	0.29958	1	1	199	29	16703	ENSOCUG00000024383	MIF|
GO:0031648	protein destabilization	biological_process	0.29958	1	1	199	30	16703	ENSOCUG00000011674	BMP2|
GO:0050679	positive regulation of epithelial cell proliferation	biological_process	0.29972	1	2	199	93	16703	ENSOCUG00000011674,ENSOCUG00000004834	BMP2|F3|
GO:0044459	plasma membrane part	cellular_component	0.30114	1	15	199	1110	16703	ENSOCUG00000004607,ENSOCUG00000007744,ENSOCUG00000015909,ENSOCUG00000016539,ENSOCUG00000017874,ENSOCUG00000011674,ENSOCUG00000000566,ENSOCUG00000006964,ENSOCUG00000003790,ENSOCUG00000001914,ENSOCUG00000013765,ENSOCUG00000009625,ENSOCUG00000001028,ENSOCUG00000009461,ENSOCUG00000006105	ERRFI1|CTNNA1|HBEGF|TNFRSF21|STK39|BMP2|XPR1|ATP6V1E1|LITAF|ORAI1|SNX9|ATP8B1|MFSD2A|ESYT3|CDHR1|
GO:0010631	epithelial cell migration	biological_process	0.30155	1	3	199	168	16703	ENSOCUG00000002892,ENSOCUG00000023483,ENSOCUG00000015909	SRF|CSNK2B|HBEGF|
GO:1902107	positive regulation of leukocyte differentiation	biological_process	0.30232	1	2	199	92	16703	ENSOCUG00000005427,ENSOCUG00000000329	CREB1|IL4R|
GO:0045058	T cell selection	biological_process	0.30302	1	1	199	31	16703	ENSOCUG00000002892	SRF|
GO:0060070	canonical Wnt receptor signaling pathway	biological_process	0.30337	1	3	199	167	16703	ENSOCUG00000011674,ENSOCUG00000011275,ENSOCUG00000006445	BMP2|PFDN5|FZD4|
GO:0061351	neural precursor cell proliferation	biological_process	0.30343	1	2	199	96	16703	ENSOCUG00000026228,ENSOCUG00000007744	KCTD11|CTNNA1|
GO:0010556	regulation of macromolecule biosynthetic process	biological_process	0.30364	1	31	199	2366	16703	ENSOCUG00000029619,ENSOCUG00000006445,ENSOCUG00000004312,ENSOCUG00000009081,ENSOCUG00000012932,ENSOCUG00000014651,ENSOCUG00000007383,ENSOCUG00000012866,ENSOCUG00000021960,ENSOCUG00000016640,ENSOCUG00000011674,ENSOCUG00000029569,ENSOCUG00000005427,ENSOCUG00000002892,ENSOCUG00000001081,ENSOCUG00000011275,ENSOCUG00000016753,ENSOCUG00000005376,ENSOCUG00000009625,ENSOCUG00000027499,ENSOCUG00000009367,…	-|FZD4|NCL|SS18|SECISBP2|DHX9|CCNT1|TEF|ATXN1L|TET3|BMP2|KRT17|CREB1|SRF|WWP1|PFDN5|ASCC1|EIF3J|ATP8B1|-|SETD7|ZNF35|LITAF|RNF2|PAWR|ENC1|FUBP1|DCAF1|-|RIOX2|OTUD7B|
GO:0046983	protein dimerization activity	molecular_function	0.3038	1	12	199	846	16703	ENSOCUG00000013765,ENSOCUG00000022197,ENSOCUG00000014984,ENSOCUG00000006445,ENSOCUG00000010393,ENSOCUG00000026810,ENSOCUG00000007744,ENSOCUG00000005489,ENSOCUG00000011674,ENSOCUG00000008615,ENSOCUG00000010272,ENSOCUG00000002892	SNX9|-|POLR2C|FZD4|FXR2|-|CTNNA1|PRKRA|BMP2|VAPA|ACPP|SRF|
GO:0032421	stereocilium bundle	cellular_component	0.30414	1	1	199	33	16703	ENSOCUG00000009625	ATP8B1|
GO:0090132	epithelium migration	biological_process	0.30421	1	3	199	169	16703	ENSOCUG00000002892,ENSOCUG00000015909,ENSOCUG00000023483	SRF|HBEGF|CSNK2B|
GO:0002067	glandular epithelial cell differentiation	biological_process	0.30422	1	1	199	31	16703	ENSOCUG00000011674	BMP2|
GO:0070665	positive regulation of leukocyte proliferation	biological_process	0.3047	1	2	199	92	16703	ENSOCUG00000024383,ENSOCUG00000008561	MIF|IGFBP2|
GO:0042274	ribosomal small subunit biogenesis	biological_process	0.30487	1	1	199	29	16703	ENSOCUG00000012653	-|
GO:0008283	cell proliferation	biological_process	0.30511	1	15	199	1094	16703	ENSOCUG00000024383,ENSOCUG00000011221,ENSOCUG00000001553,ENSOCUG00000026228,ENSOCUG00000011674,ENSOCUG00000007744,ENSOCUG00000015909,ENSOCUG00000016539,ENSOCUG00000004834,ENSOCUG00000009608,ENSOCUG00000008561,ENSOCUG00000014651,ENSOCUG00000021960,ENSOCUG00000013722,ENSOCUG00000001786	MIF|PPP2R5C|LIPA|KCTD11|BMP2|CTNNA1|HBEGF|TNFRSF21|F3|SPRY2|IGFBP2|DHX9|ATXN1L|PAWR|FAM98B|
GO:0030374	ligand-dependent nuclear receptor transcription coactivator activity	molecular_function	0.30544	1	1	199	31	16703	ENSOCUG00000009081	SS18|
GO:0055006	cardiac cell development	biological_process	0.30571	1	1	199	31	16703	ENSOCUG00000002892	SRF|
GO:0060395	SMAD protein signal transduction	biological_process	0.30585	1	1	199	31	16703	ENSOCUG00000011674	BMP2|
GO:0045732	positive regulation of protein catabolic process	biological_process	0.30595	1	2	199	93	16703	ENSOCUG00000013765,ENSOCUG00000000356	SNX9|GBA|
GO:0006401	RNA catabolic process	biological_process	0.30626	1	2	199	94	16703	ENSOCUG00000029302,ENSOCUG00000012932	-|SECISBP2|
GO:0001650	fibrillar center	cellular_component	0.30626	1	2	199	94	16703	ENSOCUG00000010328,ENSOCUG00000001553	DCAF1|LIPA|
GO:0005881	cytoplasmic microtubule	cellular_component	0.30658	1	1	199	31	16703	ENSOCUG00000004082	TUBA1B|
GO:0090407	organophosphate biosynthetic process	biological_process	0.30667	1	5	199	308	16703	ENSOCUG00000027781,ENSOCUG00000011217,ENSOCUG00000024691,ENSOCUG00000026188,ENSOCUG00000015554	-|PANK2|-|-|EPT1|
GO:0032653	regulation of interleukin-10 production	biological_process	0.30691	1	1	199	30	16703	ENSOCUG00000016539	TNFRSF21|
GO:0035567	non-canonical Wnt receptor signaling pathway	biological_process	0.30699	1	1	199	31	16703	ENSOCUG00000006445	FZD4|
GO:0010718	positive regulation of epithelial to mesenchymal transition	biological_process	0.30724	1	1	199	31	16703	ENSOCUG00000011674	BMP2|
GO:0000786	nucleosome	cellular_component	0.30731	1	2	199	90	16703	ENSOCUG00000026810,ENSOCUG00000022197	-|-|
GO:0070169	positive regulation of biomineral tissue development	biological_process	0.30742	1	1	199	31	16703	ENSOCUG00000011674	BMP2|
GO:0055081	anion homeostasis	biological_process	0.30747	1	1	199	30	16703	ENSOCUG00000000566	XPR1|
GO:0045786	negative regulation of cell cycle	biological_process	0.30766	1	3	199	163	16703	ENSOCUG00000024383,ENSOCUG00000011674,ENSOCUG00000008195	MIF|BMP2|ZNF207|
GO:0008757	S-adenosylmethionine-dependent methyltransferase activity	molecular_function	0.30785	1	2	199	92	16703	ENSOCUG00000010478,ENSOCUG00000009367	DIMT1|SETD7|
GO:0042446	hormone biosynthetic process	biological_process	0.30785	1	1	199	30	16703	ENSOCUG00000011674	BMP2|
GO:0006754	ATP biosynthetic process	biological_process	0.3082	1	1	199	30	16703	ENSOCUG00000024691	-|
GO:0006509	membrane protein ectodomain proteolysis	biological_process	0.30828	1	1	199	31	16703	ENSOCUG00000013765	SNX9|
GO:2000514	regulation of CD4-positive, alpha-beta T cell activation	biological_process	0.30845	1	1	199	30	16703	ENSOCUG00000000329	IL4R|
GO:0032481	positive regulation of type I interferon production	biological_process	0.30885	1	1	199	30	16703	ENSOCUG00000014651	DHX9|
GO:0009896	positive regulation of catabolic process	biological_process	0.30886	1	3	199	163	16703	ENSOCUG00000010329,ENSOCUG00000000356,ENSOCUG00000013765	TRIM65|GBA|SNX9|
GO:0018024	histone-lysine N-methyltransferase activity	molecular_function	0.3091	1	1	199	31	16703	ENSOCUG00000009367	SETD7|
GO:0042058	regulation of epidermal growth factor receptor signaling pathway	biological_process	0.30934	1	1	199	32	16703	ENSOCUG00000004607	ERRFI1|
GO:0070301	cellular response to hydrogen peroxide	biological_process	0.30938	1	1	199	31	16703	ENSOCUG00000013722	PAWR|
GO:0008083	growth factor activity	molecular_function	0.30954	1	2	199	94	16703	ENSOCUG00000011674,ENSOCUG00000015909	BMP2|HBEGF|
GO:0006486	protein glycosylation	biological_process	0.30976	1	3	199	167	16703	ENSOCUG00000016704,ENSOCUG00000012389,ENSOCUG00000016640	GXYLT2|CCDC126|TET3|
GO:0043413	macromolecule glycosylation	biological_process	0.30976	1	3	199	167	16703	ENSOCUG00000016640,ENSOCUG00000016704,ENSOCUG00000012389	TET3|GXYLT2|CCDC126|
GO:0006954	inflammatory response	biological_process	0.3103	1	5	199	304	16703	ENSOCUG00000011674,ENSOCUG00000000329,ENSOCUG00000001553,ENSOCUG00000017874,ENSOCUG00000004834	BMP2|IL4R|LIPA|STK39|F3|
GO:1901379	regulation of potassium ion transmembrane transport	biological_process	0.31045	1	1	199	35	16703	ENSOCUG00000017874	STK39|
GO:1901681	sulfur compound binding	molecular_function	0.31048	1	2	199	97	16703	ENSOCUG00000015909,ENSOCUG00000008195	HBEGF|ZNF207|
GO:0006970	response to osmotic stress	biological_process	0.31084	1	1	199	32	16703	ENSOCUG00000017874	STK39|
GO:0008236	serine-type peptidase activity	molecular_function	0.31084	1	3	199	163	16703	ENSOCUG00000014480,ENSOCUG00000004834,ENSOCUG00000007574	C1R|F3|-|
GO:0000045	autophagic vacuole assembly	biological_process	0.31124	1	1	199	32	16703	ENSOCUG00000001790	WIPI2|
GO:0070936	protein K48-linked ubiquitination	biological_process	0.31135	1	1	199	32	16703	ENSOCUG00000017212	AMFR|
GO:0002429	immune response-activating cell surface receptor signaling pathway	biological_process	0.31209	1	2	199	98	16703	ENSOCUG00000016539,ENSOCUG00000013722	TNFRSF21|PAWR|
GO:0070997	neuron death	biological_process	0.3121	1	3	199	170	16703	ENSOCUG00000000356,ENSOCUG00000016539,ENSOCUG00000011041	GBA|TNFRSF21|CASP7|
GO:0031577	spindle checkpoint	biological_process	0.31214	1	1	199	31	16703	ENSOCUG00000008195	ZNF207|
GO:0008509	anion transmembrane transporter activity	molecular_function	0.31227	1	3	199	166	16703	ENSOCUG00000000566,ENSOCUG00000009369,ENSOCUG00000003196	XPR1|VDAC1|CLIC4|
GO:0022408	negative regulation of cell-cell adhesion	biological_process	0.31241	1	1	199	32	16703	ENSOCUG00000011674	BMP2|
GO:0043550	regulation of lipid kinase activity	biological_process	0.31251	1	1	199	33	16703	ENSOCUG00000016448	CCL21|
GO:0007059	chromosome segregation	biological_process	0.31325	1	3	199	164	16703	ENSOCUG00000003277,ENSOCUG00000027371,ENSOCUG00000008195	NUSAP1|KIF2C|ZNF207|
GO:0007080	mitotic metaphase plate congression	biological_process	0.31351	1	1	199	31	16703	ENSOCUG00000027371	KIF2C|
GO:0000387	spliceosomal snRNP assembly	biological_process	0.3138	1	1	199	30	16703	ENSOCUG00000014399	SNRPD1|
GO:0042771	intrinsic apoptotic signaling pathway in response to DNA damage by p53 class mediator	biological_process	0.3138	1	1	199	31	16703	ENSOCUG00000024383	MIF|
GO:0004715	non-membrane spanning protein tyrosine kinase activity	molecular_function	0.3139	1	1	199	32	16703	ENSOCUG00000022492	-|
GO:0017171	serine hydrolase activity	molecular_function	0.31405	1	3	199	164	16703	ENSOCUG00000014480,ENSOCUG00000007574,ENSOCUG00000004834	C1R|-|F3|
GO:0031593	polyubiquitin binding	molecular_function	0.31501	1	1	199	32	16703	ENSOCUG00000013924	OTUD7B|
GO:0030071	regulation of mitotic metaphase/anaphase transition	biological_process	0.31547	1	1	199	32	16703	ENSOCUG00000008195	ZNF207|
GO:0016574	histone ubiquitination	biological_process	0.3159	1	1	199	32	16703	ENSOCUG00000004892	RNF2|
GO:0015662	ATPase activity, coupled to transmembrane movement of ions, phosphorylative mechanism	molecular_function	0.31602	1	1	199	31	16703	ENSOCUG00000006964	ATP6V1E1|
GO:0006397	mRNA processing	biological_process	0.3162	1	4	199	235	16703	ENSOCUG00000007383,ENSOCUG00000014651,ENSOCUG00000003728,ENSOCUG00000014399	CCNT1|DHX9|CPSF3|SNRPD1|
GO:0050772	positive regulation of axonogenesis	biological_process	0.31653	1	1	199	33	16703	ENSOCUG00000002892	SRF|
GO:0006360	transcription from RNA polymerase I promoter	biological_process	0.31657	1	1	199	31	16703	ENSOCUG00000004312	NCL|
GO:0097194	execution phase of apoptosis	biological_process	0.31666	1	1	199	31	16703	ENSOCUG00000011041	CASP7|
GO:0016779	nucleotidyltransferase activity	molecular_function	0.31696	1	2	199	96	16703	ENSOCUG00000014984,ENSOCUG00000017929	POLR2C|-|
GO:0000003	reproduction	biological_process	0.31715	1	10	199	701	16703	ENSOCUG00000011217,ENSOCUG00000005427,ENSOCUG00000003196,ENSOCUG00000016224,ENSOCUG00000006445,ENSOCUG00000005395,ENSOCUG00000009397,ENSOCUG00000004892,ENSOCUG00000000470,ENSOCUG00000001035	PANK2|CREB1|CLIC4|TTLL1|FZD4|INPP5B|STRBP|RNF2|FUOM|ADAMTS2|
GO:0016571	histone methylation	biological_process	0.31736	1	2	199	96	16703	ENSOCUG00000016640,ENSOCUG00000009367	TET3|SETD7|
GO:0032648	regulation of interferon-beta production	biological_process	0.3179	1	1	199	31	16703	ENSOCUG00000014651	DHX9|
GO:0050865	regulation of cell activation	biological_process	0.31804	1	5	199	312	16703	ENSOCUG00000013722,ENSOCUG00000016539,ENSOCUG00000008561,ENSOCUG00000000329,ENSOCUG00000024383	PAWR|TNFRSF21|IGFBP2|IL4R|MIF|
GO:0034612	response to tumor necrosis factor	biological_process	0.31825	1	2	199	96	16703	ENSOCUG00000016539,ENSOCUG00000000356	TNFRSF21|GBA|
GO:0042116	macrophage activation	biological_process	0.31841	1	1	199	32	16703	ENSOCUG00000000329	IL4R|
GO:0000768	syncytium formation by plasma membrane fusion	biological_process	0.31857	1	1	199	33	16703	ENSOCUG00000000329	IL4R|
GO:0009895	negative regulation of catabolic process	biological_process	0.3189	1	2	199	98	16703	ENSOCUG00000005846,ENSOCUG00000012932	ALAD|SECISBP2|
GO:0001775	cell activation	biological_process	0.31978	1	8	199	543	16703	ENSOCUG00000002892,ENSOCUG00000024383,ENSOCUG00000016539,ENSOCUG00000010328,ENSOCUG00000000329,ENSOCUG00000013722,ENSOCUG00000008561,ENSOCUG00000016448	SRF|MIF|TNFRSF21|DCAF1|IL4R|PAWR|IGFBP2|CCL21|
GO:0051048	negative regulation of secretion	biological_process	0.32015	1	2	199	99	16703	ENSOCUG00000017874,ENSOCUG00000016539	STK39|TNFRSF21|
GO:0031669	cellular response to nutrient levels	biological_process	0.32016	1	3	199	168	16703	ENSOCUG00000000356,ENSOCUG00000001790,ENSOCUG00000025171	GBA|WIPI2|NBR1|
GO:0034976	response to endoplasmic reticulum stress	biological_process	0.32053	1	2	199	97	16703	ENSOCUG00000017130,ENSOCUG00000017212	TMEM33|AMFR|
GO:0010927	cellular component assembly involved in morphogenesis	biological_process	0.3207	1	2	199	100	16703	ENSOCUG00000002892,ENSOCUG00000016224	SRF|TTLL1|
GO:0090130	tissue migration	biological_process	0.32129	1	3	199	174	16703	ENSOCUG00000015909,ENSOCUG00000023483,ENSOCUG00000002892	HBEGF|CSNK2B|SRF|
GO:0005778	peroxisomal membrane	cellular_component	0.3222	1	1	199	32	16703	ENSOCUG00000011521	AGPS|
GO:0031903	microbody membrane	cellular_component	0.3222	1	1	199	32	16703	ENSOCUG00000011521	AGPS|
GO:0035303	regulation of dephosphorylation	biological_process	0.32258	1	2	199	101	16703	ENSOCUG00000000356,ENSOCUG00000011674	GBA|BMP2|
GO:0050769	positive regulation of neurogenesis	biological_process	0.32305	1	2	199	99	16703	ENSOCUG00000011674,ENSOCUG00000002892	BMP2|SRF|
GO:0046782	regulation of viral transcription	biological_process	0.32316	1	1	199	32	16703	ENSOCUG00000014651	DHX9|
GO:0071222	cellular response to lipopolysaccharide	biological_process	0.32325	1	2	199	98	16703	ENSOCUG00000003790,ENSOCUG00000024383	LITAF|MIF|
GO:0007091	metaphase/anaphase transition of mitotic cell cycle	biological_process	0.32325	1	1	199	33	16703	ENSOCUG00000008195	ZNF207|
GO:0032436	positive regulation of proteasomal ubiquitin-dependent protein catabolic process	biological_process	0.32328	1	1	199	32	16703	ENSOCUG00000000356	GBA|
GO:0010628	positive regulation of gene expression	biological_process	0.32351	1	15	199	1105	16703	ENSOCUG00000006445,ENSOCUG00000009608,ENSOCUG00000012866,ENSOCUG00000014651,ENSOCUG00000007383,ENSOCUG00000004312,ENSOCUG00000009081,ENSOCUG00000003790,ENSOCUG00000013722,ENSOCUG00000001786,ENSOCUG00000002892,ENSOCUG00000005427,ENSOCUG00000016640,ENSOCUG00000002225,ENSOCUG00000011674	FZD4|SPRY2|TEF|DHX9|CCNT1|NCL|SS18|LITAF|PAWR|FAM98B|SRF|CREB1|TET3|FUBP1|BMP2|
GO:0043621	protein self-association	molecular_function	0.32355	1	1	199	32	16703	ENSOCUG00000011074	TMEM43|
GO:0043271	negative regulation of ion transport	biological_process	0.32397	1	1	199	33	16703	ENSOCUG00000017874	STK39|
GO:1902099	regulation of metaphase/anaphase transition of cell cycle	biological_process	0.32399	1	1	199	33	16703	ENSOCUG00000008195	ZNF207|
GO:0040013	negative regulation of locomotion	biological_process	0.32399	1	3	199	174	16703	ENSOCUG00000007744,ENSOCUG00000023483,ENSOCUG00000003196	CTNNA1|CSNK2B|CLIC4|
GO:0016032	viral process	biological_process	0.32438	1	3	199	167	16703	ENSOCUG00000008615,ENSOCUG00000014651,ENSOCUG00000000566	VAPA|DHX9|XPR1|
[truncated: 10,529 more rows]
