# Supplementary material for: Systematic Analysis of Non-coding RNAs Involved in the Angora Rabbit (Oryctolagus cuniculus) Hair Follicle Cycle by RNA Sequencing
Source: Front Genet. 2019 May 3;10:407. doi: 10.3389/fgene.2019.00407 (PMC6509560; doi:10.3389/fgene.2019.00407)
Supplement: TABLE S13 — Differentially expressed genes between 90, 130, and 150 days of the hair follicle cycle. [file Table_13.XLSX]

## Sheet: Sheet1
Table S13. Differentially expressed genes between 90, 130, and 150 days of the hair follicle cycle
Differentially expressed genes between 130 days and 90 days
Gene name	log2(fold change)	p-value	Regulation	GO terms	KEGG pathway
SIAH1	-0.782785	7.35e-06	down	positive regulation of apoptotic signaling pathway,	Ubiquitin mediated proteolysis,
				positive regulation of apoptotic process	p53 signaling pathway,
					Wnt signaling pathway
FUOM	-0.0424125	0.000474958	down	cell differentiation,	-
				negative regulation of cell differentiation, negative regulation of biological process
SPRY2	-0.033981	0.0041867	down	negative regulation of MAPK cascade, morphogenesis of an epithelium, negative regulation of apoptotic process, cell cycle	Jak-STAT signaling pathway,
					MicroRNAs in cancer
COL1A2	-0.115265	0.0047136	down	skin morphogenesis,	Protein digestion and absorption,
				skin development,	PI3K-Akt signaling pathway,
HTATIP2	0.69947	0.00789839	up	single-organism developmental process, multicellular organismal development, angiogenesis, regulation of biological process	-
CSNK2B	0.190873	0.0089608	up	epithelium development, Wnt receptor signaling pathway, morphogenesis of an epithelium	Wnt signaling pathway,
					NF-kappa B signaling pathway
BMP2	-0.0421338	0.0222629	up	epithelium development, epithelial cell differentiation, negative regulation of cell cycle, cell death, Wnt receptor signaling pathway	TGF-beta signaling pathway,
					Hippo signaling pathway,
					Hedgehog signaling pathway
LAMB1	0.0509376	0.0246866	up	cell morphogenesis, tissue development, organ development	PI3K-Akt signaling pathway
KRT17	0.144743	0.0286431	up	skin morphogenesis,	-
				epithelium development, hair follicle morphogenesis,
				regulation of hair follicle development, regulation of hair cycle
FZD4	0.10666	0.0304457	up	Wnt receptor signaling pathway, positive regulation of MAPK cascade,	Hippo signaling pathway,
				cell differentiation,	Wnt signaling pathway,
					Melanogenesis
SRF	0.126138	0.0305177	up	skin morphogenesis,	MAPK signaling pathway
				epithelium development, morphogenesis of an epithelium,
CREB1	0.112216	0.0378797	up	epithelial cell differentiation,	AMPK signaling pathway, TNF signaling pathway, Melanogenesis,
				epithelium development, positive regulation of cell differentiation, tissue development
CLIC4	-0.0147768	0.0447103	down	skin development,	-
				epithelial cell development,
				epidermis development
Differentially expressed genes between 150 days and 90 days
Gene name	log2(fold change)	p-value	Regulation	GO terms	KEGG pathway
SIAH1	0.616985	0.000780774	up	positive regulation of apoptotic signaling pathway,	Ubiquitin mediated proteolysis,
				positive regulation of apoptotic process	p53 signaling pathway,
					Wnt signaling pathway
SMAD2	0.0947023	0.0023816	up	epithelium development,	Cell cycle, Hippo signaling pathway, TGF-beta signaling pathway
				stem cell differentiation,
				stem cell development,
				regulation of BMP signaling pathway,
APC	0.125517	0.00391498	up	negative regulation of cell proliferation,	Wnt signaling pathway, Hippo signaling pathway
				regulation of apoptotic process, negative regulation of canonical Wnt receptor signaling pathway
ERRFI1	-0.120183	0.00587037	down	skin morphogenesis, epithelium development, skin development,	-
				epithelial cell differentiation
TBL1XR1	0.117288	0.00812583	up	eta-catenin binding,	Wnt signaling pathway
				molecular_function,
				Wnt receptor signaling pathway,
				cell differentiation
CSNK2B	0.119428	0.014083	up	epithelium development, negative regulation of epithelial cell migration, Wnt receptor signaling pathway	Wnt signaling pathway,
					NF-kappa B signaling pathway
KRT17	0.163235	0.0146939	up	skin morphogenesis,	-
				epithelium development, hair follicle morphogenesis,
				regulation of hair follicle development, regulation of hair cycle
SRF	0.0551241	0.0217209	up	skin morphogenesis,	MAPK signaling pathway
				epithelium development, skin development, epithelial cell migration
HTATIP2	0.148598	0.0296981	up	single-organism developmental process, multicellular organismal development, angiogenesis, regulation of biological process	-
STAT6	0.139573	0.0332295	up	epithelium development,	Jak-STAT signaling pathway
				regulation of cell proliferation,
				cell proliferation,
				epithelial cell proliferation,
				cell differentiation
ME1	-0.0828179	0.049814	down	cellular component organization or biogenesis, regulation of cellular process, regulation of biological process	PPAR signaling pathway
Differentially expressed genes between 150 days and 130 days
Gene name	log2(fold change)	p-value	Regulation	GO terms	KEGG pathway
DFNA5	-0.07216	0.001973	down	cell proliferation, apoptotic process,	-
				cell differentiation,
				apoptotic signaling pathway,
MAPK6	-0.02378	0.002613	down	MAP kinase activity,	-
				MAPK cascade,
				cell differentiation
ARRB1	-0.09547	0.003937	down	regulation of MAPK cascade, positive regulation of ERK1 and ERK2 cascade,	MAPK signaling pathway
				apoptotic process,
CHUK	0.0435286	0.00557382	up	cellular biosynthetic process, I-kappaB kinase/NF-kappaB cascade, positive regulation of gene expression	NF-kappa B signaling pathway, PI3K-Akt signaling pathway,
					Ras signaling pathway,
					MAPK signaling pathway
SIAH1	0.237061	0.00943448	up	positive regulation of apoptotic signaling pathway,	Ubiquitin mediated proteolysis,
				positive regulation of apoptotic process	p53 signaling pathway,
					Wnt signaling pathway
BMP2	0.0194122	0.0152677	up	epithelium development, epithelial cell differentiation, negative regulation of cell cycle, cell death, Wnt receptor signaling pathway	TGF-beta signaling pathway,
					Hippo signaling pathway,
					Hedgehog signaling pathway
PFDN5	-0.0525088	0.0179129	down	negative regulation of canonical Wnt receptor signaling pathway, Wnt receptor signaling pathway	-
MYD88	-0.0235049	0.0186301	down	MAPK cascade,	Apoptosis, NF-kappa B signaling pathway
				cell proliferation
CLDN1	0.0667008	0.0209397	up	establishment of skin barrier, skin development	Cell adhesion molecules
LAMB1	-0.043645	0.0241244	down	cell morphogenesis, tissue development, organ development	PI3K-Akt signaling pathway
KEAP1	-0.0117156	0.0242417	down	epithelial cell differentiation, epithelium development, skin development	Ubiquitin mediated proteolysis
MAPK1	-0.0649124	0.0247136	down	MAP kinase activity, epithelium development, ERK1 and ERK2 cascade, response to epidermal growth factor stimulus,	TGF-beta signaling pathway, TNF signaling pathway, Melanogenesis, PI3K-Akt signaling pathway, MAPK signaling pathway
				stem cell development,
PLOD1	-0.0601082	0.0262171	down	skin development, epidermis development	Lysine degradation
FZD6	0.101747	0.0401717	up	epithelium development,	Melanogenesis,
				Wnt-activated receptor activity, regulation of cellular process,	Hippo signaling pathway,
				skin development, hair follicle development,	Wnt signaling pathway
				hair cycle process
PIK3CA	0.0623843	0.0415446	up	regulation of fibroblast apoptotic process, regulation of apoptotic process	Apoptosis, VEGF signaling pathway, TNF signaling pathway, PI3K-Akt signaling pathway
